# Supplementary material for: Host Genotype Shapes the Foliar Fungal Microbiome of Balsam Poplar (Populus balsamifera)
Source: PLoS One. 2013 Jan 11;8(1):e53987. doi: 10.1371/journal.pone.0053987 (PMC3543377; doi:10.1371/journal.pone.0053987)
Supplement: Table S1 — Collection data, 454 MID tags of the samples during sequencing, a priori LDA groups and LDA results of foliar fungal communities from balsam poplar. (XLS) [file pone.0053987.s001.xls]

## Sheet: species_LDA_results.csv
Miklós Bálint, Peter Tiffin, Björn Hallström, Robert O'Hara, Matthew S. Olson, Johnathon D. Fankhauser, Meike Piepenbring, Imke Schmitt
Host genotype shapes the foliar fungal microbiome of balsam poplar
Supplementary Information Table S1. Collection data, 454 MID tags of the samples during sequencing, a priori LDA groups and LDA results of foliar fungal communities from balsam poplar.
Population code	N	W	MID tags	Genotype groups	LDA assignments	south	north-east	north-west
car01	49.14	101.57	MID-1	south	south	1	0	0
car03	49.14	101.57	MID-2	south	south	0.995127	0	0
car05	49.14	101.57	MID-3	north-west	north-west	0	0	1
car10	49.14	101.57	MID-4	north-west	north-west	0	0	1
den05	63.39	148.51	MID-3	north-west	north-west	0	0	1
den08	63.39	148.51	MID-4	north-west	north-west	0	0	1
den09	63.39	148.51	MID-5	north-west	north-west	0	0	1
den11	63.39	148.51	MID-6	north-west	north-west	0	0	0.999985
lab04	52.56	66.75	MID-7	north-east	north-east	0	1	0
lab06	52.56	66.75	MID-8	north-east	north-east	0	0.999921	0
lab08	52.56	66.75	MID-9	north-east	north-east	0	1	0
lov03	53.38	104.85	MID-9	south	south	1	0	0
lov11	53.38	104.85	MID-10	south	south	1	0	0
lov12	53.38	104.85	MID-11	south	south	1	0	0
lov15	53.38	104.85	MID-12	south	south	1	0	0
mtn01	48.38	67.19	MID-5	north-east	north-east	0	0.999851	0
mtn09	48.38	67.19	MID-6	north-east	north-east	0	0.999988	0
mtn13	48.38	67.19	MID-7	north-east	north-east	0	1	0
mtn15	48.38	67.19	MID-8	north-east	north-east	0	1	0
nwl08	65.16	126.44	MID-15	north-west	north-west	0	0	1
nwl09	65.16	126.44	MID-16	north-west	north-west	0	0	1
nwl10	65.16	126.44	MID-1	north-west	north-west	0	0	0.999999
nwl11	65.16	126.44	MID-2	north-west	north-west	0.0066316	0	0.993368
