# Supplementary material for: Host Genotype Shapes the Foliar Fungal Microbiome of Balsam Poplar (Populus balsamifera)
Source: PLoS One. 2013 Jan 11;8(1):e53987. doi: 10.1371/journal.pone.0053987 (PMC3543377; doi:10.1371/journal.pone.0053987)
Supplement: Table S2 — List and functions of foliar fungal taxa discriminating among host balsam poplar specimens on the basis of genotype group and regional translocation events. (XLS) [file pone.0053987.s002.xls]

## Sheet: predictor_species.csv
Miklós Bálint, Peter Tiffin, Björn Hallström, Robert O'Hara, Matthew S. Olson, Johnathon D. Fankhauser, Meike Piepenbring, Imke Schmitt
Host genotype shapes that foliar fungal microbiome of balsam poplar
Supporting Information Table S2. List and functions of taxa discriminating on the basis of the genotype group of host balsam poplar specimens.
		LDA loadings and predictor strength of taxa with above-average predicting power are shown in bold.
Division	Order	anamorphic/teleomorphic	Genbank taxa discriminating among host genotype groups	Taxonomy ID	Life style	Substrate	LD1	LD2	Predictor strength
Ascomycota	Capnodiales	anamorphic	Capnobotryella sp.	62131	saprotrophic, endophytic in plants, in lichens, somewhat similar to black yeasts	isolated from branches of trees, from moss, grave stone	-0.177291	-0.596692	0.622473
Ascomycota	Capnodiales	anamorphic	Devriesia pseudoamericana	766043	saprotrophic	isolated from air	-0.235893	-0.0732058	0.246991
Ascomycota	Capnodiales	teleomorphic	Mycosphaerella sp.	41254	plant parasitic, saprotrophic, endophytic	on and in plants	0.590718	-0.692538	0.910251
Ascomycota	Capnodiales	anamorphic	Periconiella sp. IZ.1379	487386	plant parasitic, saprotrophic, endophytic	on and in plants	0.0701454	-0.0543853	0.0887589
Ascomycota	Capnodiales	teleomorphic	Xenomeris raetica	415594	plant parasitic, saprotrophic	on and in plants	-0.0367411	-0.073317	0.0820079
Ascomycota	Chaetothyriales	anamorphic Capronia	Exophiala sp.	5583	saprotrophic, endophytic, human pathogenic (opportunistic)		-0.731828	-0.401368	0.834667
Ascomycota	Chaetothyriales	anamorphic Capronia	Exophiala sp. CPC.12173	470462	saprotrophic, endophytic, human pathogenic (opportunistic)		0.208975	-0.33629	0.395931
Ascomycota	Chaetothyriales	anamorphic Capronia	Exophiala sp. Ppf18	703958	saprotrophic, endophytic, human pathogenic (opportunistic)		0.118593	-0.1131	0.163878
Ascomycota	Erysiphales	teleomorphic	Blumeria graminis	34373	plant parasitic (host specific)	This species only occurs on species of Poaceae!	-0.0637633	-0.234434	0.242951
Ascomycota	Erysiphales	teleomorphic	Podosphaera sp.	62701	plant parasitic (host specific)	Apparently no species of Podosphaera is known on Populus spp.	0.0961272	0.0277699	0.100058
Ascomycota	Helotiales	anamorphic	Articulospora proliferata	556895	aquatic hyphomycete, endophytic in roots	fresh water, roots	-0.185991	0.0576705	0.194727
Ascomycota	Helotiales	teleomorphic	Crocicreas culmicola	574167	saprotrophic	grasses, Salix wood	0.536027	1.93106	2.00408
Ascomycota	Helotiales	teleomorphic	Oculimacula yallundae	86028	saprotrophic, plant parasitic	on dead or living plant material	0.0975325	-0.0683097	0.119075
Ascomycota	Helotiales		Sclerotiniaceae	28983	plant parasitic, saprotrophic	on dead or living plant material	0.00781864	0.0715919	0.0720176
Ascomycota	Helotiales	anamorphic	Tetracladium sp.	164535	aquatic hyphomycete, endophyte	on dead leaves in fresh water, in foam, endophytic in riparian and normal plants	1.23179	-0.745235	1.43968
Ascomycota	incertae sedis (Pezizomycotina)	anamorphic	Minimidochium sp. 3871	648993	saprotrophic	on rotten leaves, dead leaves in water, from soil	-0.0851656	0.0718911	0.111452
Ascomycota	Lecanorales		Usnea sp.	86620	lichen		-0.589848	0.75779	0.960295
Ascomycota	Microascales	anamorphic Ceratocystis	Chalara sp. LL.16.3	220407	plant parasitic, endophytic	plants	0.189105	-0.124794	0.226571
Ascomycota	Pleosporales	anamorphic	Ampelomyces sp.	50729	hyperparasitic on Erysiphales, saprotrophic, endophytic	Erysiphales, plants	0.260327	-0.132946	0.292309
Ascomycota	Pleosporales	anamorphic	Ampelomyces quisqualis	50730	hyperparasitic on Erysiphales, saprotrophic, endophytic	Erysiphales, plants	0.0277663	0.0183997	0.0333094
Ascomycota	Pleosporales	anamorphic	Ascochyta hordei var. hordei	565415	plant parasitic, endophytic	plants	0.00432744	0.0414912	0.0417162
Ascomycota	Pleosporales	teleomorphic	Didymella phleina	936063	plant parasitic, endophytic	plants, endophytic in barley leaves	0.706019	0.162705	0.724524
Ascomycota	Pleosporales	anamorphic	Eudarluca caricis	278952	hyperparasitic on rust fungi, endophyte	sori of rust fungi	-0.367747	-0.00751663	0.367824
Ascomycota	Pleosporales	anamorphic Pollaccia	Fusicladium sp.	50375	plant parasitic, endophytic	plants	-0.611466	-0.400187	0.730781
Ascomycota	Pleosporales	anamorphic	Fusicladium sp. R8	304197	plant parasitic, endophytic	plants	-1.05251	0.199368	1.07123
Ascomycota	Pleosporales	teleomorphic	Leptosphaerulina sp.	55172	plant parasitic, endophytic	plants	0.0149482	-0.00597739	0.016099
Ascomycota	Pleosporales	teleomorphic	Lewia infectoria	45303	saprotrophic, endophytic	on dead plant material	3.81252	-1.841	4.23374
Ascomycota	Pleosporales	teleomorphic	Paraphaeosphaeria michotii	125373	saprotrophic, associated to leaves		1.47706	-1.42455	2.05209
Ascomycota	Pleosporales	teleomorphic	Phaeosphaeria juncophila	178158	saprotrophic	on dead plant material	0.257804	-0.336275	0.423726
Ascomycota	Pleosporales	teleomorphic	Phaeosphaeria pontiformis	178167	saprotrophic	on dead plant material	-0.444426	0.122516	0.461004
Ascomycota	Pleosporales	teleomorphic	Phaeosphaeria sp.	55067	plant parasitic, saprotrophic, endophytic	on and in plants	-0.0724658	-0.0825433	0.109839
Ascomycota	Pleosporales	teleomorphic	Phaeosphaeria sp. MPSC.15	178118	plant parasitic, saprotrophic, endophytic	on and in plants	0.33005	-0.34626	0.478361
Ascomycota	Pleosporales	teleomorphic	Phaeosphaeria sp. TMS.2011	942813	plant parasitic, saprotrophic, endophytic	on and in plants	-1.14804	0.418562	1.22196
Ascomycota	Pleosporales	teleomorphic	Pyrenophora sp.	5027	plant parasitic, saprotrophic	plants	-0.169934	0.828986	0.846224
Ascomycota	Pleosporales	teleomorphic	Pyrenophora tritici-repentis	45151	plant parasitic (host specific), saprotrophic	only on species of Poaceae!	-0.387021	0.0244647	0.387794
Ascomycota	Pleosporales	anamorphic	Sclerostagonospora sp. 87.YS.2010	759790	saprotrophic, endophytic	in and on plants	0.0951586	-0.0734281	0.120195
Ascomycota	Taphrinales	teleomorphic	Taphrina americana	203078	plant parasitic (host specific)	only known on species of Betula! Sequences of Taphrina populina are available (NCBI taxonomy browser)	-2.05727	0.120267	2.06078
Ascomycota	Thelebolales	teleomorphic	Thelebolus stercoreus	46453	saprotrophic	on dung during winter	-0.0471409	0.036805	0.059807
Ascomycota	Xylariales	anamorphic	Microdochium sp.	67608	saprotrophic, plant parasitic, endopyhtic	on and in plants	-0.203739	0.180472	0.272176
Ascomycota			Ascomycota sp. agrAR058	668223			-1.40527	-0.570036	1.51648
Basidiomycota	Cystofilobasidiales	teleomorphic	Cystofilobasidium sp.	5410	saprotrophic yeast (producing teliospores)	many different substrates	-0.787357	0.344954	0.859607
Basidiomycota	Cystofilobasidiales	anamorphic	Udeniomyces pannonicus	184025	saprotrophic yeast	isolated from leaves	0.784338	0.168889	0.802315
Basidiomycota	Filobasidiales	anamorphic	Cryptococcus sp.	107441	saprotrophic yeast, pathogenic in humans, endophytic		0.266609	-0.0584927	0.27295
Basidiomycota	Leucosporidiales	anamorphic	Leucosporidium golubevii	231204	saprotrophic yeast	isolated from fresh water	-0.0584486	0.113039	0.127256
Basidiomycota	Sporidiobolales	teleomorphic	Rhodosporidium lusitaniae	33191	saprotrophic yeast	isolated from soil	-0.166544	-0.0269721	0.168714
Basidiomycota	Sporidiobolales	anamorphic stage of Rhodosporidium	Rhodotorula sp.	231509	saprotrophic yeast, endophyte	isolated from soil	-0.0149613	-0.110833	0.111838
Basidiomycota	Sporidiobolales	anamorphic stage of Sporidiobolus	Sporobolomyces jilinensis	5429	saprotrophic yeast	isolated from wilting leaf	1.78216	-0.57551	1.87278
Basidiomycota	Sporidiobolales	anamorphic stage of Sporidiobolus	Sporobolomyces sp.	243824	saprotrophic yeast	associated with leaves and many other substrates	0.0261535	0.0943725	0.0979294
Basidiomycota	Tremellales	anamorphic	Bullera globospora	4976	saprotrophic yeast, endophyte	rotten wood (other species: isolated from wilting leaves)	0.0261503	-0.0263952	0.0371557
Basidiomycota	Tremellales	anamorphic	Cryptococcus sp. 1	106841	saprotrophic yeast, pathogenic in humans, endophytic		0.331071	-0.187743	0.380599
Basidiomycota	Tremellales	anamorphic	Cryptococcus macerans	89926	saprotrophic yeast, endophytic	isolated from straw, important in slime flux	0.170134	0.281037	0.328523
Basidiomycota	Tremellales	anamorphic	Cryptococcus oeirensis	104410	saprotrophic yeast	isolated from leaf, detected close to root tip	-0.573451	0.043742	0.575117
Basidiomycota	Tremellales	anamorphic	Cryptococcus paraflavus	257870	saprotrophic yeast, endophytic in grasses	isolated from herbaceous plant	-0.0977132	0.067471	0.118744
Basidiomycota	Tremellales	anamorphic	Cryptococcus sp. 2	106841	saprotrophic yeast, pathogenic in humans, endophytic		0.156466	0.161492	0.224858
Basidiomycota	Tremellales	anamorphic	Dioszegia sp.	165440	saprotrophic yeast, endophyte	phylloplane, endophytic	0.0817581	-0.0208749	0.084381
