# Supplementary material for: Host Genotype Shapes the Foliar Fungal Microbiome of Balsam Poplar (Populus balsamifera)
Source: PLoS One. 2013 Jan 11;8(1):e53987. doi: 10.1371/journal.pone.0053987 (PMC3543377; doi:10.1371/journal.pone.0053987)
Supplement: Material S1 — Pruned sequences produced by the 454 runs for the foliar fungal communities of each balsam poplar host specimen in FASTA format. (ZIP) [file pone.0053987.s003.zip]

Archive with 25 entries (24 files):
- Supplementary_Material_1/
- Supplementary_Material_1/Readme.txt
- Supplementary_Material_1/car01_good.fa
- Supplementary_Material_1/car03_good.fa
- Supplementary_Material_1/car05_good.fa
- Supplementary_Material_1/car10_good.fa
- Supplementary_Material_1/den05_good.fa
- Supplementary_Material_1/den08_good.fa
- Supplementary_Material_1/den09_good.fa
- Supplementary_Material_1/den11_good.fa
- Supplementary_Material_1/lab04_good.fa
- Supplementary_Material_1/lab06_good.fa
- Supplementary_Material_1/lab08_good.fa
- Supplementary_Material_1/lov03_good.fa
- Supplementary_Material_1/lov11_good.fa
- Supplementary_Material_1/lov12_good.fa
- Supplementary_Material_1/lov15_good.fa
- Supplementary_Material_1/mtn01_good.fa
- Supplementary_Material_1/mtn09_good.fa
- Supplementary_Material_1/mtn13_good.fa
- Supplementary_Material_1/mtn15_good.fa
- Supplementary_Material_1/nwl08_good.fa
- Supplementary_Material_1/nwl09_good.fa
- Supplementary_Material_1/nwl10_good.fa
- Supplementary_Material_1/nwl11_good.fa
