# Supplementary material for: Host Genotype Shapes the Foliar Fungal Microbiome of Balsam Poplar (Populus balsamifera)
Source: PLoS One. 2013 Jan 11;8(1):e53987. doi: 10.1371/journal.pone.0053987 (PMC3543377; doi:10.1371/journal.pone.0053987)
Supplement: Material S1 — Pruned sequences produced by the 454 runs for the foliar fungal communities of each balsam poplar host specimen in FASTA format. (ZIP) [file pone.0053987.s003.zip › Supplementary_Material_1/Readme.txt]

Host genotype shapes the foliar fungal microbiome of balsam poplar
Miklós Bálint, Peter Tiffin, Björn Hallström, Robert O'Hara, Matthew S. Olson, Johnathon D. Fankhauser, Meike Piepenbring, Imke Schmitt

Supplementary Material S1: Pruned sequences produced by the 454 runs for the foliar fungal communities of each balsam poplar host specimen in FASTA format.

>car01QC_0_1

The first 5 characters ("car01") after ">" represent the code of the host specimen. For more information on the hosts and their genotypes see Olson et al. (2010) and Keller et al. (2010).

"QC", if present, stands for "Quality Check". These reads were recovered from the quality check lanes (1/16 PicoTiter plate) processed before the two 1/4 plate fragments by the sequencer. If "QC" is not present, then the sequence in question was sequenced on one of the two 1/4 PicoTiter plate sections.

The first number is the number of the sequence group, established during the AmpliconNoise cleanup steps. We identified potential sequencing and PCR errors with AmpliconNoise. Sequences identical after the removal of these errors were grouped together into sequence groups.

The second number stands for the number of sequences grouped together during the AmpliconNoise cleanup.
