# Supplementary material for: Host Genotype Shapes the Foliar Fungal Microbiome of Balsam Poplar (Populus balsamifera)
Source: PLoS One. 2013 Jan 11;8(1):e53987. doi: 10.1371/journal.pone.0053987 (PMC3543377; doi:10.1371/journal.pone.0053987)
Supplement: Material S1 — Pruned sequences produced by the 454 runs for the foliar fungal communities of each balsam poplar host specimen in FASTA format. (ZIP) [file pone.0053987.s003.zip › Supplementary_Material_1/car01_good.fa]

>car01QC_0_1
ACGAGTGCGTTCCTCCGCTTATTGATATGCTTAAGTTCAGCGGGTAGTCCTACTTGATTTGTGGTCAAATTAATGGTAGTAATAAAACTTGGATATTACCACGACTTAATTTCAAGCAAAACGTCGTTATTGCTCACTGCCAAACCATGGGTTTGAGGGAGAAATGACGCTCTAACAAGCATACTCTCTGGAATACCAAAAAGTGCAATGTGCGTTCAAAGATTCGATGATTCACGAAAATCTGCAGTTCATATTACTTATCGCATTTCGCTGCGTTCTTCATCGATGCGAGAACCAAGAGATCCGTTGTTGAAAGTTTGATATTAGTTCGTTGACTGTTAAAAGGTTTCGTAGTTTCAATTAAAAAAG
>car01QC_1_4
ACGAGTGCGTTCCTCCGCTTATTGATATGCTTAAGTTCAGCGGGTATCCCTACCTGATCCGAGGTCAAGAGTGTAAAATGTACTTTTGGACGTCGTCGTTGTGAGTGCAAAGCGCGAGATGTACTGCGCTCCGAAATCAATACGCCGGCTGCCAATTGTTTTAAGGCGAGTCTACACGCAGAGGCGAGACAAACACCAACACCAAGCAGAGCTTGAAGGTACAAATGACGCTCGAACAGGCATGCCCCATGGAATACCAAGGGGCGCAATGTGCGTTCAAAGATTCGATGATTCACTGAATTCTGCAATTCACACTACTTATCGCATTTCGCTGCGTTCTTCATCGATGCCAGAACCAAGAGATCCGTTGTTGTAAAGTTGTAACTATTATGTTTTTCAGACGCTGATTGCAACTGCAAAGGGTTTGAATGTTGTCCAATCGGCGGCGGAC
>car01QC_2_2
ACGAGTGCGTTCCTCCGCTTATTGATATGCTTAAGTTCAGCGGGTATCCCTACCTGATCCGAGGTCAACCTGAAAATATAAAGGTTTAACGGCAATGAGATCTCACCAAGCTTATAAGACGTTTTGATTTAACTCTACTACGCCCGAAGTTGGAGAAACCCCGCCGAGGTCTTCGAGGCACGCCCGCCTTTACGGCGGACGATGCCCAATACCAAGCGGTGCTTGAGTGGTGTAATGACGCTCGAACAGGCATGCCCCTCGGAATACCAAGGGGCGCAATGTGCGTTCAAAGATTCGATGATTCACTGAATTCTGCAATTCACGTTACTTATCGCATTTCGCTGCGTTCTTCATCGATGCGAGAACCAAGAGATCCGTTGTTGAAAGTTTTAATTAATTAAAATTTTATACTCAGACGACTGGTTTAAAAACAAGAGTTTGGTTAGACTCT
>car01QC_3_4
ACGAGTGCGTCTTGGTCATTTAGAGGAAGTAAAAGTCGTAACAAGGTTTCCGTAGGTGAACCTGCGGAAGGATCATTACCTAGAGTTTGTAGACTTCGGTCTGCTACCTCTTACCCATGTCTTTTGAGTACCTTCGTTTCCTCGGCGGGTCCGCCCGCCGATTGGACAACATTCAAACCCTTTGCAGTTGCAATCAGCGTCTGAAAAACATAATAGTTACAACTTTCAACAACGGATCTCTTGGTTCTGGCATCGATGAAGAACGCAGCGAAATGCGATAAGTAGTGTGAATTGCAGAATTCAGTGAATCATCGAATCTTTGAACGCACATTGCGCCCCTTGGTATTCCATGGGGCATGCCTGTTCGAGCGTCATTTGTACCTTCAAGCTCTGCTTGGTGTTGGGTGTTGTCTCGCCTCTGCGTGTAGACTCGCCTTAAACAATTGGCAGC
>car01QC_4_3
ACGAGTGCGTCTTGGTCATTTAGAGGAAGTAAAAGTCGTAACAAGGTCTCCGTAGGTGAACCTGCGGAGGGATCATTACAAGAACGCCCGGGCTTCGGCCTGGTTATTCATAACCCTTTGTTGTCCGACTCTGTTGCCTCCGGGGCGACCCTGCCTTCGGGCGGGGGCTCCGGGTGGACACTTCAAACTCTTGCGTAACTTTGCAGTCTGAGTAAACTTAATTAAATAAATTAAAACTTTAACAGCGGATCTCTTGGTTCTGGCATCGATGAAGAACGCAGCGAAATGCGATAAGTAATGTGAATTGCAGAATTCAGTGAATCATCGAATCTTTGAACGCACATTGCGCCCCCTGGTATTCCGGGGGGCATGCCTGTTCGAGCGTCATTTCACCACTCAAAGCCTCGCTTGGTATTGGGCAACGCGGTCCGCCGCGTGCCTCAAATCGTCC
>car01QC_5_1
ACGAGTGCGCCTTGGTCATTTAGAGGAAGTAAAAGTCGTAACAAGGTTTCCGTAGGTGAACCTGCGGAAGGATCATTATAGTAAGCTTAAATGCGCACACTTTTTTTAATTGAAACACGAAAACCTTTTAAACAGTCAACGAACTAATATCAAAACTTTCAACAACGGATCTCTTGGTTCTCGCATCGATGAAGAACGCAGCGAAATGCGATAAGTAATATGAATTGCAGATTTTCGTGAATCATCGAATCTTTGAACGCACATTGCACTTTTTGGTATTCCAGAAAGTATGCTTGTTTGAGCGTCATTTCTCCCTCAAACCCATGGTTTGGCAGTGAGCAATAACGACGTTTTGCTTGAAATTAAGTCGTGGTAATATCCAAGTTTATACTACCATTAATTTGACCTCAAATCAAGTAGGACTACCGCTGAACTTAAGCATATCAATAAG
>car01QC_6_1
ACGAGTGCGTTCCTCCGCTTATTGATATGCTTAAGTTCAGCGGGTATCCCTACCTGATCCGAGGTCAAGAGTAAAAATTCTTGTGGGTTGCGAGTATCTAAGCTACAAGTGCAAAATGTGCTGCACTAGTAAACCAAAACACTGGCTGCCAATTGCTTTGAGATGAGTCCAGGCACAGGAGAATGGACAAACATCCAACACCAAGCACAGCTTGAGAGACAAATGACGCTCGAACAGGCATGCCCCATAGAATACCAAGGGGCGCAATGTGCGTTCAAAGATTCGATGATTCACTGAATTCTGCAATTCACACTACTTATCGCATTTCGCTGCGTTCTTCATCGATGCCAGAACCAAGAGATCCGTTGTTGAAAGTTGTAATAATTAAGTTC
>car01QC_7_1
ACGAGTGCGTTCCTCCGCTTATTGATATGCTTAAGTTCAGCGGGTATCCCTACCTGATCCGAGGTCAAGAGTGTAAAAATGTACTTTTGGACGTCGTCGTTATGAGTGCAAAGCGCGAGATGTACTGCGCTCCGAAATCAATACGCCGGCTGCCAATTGTTTTAAGGCGAGTCTACACGCAGAGGCGAAACAAACACCCAACACCAAGCAGAGCTTGAAGGTACAAATGACGCTCGAACAGGCATGCCCCATGGAATACCAAGGGGCGCAATGTGCGTTCAAAGATTCGATGATTCACTGAATTCTGCAATTCACACTACTTATCGCATTTCGCTGCGTTCTTCATCGATGCCAGAACCAAGAGATCCGTTGTTGAAAGTTGTAACTATTATGTTTTTCAG
>car01QC_8_1
ACGAGTGCGTCTTGGTCATTTAGAGGAAGTAAAAGTCGTAACAAGGTTTCCGTAGGTGAACCTGCGGAAGGATCATTAACCTTTCAAAACAGGGTGCGTCGCGGCCCCCGAGGTGCGGAAACAAGCCTCGAGCGGTTTGGGGTCCTCCCCTTCACGCGCGCACGACTGCCATCCTTACTTTACGAGCACCTTCTGTTCTCCCTCGGCGGGCAACCTGCCGTTGGAACCGAATAAACTCTTTTGCATCTAGCATTACCTGTCCGAAACAACAATCGTTACAACTTTCAACAATGGATCTCTTGGCTCTGGCATCGATGAAGAACGCAG
>car01QC_9_1
ACGAGTGCGTCTTGGTCATTTAGAGGAAGTAAAAGTCGTAACAAGGTTTCCGTAGGTGAACCTGCGGAAGGATCATTATTGATTGGTCGAAAGACCTTATCAGATTCTACCACCTCTGTGAACCGTTGACCTCCGGGTTAATAATCAAACATCAGTGTAACGAACGTAAGAGTATCTTAATTAAACAAAACTTTTAACAACGGATCTCTTGGCTCTCGCATCGATGAAGAACGCAGCGAAATGCGATAAGTAATGTGAATTGCAGAATTCAGTGAATCATCGAATCTTTGAACGCACCTTGCGCCTTTGGTATTCCGAAAGGCATGCCTGTTCAGTGTCATGAAATCTCAATCTAATATGTTTTCTGAAC
>car01QC_11_1
ACGAGTGCGTTCCTCCGCTTATTGATATGCTTAAGTTCAGCGGGTATCCCTACCTGATCCGAGGTCAAGAGTAAAATTCTTGTGGGTTGCGAGTATCTAAGCTACAAGTGCAAAATGTGCTGCACTAGTAAACCAAAACACTGGCTGCCAATTGCTTTGAGATGAGTCCAGGCACAAGAGAATGGACAAACATCCAACACCAAGCACAGCTTGAGAGACAAATGACGCTCGAACAGGCATGCCCCATGGAATACCAAGGGGCGCAATGTGCGTTCAAAGATTCGATGATTCACTGAATTCTGCAATTCACACTACTTATCGCATTTCGCTGCGTTCTTCATCGATGCCAGAACCAAGAGATCCGTTGTTGAAAGTTGTAATAATTAAGTTTCTCAGACGCTGATTGAATGTTCAAGTATGTTAGAGATGTCAGCC
>car01_0_516
ACGAGTGCGTTCCTCCGCTTATTGATATGCTTAAGTTCAGCGGGTAGTCCTACTTGATTTGAGGTCAAAATTAATGGCAGTAATAAAACTTGGATATTACCACGACTTAATTTCAAGCAAAACGTCGTTATTGCTCACTGCCAAACCATGGGTTTGAGGGAGAAATGACGCTCAAACAAGCATACTTTCTGGAATACCAAAAAGTGCAATGTGCGTTCAAAGATTCGATGATTCACGAAAATCTGCAATTCATATTACTTATCGCATTTCGCTGCGTTCTTCATCGATGCGAGAACCAAGAGATCCGTTGTTGAAAGTTTTGATATTAGTTCGTTGACTGTTTAAAAGGTTTTCGTGTTTCAATTAAAAAAGTGTGCGCATTTAAGCTTACTATAATGATCCTTCCGCAGGTTCACCTACGGAAACCTTGTTACGACTTTTACTTCCTCTA
>car01_1_406
ACGAGTGCGTCTTGGTCATTTAGAGGAAGTAAAAGTCGTAACAAGGTCTCCGTAGGTGAACCTGCGGAGGGATCATTACAAGAACGCCCGGGCTTCGGCCTGGTTATTCATAACCCTTTGTTGTCCGACTCTGTTGCCTCCGGGGCGACCCTGCCTTCGGGCGGGGGCTCCGGGTGGACACTTCAAACTCTTGCGTAACTTTGCAGTCTGAGTAAACTTAATTAATAAATTAAAACTTTTAACAACGGATCTCTTGGTTCTGGCATCGATGAAGAACGCAGCGAAATGCGATAAGTAATGTGAATTGCAGAATTCAGTGAATCATCGAATCTTTGAACGCACATTGCGCCCCCTGGTATTCCGGGGGGCATGCCTGTTCGAGCGTCATTTCACCACTCAAGCCTCGCTTGGTATTGGGCAACGCGGTCCGCCGCGTGCCTCAAATCGTCCG
>car01_2_2
ACGAGTGCGTTCCTCCGCTTATTGATATGCACTGAACAATTCAGCTATCTCAACCTCTAATTGATTCATCCTTTCTCAAATACCTTCCAAAGCGATTTCTGGTATAGGTTTCTTCACGTAGTCAGATTTTCCTTTGATTAATGCATTAAATATAGTGAAGAGATACAATCTGTCAACCATGATCATATCTCCATGACTTCCTCTCATATTTAATTCCTTACTATGTTTTGTATACGTGATTACTTCCTCTAAATGACCAAGACGCACTCGTC
>car01_3_318
ACGAGTGCGTCTTGGTCATTTAGAGGAAGTAAAAGTCGTAACAAGGTTTCCGTAGGTGAACCTGCGGAAGGATCATTATAGTAAGCTTAAATGCGCACACTTTTTTTAATTGAAACACGAAAACCTTTTAAACAGTCAACGAACTAATATCAAAACTTTCAACAACGGATCTCTTGGTTCTCGCATCGATGAAGAACGCAGCGAAATGCGATAAGTAATATGAATTGCAGATTTTCGTGAATCATCGAATCTTTGAACGCACATTGCACTTTTTGGTATTCCAGAAAGTATGCTTGTTTGAGCGTCATTTCTCCCTCAAACCCATGGTTTGGCAGTGAGCAATAACGACGTTTTGCTTGAAATTAAGTCGTGGTAATATCCAAGTTTTATTACTGCCATTAATTTTGACCTCAAATCAAGTAGGACTACCCGCTGAACTTAAGCATATCAA
>car01_4_244
ACGAGTGCGTCTTGGTCATTTAGAGGAAGTAAAAGTCGTAACAAGGTTTCCGTAGGTGAACCTGCGGAAGGATCATTATTTTAGTAGCTTGCTACAGCTCAGGGGTTCTATCAGACTGTATAGTAATGCTACTGATGAGCAGCATGAACCTCGAACCCAACCCTTGTTTTTTGTGTACCTATGTTTCCTCAGCGGATCATATCCGCTGGCTGGACATCTCTAACATACTTGAACATTCAATCAGCGTCTGAGAAACTTAATTATTACAACTTTCAACAACGGATCTCTTGGTTCTGGCATCGATGAAGAACGCAGCGAAATGCGATAAGTAGTGTGAATTGCAGAATTCAGTGAATCATCGAATCTTTGAACGCACATTGCGCCCCTTGGTATTCCATGGGGCATGCCTGTTCGAGCGTCATTTGTCTCTCAAGCTGTGCTTGGTG
>car01_5_6
ACGAGTGCGTTCCTCCGCTTATTGATATGCTTAAGTTCAGCGGGTATCCCTACCTGATCCGAGGTCAACCTTGAGGTGTTGGGTTTTAGAGGCGGGCGACTACAAGCTCTAGAAGCGGGAAGTATTACTAACGCTTAAGAGGCCTGAGCCACCGCCGACCGGTTTGAAGCGCGCCCGCCCGGTTGAGGGAGGGTGACACTCAATGCCAAGCAGAGCTTGATGGTTGATAATGACGCTCGAACAGGCATGCCCACCGGAATACCAGTGGGCGCAATGTGCGTTCAAAGATTCGATGATTCACTGAATTCTGCAATTCACATTACTTATCGCATTTCGCTGCGTTCTTCATCGATGCCAGAACCAAGAGATCCGTTGTTGAAAGTTTTGAAGTTATTAAAATAATTTCTCAGATTGCTTGATTTAAAAAGGGTTTTTGTTTTGGCCGCCGGCG
>car01_6_378
ACGAGTGCGTTCCTCCGCTTATTGATATGCTTAAGTTCAGCGGGTATCCCTACCTGATCCGAGGTCAACCTTAGAAATGGGGTTGTTTTACGGCGTAGCCTCCCGAACACCCTTTAGCGAATAGTTTCCACAACGCTTAGGGGACAGAAGACCCAGCCGGACGATTTGAGGCACGCGGCGGACCGCGTTGCCCAATACCAAGCGAGGCTTGAGTGGTGAAATGACGCTCGAACAGGCATGCCCCCCGGAATACCAGGGGGCGCAATGTGCGTTCAAAGATTCGATGATTCACTGAATTCTGCAATTCACATTACTTATCGCATTTCGCTGCGTTCTTCATCGATGCCAGAACCAAGAGATCCGTTGTTAAAAGTTTTAATTTATTAATTAAGTTTACTCAGACTGCAAAGTTACGCAAGAGTTTGAAGTGTCCACCCGGAGCCCCCGCCCG
>car01_7_939
ACGAGTGCGTTCCTCCGCTTATTGATATGCTTAAGTTCAGCGGGTATCCCTACCTGATCCGAGGTCAAGAGTGTAAAAATGTACTTTTGGACGTCGTCGTTATGAGTGCAAAGCGCGAGATGTACTGCGCTCCGAAATCAATACGCCGGCTGCCAATTGTTTTAAGGCGAGTCTACACGCAGAGGCGAGACAAACACCCAACACCAAGCAGAGCTTGAAGGTACAAATGACGCTCGAACAGGCATGCCCCATGGAATACCAAGGGGCGCAATGTGCGTTCAAAGATTCGATGATTCACTGAATTCTGCAATTCACACTACTTATCGCATTTCGCTGCGTTCTTCATCGATGCCAGAACCAAGAGATCCGTTGTTGAAAGTTGTAACTATTATGTTTTTCAGACGCTGATTGCAACTGCAAAGGGTTTGAATGTTGTCCAATCGGCGGGCGG
>car01_8_414
ACGAGTGCGTTCCTCCGCTTATTGATATGCTTAAGTTCAGCGGGTATCCCTACCTGATCCGAGGTCAAGAGTAAAAATTCTTGTGGGTTGCGAGTATCTAAGCTACAAGTGCAAAATGTGCTGCACTAGTAAACCAAAACACTGGCTGCCAATTGCTTTGAGATGAGTCCAGGCACAAGAGAATGGACAAACATCCAACACCAAGCACAGCTTGAGAGACAAATGACGCTCGAACAGGCATGCCCCATGGAATACCAAGGGGCGCAATGTGCGTTCAAAGATTCGATGATTCACTGAATTCTGCAATTCACACTACTTATCGCATTTCGCTGCGTTCTTCATCGATGCCAGAACCAAGAGATCCGTTGTTGAAAGTTGTAATAATTAAGTTTCTCAGACGCTGATTGAATGTTCAAGTATGTTAGAGATGTCCAGCC
>car01_9_4
ACGAGTGCGTCTTGGTCATTTAGAGGAAGTAACCCTACCAGGATGTTTCCATGCCTTCTTCACTGACTCCAATAATTTCTTTGAGGTCTTGAAATCTTCATAAAATGTTGTCAGTTTAGTAGTCCTTGAAATAAACTGCTCAAATCCAAACTGTCGTAAAACCAGGTTAGGACAGTAACTAATACAGCAGCGGGCTCCTATCAACGGGACCCATGGGTACTCACCACAATACGCCAGATAAGATTTGAAATAAGCATATCAATAAGCGGAGGAACGCACTCGTC
>car01_10_392
ACGAGTGCGTCTTGGTCATTTAGAGGAAGTAAAAGTCGTAACAAGGTTTCCGTAGGTGAACCTGCGGAAGGATCATTACCTAGAGTTTGTAGACTTCGGTCTGCTACCTCTTACCCATGTCTTTTGAGTACCTTCGTTTCCTCGGCGGGTCCGCCCGCCGATTGGACAACATTCAAACCCTTTGCAGTTGCAATCAGCGTCTGAAAAAACATAATAGTTACAACTTTCAACAACGGATCTCTTGGTTCTGGCATCGATGAAGAACGCAGCGAAATGCGATAAGTAGTGTGAATTGCAGAATTCAGTGAATCATCGAATCTTTGAACGCACATTGCGCCCCTTGGTATTCCATGGGGCATGCCTGTTCGAGCGTCATTTGTACCTTCAAGCTCTGCTTGGTGTTGGGTGTTTGTCTCGCCTCTGCGTGTAGACTCGCCTTAAAACAATTGGC
>car01_11_1
ACGAGTGCGTCTTGGTCATTTAGAGGAAGTAAGGCGTGGTTCCTAGGGTGGAACAGAGGGCAGGCGCAACTCCTGGATGAGTAGACTCTTGGAAGAGTGGTGAGCTCGTGATCATATTGAGATACTCAGATAATGACTGTCACACTTGGGAATATTCGTTTGAGGGGTGTTGCAAGCCTTGGTGTAAGGCTTGAAAATCATTCCGGACCGAGCATGGTTAAGACGCTCGAAGGGGAATGTTGTGTTGAAGACGCTCTCAGAATGGTAAGCTTGGAAAGATGCAGAATGCAAGCTTGTGCTGAAGAAGCAAGAGGATAGTTGCCCCACATGAATGGCAAAGGGGGTGATTGTTGGGTTGTTGCCATTGCATATCAATAAGCGGAGGAACGCACTCG
>car01_12_2
ACGAGTGCGTCTTGGTCATTTAGAGGAAGTAAGGCGTGGTTCCTAGGGTGGAACAGAGGGCAGGCGCAACTCCTGGATGAGTAGACTCTTGGAAGAGTGGTGAGCTCGTGATCATATTGAGATACTCAGATAATGACTGTCACACTTGGGAATATTCGTTTGAGGGGTGTTGCAAGCCTTGGTGTAAGGCTTGAAAAATCATTCCGGACCGAGCATGGTTAAGACGCTCGAAGGGGAATGTTGTGTTGAAGACGCTCTCAGAATGGTAAGCTTGGAAAAGATGCAGAATGCAAGCTTGTGCTGAAGAAGCAAGAGGATAGTTGCCCCACATGAATGGCAAAGGGGGTATTGTTGGGTTGTTGCCATTGCATATCAATAAGCGGAGGAACG
>car01_13_7
ACGAGTGCGTTCCTCCGCTTATTGATATGCAATGGCAACAACCCAACAATCACCCCCTTTGCCATTCATGTGGGGCAACTATCCTCTTGCTTCTTCAGCACAAGCTTGCATTCTGCATCTTTTCCAAGCTTACCATTCTGAGAGCGTCTTCAACACAACATTCCCCTTCGAGCGTCTTAACCATGCTCGGTCCGGAATGATTTTTCAAGCCTTACACCAAGGCTTGCAACACCCCCTCAAACGAATATTCCCAAGTGTGACAGTCATTATCTGAGTATCTCAATATGATCACGAGCTCACCACTCTTCCAAGAGTCTACTCATCCAGGAGTTGCGCCTGCCCTCTGTTCCACCCTAGGAACCACGCCTTACTTCCTCTAAATGACCAAGACGCACTCG
>car01_14_37
ACGAGTGCGTCTTGGTCATTTAGAGGAAGTAAAAGTCGTAACAAGGTTTCCGTAGGTGAACCTGCGGAAGGATCATTACTGAGCGCGAGGCCCCGCAGCGCGCAAGCTCTGCGGCGGTTGACCCTCCACCCGTGTGAACTCTTATCTGTTGCTTTGGCGGGCCGGGCTCGACCTGCCGGCTCCGGCTGGCGAGTGCCCGCCAGAGAAGCCCCAACTCGTGCTGTGAGTGTTGTCTGAGGAAATGTGGAATTAGTAAAACTTTCAACAACGGATCTCTTGGCTCTGGCATCGATGAAGAACGCAGCGAAATGCGATAAGTAATGTGAATTGCAGAATTTAGTGAATCATCGAATCTTTGAACGCACATTGCGCCCCCGGCATTCCGAGGGGCATGCCTGTTCGAGCGTCAGAACACCCCTCAAGCCTGGCTTGGTCTTGGGGCTCGCCGGCT
>car01_15_1
ACGAGTGCGTTCCTCCGCTTATTGATATGCTTAAGTTCAGCGGGTATCCCTACCTGATCCGAGGTCAACCTTAGAAATGGGGTTGTTTTACGGCGTAGCCTCCCGAACACCCTTTAGCGAATAGTTTCCACAACGCTTAGGGGACAGAAGACCCAGCCGGACGATTTGAGGCACGCGGCGGACCGCGTTGCCCAATACCAAGCGAGGCTTGAGTGGTGAAATGACGCTCGAACAGGCATGCCCCTCGGAATACCAAGGGGCGCAATGTGCGTTCAAAGATTCGATGATTCACTGAATTCTGCAATCCACATTACTTATCGCATTTCGCTGCGTTCTTCATCGATGCGAGAACCAAGAGATCCGTTGTTGAAAGTTTTAATTTAATTAAAATTTTATACTCAGACGACTGGTTTAAAAACAAGAGTTTGGTTAGACTCTGGCGGGCGCTCGC
>car01_16_6
ACGAGTGCGTCTTGGTCATTTAGAGGAAGTAAAAGTCGTAACAAGGTTTCCGTAGGTGAACCTGCGGAAGGATCATTAATGGGCCAGCCTCCGGGCAAAACCCCACCCTCTGTAACCGCGGCCCGGATTCGGCGCCTGGCGGGGAGCACCCCCGTTCGCGGGGGGCCCCGTCTGCCGGAATTAGCCAACCCTGCCTAGAAAATTGAAGTCTGAGAACAAGTTAAATTAAACAAAACTTTCAACAACGGATCTCTTGGTTCCGGCAACGATGAAGAACGCAGCGAAATGCGATAAGTAATGTGAATTGCAGAATTCAGTGAATCATCGAATCTTTGAACGCACATTGCGCCCCCTGGTATTCCGGGGGGCACACCTGTTCGAGCGCCATTTCTACCCTGGAGCCCTGCTCTGTGATGGGCCCCGTCCTCGCGGACGGGCCCGAAACCCGTGG
>car01_17_1
ACGAGTGCGTTCCTCCGCTTATTGATATGCTTAAGTTCAGCGGGTATCCCTACCTGATCTGAGGTTAAGAGTAAAAATTCTTGTAGGTTGCGAGTATCTAAGCTACAAGTGCAAAATGTGCTGCACTAGTAAACTAAAACACTGGCTGCCAATTGCTTTGAGATGAGTCTAGGCACAAGAGAATGGACAAACATCCAACACCAAGCACAGCTTGAGAGACAAATGACGCTCGAACAGGCATGCCCTATGGAATACTAAGGGGCGCAATGTGCGTTCAAAGATTTGATGATTTACTGAATTCTGCAATTTACACTACTTATCGCATTTCGCTGCGTTCTTCATCGATGCCAGAACCAAGAGATCTGTTGTTGAAAGTTGTAATAATTAAGTTTCTTAGACGCTGATTGAATGTTCAAGTATGTTAGAGATGTCTAGCCAGCGG
>car01_18_4
ACGAGTGCGTTCCTCCGCTTATTGATATGCTTAAGTTCAGCGGGTAGTCCTACCTGATTTGAGGCCAGATCATAAAAAATTGCCCGAGGGCGATTAGAAGCTGACAACTATGCCTTTCTTATCCCGGCCAGCCGCATTGCTGCAACTGTCCTCAACGAAATACTTATCACGTTGAGTGGAACCGATTACGAAAAGGGTCTGCTAATACATTTCGAGCGAGCCGCAACAAAGCAGCAGCGCTCACGTCCACGCCGCTAGCCACGATTAAGAAAGCTAGAGGGTGAGAGTTTCATGACACTCAAACAGGCATGCTCCTCGGAATACCAAGGAGCGCAAGGTGCGTTCAAAGATTCGATGATTCACTGAATTCTGCAATTCACATTACTTATCGCATTTCGCTGCGTTCTTCATCGATGCGAGAACCAAGAGATCCGTTGTTGAAAGTTTTA
>car01_19_9
ACGAGTGCGTCTTGGTCATTTAGAGGAAGTAAAAGTCATAACAAGGTTTCCGTAGGTGAACCTGCGGAAGGATCATTAATAATGCCCTCTGGCTTCGGTCAGCTGGGTTCAATGTGTGTCATCTCTTCGGAGATGGCCATCCACACACACCGTGAACTGTGACTTCGGTCATCACAAACTTTTAGTAATGAATGTAAAAATCATAACAAAATAAAACTTTTAACAACGGATCTCTTGGCTCTCGCATCGATGAAGAACGCAGCGAAATGCGATAAGTAATGTGAATTGCAGAATTCAGTGAATCATCGAATCTTTGAACGCACCTTGCGCCCTTTGGTATTCCGAAGGGCATGCCTGTTTGAGTGTCATGAAACCTCACTCCACTTGGGTTTTGCCTGAGTGGTAGTGTATTGGGTGTTGCCTTGCCAAAGGCTCG
>car01_20_39
ACGAGTGCGTCTTGGTCATTTAGAGGAAGTAAAAGTCGTAACAAGGTTTCCGTAGGTGAACCTGCGGAAGGATCATTACCTAGAGTTTGTGGGCTTTGCCCACTGTCTCTTACCCATGTCTTTTGAGTACTTACGTTTCCTCGGTGGGCTCGCCCGCCGGTTGGACAATTTAAACCATTTGCAGTTGCAATCAGCGTCTGAAAAACATAATAGTTACAACTTTCAACAACGGATCTCTTGGTTCTGGCATCGATGAAGAACGCAGCGAAATGCGATAAGTAGTGTGAATTGCAGAATTCAGTGAATCATCGAATCTTTGAACGCACATTGCGCCCCTTGGTATTCCATGGGGCATGCCTGTTCGAGCGTCATTTGTACCTTCAAGCTCTGCTTGGTGTTGGGTGTTTGTCTCGCCTTGCGCGTAGACTCGCCTTAAAACAATTGGCAGCCG
>car01_21_2
ACGAGTGCGTTCCTCCGCTTATTGATATGCCTTCATAATCCCAGTTAATGTTGTTGTCAATGATTATCTGATTCATGGGAGGCAAATAACAAATTGGGAGTTCGCTGATAGCACCTTTTTTAAAAGGCGTTTTACTAGTACCTTACCATACATGTGCATATGTGCGGGCTTTGTCTCTTCTCTTTCAGAAGAATTTCCTTCCTGTTGCATTGAGTTAAAATAGATTGAAGATGATGGCAATTTGTTTGAGCTTCCCGCAATTTTCTTTCTTCTTTGTTGACATAATATGATCCTGGATAAGGACTAATGTCCAAGGTTTTCATTTACTTCCTCTAAATGACCAAGACGCACTCGTC
>car01_22_12
ACGAGTGCGTCTTGGTCATTTAGAGGAAGTAAAAGTCGTAACAAGGTTTCCGTAGGTGAACCTGCGGAAGGATCATTACCTAGAGTTGCGGGCTTTGCCTGCCATCTCTTACCCATGTCTTTTGAGTACCTTCGTTTCCTCGGTGGGTTCGCCCGCCGATTGGACAACACTTAAACCCTTTGTAATTGAAATCAGCGTCTGAAAAAACTTAATAGTTACAACTTTCAACAACGGATCTCTTGGTTCTGGCATCGATGAAGAACGCAGCGAAATGCGATAAGTAGTGTGAATTGCAGAATTCAGTGAATCATCGAATCTTTGAACGCACATTGCGCCCCTTGGTATTCCATGGGGCATGCCTGTTCGAGCGTCATTTGACCTTCAAGCTCTGCTTGGTGTTGGGTGTTTGTCTCGCCTCTGCGCGC
>car01_23_27
ACGAGTGCGTCTTGGTCATTTAGAGGAAGTAAAAGTCGTAACAAGGTTTCCGTAGGTGAACCTGCGGAAGGATCATTAAAGAGTAAGGGTGCTCAGCGCCCGACCTCCAACCCTTTGTTGTTAAAACTACCTTGTTGCTTTGGCGGGACCGCTCGGTCTCGAGCCGCTGGGGATTCGTCCCAGGCGAGCGCCCGCCAGAGTTAAACCAAACTCTTGTTATTTAACCGGTCGTCTGAGTTAAAATTTTGAATAAATCAAAACTTTCAACAACGGATCTCTTGGTTCTCGCATCGATGAAGAACGCAGCGAAATGCGATAAGTAATGTGAATTGCAGAATTCAGTGAATCATCGAATCTTTGAACGCACATTGCGCCCCTTGGTATTCCGAGGGGCATGCCTGTTCGAGCGTCATTACACCACTCAAGCTATGCTTGGTATTGGGCGTCGTCC
>car01_24_14
ACGAGTGCGTTCCTCCGCTTATTGATATGCTTAAGTTCAGCGGGTATCCCTACCTGATCCGAGGTCAACCTTTGAATGGGGTTTGTTTAACGGCGTGACCCGAAAGTGCACCTTTAGCGAATAGTTTCCACAACGCTGAGGGACGATCGAACCCAGCCGGAAGATTTGAGGCGCGCGGCGGACCGCGTCGCCCAATACCAAGCGAGGCTTGAGTGGTGTAATGACGCTCGAACAGGCATGCCCCGCGGAATACCACGGGGCGCAATGTGCGTTCAAAGATTCGATGATTCACTGAATTCTGCAATTCACATTACTTATCGCATTTCGCTGCGTTCTTCATCGATGCCAGAACCAAGAGATCCGTTGTTGAAAGTTTTGATTTATTTATAAATCACTCAGACTGCAAAGTTACGCAAGAGTTTGGTTTGGTCCACCGGGGGGACGAGCCCGA
>car01_25_1
ACGAGTGCGTTCCTCCGCTTATTGATATGCACGTACAACATGAGCCTGATAAAAAGCAGCTGAAGTTATTAAAAGAAATATTTACTCAATCAAGAAATGACAAGAATCCACACCTAAATTCTTTAATTTCTGTTTCTGGTGCCATAGAGTGATCAATGTTTATTTTGAATTTCATGCCTCTATGTTTTATGTAAAAGATCTCACCACCAAAGCAGTTCTCCTTTCCGGTCAGAGCAATAATGTTCTATATATGTTCTCTCCTTTCTGTCACCACCATTCCTCAAGCTTATTGGTCTCCTTGAATCTCTACGACTGCTGATCTTTGACATCATTAATTGAGTCATCTTACTTCCTCTAAATGACCAAGACGCACTCGTC
>car01_26_2
ACGAGTGCGTTCCTCCGCTTATTGATATGCTTAAGTTCAGCGGGTATCCCTACCTGATCCGAGGTCAACCTGTAAAAAATAAAGGTTTCAGTCGGCAGAAGTCCTCTCCACTGACAGACGTTATTGAATAAATTCTACTACGCCTAAAGCCGGTGAGGCCTCGCCGAGGTCTTTAAGGCGCGCCCAACTAAGGACGACGCCCAATACCAAGCATAGCTTGAGTGGTGTAATGACGCTCGAACAGGCATGCCCCTGGAATACCAAGGGGCCAATGTGCGTTCAAAGATTCGATGATTCACTGAATTCTGCAATTCACATTACTTATCGCATTTCGCTGCGTTCTTCATCGATGCGAGAACCAAGAGATCCGTTGTTGAAAGTTTTTGATTTATTCAAATTTTAACTCAGACGACCGGTTTAATAACAAGAGTTTGGTTTAACTCTTGGCGGG
>car01_27_9
ACGAGTGCGTTCCTCCGCTTATTGATATGCTTAAGTTCAGCGGGTAGCCCTACCTGATTTGAGGCCAGATCATGAATATGTGGGGTTATCAGCCACCCAGAAGGATGAAACGTATTACATCCAAGGTGCTTATGTCTTTAAGGCGAGCCTTTAGCAAGGCAACACCCAATACACCACCGCTCAGGCAAAAACCCAAGTGGGGTGAGGTTTCATGACACTCAAACAGGCATGCCCTTCGGAATACCAAAGGGCGCAAGGTGCGTTCAAAGATTCGATGATTCACTGAATTCTGCAATTCACATTACTTATCGCATTTCGCTGCGTTCTTCATCGATGCGAGAGCCAAGAGATCCGTTGTTAAAAGTTTTGTTTTTGTTATGATATTACATTCATTACTAACAGTTTGTGATGGCCGAAGCCACAGTTCACGGTGTGTATGGAAACCCTCTTC
>car01_28_1
ACGAGTGCGTTCCTCCGCTTATTGATATGCTACTATGACTACAAGATCAATGGATTTGAATTGGAAGATGAGAGCTTTTCGAGTCTTACCAATGTTTCTTCTGCCTGCTTTATCGTCCCTTGCTTATTCCGCCTTTGTAAGCTTCACCAGGATGTGTGAGTCACTCTCTCCCCCTACTTTTTAATATTATACGCTAGCAGGGTTTACTGATGATAACGCAATCATTTGTAATTTCAGTTAAATACCATTCTCTGTACAGTAATAATTCAATAGAAATCTTGTCCTTTTGTGTGCGGTCGGTCAGTCAATGGAAATCATGATATTTGGTGTTATTGTCAATTACTTCCTCTAAATGACCAAGACGCACTCGTC
>car01_29_1
ACGAGTGCGTTCCTCCGCTTATTGATATGCTTAAGTTCAGCGGGTATCCCTACCTGATCCGAGGTCAACCTTAGAAATGGGGTTGTTTTACGGCGTAGCCTCCCGAACACCCTTTAGCGAATAGTTTCCACAACGCTTAGGGGACAGAAGACCCAGCCGGACGATTTGAGGCACGCGGCGGACCGCGTTGCCCAATACCAAGCGAGGCTTGAGTGGTGAAATGACGCTCGAACAGGCATGCCCCCCGGAATACCAGGGGGCGCAATGTGCGTTCAAAGATTCGATGATTCACTGAATTCTGCAATTCACATTACTTATCGCATTTCGCTGCGTTCTTCATCGATGCCAGAACCAAGAGATCCGTTGTTAAAAGTTGTAATAATTAAGTTTCTCAGACGCTGATTGAATGTTCAAGTATGTTAGAGATGTCCAGCCAGCGGATATGATCCGC
>car01_30_11
ACGAGTGCGTCTTGGTCATTTAGAGGAAGTAAAAGTCGTAACAAGGTTTCCGTAGGTGAACCTGCGGAAGGATCATTATTGATTGGTCGAAAGACCTTATCAGATTCTACCACCTCTGTGAACCGTTGACCTCCGGGTTAATAATCAAACATCAGTGTAACGAACGTAAGAGTATCTTAATTAAACAAAACTTTTAACAACGGATCTCTTGGCTCTCGCATCGATGAAGAACGCAGCGAAATGCGATAAGTAATGTGAATTGCAGAATTCAGTGAATCATCGAATCTTTGAACGCACCTTGCGCCTTTTGGTATTCCGAAAGGCATGCCTGTTTCAGTGTCATGAAATCTCAATCTAATATGTTTTCTGAACATGTTAGCTTGGACTTGGGG
>car01_31_18
ACGAGTGCGTTCCTCCGCTTATTGATATGCTTAAGTTCAGCGGGTAGCCCTACCTGATTTGAGGCCAGATCATGAGTTATGTGGGGTTATTAGCCACCCGAAAGGATGAAACGTATTACATCCAAGGTGCTTATTCTTTTAAGGCGAGCCTTTGGCAAGGCAACACCCAATACACTACCACTCAGGCAAAAACCCAAGTGGAGTGAGGTTTCATGACACTCAAACAGGCATGCCCTTCGGAATACCAAAGGGCGCAAGGTGCGTTCAAAGATTCGATGATTCACTGAATTCTGCAATTCACATTACTTATCGCATTTCGCTGCGTTCTTCATCGATGCGAGAGCCAAGAGATCCGTTGTTAAAAGTTTTATTTTGTTATGATTTTTACATTCATTACTAAAAGTTTGTGATGACCGAAGTCACAGTTCACGGTGTGTGTGGATGGCCATCT
>car01_32_8
ACGAGTGCGTACTGGGTATAAAGAGTGCGTAGGCGGCCTTTTAAGTCAGATGTGAAAGACCACGGCTTAACCGTGGGGTTGCATTTGAAACTGGGAGGCTTGAGTGTCGGAGAGGGCAGTGGAATTCCCGGTGTAGCGGTGAAATGCGTAGATATCGGGAGGAACACCAGTGGCGAAGGCGACTGCCTGGACGATAACTGACGCTGAGGCACGAAAGCTAGGGGAGCAAACAGGATTAGATACCCGTGTAC
>car01_33_2
ACGAGTGCGTCTTGGTCATTTAGAGGAAGTAAAAGTCGTAACAAGGTTTCCGTAGGTGAACCTGCGGAAGGATCACTAGTGATTAAATCGAGCGTGTCTTCATTGACCGCTCACCCTTCTCACCATCCACATACACCTGTGCACTGTTTAGCCTGAGCCGTTTCGGTTCAGGTTATCATTTCATACAAACTCTAGTCTTATGAATATAAACGTTTTAATAACATAATAAAACTTTCAACAACGGATCTCTTGGTTCTCGCATCGATGAAGAACGCAGCGAAATGCGATAAGTAATGTGAATTGCAGAATTCAGTGAATCATCGAATCTTTGAACGCACCTTGCGCTCCTTGGTATTCCGAGGAGCATGCCTGTTTGAGTGTCATGAAACTCTCACCCTCTAGCTTTCTTAATCGTGGCTAGCGGCGTGGACGTGAGCGCTGCTGCTTTGTT
>car01_34_2
ACGAGTGCGTTCCTCCGCTTATTGATATGCTATTATGACTACAAGATCAATGGATTTGAATTGGAAGATGAGAGCTTTTCGAGTCTTACCAATGTTTCTTCTGCCTGCTTTATCGTCCCTTGCTTATTCCGCCTTTGTAAGCTTCACCAGGATGTGTGAGTCACTCTCTCCCCCTACTTTTTAATATTATACGCTAGCAGGGTTTACTGATGATAACGCAATCATTTGTAATTTCAGTTAAATACCATTCTCTGTACAGTAATAATTCAATAGAAATCTTGTCCTTTTGTGTGCGGTCGGTCAGTCAAAGGAATCATGATATTTTGGTGTTATTGTCAATTACTTCCTCTAAATGACCAAGACGCACTCGTC
>car01_35_19
ACGAGTGCGTTCCTCCGCTTATTGATATGCTTAAGTTCAGCGGGTATCCCTACCTGATCCGAGGTCAACCTGAAAAATATAAAAGGTTTAACGGCAATGAGATCTCACCAAGCTTATAAGACGTTTTGATTTAACTCTACTACGCCCGAAGTTGGAGAAACCCCGCCGAGGTCTTCGAGGCACGCCCGCCTTTACGGCGGACGATGCCCAATACCAAGCGGTGCTTGAGTGGTGTAATGACGCTCGAACAGGCATGCCCCTCGGAATACCAAGGGGCGCAATGTGCGTTCAAAGATTCGATGATTCACTGAATTCTGCAATTCACATTACTTATCGCATTTCGCTGCGTTCTTCATCGATGCGAGAACCAAGAGATCCGTTGTTGAAAGTTTTAATTTAATTAAAATTTTATACTCAGACGACTGGTTTAAAAACAAG
>car01_37_10
ACGAGTGCGTTCCTCCGCTTATTGATATGCTTAAGTTCAGCGGGTATCCCTACCTGATCCGAGGTCAAAGGTTGAAAAAAGGCTTGCTGGACGCTGACCTTGGCTGGGCAAGAGCGCGACTTGTGCTGCGCTCCGAAACCAGTAGGCCGGCTGCCAATGACTTTAAGGCGAGTCTCCAGCGAGCTGGAGACAAAAGACGCCCAACACCAAGCAAAGCTTGAGGGTACAAATGACGCTCGAACAGGCATGCCCTTTGGAATACCAAAGGGCGCAATGTGCGTTCAAAGATTCGATGATTCACTGAATTCTGCAATTCACACTACGTATCGCATTTCGCTGCGTTCTTCATCGATGCCAGAACCAAGAGATCCGTTGTTGAAAGTTGTAATTAATTACGTTGTTACTGACGCTGATTGCTATTACAAAAGGTTTA
>car01_38_167
ACGAGTGCGTCTTGGTCATTTAGAGGAAGTAAAAGTCGTAACAAGGTCTCCGTAGGTGAACCTGCGGAGGGATCATTACAAGTGACCCCGGTCTTACCACCGGGATGTTCATAACCCTTTGTTGTCCGACTCTGTTGCCTCCGGGGCGACCCTGCCTTCGGGCGGGGGCTCCGGGTGGACACTTCAAACTCTTGCGTAACTTTGCAGTCTGAGTAAACTTAATTAATAAATTAAAACTTTTAACAACGGATCTCTTGGTTCTGGCATCGATGAAGAACGCAGCGAAATGCGATAAGTAATGTGAATTGCAGAATTCAGTGAATCATCGAATCTTTGAACGCACATTGCGCCCCCTGGTATTCCGGGGGGCATGCCTGTTCGAGCGTCATTTCACCACTCAAGCCTCGCTTGGTATTGGGCAACGCGGTCCGCCGCGTGCCTCAAATCGACC
>car01_39_10
ACGAGTGCGTCTTGGTCATTTAGAGGAAGTAAAAGTCGTAACAAGGTTTCCGTAGGTGAACCTGCGGAAGGATCATTACCGAGAGTTGTAGGCTTCTGTCTACCATCTCTTACCCATGTCTTTTGCGTACTACACGTTTCCTCGGCAGGTCCGCCTGCCGCTAGGACAAAATTAAACCATTTGCAGTTGCAGTCAGCGTCTGAAAAACTTAATAATTACAACTTTCAACAACGGATCTCTTGGTTCTGGCATCGATGAAGAACGCAGCGAAATGCGATAAGTAGTGTGAATTGCAGAATTCAGTGAATCATCGAATCTTTGAACGCACATTGCGCCCCTTGGTATTCCATGGGGCATGCCTGTTCGAGCGTCATTTGTACCTTCAAGCTCTGCTTGGTGTTGGGTGTTTGTCCCGCCTTTGCGCGTGGACTCGCCTTAAAGCAATTGGCAG
>car01_40_2
ACGAGTGCGTCTTGGTCATTTAGAGGAAGTAAAAGTCGTAACAAGGTTTCCGTAGGTGAACCTGCGGAAGGATCACTAAAGTAAACGCCCTCCGGGGCTCTCTTTATTCACACACCCCTGTGCACTTTGGCCACCTGCCGCGCTTAACTGCGTTAGTAGGTGTGTCTCTTTATTTATACCCATATACACAAGTCATTGAATGTAAAATCGTTATAAACTAATATAACTTTCAACAACGGATCTCTTGGTTCTCGCATCGATGAAGAACGCAGCGAATTGCGATAAGTAATGTGAATTGCAGAATTCAGTGAATCATCGAATCTTTGAACGCATCTTGCGCTCTTTGGTATTCCGAAGAGCATGCCTGTTTGAGTGTCATGAAACTCTCACCACCAGCCTTCTTTAATTAGAGGTGTTGGGGCGTGGACGTGAGTGCTGCTGGTGCCCTGGT
>car01_41_9
ACGAGTGCGTTCCTCCGCTTATTGATATGCTTAAGTTCAGCGGGTATCCCTACCTGATCCGAGGTCAAGAGTGTAAAAATGTACTTTTTGGACGTCGTCGTTATGGTTGCAAAGCGCGAGATGTACTGCGCTCCGAAATCAATACGCCGGCTGCCAATCGTTTTGAGGCGAGTCTGCGCGCAGAGGCGAGACAAACACCCAACACCAAGCAGAGCTTGAAGGTACAAATGACGCTCGAACAGGCATGCCCCATGGAATACCAAGGGGCGCAATGTGCGTTCAAAGATTCGATGATTCACTGAATTCTGCAATTCACACTACTTATCGCATTTCGCTGCGTTCTTCATCGATGCCAGAACCAAGGATCCGTTGTTGAAAGTTGTAACTATTAAGTTTTTCAGACGCTGATTTCAATTACAAAAGGGTTTATGTGTTGTCCAATCGGCGGGCA
>car01_42_55
ACGAGTGCGTTCCTCCGCTTATTGATATGCTTAAGTTCAGCGGGTATCCCTACCTGATCCGAGGTCAAGAGTGTAAAAAGTACTTTTGGACGTCGTCGTTATGAGTGCAAAGCGCGAGATGTACTGCGCTCCGAAATCAATACGCCGGCTGCCAATTGTTTTAAGGCGAGTCTACGCGCAAGGCGAGACAAACACCCAACACCAAGCAGAGCTTGAAGGTACAAATGACGCTCGAACAGGCATGCCCCATGGAATACCAAGGGGCGCAATGTGCGTTCAAAGATTCGATGATTCACTGAATTCTGCAATTCACACTACTTATCGCATTTCGCTGCGTTCTTCATCGATGCCAGAACCAAGAGATCCGTTGTTGAAAGTTGTAACTATTATGTTTTCAGACGCTGATTGCAACTGCAAATGGTTTAAATTGTCCAACCGGCGGGCGAGCCCA
>car01_43_2
ACGAGTGCGTTCCTCCGCTTATTGATATGCTTAAGTTCAGCGGGTATCCCTACCTGATCCGAGGTCAAAATTGTGAAGATAGCTTCTGGGAGCCAATACGACGGGCCCGAGTTCGCGTTTCTGCTGCGCTCGAAGCCAATGTACCGGCCGCCAATAATTTTGAGGCGAGTCCACGCGCCCGGGGCGGCGGACAGTTACCCAACACCAAGCTGAGCTTGAAGGTTTAAATGACGCTCGAACAGGCATGCCCTAAGGAATACCAAAGGGCGCAATGTGCGTTCAAAGATTCGATGATTCACTGAATTCTGCAATTCACACTACTTATCGCATTTCGCTGCGTTCTTCATCGATGCCAGAACCAAGAGATCCGTTGTTGAAAGTTTTAATTTTGTTTGTTTGTTCAGACTGTTACAGGTACTGCAAAGTGTTTTTGGGGTCCCATTGGCAGCCG
>car01_44_1
ACGAGTGCGTCTTGGTCATTTAGAGGAAGTAAAAGTCGTAACAAGGTTTCCGTAGGTGAACCTGCGGAAGGATCATTACCTAGAGTTTGTGGACTTCGGTCTGCTACCTCTTACCCATGTCTTTTGAGTACCTTCGTTTCCTCGGCGGGTCCGCCCGCCGATTGGACAACATTCAAACCCTTTGCAGTTGCAATCAGCGTCTGAAAAAACATAATAGTTACAACTTTCAACAACGGATCTCTTGGTTCTGGCATCGATGAAGAACGCAGCGAAATGCGATAAGTAGTGTGAATTGCAGAATTCAGTGAATCATCGAATCTTTGAACGCATATTGCGCCCCTTGGTATTCCATGGGGCATGCCTGTTCGAGCGTCATTTGTCTCTCAAGCTGTGCTTGGTGTTGGATGTTTGTCCATTCTCTTGTGCCTGGACTCATCTCAAAGCAAATTGG
>car01_45_13
ACGAGTGCGTTCCTCCGCTTATTGATATGCTTAAGTTCAGCGGGTAGCCCTACCTGATTTCAGGTCAAAGTCAAAAGGTGCGCGATGGCAGGTTTTGAGCAGTCATCACCACAAGGAGAGACGAAACTTATTACGTCTAACACTGATGTGGGATGTTCCACTAAGTCATTTGAGGTGAGCCATTGCTGGCAGACACCCAAGTCCAAGCTAACATGTTCAGAAAACATATTAGATTGAGATTTCATGACACTGAAACAGGCATGCCTTTCGGAATACCAAAAGGCGCAAGGTGCGTTCAAAGATTCGATGATTCACTGAATTCTGCAATTCACATTACTTATCGCATTTCGCTGCGTTCTTCATCGATGCGAGAGCCAAGAGATCCGTTGTTAAAAGTTTGTTTAAATTAAGATACTCTTACGTTCGTTACACTGATGTTTGATTATTAACC
>car01_46_2
ACGAGTGCGTTCCTCCGCTTATTGATATGCTTAAGTTCAGCGGGTATTCCTACCTAATCCGAGGTCAACCACTAGAAAATAGGGGGTTTTACGGCTGGGGACCAGGCTACTGCAAAAGCGAGAAGAAATTACTACGCTGAGAGTACACCTGAACTCCGCCACTGTCATTAGGGACCTACAGGGTAGCCGGTAGAGTCCCAACGCGAAGCAACTAGGGCTTCAGGGTCGAAATGACGCTCGAATAGGCATGCCCACTAGAATACTAATGGGCGCAATGTGCGTTCAAAGATTCGATGATTCACTGAATTCTGCAATTCACATTACTTATCGCATTTCGCTGCGTTCTTCATCGATGCCAGAACCAAGAGATCCGTTGTTGAAAGTTTTAACTATTTAGTTGAAGCATTCAGAATACACTGTCAAACAGAGTTTTAG
>car01_47_16
ACGAGTGCGTTCCTCCGCTTATTGATATGCTTAAGTTCAGCGGGTATCCCTACCTGATCCGAGGTCAACCTTTGATGTATTGGTGTTTTTGCGGCAGAAGGCCTCGCCGGACTCGTGAACGTTGTGGAAATTCTACTACGCCCAAAGCCGATGTGACTTCGCCGAATGTTTCGGGGCACGACCCCCCCGCGAGGGGGGACGAGGGCCCAATACCAAGCAGAGCTTGATTGGTGTAATGACGCTCGAACAGGCATGCCCCTCGGAATACCAAGGGGCGCAATGTGCGTTCAAAGATTCGATGATTCACTGAATTCTGCAATTCACATTACTTATCGCATTTCGCTGCGTTCTTCATCGATGCCAGAACCAAGAGATCCGTTGTTGAAAGTTTTGATTGATTTATCAATTTACTCAGACGATACTGTTAAAACAAGAGTTTGGTTTGACTTCC
>car01_48_51
ACGAGTGCGTTCCTCCGCTTATTGATATGCTTAAGTTCAGCGGGTAGTCCTACCTGATTTGAGGCCAGATGTCAAAGTTACACAATGAGTAACATCCGAAGATGCACTTAAAGTGATGGTTTAGTTAGCAGACAATAGTCTAGGTCCTGGCCATCCGAAGATGTCCTCAGCAAAATACTTATTATGCCAAGTCAAACCAGTCATAGAGACAGATCTAGCTAATACTTTTAAGATGAGTCGGCTTATCACCGGCAAACATCCAAATCCAAACTCAAGCATGGATCGAAATCCAAAACTTGGGTTTGAGAGTTTCATGACACTCAAACAGGCATGCTCCTCGGAATACCAAGGAGCGCAAGGTGCGTTCAAAGATTCGATGATTCACTGAATTCTGCAATTCACATTACTTATCGCATTTCGCTGCGTTCTTCATCGATGCGAG
>car01_49_21
ACGAGTGCGTCTTGGTCATTTAGAGGAAGTAAAAGTCGTAACAAGGTCTCCGTTGGTGAACCAGCGGAGGGATCATTACCGAGTTTACAACTCCCAAACCCCTGTGAACATACCTTAATGTTGCCTCGGCGGATCAGCCCGCGCCCCGTAAAACGGGACGGCCCGCCAGAGGACCCAAACTCTAATGTTTCTTATTGTAACTTCTGAGTAAAACAAACAAATAAATCAAAACTTTCAACAACGGATCTCTTGGTTCTGGCATCGATGAAGAACGCAGCAAAATGCGATAAGTAATGTGAATTGCAGAATTCAGTGAATCATCGAATCTTTGAACGCACATTGCGCCCGCTGGTATTCCGGCGGGCATGCCTGTTCGAGCGTCATTTCAACCTCAAGCCCCCGGTTTGGTGTTGGGGATCGGCTCTGCCCTTCTGGCGGTGCCGCCCCGAAT
>car01_50_10
ACGAGTGCGTTCCTCCGCTTATTGATATGCTTAAGTTCAGCGGGTATCCCTACCTGATCCAAGGTCAAGAGTAAAAATTCTTGTGGGTTGCGAGTATCTAAGCTACAAGTGCAAAATGTGCTGCACTAGTAAACCAAAACACTAGCTGCCAATTGCTTTGAGATGAGTCCAGGCACAAGAGAATGGACAAACATCCAACACCAAGCACAGCTTGAGAGACAAATGACGCTCGAACAGGTATGCCCCATGGAATACCAAGGGGCGCAATGTGCGTTCAAAGATTCGATGATTCACTGAATTCTGCAATTCACACTACTTATCGCATTTCGCTGCGTTCTTCATCAATGCCAGAACCAAGAGATCCGTTGTTGAAAGTTGTAATAATTAAGTTTCTCAGACGCTGATTGAATGTTCAAGTATGTTAGAGATGTCCAGCTAG
>car01_51_5
ACGAGTGCGTTCCTCCGCTTATTGATATGCTTAAGTTCAGCGGGTATCCCCACCTGATCCGAGGCCAACCTTTGTATGTGTGGGTTTCGGGGCGGCCGGCGACGGGCACTCCGAGCGAGGGATTTCTCTTGCTACGCTCAGGGCCGGACGACGGCGCCCACGGGTTTCGGGCCCGTCCGCGAGGACGGGGCCCATCACAGAGCAGGGCTCCAGGGTAGAAATGGCGCTCGAACAGGTGTGCCCCCCGGAATACCAGGGGGCGCAATGTGCGTTCAAAGATTCGATGATTCACTGAATTCTGCAATTCACATTACTTATCGCATTTCGCTGCGTTCTTCATCGTTGCCGGAACCAAGAGATCCGTTGTTGAAAGTTTTGTTTAATTTAACTTGTTCTCAGACTTCAATTTTCTAGGCAGGGTTGGCTAATTCCGGCAGACGGGGCCCCCGCG
>car01_52_4
ACGAGTGCGTTCCTCCGCTTATTGATATGCTTAAGTTCAGCGGGTATCCCTACCTGATCCGAGGTCAAAATTGTGAAGATAGCTTCTGGGAGCCAATACGACGGGCCCGAGTTCGCGTTTCTGCTGCGCTCGAAGCCAATGTACCGGCCGCCAATAATTTTGAGGCGAGTCCACGCGCCCGGGGGCGGCGGACAGTCACCCAACACCAAGCTGAGCTTGAAGGTTTAAATGACGCTCGAACAGGCATGCCCTAAGGAATACCAAAGGGCGCAATGTGCGTTCAAAGATTCGATGATTCACTGAATTCTGCAATTCACACTACTTATCGCATTTCGCTGCGTTCTTCATCGATGCCAGAACCAAGAGATCCGTTGTTGAAAGTTTTAATTTTGTTTGTTTGTTCAGACTGTTACAGGTACTGCAAAGTGTTTTTGGGGTCCCCATTGGCAGC
>car01_53_46
ACGAGTGCGTCTTGGTCATTTAGAGGAAGTAAAAGTCGTAACAAGGTTTCCGTAGGTGAACCTGCGGAAGGATCATTAAAGAGTAAGGGTCTCTGGCCCGAACCTCCAACCCTCTGTTGTTATAACTACTTCGTTGCTTTGGCGGGACCGCAAAGGTTCTCCCGAGCGCGCCGGTCTCCGGACAGGCGAGCGCCCGCCAGAGTCTAACCAAACTCTTGTTTTTAAACCAGTCGTCTGAGTATAAAATTTTAATTAAATTAAAACTTTCAACAACGGATCTCTTGGTTCTCGCATCGATGAAGAACGCAGCGAAATGCGATAAGTAATGTGAATTGCAGAATTCAGTGAATCATCGAATCTTTGAACGCACATTGCGCCCCTTGGTATTCCGAGGGGCATGCCTGTTCGAGCGTCATTACACCACTCAAGCACCGCTTGGTATTGGGCATCG
>car01_54_2
ACGAGTGCGTTCCTCCGCTTATTGATATGCTTAAACTCAGCGGGTAGTCCCGCCTGACCTGGGGTCGCAACGAGGGCATCCTAGAAGGTCGATGCCCGAGGGTCCGGGAGATCCCGGGGGCGACGGGCGCGCGCACGACAGTGTCCGAGGGTCTCTCAACCACCGCTCGTCGTGGCGACCGTCGCCGAGGACTCGATTTTGGGCCAGCCGCGCGCGGGAGACCAGTATCCGCCCCCGCCCTCGTGAGCCGAGGGGAGTGGGGGCGACGATGCGTGACACCCAGGCAGACGTGCCCTCGACCAAGAGGCCTCGGGCGCAACTTGCGTTCAAAGACTCGATGGTTCACGGGATTCTGCAATTCACACCAAGTATCGCATTTCGCTACGTTCTTCATCGATGCGAGAGCCGAGATATCCGTTGCCGAGAGTCGTTTAGATTATCACCAGAAGAA
>car01_55_70
ACGAGTGCGTCTTGGTCATTTAGAGGAAGTAAAAGTCGTAACAAGGTTTCCGTAGGTGAACCTGCGGAAGGATCATTAACCTTTCAAAACAGGGTGCGTCGCGGCCCCCGAGGTGCGGAAACAAGCCTCGAGCGGTTTGGGGTCCTCCCCTTCACGCGCGCACGACTGCCATCCTTACTTTACGAGCACCTTCTGTTCTCCCTCGGCGGGGCAACCTGCCGTTGGAACCGAATAAACTCTTTTTGCATCTAGCATTACCTGTTCCGAAACAAACAATCGTTACAACTTTCAACAATGGATCTCTTGGCTCTGGCATCGATGAAGAACGCAGCGAAATGCGATAAGTAGTGTGAATTGCAGAATTCAGTGAATCATCGAATCTTTGAACGCACATTGCGCCCCTCGGTATTCCGTGGGGCATGCCTGTTCGAGCGTCATCTACACCCTCAAG
>car01_56_10
ACGAGTGCGTCTTGGTCATTTAGAGGAAGTAAAAGTCATAACAAGGTTTCCGTAGGTGAACCTGCGGAAGGATCATTAATAGTGCCCTCTGATGCAAATCATTGGGTTAGATCTGCTCTCTTCGCAAGAAGAGGGTTTCCATACACACCGTGAACTGTGGCTTCGGCCATCACAAACTGTTAGTAATGAATGTAATATCATAACAAAAACAAAACTTTTAACAACGGATCTCTTGGCTCTCGCATCGATGAAGAACGCAGCGAAATGCGATAAGTAATGTGAATTGCAGAATTCAGTGAATCATCGAATCTTTGAACGCACCTTGCGCCCTTTGGTATTCCGAAGGGCATGCCTGTTTGAGTGTCATGAAACCTCACCCCACTTGGGTTTTGCCTTGAGCGGTGGTGTATTGGGTGTTGCCTTGCTAAAGGCTCGCCTTAAAG
>car01_57_32
ACGAGTGCGTTCCTCCGCTTATTGATATGCTTAAGTTCAGCGGGTATCCCTACCTGATCCGAGGTCAAAGACGGTAAATGTGCTTGTTGGACGCGAACCGGAGCCCCTCAAGAAGCGCAATGTGCTGCGCGAGAGGAGGCAAGGACCGCTGCCAATGAATTTGGGGCGAGTCCACGCGCGGAGGCGGGACAGACGCCCAACACCAAGCAGAGCTTGAGGGTGTAGATGACGCTCGAACAGGCATGCCCCACGGAATACCGAGGGGCGCAATGTGCGTTCAAAGATTCGATGATTCACTGAATTCTGCAATTCACACTACTTATCGCATTTCGCTGCGTTCTTCATCGATGCCAGAGCCAAGAGATCCATTGTTGAAAGTTGTAACGATTGTTTGTTTCGGAACAGGTAATGCTAGATGCAAAAG
>car01_59_8
ACGAGTGCGTCTTGGTCATTTAGAGGAAGTAAAAGTCGTAACAAGGTTTCCGTAGGTGAACCTGCGGAAGGATTATTATTTTAGTAGCTTGCTACAGCTCAGGGGTTCTATCAGACTGTATAGTAATGCTACTGATGAGTAGCATGAACCTCGAACCCAACCCTTGTTTTTTGTGTACCTATGTTTCCTCAGCGGATCATATCCGCTAGCTGGACATCTCTAACATACTTGAACATTCAATCAGCGTCTGAGAAACTTAATTATTACAACTTTCAACAACGGATCTCTTGGTTCTGGCATTGATGAAGAACGCAGCGAAATGCGATAAGTAGTGTGAATTGCAGAATTCAGTGAATCATCGAATCTTTGAACGCACATTGCGCCCCTTGGTATTCCATGGGGCATACCTGTTCGAGCGTCATTTGTCTCTCAAGCTGTGCTTGGTGTTGGG
>car01_60_1
ACGAGTGCGTTCCTCCGCTTATTGATATGCTTAAGTTCAGCGGGTATCCCTACCTGATCCGAGGTCAACCTTAGAAATGGGGTTGTTTTACGGCGTAGCCTCCCGAACACCCTTTAGCGAATAGTTTCCACAACGCTTAGGGGACAGAAGACCCAGCCGGTCGATTTGAGGCACGCGGCGGACCGCGTTGCCCAATACCAAGCGAGGCTTGAGTGGTGAAATGACGCTCGAACAGGCATGCCCCCCGGAATACCAGGGGGCGCAATGTGCGTTCAAAGATTCGATGATTCACTGAATTCTGCAATTCACATTACTTATCGCATTTCGCTGCGTTCTTCGTCGATGCCAGAACCAAGAGATCCGTTAGTTAAAAGTTTTAATAATTAAGTTTCTCAGACGCTGATTGAATGTTCAAGTATGTTAGAGATGTCCAGCTAGCGGATATGATCCG
>car01_61_13
ACGAGTGCGTCTTGGTCATTTAGAGGAAGTAAAAGTCGTAACAAGGTTTCCGTAGGTGAACCTGCGGAAGGATCATTACAGAGTTCATGCCCGAAAGGGTAGACCTCCCACCCTTGTGTATTATTACTTTGTTGCTTTGGCGAGCTGCCTTCGGGCCTTGTATGCTCGCCAGAGAAAACCAAAACTCTTTTTATTAATGTCGTCTGAGTACTATATAATAGTTAAAACTTTCAACAACGGATCTCTTGGTTCTGGCATCGATGAAGAACGCAGCGAAATGCGATAAGTAATGTGAATTGCAGAATTCAGTGAATCATCGAATCTTTGAACGCACATTGCGCCCCTTGGTATTCCGGGGGGCATGCCTGTTCGAGCGTCATTTCAACCCTCAAGCTTAGCTTGGTATTGAGTCTATGTCAGTAATGGCAGGCTCTAAAATCAGTGGCGGCGC
>car01_62_228
ACGAGTGCGTTCCTCCGCTTATTGATATGCTTAAACTCAGCGGGTAGTCCCGCCTGACCTGGGGTCGCAACGAGGGCATCCTAGAAGGTCGATGCCCGAGGGTCCGGGAGATCCCGGGGGCGACGGGCGCGCGCACGACAGTGTCCGAGGGTCTCTCAACCACCGCTCGTCGTGGCGACCGTCGCCGAGGACTCGATTTTGGGCCAGCCGCGAGCGGGAGCGCGCGGGAGACCAGTATCCGCCCCCGCCCTCGTGAGCCGAGGGGAGTGGGGGCGACGATGCGTGACACCCAGGCAGACGTGCCCTCGACCAAGAGGCCTCGGGCGCAACTTGCGTTCAAAGACTCGATGGTTCACGGGATTCTGCAATTCACACCAAGTATCGCATTTCGCTACGTTCTTCATCGATGCGAGAGCCGAGATATCCGTTGCCGAGAGTCGTTTAGATTATC
>car01_63_1
ACGAGTGCGTCTTGGTCATTTAGAGGAAGTAAAAGTCGTAACAAGGTTTCCGTAGGTGAACCTGCGGAAGGATCACTAAAGTAAACGCCCTCCGGGGCTCTCTTTATTCACACACCCCCTGTGCACTTTGGCCACCTGCCGCGCTTAACTGCGTTAGTAGGTGTGTCTCTTTATTTATACCCATATACACAAGTCATTGAATGTAAAATCGTTATAAACTAATATAACTTTCAACAACGGATCTCTTGGTTCTCGCATCGATGAAGAACGCAGCGAATTGCGATAAGTAATGTGAATTGCAGAATTCAGTGAATCATCGAATCTTTGAACGCATCTTGCGCTCTTGGTATTCCGAAGAGCATGCCTGTTTGAGTGTCATGAAACTCTCACCTCCAGCCTTCTTAATTAGAGGTGTTGGGGCGTGGACGTGAGTGCTGCTGGTGCCCTGGTT
>car01_64_5
ACGAGTGCGTCTTGGTCATTTAGAGGAAGTAAAAGTCGTAACAAGGTTTCCGTAGGTGAACCTGCGGAAGGATCATTACCGAGATAGGGCCTCCGGGCTCGACCTCCAACCCTCTATCTACCTTCCTATGTTGCCTCGGCGGGTCGCCGGCGCCCTCACGGGCGGCGGCCGTCGGCATTCGTGCTCTCGAGTGCCCGCCAGAGGACCGATCAAACCCTGCTCATCGTAGACTTCTGAGTGAGAAACACAATAACTTCAAAACTTTCAACAACGGATCTCTTGGTTCTGGCATCGATGAAGAACGCAGCGAAATGCGATAAGTAATGTGAATTGCAGAATTCAGTGAATCATCGAATCTTTGAACGCACATTGCGCCCCTTGGTATTCCGAGGGGCATGCCTGTTCGAGCGTCATTACAACCCATCAAGCTCCGCTTGGCCTTGGGCGTCGC
>car01_65_4
ACGAGTGCGTCTTGGTCATTTAGAGGAAGTAAAAGTCGTAACAAGGTTTCCGTAGGTGAACCTGCGGAAGGATCATTAGTGAATAAATAGGGTGTCCAATTTAACTTGGAACCCGACCTTCTCACATCTAACCCTGTGCATCTGTATTAATGGCGAGCAATTTTCGGATTGTGAGCCATTTCACTTTATAAACACTAGTCTATGAATGTCAAATTTTTATAACAAATAAAAACTTTCAACAACGGATCTCTTGGCTCTCGCATCGATGAAGAACGCAGCGAAATGCGATATGTAATGTGAATTGCAGAATTCAGTGAATCATCGAATCTTTGAACGCATCTTGCGCTCTCTGGTATTCCGGAGAGCATGTCTGTTTGAGTGTCATGAATTCTTCAACCCAACTGTTTCTTGTAAACAGCTGGTGTTTGGATTCTGAGCGCTGCTGGCTTCG
>car01_66_5
ACGAGTGCGTCTTGGTCATTTAGAGGAAGTAAAAGTCGTAACAAGGTTTCCGTAGGTGAACCTGCGGAAGGATCATTAATGGGTTTCCCGCCTCCGGGCGCAACTCCACCCTTTGTAACCGCGGCCCGGATTCGGCGCCTGGCGGGGACCACCCCCCGCTCGCGGGGGGCCCCGCCTGCCGGAATTAGCCAACCCTGCCTAGAAAATTGAAGTCTGAGAACAAGTTAAATTAAACAAAACTTTCAACAACGGATCTCTTGGTTCTGGCAACGATGAAGAACGCAGCGAAATGCGATAAGTAATGTGAATTGCAGAATTCAGTGAATCATCGAATCTTTGAACGCACATTGCGCCCCCTGGTATTCCGGGGGGCACACCTGTTCGAGCGCCATTTCTACCCTGGAGCCCTGCTCTGTGATGGGCCCCGTCCTCGCGGACGGGCCCGAAACCC
>car01_67_13
ACGAGTGCGTTCCTCCGCTTATTGATATGCTTAAGTTCAGCGGGTATCCCTACCTGATCCGAGGTCAACCATAAAAAATTTGGGTTTTGGCAGAAGCACACCGAGAACCTGTAACGAGAGATATTACTACGTTCAGGACCCAGCGGCGCCGCCACTGATTTTAGAGCCTGCCATTACTGACATAGACTCAATACCAAGCTAAGCTTGAGGGTTGAAATGACGCTCGAACAGGCATGCCCCCCGGAATACCAAGGGGCGCAATGTGCGTTCAAAGATTCGATGATTCACTGAATTCTGCAATTCACATTACTTATCGCATTTCGCTGCGTTCTTCATCGATGCCAGAACCAAGAGATCCGTTGTTGAAAGTTTTTAACATTATATAGTACTCAGACGACATTAATAAAAGAGTTTTGGTTTTCTCTGGCGAGCATACAAGGCCCGAAGGCAG
>car01_68_51
ACGAGTGCGTCTTGGTCATTTAGAGGAAGTAAAAGTCGTAACAAGGTTTCCGTAGGTGAACCTGCGGAAGGATCATTGTCGAAACCTGCCTAGCAGAACGACCCGCGAACCCGTGGCATGACATGCTGGGCTCGGGGGGCACCCGCCCCTCGCGTCCTCGCGGGCCGTGGAGGGACGCACCCGCGCCCTGCGCGGCTCGCAAACGAACCCCGGCGCGAGAAGCGCCAAGGAAATTGAGTACTAGGAGCGCGCCCCCGTAGCCTCGGCGTCGGGGGCGCGCCTTCTTCTGGTGATAATCTAAACGACTCTCGGCAACGGATATCTCGGCTCTCGCATCGATGAAGAACGTAGCGAAATGCGATACTTGGTGTGAATTGCAGAATCCCGTGAACCATCGAGTCTTTGAACGCAAGTTGCGCCCGAGGCCTCTTGGTCGAGGGCACGTCTGCCT
>car01_69_5
ACGAGTGCGTACCGCCGCTAATTCCGATCATATTCAATAACCCTTAATATAACTTCGTATAATGTATGCTATACGAAGTTATTAGGTCCCTCGAAATTCCTGCAGCCCGGGGGATCTTATTACCCTGTAGGGAGACACCGCCCACCACCAGCAGCGACTCTGGTAAGCTACCCCATTCACAGCAGGGTAGGAAGCGAGAGGTTGGATGGACCTCCTTCTCCACCACTCATTGGCATTAATTCAATTGGCCGATGGCGATTCCTGGGCGTCTCGTGTCTGATC
>car01_70_1
ACGAGTGCGTTCCTCCGCTTATTGATATGCTTAAGTTCAGCGGGTATCCCTACCTGATCCGAGGTCAAGAGTGTAAAAATGTACTTTTGGACGTCGTCGTTATGAGTGCAAAGCGCGAGATGTACTGCGCTCCGAAATCAATACGCCGGCTGCCAATTGTTTTAAGGCGAGTCTACACGCAGAGGCGAGACAAACACCCAACACCAAGCAGAGCTTGAAGGTACAAATGACGCTCGAACAGGCATGCCCCATGGAATACCAAGGGGCGCAATGTGCGTTCAAAGATTCGATGATTCACTGAATTCTGCAATTCACACTACTTATCGCATTTCGCTGCGTTCTTCATCGATGCCAGAACCAAGAGATCCGTTGTTGAAAGTTGTAAATAATTAAGTTTCTCAGACGCTGATTGAATGTTCAAGTATGTTAGAGATGTCTAGCCAGCGGA
>car01_71_9
ACGAGTGCGTTCCTCCGCTTATTGATATGCTTAAGTTCAGCGGGTAATCCTGCCTGATCTGAGGTCTAATCTAAAGTTGACTAAAGTAGTTGGAAGCTTCTACTGAGATCTCATTCGGCCACACTACAAAGAGCGTGTCCTCAGCGAATAGTCTATTACACTGAGTCAATCCGAGTTCGAATTAGAGATGCTAATATATTACGAATGAGCTGATTCACTAGGAATAGCAACACTCAAAATCCAAACACCAATCCAATTTACAAGAAACTGGTGGGTTGAAGAGTTCATGACACTCAAACAGACATGCTCCGCGGAATACCACGGAGCGCAAGGTGCGTTCAAAGATTCGATGATTCACTGAATTC
>car01_72_1
ACGAGTGCGTTCCTCCGCTTATTGATATGCTTAAGTTCAGCGGGTATCCCTACCTGATCCGAGGTCAAAAGTGTTATCATTCTTTGTGGATGCTGATACAACAAGCCTGAATAGCAATTGTGCTGCGCTTCAAACCAATATATCGGCTGCCAATGTATTTAGGGAGAGTCTACGCAAAGCAAAGACAAGCACCCAACACCAAGCAAGGCTTGAGAGTACAAATGACGCTCGAACAGGCAGGCCCCATGGAATACCAAGGGGCGCAATGTGCGTTCAAAGATTCGATGATTCACTGAATTCTGCAATTCACACTACTTATCGCATTTCGCTGCGTTCTTCATCGATGCCAGAACCAAGAGATCCGTTGTTGAAAGTTGTAATTATTATAATTGTTCAGACGCTGATTGAATAGTAAAAGGTTATGGTTTGTCCATCCGGCAGGCAGG
>car01_73_2
ACGAGTGCGTCTTGGTCATTTAGAGGAAGTAAAAGTCGTAACAAGGTTTCCGTAGGTGAACCTGCGGAAGGATCATTAGTGAATATTAGCGCATCTCTTCGGAGAGCGTGACCTCCACTTTCTAACTCTGTGCATTTATTTGGCGGCTCTGAAGATGTAACAGTCTACTTAGCTGCGGCTCATTTTATAACACTAGTTAAAGTATGTAACGAAATATCGAAAACAAAAAAAAACTTTCAACAACGGATCTCTTGGCTTGCTCATCGATGAAGAACGCAGCGAAATGTGATAAGTAATGTGAATTGCAGAATTCAGTGAATCATCGAATCTTTGAACGCACCTTGCGCTCCGTGGTATTCCGCGGAGCATGTCTGTTTGAGTGTCATGAACTCTTCAACCCACCAGTTTCTTGTAAATTGGATTGGTGTTTGGATTTTGAGTGTTGCTATTC
>car01_75_1
ACGAGTGCGTTCCTCCGCTTATTGATATGCTTAAGTTCAGCGGGTATCCCTACCTGATCCGAGGTCAACCTTTGTGTTTGGTTGTTTAACGGCGTGCCCGACCGCGACCCGTAGCGAATAGTTTCCACGACGCTGAGGGACGGTCGACCCAGCCGGTCGTTTAGAGGCGCGCGGCGAGGCCGCGTCGCCCAATACCAAGCGAGGCTTGAGTGGTGTAATGACGCTCGAACAGGCATGCCCCGCGGAATACCACGGGG
>car01_76_2
ACGAGTGCGTCTTGGTCATTTAGAGGAAGTAAAAGTCGTAACAAGGTTTCCGTAGGTGAACCTGCAGAAGGATCATTATTTTAGTAGCTTGCTACAGCTTAGGGGTTCTATCAGACTGTATAGTAATACTACTAATAAGCAGCATGAACCTTGAACCCAACCCTTGTTTTTTGTGTACCTATGTTTCCTCAGCGGATTATATCCGCTGGCTAGACATCTCTAACATACTTGAACATTCAATTAGCGTCTGAGAAACTTAATTATTACAACTTTCAACAACAGATCTCTTGGTTCTAGCATTGATGAAGAACGCAGCGAAATGCGATAAGTAGTGTGAATTGTAGAATTCAGTGAATTATTGAATCTTTGAACGCACATTGCGCCCCTTGGTATTCCATAGGGCATGCCTGTTCGAGCGTTATTTGTCTCTTAAGCTGTGCTTGGTGTTAGA
>car01_77_5
ACGAGTGCGTCTTGGTCATTTAGAGGAAGTAAAAGTCGTAACAAGGTTTCCGTAGGTGAACCTGCGGAAGGATCATTACCTTTCGATGCAGCAGAATGGGGATGGTTGAGTTTCTCGCCTCTCTGTTCTGCCTGTATTCTACCCTTGTTTGTCATATACTATTATTTCCTCGGCAGGCTTGCTTGCCGAGTGAAACCAATTATAACCTATTTAATTTTCAATCAGCGTCTGAACAAAATTAATAATTACAACTTTCAACAACGGATCTCTTGGTTCTGGCATCGATGAAGAACGCAGCGAAATGCGATAAGTAGTGTGAATTGCAGAATTCAGTGAATCATCGAATCTTTGAACGCACATTGCGCCCCTTGGTATTCCATGGGGCATGCCTGTTCGAGCGTCATTTGTACCTTCAAGCTTTGCTTGGTGTTGGGTGTTTGTCCTGAGGGAC
>car01_78_31
ACGAGTGCGTCTTGGTCATTTAGAGGAAGTAAAAGTCGTAACAAGGTTTCCGTAGGTGAACCTGCGGAAGGATCATTACAGAGCGTGAAGCTATGCGGAACTTCGTTTCGTGTAGTTGACCCTCCACCCGTGTCGATTATCTCATGTTGCTTTGGCGGATCGGGCTTGCCCGCGCCCACTTTGTGGGGGATATCCGCCAGGGAAGACCAAAACTCTTGTTATCAGTGATGTCTGAGGATGATATATAATCATGAAAACTTTCAACAACGGATCTCTTGGCTCTGGCATCGATGAAGAACGCAGCGAAATGCGATAAGTAATGTGAATTGCAGAATTTAGTGAATCATCGAATCTTTGAACGCACATTGCGCCCCTGGGAATTCCCAGGGGCATGCCTGTTCGAGCGTCCGTAACAACCTCTCAAGCCTGGCTTGGTATTGGGACTCGCTGC
>car01_79_3
ACGAGTGCGTTCCTCCGCTTATTGATATGCTTAAGTTCAGCGGGTATCCCTACCTGATTCGAGGTCAACCTGAGCAATTAAGGAGTTTTGGCAAGTCCCGCTGCTTCTCTGTCGCGAGATGTATTACTACGCGGAGAGTTACATGGGCCCGCCACTGCTTTTGAGGACCACCACCGAGGCAGCGAGTCCCAATACCAAGCCAGGCTTGAGAGGTTGTTACGGACGCTCGAACAGGCATGCCCCTGGGAATTCCCAGGGGCGCAATGTGCGTTCAAAGATTCGATGATTCACTAAATTCTGCAATTTACATTACTTATCGCATTTCGCTGCGTTCTTCATCGATGCCAGAGCCAAGAGATCCGTTGTTGAAAGTTTTCATGATTATATATCATCCTCAGACATCACTGATAACAAGAGTTTTGGTCTTCCCTGGCGGATATCCCCACAAAGT
>car01_80_73
ACGAGTGCGTTCCTCCGCTTATTGATATGCTTAAGTTCAGCGGGTATCCCTACCTGATCCGAGGTCATCCAAAAATTGGGGTTCTGGCGGGTGCCGTCGCCGCCCTGTCGCGAGATACATGACTACGCGGAGAGCACAACAGCACCGCCACTGCGTTTAGGGGCCGCCGAGCCGGCGAGCCCCAAGACCAAGCCAGGCTTGAGGGGTGTTCTGACGCTCGAACAGGCATGCCCCTCGGAATGCCGGGGGGCGCAATGTGCGTTCAAAGATTCGATGATTCACTAAATTCTGCAATTCACATTACTTATCGCATTTCGCTGCGTTCTTCATCGATGCCAGAGCCAAGAGATCCGTTGTTGAAAGTTTTACTAATTCCACATTTCCTCAGACAACACTCACAGCACGAGTTGGGGCTTCTCTGGCGGGCACTCGCCAGCCGGAGCCGGCAGGT
>car01_81_6
ACGAGTGCGTCTTGGTCATTTAGAGGAAGTAAAAGTCGTAACAAGGTTTCCGTAGGTGAACCTGCGGAAGGATCATTGTCGAAACCTGCCTAGCAGAACGACCCGCGAACCCGTGGCATGACATGCTGGGCTCGGGGGGCACCCGCCCCTCGTGTCCTCGCGGGCCGTGGAGGGACGCACCCGCGCCCTGCGCGGCTCGCAAACGAACCCCGGCGCGAGAAGCGCCAAGGAAATTGAGTACTAGGGCGGGGGTGGATACTGGTCTCCCGCGCGCTCCCGCTCGCGGCTGGCCCAAAATCGAGTCCTCGGCGACGGTCGCCACAACGAGCGGTGGTTGAGAGACCCTCGGACACTGTCGTGTGCGCGCCTGTCGCCCCCGGGATCTCCCGGACCCTCGGACATCGACCTTCTAGGATGCTCTCGTTGCGACCCCAGGTCAGGCGGGACTACC
>car01_82_15
ACGAGTGCGTCTTGGTCATTTAGAGGAAGTAAAAGTCGTAACAAGGTTTCCGTAGGTGAACCTGCGGAAGGATCATTAATGGGTTTCCCGCCTCCGGGCGCAACTCCACCCTTTGTAACAGCGGCCCGGATTCGGCGCCTGGCGGGGACTACCCCCCGTTCGCGGGGGGCCCCGCCTGCCGGAATTAGCCAACCCTGCCCAGAAAATTGAAGTCTGAGAACAAGTTAAATTAAACAAAACTTTCAACAACGGATCTCTTGGTTCTGGCAACGATGAAGAACGCAGCGAAATGCGATAAGTAATGTGAATTGCAGAATTCAGTGAATCATCGAATCTTTGAACGCACATTGCGCCCCCTGGTATTCCGGGGGGCACACCTGTTCCGAGCGCCATTTCTACCCTGGAGCCCTGCTCTGTGATGGGCCCCGTCCTCGCGGACGGGCCCGAAACC
>car01_84_36
ACGAGTGCGTTCCTCCGCTTATTGATATGCTTAAGTTCAGCGGGTATCCCTACCTGATTCGAGGTCAACCTGAGCAATTAAGGAGTTTTGGCAAGTCCCGCTGCTTCTCTGTCGCGAGATGTATTACTACGCGGAGAGTTACATGGGCCCGCCACTGCTTTTGAGGACCACCACCGAGGCAGCGAGTCCCAATACCAAGCCAGGCTTGAGAGGTTGTTACGGACGCTCGAACAGGCATGCCCCTGGGAATTCCCAGGGGCGCAATGTGCGTTCAAAGATTCGATGATTCACTAAATTCTGCAATTCACATTACTTATCGCATTTCGCTGCGTTCTTCATCGATGCCAGAGCCAAGAGATCCGTTGTTGAAAGTTTTCATGATTATATATCATCCTCAGACATCACTGATAACAAGAGTTTTGGTCTTCCCTGGCGGATATCCCCC
>car01_85_13
ACGAGTGCGTTCCTCCGCTTATTGATATGCTTAAGTTCAGCGGGTATTCCTACCTGATCCGAGGTCAACATTCAGAAGTTGGGGTTTTACGGCATGGCCGCGCCGCGTTCCAGTTGCGAGGTGTTAGCTACTACGCAATGGAGGCTGCAGCGAGACCGCCAATGTATTTCGGGGGCGGCACCGCCCAGAAGGGCAGAGCCGATCCCCAACACCAAACCCGGGGGCTTGAGGGTTGAAATGACGCTCGAACAGGCATGCCCGCCGGAATACCAGCGGGCGCAATGTGCGTTCAAAGATTCGATGATTCACTGAATTCTGCAATTCACATTACTTATCGCATTTTGCTGCGTTCTTCATCGATGCCAGAACCAAGAGATCCGTTGTTGAAAGTTTTGATTTATTTGTTTGTTTTACTCAGAAGTTACAATAAGAAACATTAGAGTTTGGGTCC
>car01_86_2
ACGAGTGCGTTCCTCCGCTTATTGATATGCTTAAGTTCAGCGGGTATCCCTACCTGATCCGAGGTCAAAAGGTTGAAGGAAGCTTCATGGACGCGCGACCGCGGCTGGACAAGAGCGCAAATAATGTGCTGCGCTCCGAAACCAGTAGGCCGGCTGCCAATGATTTTAAGGCGAGTCTCGGGAGAGAGACAAGACGCCCAACACCAAGCAAAGCTTGAGGGTACAAATGACGCTCGAACAGGCATGCCCTTTGGAATACCAAAGGGCGCAATGTGCGTTCAAAGATTCGATGATTCACTGAATTCTGCAATTCACACTACTTATCGCATTTCGCTGCGTTCTTCATCGATGCCAGAACCAAGAGATCCGTTGTTGAAAGTTGTAATTGATTACATTTGTTTTGCTTGACGCTGATTGCAACTGAAAAAAGGTTTGAAATAAGGTCAATTGG
>car01_87_1
ACGAGTGCGTCTTGGTCATTTAGAGGAAGTAAAAGTCGTAACAAGGTCTCCGTAGGTGAACCTGCGGAGGGATCATTACAAGTGACCCCGGTCTTACCACCGGGATGTTCATAACCCTTTGTTGTCCGACTCTGTTGCCTCCGGGGCGACCCTGCCTTCGGGCGGGGGCTCCGGGTGGACACTTCAAACTCTTGCGTAACTTTGCAGTCTGAGTTAAAATTTTGAATAAATCAAAACTTTCAACAACGGATCTCTTGGTTCTCGCATCGATGAAGAACGCAGCGAAATGCGATAAGTAATGTGAATTGCAGAATTCAGTGAATCATCGAATCTTTGAACGCACATTGCGCCCCTTGGTATTCCGAGGGGCATGCCTGTTCGAGCGTCATTACACCACTCAAGCTATGCTTGGTATTGGGCGTCGTCCTTAGTTGGGCGCGCCTTAAAG
>car01_88_4
ACGAGTGCGTTCCTCCGCTTATTGATATGCTTAAGTTCAGCGGGTAGTCCTACCTGATTTGAGGCCAGATGTCAAGAATATTAATCGTAAGATCAATGGATTAGAAAGCGGTCTTTAGTCCTGCAACGCGGCCATCCGAAGATGTCCTTAGCGAAATACTTATTACGCCAAGTCAAACCATGTCGCGAGACAGATCCAGCTATTACTTTTAAGACGAGCCGACTTATCATCGGCAAACGTCCAAATCCAAACCAAAGAAAGGTTTTAACCAATCTAGGGTTGAGGGTTTTCATGACACTCAAACAGGCATGCTCCTCGGAATACCAAGGAGCGCAAGGTGCGTTCAAAGATTCGATGATTCACTGAATTCTGCAATTCACATTACTTATCGCATTTCGCTGCGTTCTTCATCGACGCGAG
>car01_90_3
ACGAGTGCGTCTTGGTCATTTAGAGGAAGTAAAAGTCGTAACAAGGTCTCCGTAGGTGAACCTGCGGAGGGATCATTACCGAGCGAGGGCCTCCGGGTCCGACCTCCAACCCTTTGTGAACACATCCCGTTGCTTCGGGGGCGACCCTGCCGGGCGCCCCCGGAGGACCACCAAAAAACACTGCATCTCTGCGTCGGAGTTTACGAGTAAATCGAAACAAAACTTTCAACAACGGATCTCTTGGTTCTGGCATCGATGAAGAACGCAGCGAAATGCGATAAGTAATGTGAATTGCAGAATTCAGTGAATCATCGAATCTTTGAACGCACATTGCGCCCCCTGGTATTCCGGGGGGCATGCCCGTTCGAGCGTCATTACACCACTCCAGCCTCGCTGGGTATTGGGCGTCTCGTGGGGGATCACTCCCCCGCGCGCCTTAAAGTCTCCGGCT
>car01_91_8
ACGAGTGCGTTCCTCCGCTTATTGATATGCTTAAGTTCAGCGGGTATCCCTACCTGATCCGAGGTCAAGAGTTAAAAAAAGTCTTACTGGACGCCACCGTATTGCTAACAAAGCGCGTTTTGTGCTGCGCTCCGAAATCTATACGCCGGCTGCCAATTGCTTTAAGGCGAGTCCACGCGCAAAGGCGGGACAAACACCCAACACCAAGCAGAGCTTGAAGGTACAAATGACGCTCGAACAGGCATGCCCCATGGAATACCAAGGGGCGCAATGTGCGTTCAAAGATTCGATGATTCACTGAATTCTGCAATTCACACTACTTATCGCATTTCGCTGCGTTCTTCATCGATGCCAGAACCAAGAGATCCGTTGTTGAAAGTTGTAATTATTAAGTTTTTCAGACGCTGACTGCAACTGCAAATGGTTTAATTTTGTCCTTAGCGG
>car01_92_6
ACGAGTGCGTTCCTCCGCTTATTGATATGCTTAAGTTCAGCGGGTATCCCTACCTGATCCGAGGTCAAAAGTGAAAAAGGCTTGTGGAAGCGGGCGTATAGCTTTGAATCGCGACTTGTGCTGCGCTTCAAAACCAAACACTGGCTGCCAATTACTTTAAGGCGAGTCCCTCAGGACAAACACCCAACACCAAGCAAAGCTTGAAGGTACAAATGACGCTCGAACAGGCATGCCCCATGGAATACCAAGGGGCGCAATGTGCGTTCAAAGATTCGATGATTCACTGAATTCTGCAATTCACACTACTTATCGCATTTCGCTGCGTTCTTCATCGATGCCAGAACCAAGAGATCCGTTGTTGAAAGTTGTAAATTATTAATTTTGTTCAGACGCTGATTGAAAATTAAATAGGTTATAATTGGTTTCACTCGGCAAGCAAGCCTGCCGAGGA
>car01_93_1
ACGAGTGCGTACCGCCGCTAATTCCGATCATATTCAATAACCCTTAATATAACTTCGTATAATGTATGCTATACGAAGTTATTAGGTCCCTCGAAATTCCTGCAGCCCGGGGATCTTATTACCAATTTTGTTATTATTATCTAATGATTTCATCATATTAAATATAAGACATACATAACTCAATATTATTGGATGTACCACAGCTATGGTCACACTGATCTGTACCCAAAACACTTAGGACACAGAGGAAGGAGGGTCACCACAAGTTTAAGGTCAGGTTAGTCTACATAGCTAGGCCGATGGCGATTCCTGGGCGTCTCGTGTCTGATC
>car01_95_19
ACGAGTGCGTCTTGGTCATTTAGAGGAAGTAAAAGTCGTAACAAGGTCTCCGTAGGTGAACCTGCGGAGGGATCATTAACCGTAACACAGACTCGGTGCGGACTTCGGTCCCCGAGGAAATGTCACACCCTTTGTTGTCCGACCACGTTGCCTCGGGGGTGACCCTGCCTTCGGGCTCGTCCCCCCGGTGGACCAAACCAAACTCTTGCGTAACTTTGCAGTCTGAGTGATTTATAAATAAATCAAAACTTTCAACAACGGATCTCTTGGTTCTGGCATCGATGAAGAACGCAGCGAAATGCGATAAGTAATGTGAATTGCAGAATTCAGTGAATCATCGAATCTTTGAACGCACATTGCGCCCCGTGGTATTCCGCGGGGCATGCCTGTTCGAGCGTCATTACACCACTCAAGCCTCGCTTGGTATTGGGCGACGCGGTCCGCCGCGCGC
>car01_96_1
ACGAGTGCGTTCCTCCGCTTATTGATATGCTTAAGTTCAGCGGGTATCCCTACCTGATCCGAGGTCAACCTAGAAAAATAAAGGTTTCAGTCGGCAGAGTTCCTCTCCTTTGACAGACGTTCGAATAAATTCTACTACGCCTAAAGCCGGAGTGGCCTCGCCGAGGTCTTTAAGGCGCGCCCAACTAAGGACGACGCCCAATACCAAGCATAGCTTGAGTGGTGTAATGACGCTCGAACAGGCATGCCCCTCGGAATACCAAGGGGGGCAATGTGCGTTCAAAGATTCGATGATTCACTGAATTCTGCAATTCACATTACTTATCGCATTTCGCTGCGTTCTTCATCGATGCGAGAACCAAGAGATCCGTTGTTGAAAGTTTTGGTTTATTCAAAATTTTAACTCAGACGACCGGTTAAATAACAAGAGTTTGGTTTAACTCTGGCGGGCG
>car01_98_2
ACGAGTGCGTCTTGGTCATTTAGAGGAAGTAAAAGTCGTAACAAGGTCTCCGTAGGTGAACCTGCGGAGGGATCATTACACAATATGAAGGCGGGCTGGACACCCTCCAGCCGGGCACTGCTTCACGGCGTGCGCGGCTGGAGCCGGCCCTGCTGAATTATTCACCCGTGTCTTTTGCGTACTTCTTGTTTCCTGGGTGGCTCGCCCGCCATCAGGACCAACCATAAACCTTTTTGAATAGCAATCAGCGTCAGTAACAACGTAATTAATTACAACTTTCAACAACGGATCTCTTGGTTCTGGCATCGATGAAGAACGCAGCGAAATGCGATACGTAGTGTGAATTGCAGAATTCAGTGAATCATCGAATCTTTGAACGCACATTGCGCCCTTTGGTATTCCAAAGGGCATGCCTGTTCGAGCGTCATTTGTACCC
>car01_99_1
ACGAGTGCGTCTTGGTCATTTAGAGGAAGTAAAAGTCGTAACAAGGTTTCCGTAGGTGAACCTGCGGAAGGATCATTAGTGAATAAATAGGGTGACCAATTTAACTTGGAACCCGACCTTCTCACATCTAACCCTGTGCATCTGTATTAATGGCGAGCAATTTTCGGATTGTGAGCCATTTCACTTTATAAACACTAGTCTATGAATGTCAAATTTTTATAACAAATAAAAACTTTCAACAACGGATCTCTTGGCTCTCGCATCGATGAAGAACGCAGCGAAATGCGATACGTAATGTGAATTGCAGAATTCAGTGAATCATCGAATCTTTGAACGCATCTTGCGCTCTCTGGTATTCCGGAGAGCATGTCTGTTTGAGTGTCATGAATTCTTCAACCCAACTGTTTCTTGTAAACAGCTGGTGTTTGGATTCTGAGCGCTGCTGGCTTCG
>car01_100_1
ACGAGTGCGTCTTGGTCATTTAGAGGAAGTAAAAGTCGTAACAAGGTTTCCGTAGGTGAACCTGCGGAAGGATCATTACCTAGAGTTGCGGGCTTTGCCTGCCATCTCTTACCCATGTCTTTTGAGTACCTTCGTTTCCTCGTTGGGTTCGCCCGCCGATTGGACAACACTTAAACCCTTTGTAATTGAAATCAGCGTCTGAAAAAACTTAATAGTTACAACTTTCAGCAACGGATCTCTTGGTTCTGGCATCGATGAAGAACGCAGCGAAATGCGATAAGTAGTGTGAATTGCAGAATTCAGTGAATCATCGAATCTTTGAACGCACATTGCGCCCCTTGGTATTCCATGGGGCATGCCTGTTCGAGCGTCATTTGTACCTTCAAGCTCTGCTTGGTGTTGGGTGTTTGTCTCGCCTCTGCGCGCAGACTCGCCTCAAAACGATTGGCAG
>car01_101_32
ACGAGTGCGTCTTGGTCATTTAGAGGAAGTAAAAGTCGTAACAAGGTTTCCGTAGGTGAACCTGCGGAAGGATCATTAATGAGTTAGGGTCTCCGGGCCCGAACCTCCAACCCTCTGTCGTTATACAAAAACCCTTGTTGCTTCGGCGGGACTCGGGGGCAGGCCCTCACGGGCCGCGCCGCCGCGCCGGGTTCTCAGGACCCGGATCGCTCCCGCCGGAGTCAAACCAAACTCTTGTTTTAACAGTATCGTCTGAGTAAATTGATAAATCAATCAAAACTTTCAACAACGGATCTCTTGGTTCTGGCATCGATGAAGAACGCAGCGAAATGCGATAAGTAATGTGAATTGCAGAATTCAGTGAATCATCGAATCTTTGAACGCACATTGCGCCCCTTGGTATTCCGAGGGGCATGCCTGTTCGAGCGTCATTACACCAATCAAGCTCTGC
>car01_103_4
ACGAGTGCGTTCCTCCGCTTATTGATATGCTTAAGTTCAGCGGGTATCCCTACCTGATCCGAGGTCAAGAGTAAAAATTCTTGTGGGTTGCAAGTATCTAAGCTACAAGTGCAAAATGTGCTGCACTAGTAAACCAAAACACTAGCTACCAATTGCTTTGAGATAAGTCCAGGCACAAGAGAATAGACAAACATCCAACACCAAGCACAGCTTGAGAGACAAATGACGCTCGAACAGGCATGCCCCATAGAATACCAAGGGGCGCAATGTGCGTTCAAAGATTCAATAATTCACTGAATTCTGCAATTCACACTACTTATCGCATTTCGCTGCGTTCTTTATCGATGCCAGAACCAAGAGATCCGTTGTTGAAAGTTGTAATAATTAAGTTTCTTAGACGCTGATTGAATGTTCAAGTATGTTAGAGATGTCCAGCCAGCGGA
>car01_104_1
ACGAGTGCGTTCCTCCGCTTATTGATATGCTTAAGTTCAGCGGGTATCCCTACCTGATCCGAGGTCAAGAGTAAAAATTCTTATGGGTTGCGAGTATCGAGGCTATAAGTACAAAATGTGCTGCACTAGTAAACCAAAACACTGGCTGCCAATTGCTTTGAGATGAGTCCAGGCACAAGAGAATGGACAAACACCCAACACCAAGCACGGCTTGAGAGACAAATGACGCTCGAACAGGCATGCCCCATGGAATACCAAGGGGCGCAATGTGCGTTCAAAGATTCGATGATTCACTGAATTCTGCAATTCACACTACTTATCGCATTTCGCTGCGTTCTTCATCGATGCCAGAACCAAGAGATCCGTTGTTGAAAGTTGTAATGATTTAAGTTTCTCAGACGCTGATTGAATATTCAAATATGTTAGAGATGTCCAACCAGCGGA
>car01_105_4
ACGAGTGCGTCTTGGTCATTTAGAGGAAGTAAAAGTCGTAACAAGGTTTCCGTAGGTGAACCTGCGGAAGGATCATTACCGAGAGAGGGGCTTCGCGCTCCCGGGGGTTTCGGCCTCCACCTCTTCACCCATTGCGTACCTACCTTTGTTGCTTTGGCGGGCCATGGGGTTCGCCCCACGCCGGCCTCCGCGCTGGTGAGCGCCCGTCAGAGGCCCTCAAAACTCTGTTTATAGTGACGTCCGAGTTAAAACACAAATAGTAAAAAACTTTCAACAACGGATCTCTTGGTTCCAGCATCGATGAAGAACGCAGCGAAATGCGATAAGTAATGTGAATTGCAGAATTCAGTGAATCATCGAATCTTTGAACGCACATTGCGCCCCTCGGTATTCCGGGGGGCATGCCTGTTCGAGCGTCATTGCACCCCTCAAGCACAGCTTGG
>car01_106_14
ACGAGTGCGTTCCTCCGCTTATTGATATGCTTAAGTTCAGCGGGTATCCCTACCTGATCCGAGGTCAACCTAGAAAAATAAAGGTTTCAGTCGGCAGAGTTCCTCTCCTTTGACAGACGTTCGAATAAATTCTACTACGCCTAAAGCCGGAGTGGCCTCGCCGAGGTCTTTAAGGCGCGCCCAACTAAGGACGACGCCCAATACCAAGCATAGCTTGAGTGGTGTAATGACGCTCGAACAGGCATGCCCCTCGGAATACCAAGGGGCGCAATGTGCGTTCAAAGATTCGATGATTCACTGAATTCTGCAATTCACATTACTTATCGCATTTCGCTGCGTTCTTCATCGATGCGAGAACCAAGAGATCCGTTGTTGAAAGTTTTTGATTTATTCAAAATTTTAACTCAGACGACCGGTTAAATAACAAGAGTTTGGGTTAACTCGTGGCGGG
>car01_107_4
ACGAGTGCGTTCCTCCGCTTATTGATATGCTTAAGTTCAGCGGGTAGTCTTACCTGATTTGAGGTCAAAAATGTCAAGAGTTGTCCTGTGAAGGACGGTTAGAAGCAGGTCTAAGATAGCCATCCAATCCACGGCGTAGATAATTATCACACCAATAGATTAGGGGCCAAACCCACTAATACATTTCAGAGGAGCAGACCACAGAGTGGACCTGCAACCCCCACATCCAAGCCTACACACAATTTCATAACAAAATTGGTGAGGTTGAGAATTTAATGACACTCAAACAGGCATGCTCCTCGGAATACCAAGGAGCGCAAGGTGCGTTCAAAGATTCGATGATTCACTGAATTCTGCAATTCACATTACTTATCGCATTTCGCTGCGTTCTTCATCGATGCGAGAGCCAAGAGATCCGTTGCTGAAAGTTGTATAAATTTATAG
>car01_108_1
ACGAGTGCGTCTTGGTCATTTAGAGGAAGTAAAAGTCGTAACAAGGTCTCCGTTGGTGAACCAGCGGAGGGATCATTACTGAGTTCTTACAAACTCCAACCCTTTGTGAACCATACCAACTGTTGCCTCGGCGTGAGCTGCGGCTGCTTGGTAGCTACCCGGTAGTCACCTACCCGGTACCTACCCTGTAGCGTCTGCATATAAGCCCGCCGAAGGACCACTAAACTCTGTTTGACAGTGTATTCTGAATGCTTCAACTAAATAGTTAAAACTTTCAACAACGGATCTCTTGGTTCTGGCATCGATGAAGAACGCAGCGAAATGCGATAAGTAATGTGAATTGCAGAATTCAGTGAATCATCGAATCTTTGAACGCACATTGCGCCCATTAGTATTCTAGTGGGCATGCCTATTCGAGCGTCATTTCGACCCTGAAGCCCTAGTTGCTTCG
>car01_109_4
ACGAGTGCGTTCCTCCGCTTATTGATATGCTTAAGTTCAGCGGGTATCCCTACCTGATCCGAGGTCAAAAGTGTTATCATTCTTTGTGGATGCTGATACAACAAGCCTGAATAGCAATTGTGCTGCGCTTCAAACCAATATATCGGCTGCCAATGTATTTAGGGAGAGTCTACGCAAAGCAAAGACAAGCACCCAACACCAAGCAAGGCTTGAGAGTACAAATGACGCTCGAACAGGCATGCCCCATGGAATACCAAGGGGCGCAATGTGCGTTCAAAGATTCGATGATTCACTGAATTCTGCAATTCACACTACTTATCGCATTTCGCTGCGTTCTTCATCGATGCCAGAACCAAGAGATCCGTTGTTGAAAGTTGTAATTATTATAATTGTTCAGACGCTGATTGAATAGTAAAAAGGTTATGGTTTGTCCATCCGGCAGGC
>car01_110_6
ACGAGTGCGTCTTGGTCATTTAGAGGAAGTAAAAGTCGTAACAAGGTCTCCGTAGGTGAACCTGCGGAGGGATCATTACACAAATATGAAGCCGGACTGGGATAGGGCCTCGCTGCCTTGCCCGTCTGGCGCCATATTCACCCATGTCTTTTTGCGTACTACTTGTTTCCTTGGCGGGTCCGCCCGCCAATTGGACCTTATTCAAACCTTTTTTTCAGTTGCAATCAGCGTCAGCAAAACAAATGTAATCAATTACAACTTTCAACAACGGATCTCTTGGTTCTGGCATCGATGAAGAACGCAGCGAAATGCGATAAGTAGTGTGAATTGCAGAATTCAGTGAATCATCGAATCTTTGAACGCACATTGCGCCCTTTGGTATTCCAAAGGGCATGCCTGTTCGAGCGTCATTTGTACCCTCAAGCTTTGCTTGGTGTTGGGCGTCTTGTCT
>car01_111_1
ACGAGTGCGTCTTGGTCATTTAGAGGAAGTAAAAGTCGTAACAAAGTTTCCGTAGGTGAACCTGCGGAAGGATCATTATTGAATTCAAATCATCTGTGGCTTCGGTCCGGATGTGCCAACAGGTAACACTGTTGGTAATTCTATCCATAACACCTGTGAACTGTTGGATGCTTGCATCCACTTTTATACTAAACATTATTGTAACAAATGTAGTCTTATTATAACTAATAAAACTTTTAACAACGGATCTCTTGGCTCTCGCATCGATGAAGAACGCAGCGAAATGCGATAAGTAATGTGAATTGCAGAATTCAGTGAATCATCGAATCTTTGAACGCACCTTGCGCTCCTTGGTATTCCGAGGAGCATGCCTGTTTGAGTGTCATGAAACTCTCAAACCCAGCTTTGGATTTCGATCCATGCTTGAGTTTGATTTGGATGTTTGCGTGAT
>car01_113_1
ACGAGTGCGTCTTGGTCATTTAGAGGAAGTAAAAGTCGTAACAAGGTTTCCGTAGGTGAACCTGCGGAAGGATCATTATTTTAGTAGCTTGCTACAGCTTAGGGGTTCTATCAGACTGTATAGTAATACTACTGATAAGCAGCATGAACCTTGAACCCAACCCTTGTTTTTTGTGTACCTATGTTTCCTCAGCGGATCATATCCGCTGGCTGGACATCTCTAACATACTTGAACATTCAATCAGCGTCTAAGAAACTTAATTATTACAACTTTCAACAACGGAACTCTTGGTTCTGGCATCGATAAAGAACGCAGCGAAATGCGATAAGTAGTGTGAATTGCAGAATTCAGTGAATTATTGAATCTTTGAACGCACATTGCGCCCCTTGGTATTCTATGGGGCATGCCTGTTCGAGCGTCATTTGTCTCTCAAGCTGTGCTTGGTGTTGGA
>car01_116_1
ACGAGTGCGTTCCTCCGCTTATTGATATGCTTAAGTTCAGCGGGTATCCCTACCTGATCCGAGGTCAAGAGTGTAAAAATGTACTTTTTGGACGTCGTCGTTATGGTTGCAAAGCGCGAGATGTACTGCGCTCCGAAATCAATACGCCGGCTGCCAATCGTTTTGAGGCGAGTCTGCGCGCAGAGGCGAGACAAACACCCAACACCAAGCAGAGCTTGAAGGTACAAATGACGCTCGAACAGGCATGCCCCATGGAATACCAAGGGGCGCAATGTGCGTTCAAAGATTCGATGATTCACTGAATTCTGCAATTCACACTACTTATCGCATTTCGCTGCGTTCTTCATCGATGCCAGAACCAAGAGATCCGTTGTTGAAAGTTGTAACTATTAAGTTTTTCAGACGCTGATTTCAATTACAAAGGTTTAAGTGTTGTCAATCGGCGGCGAAC
>car01_117_2
ACGAGTGCGTTCCTCCGCTTATTGATATGCTTAAGTTCAGCGGGTAGTCCTACCTGATTTGAGATCAGATCATAAATAGCTGTCCAATTTAATGGACTATTAGAAGCGGTTCTGCAGTAAGCCCGGCCACCTTTTACAGTGTCCTCAGCGAGTGATACTTATCACGCCGAGTGGAACCGACCTCTCCGAGATCCAGCTAATATATTTAAGAGGAGCAGAAGTTAATCTGCAGACCCCCAAGTCCAAAATGAAACCAATTGAATTAACAAAAGATTTATTTTGAGAATTTCATGATACTCAAACAGGCATGCTCCGAGGAATACCAAGGAGCGCAAGGTGCGTTCAAAGATTCGATGATTCACTGAATTCTGCAATTCACATTACTTATCGCATTTCGCTGCGTTCTTCATCGGTGCGAGAGCCAAGAGATCCGTTGTTGAAACTTAGTTCA
>car01_119_4
ACGAGTGCGTCTTGGTCATTTAGAGGAAGTAAAAGTCGTAACAAGGTCTCCGTAGGTGAACCTGCGGAGGGATCATTAACCATAGTGAAAGATCCCCGCCCCTAAGTCGACCGCTAGCAATAGCGGTCGCAGCGCCGGGGTCGATATCATTATACCCACTGTCGTCCGACCGCGTTGCCTCGGGGGCGACCCTGCCTCTGGCTGGGTCCCCCCGGTGGACCAAACCAAACTCTTGCGTAACATTGCAGTCTGAGTGATTTATTAAATGAATCAAAACTTTCAACAACGGATCTCTTGGTTCTGGCATCGATGAAGAACGCAGCGAAATGCGATAAGTAATGTGAATTGCAGAATTCAGTGAATCATCGAATCTTTGAACGCACATTGCGCCCCGTGGTATTCCGCGGGGCATGCCTGTTCGAGCGTCATTACACCACTC
>car01_120_2
ACGAGTGCGTCTTGGTCATTTAGAGGAAGTAAAAGTCGTAACAAGGTTTCCGTAGGTGAACCTGCGGAAGGATCATTAATGAAAGCTTGGGCTTCGGCCCTCTCTCTTCTACACACTTGTGAACTTACACTGTTGCTTTGGCAGGTTTCCGGAAGGGCTCACGCCCCGAAGGTCAGGTCGAAAGGCGCCTGCCAAGGACATTTATCCACCCTTTTTATATCGTCTGATTCTTGTTTTAAACAAATCAAAATAAACTTTCAACAATGGATCTCTTGGCTCTGGCATCGATGAAGAACGCAGCGAAATGCGATAAGTAATGTGAATTGCAGAATTCAGTGAATCATCGAATCTTTGAACGCACATTGCACCCTCTGGTATTCCGGAGGCATGCCTGTTTGAGTGTCATTAATCTCTCACAAGACCTTCTTGGTCTCTGCTGATGTTGGGAGCT
>car01_121_4
ACGAGTGCGTTCCTCCGCTTATTGATATGCTTAAGTTCAGCGGGTATCCCTACCTGATCCGAGGTCAACCTTAGAAATGGGGTTGTTTTACGGCGTAGCCTCCCGAACACCCTTTAGCGAATAGTTTCCACAACGCTTAGGGGACAGAAGACCAGCCGGACGATTTGAGGCACGCGGCGGACCGCGTTGCCCAATACCAAGCGAGGCTTGAGTGGTGAAATGACGCTCGAACAGGCATGCCCCCCGGAATACCAGGGGGCGCAATGTGCGTTCAAAGATTCGATGATTCACTGAATTCTGCAATTCACACTACTTATCGCATTTCGCTGCGTTCTTCATCGATGCCAGAACCAAGAGATCCGTTGTTGAAAGTTGTAACTATTATGTTTTTTCAGACGCTGATTGCAACTGCAAAGGGTTTGAATGTTGTCCAATCGGCGGGCGGACCCGC
>car01_123_1
ACGAGTGCGTCTTGGTCATTTAGAGGAAGTAAAAGTCGTAACAAGGTTTCCGTAGGTGAACCTGCGGAAGGATCATTAATGGGTTACCGCCTCCGGGCACACCCCCACCCTTTGTAACTGCGGCCCGGATTCGGCGCCTGGCGGGACCTCCCCCCGCTCGCGGGGGGGCCCCGCCTGCCGGAATTAGCCAACCCTGCCTAGAAAATTGAAGTCTGAGAACAAGTTAAATTAAACAAAACTTTCAACAACGGATCTCTTGGTTCTGGCAACGATGAAGAACGCAGCGAAATGCGATAAGTAATGTGAATTGCAGAATTCAGTGAATCATCGAATCTTTGAACGCACATTGCGCCCCCTGGTATTCCGGGGGGCACACCTGTTCGAGCGCCATTTCTACCCTAGAGCCCTGCTCTGTGATGGGCCCCGTCCTCGCGG
>car01_124_1
ACGAGTGCGTTCCTCCGCTTATTGATATGCTTAAGTTCAGCGGGTATCCCCACCTGATCCGAGGCCAACCTTGTAAAAATAGGTTTCGGGGCGGCCGACGACAGACACTCCGAGCGAGGGATTTCTCTTGCTACGCTCAGGGCCGGACGACGGCGCCCAGGGGTTTCGGGCCCGTCCGCGAGGACGGGGCCCATCACAGAGCAGGGCTCCAGGGTAGAAATGGCGCTCGAACAGGTGTGCCCCCCGGAATACCAGGGGGCGCAATGTGCGTTCAAAGATTCGATGATTCACTGAATTCTGCAATTCACATTACTTATCGCATTTCGCTGCGTTCTTCATCGTTGCCAGGACCAAGAGATCCGTCGTTGAAAGTTTTGTTTAATTTAATTTGTTCTCAGACTTCAATTTTCGGGCAGGGTTGGCTAATTCCGGCAGGCGGGCCCCCGCGGAA
>car01_125_1
ACGAGTGCGTTCCTCCGCTTATTGATATGCTTAAGTTCAGCGGGTATCCCTACCTGATCCGAGGTCATCCAAAAATTGGGGTTCTGGCGGGTGCCTCGCCGCCCTGTCGCGAGATACATGACTACACGGAGAGCACAACAGCACCGCCACTGCGTTTAGGGGCCGCCGAGCCGGCGAGCCCCAAGACCAAGCCAGGCTTGAGGGGTGTTCTGACGCTCGAACAGACATGCCCCTCGGAATGCCGGGGGGCGCAATGTGCGTTCAAAGATTCGATGATTCACTAAATTCTGCAATTCACATTACTTATCGCATTTCGCTGCGTTCTTCATCGATGCCAGAACCAAGAGATCCGTTGTTGAAAGTTGTAACTATTATGTTTTTTCAGACGCTGATTGCAACTGCAAAGGGTTTGAATGTTGTCCAATCGGCGGGCGGACCCGCCGAGGAAACG
>car01_126_5
ACGAGTGCGTTCCTCCGCTTATTGATATGCTTAAGTTCAGCGGGTATTCCTACCTGATCCGAGGTCAACCTTTGAAAATTGATGGTTAAGACCGGGCCGGCCGACCGCTTCGATGCGTGCTGTGAAAGCTCGTTGCATCTAGGGTCAAACGCGACACCGTCACTATCTTTCGGACCTGTCGGTTGTTTCAACGACAAGAGTCCAACGACAAGCCTGGCTTGATGGTTGATAATGACGCTCGAACAGGCATGCCCTTCGGAATACCAAAGGGCGCAATGTGCGTTCAAAGATTCGATGACTCACTGAATTCTGCAATTCGCATTACTTATCGCATTTCGCTGCGTTCTTCATCGATGCCAGAACCAAGAGATCCGTTGTTGAAAGTTTTAACGATTTATATTTATACTCAGACGCCACAGTTAAAAAGAGTTTGGTGGGGCTACTGACGAGC
>car01_127_3
ACGAGTGCGTTCCTCCGCTTATTGATATGCTTAAATTCAGCGGGTATCCCTACCTGATCCGAGGTCAAGAGTTAAAAAAGTCTTACTGGACGCCACCGTATTGCTAACAAAGCGCGTTTTGTGCTGCGCTCCGAAATCTATACGCCGGCTGCCAATTGCTTTAAGGCGAGTCCACGCGCAAAGGCGGGACAAACACCCAACACCAAGCAGAGCTTGAAGGTACAAATGACGCTCGAACAGGCATGCCCCATGGAATACCAAGGGGCGCAATGTGCGTTCAAAGATTCGATGATTCACTGAATTCTGCAATTCACACTACTTATCGCATTTCGCTGCGTTCTTCATCGATGCCAGAACCAAGAGATCCGTTGTTGAAAGTTGTAATTATTAAGTTTTCAGACGCTGACTGCAACTGCAAATGGTTTAATTTGTCCTAGCGGCAGGCGGACCT
>car01_128_1
ACGAGTGCGTCTTGGTCATTTAGAGGAAGTAAAAGTCGTAACAAGGTTTCCGTAGGTGAACCTGCGGAAGGATCATTATTATTCGGTAGTCTACTATCGTTTGAAAGGGGTGGAAACTTCACTGGCGATCCCGGGAAGGAGTACACCTTTTTTCTTAACCCTTGACTTTTTGCGCACTCATGTTTCCTCGGCAGGCCCGCCTGCCGGATGGACAAAACCATAACCTTTTTACTATTCAATCAGCGTCTGTACAATTATAATAATTACAACTTTCAACAACGGATCTCTTGGTTCTGGCATCGATGAAGAACGCAGCGAAATGCGATAAGTAGTGTGAATTGCAGAATTCAGTGAATCATCGAATCTTTGAACGCACATTGCGCCCCTTGGTATTCCATGGGGCATGCCTGTTCGAGCGTCATTTGTACTCTCAAGCCTTGCTTGGTGTTGG
>car01_130_2
ACGAGTGCGTCTTGGTCATTTAGAGGAAGTAAAAGTCGTAACAAGGTCTCCGTTGGTGAACCAGCGGAGGGATCATTACAGAGTTATCTAACTCCCAAACCCATGGGAACTTACCACTGTTGCCTCGGCAGATGTTGCTGGGCGAACCTACCCTGTAGCGAGCTACTCTGTAGCGACCTACCCGGGAACGGCTTACCCTGTAGCGCCTGCCGGTGGACTACTAAACTCTTGTTATTTTTAAGTAATCTGAGCGTCTTATTTTAATAAGTCAAAACTTTCAACAACGGATCTCTTGGTTCTGGCATCGATGAAGAACGCAGCGAAATGCGATAAGTAGTGTGAATTGCAGAATTCAGTGAATCATCGAATCTTTGAACGCACATTGCGCCCATTAGTATTCTAG
>car01_131_1
ACGAGTGCGTCTTGGTCATTTAGAGGAAGTAAAAGTCGTAACAAGGTTTCCGTAGGTGAACCTGCGGAAGGATCATTACTGAGCGCGAGGCCCCGCAGCGCGCGAGCTCCGCGGCGGTTGACCCTCCACCCGTGTGAACTCTTACCTGTTGCTTTGGCGGGCCGGGCTCGACCTGCCGGCTCCGGCTGGCGAGTGCCCGCCAGAGAAGAACCCCAACTCGTGCTGTGAGTGTTGTCTGAGGAAATGTGGAATTAGTAAAACTTTCAACAACGGATCTCTTGGCTCTGGCATCGATGAAGAACGCAGCGAAATGCGATAAGTAATGTGAATTGCAGAATTTAGTGAATCATCGAATCTTTGAACGCACATTGCGCCCCCGGCATTCCTAGGGGCATGCCTGTTCGAGCGTCAGAACACCCC
>car01_132_1
ACGAGTGCGTCTTGGTCATTTAGAGGAAGTAAAAGTCGTATCAAGGTTTCCGTAGGTGAACCTGCGGAAGGATCATTACAGAGTTCATGCCCGAAAGGGTAGACCTCCCACCCTTGTGTATTATTACTTTGTTGCTTTGGCGAGCTGCCTTCGGGCCTTGTATGCTCGCCAGAGACAACCAAAACTCTTTTTATTAATGTCGTCTGAGTACTATATAATAGTTAAAACTTTCAACAACGGATCTCTTGGTTCTGGCATCGATGAAGAACGCAGCGAAATGCGATAAGTAATGTGAATTGCAGAATTCAGTGAATCATCGAATCTTTGAACGCACATTGCGCCCCTTGGTATTCCGGGGGGCATGCCCGTTCGAGCGTCATTCAACCCTCAAGCTTAGCTTGGTATTGAGTCTATGTCAGTAATGGCAGGCTCTAAAATCAGTGGCGGCGCC
>car01_133_4
ACGAGTGCGTCTTGGTCATTTAGAGGAAGTAAAAGTCGTAACAAGGTTTCCGTAGGTGAACCTGCGGAAGGATCATTATAGTAAGCTTAAATGCGCACACTTTTTTTAATTGAAACACGAAAACCTTTTAAACAGTCAACGAACTAATATCAAAACTTTCAACAACGGATCTCTTGGTTCTGGCATCGATGAAGAACGCAGCGAAATGCGATAAGTAGTGTGAATTGCAGAATTCAGTGAATCATCGAATCTTTGAACGCACATTGCGCCCCTTGGTATTCCATGGGGCATGCCTGTTCGAGCGTCATTTGTACCTTCAAGCTCTGCTTGGTGTTGGGTGTTTGTCTCGCCTCTGCGTGTAGACTCGACCTTAAAACATTGGCAGCCGGCGTATTGATTTCGG
>car01_134_1
ACGAGTGCGTCTTGGTCATTTAGAGGAAGTAAAAGTCGTAACAAGGTTTTTGTAGGTGAACCTGCAGAAGGATCATTGTCGAAACCTGCCTAGCAGAACGACCCGCGAACCCGTGGCATGACATGCTGGGCTCGGGGGGCACCCGCCTTTCGCATCCTCGCGGGCCGTGGAGGGATGCATCTGTGCCCTGCGCGGCTCGCAAACGAACCTCGGCGCGAGAAGCGCCAAGGAAATTGAGTACTAGGAGCGCACCCCCGTAGCCTCGGCGTCGGGGGCGCGCCTTCTTCTGGTGATAATCTAAACGACTCTCGACAACGGATATCTCCGCTCTCGCATCGATGAAGAACGTAGCGAAATGTGATACTTGG
>car01_135_1
ACGAGTGCGTTCCTCCGCTTATTGATATGCTTAAGTTCAGCGGGTATCCCTACCTGATCCGAGGTCAACCTTAGAAATGGGGTTGTTTTACGGCGTAGCCTCCCGAACACCCTTTAGCGAATAGTTTCCACAACGCTTAGGGGACAGAAGACCCAGCCGGACGATTTGAGGCACGCGGCGGACCGCGTTGCCCAATACCAAGCGAGGCTTGAGTGGTGAAATGACGCTCGAACAGGCATGCCCCCCGGAATACCAGGGGGCGCAATGTGCGTTCAAAGATTCGATGATTCACTGAATTCTGCAATTCACATTACTTATCGCATTTCGCTGCGTTCTTCATCGATGCCAGAACCAAGAGATCCGTTGTTGAAAAGTTGTAATAATTAAAGTTTCTCAGACGCTGATTGAATGTTCAAGTATGTTAGAGATGTCCAGCCAGCGGATATGATCC
>car01_136_2
ACGAGTGCGTTCCTCCGCTTATTGATATGCTTAAGTTCAGCGGGTATCCCTACCTGATCCGAGGTCAAAAGTTGAAAAAAGGCTTAATGGATGCTAGACCTTTGCTGATAGAGAGTGCGACTTGTGCTGCGCTCCGAAACCAGTAGGCCGGCTGCCAATTACTTTAAGGCGAGTCTCCAGCAAAGCTAGAGACAAGACGCCCAACACCAAGCAAAGCTTGAGGGTACAAATGACGCTCGAACAGGCATGCCCTTTGGAATACCAAAGGGCGCAATGTGCGTTCAAAGATTCGATGATTCACTGAATTCTGCAATTCACACTACTTATCGCATTTCGCTGCGTTCTTCATCGATGCCAGAACCAAGAGATCCGTTGTTGAAAGTTGTAATTATTAATTTGTTACTGACGCTGATTGCAATTACAAAAGGTTTATGTTTGTCCTAGTGGTAGG
>car01_137_1
ACGAGTGCGTTCCTCCGCTTATTGATATGCTTAAGTTCAGCGGGTATCCCTACCTGATCCGAGGTCAACCTGTAAAAAAATAAAGGTTTCAGTCGGCAGAAGTCCTCTCCATTGACAGACGTTATTGAATAAATTCTACTACGCCTAAAGCCGGTGAGGCCTCGCCGAGGTCTTTAAGGCGCGCCCAACTAAGGACGACGCCCAATACCCAAGCATAGCTTGAGTGGTGTAATGACGCTCGAACAGGCATGCCCC
>car01_138_1
ACGAGTGCGTCTTGGTCATTTAGAGGAAGTAAAAGTCGTAACAAGGTCTCCGTAGGTGAACCTGCGGAGGGATCATTACAAGAACGCCCGGGCTTCGGCCTGGTTATTCATAACCCTTTGTTGTCCGACTCTGTTGCCTCCGGGGCGACCCTGCCTTCGGGCGGGGGCTCCGGGTGGACACTTCAAGCTCTTGCGTAACTTTGCAGTCTGAGTAAACTTAATTAATAAATTAAAACTTTTAACAACGGATCTCTTGGTTCTGGCATCGATGAAGAACGCAGCGAAATGCGATAAGTAATGTGAATTGCAGAATTCAGTGAATCATCGAATCTTTGAACGCACATTGCGCCCCTTGGTATTCCGAGGGGCATGCCTGTTCGAGCGTCATTACACCAATCAAGCTCTGCTTGGTATTGGGCCCTCGTCCCCCC
>car01_139_1
ACGAGTGCGTCTTGGTCATTTAGAGGAAGTAAAAGTCGTAACAAGGTCTCCGTAGGTGAACCTGCGGAGGGATCATTACAAGTGACCCCGGTCTTACCACCGGGATGTTCATAACCCTTTGTTGTCCGACTCTGTTGCCTCCGGGGCGACCCTGCCTTCGGGCGGGGGCTCCGGGTGGACACTTCAAACTCTTGCGTAACTTTGCAGTCTGAGTAAACTTAATTAATAAATTAAAACTTTTAACAACGGATCTCTTGGTTCTGGCATCGATGAAGAACGCAGCGAAATGCGATAAGTAATGTGAATTGCAGAATTTAGTGAATCATCGAATCTTTGAACGCACATTGCCGCCCCCCGGCATTCCTAGGGGCATGCCTGTTCGAGCGTCAGAACACCCTTCAAGCCTGGCTTGGTCTTGGGCTCGCCGGCTCGGCGGCCCC
>car01_140_1
ACGAGTGCGTGTGCCAGCCGCGGCGGTAATACGTAGGGGGCAAGCGTTATCCAGATTTACTGGGTGTAAAGGGAGCGTAGACGGCAAGGCAAGTCTGATGTGAAAAACCCAGGGCTTAACCCTGGGACTGCATTGGAAACTGTCTGGCTCGAGTGCCGGAGAGGTAAGCGGAATTCCTAGTGTAGCGGTGAAATGCGTAGATATTAGGAAGAACACCAGTGGCGAAGGCGGCTTACTGGACGGTAACTGACGTTGAGGCTCGAAAGCGTGGGGAGCAAACAGGATTAGATACCCTGGTAGTCCACGCCGTAAACGATGAATGCTAGGTGTTGGGG
>car01_141_24
ACGAGTGCGTCTTGGTCATTTAGAGGAAGTAAAAGTCGTAACAAGGTTTCCGTAGGTGAACCTGCGGAAGGATCATTATTGAATTCAAATCATCTGTGGCTTCGGTCCGGATGTGCCAACAGGTAACACTGTTGGTAATTCTATCCATAACACCTGTGAACTGTTGGATGCTTGCATCCACTTTTATACTAAACATTATTGTAACAAATGTAGTCTTATTATAACTAATAAAACTTTTAACAACGGATCTCTTGGCTCTCGCATCGATGAAGAACGCAGCGAAATGCGATAAGTAATGTGAATTGCAGAATTCAGTGAATCATCGAATCTTTGAACGCACCTTGCGCTCCTTGGTATTCCGAGGAGCATGCCTGTTTGAGTGTCATGAAACTCTACAAACCCTAAGTTTTGGATTTCGATCCATGCTTGAGTTTGGATTTGGATGTTTGCC
>car01_142_10
ACGAGTGCGTTCCTCCGCTTATTGATATGCTTAAGTTCAGCGGGTAATCCTGCCTGATTTGAGATCTAATCTAAAGGTAGACTTTTCAATTAGAAGCTTCCATAATTAAGTTGGCTCAATGCGAACATTGAATCCTTAGCGAATAGTCTATTACGCCAAGTCAATCCAAACTTGTATTAGGGATGCTGATGTATTACGAACGAGCTAGGCACGAAGCCAGCAGCGCTCAGAATCCAAACACCAGCTGTTTACAAGAAACAGTTGGGTTGAAGAATTCATGACACTCAAACAGACATGCTCTCCGGAATACCAGAGAGCGCAAGATGCGTTCAAAGATTCGATGATTCACTGAATTCTGCAATTCACATTACGTATCGCATTTCGCTGCGTTCTTCATCGATGCGAGAGCCAAGAGATCCGTTGTTGAAAGTTTTTATTTGTTA
>car01_143_1
ACGAGTGCGTTCTCCGCTTATTGATATGCTTAAGTTCAGCGGGTATCCCTACCTGATCCGAGGTCAACCTTCGATGTATTGGTGTTTTTGCGGCAGAAGGCCTCGCCGGGCTCGTGAACGTTGTGGAAATTCTACTACGCCCAAAGCCGATGTGACTTCGCCGAATGTTTCGGGCACGACCCCCCGCGAGGGGGACGAGGGCCCAATACCAAGCAGAGCTTGATTGGTGTAATGACGCTCGAGCAGGCATGCCCCTCGGAATACCAAGGGGCGCAATGTGCGTTCAAAGATTCGATGATTCACTGAATTCTGCAATTCACATTACTTATCGCATTTCGCTGCGTTCTTCATCGATGCCAGAACCAAGAGATCCGTTGTTGAAAGTTTTGATTGATTTATCAATTTACCCAGACGATACTGTTAAAACAAGAGTTTGGTTGACTCCGGCGGG
>car01_144_5
ACGAGTGCGTCTTGGTCATTTAGAGGAAGTAAAAGTCGTAACAAGGTTTCCGTAGGTGAACCTGCGGAAGGATCATTACCGAGTTAGGGTCTTCCAGGCCCGATCTCCAACCCTATGTTTAAACTACCATGTTGCTTTGGCGGGCCCGCCCTTCGGGGCCGCCGGAGGCTCTCCCGCCTCTGGTCCGTGCTCGTCAGTAGCCCCACCAAACTCTTTTTAACTGCGGCGTCTGAGTATAAATATAAATCGTTAAAACTTTCAACAACGGATCTCTTGGTTCTGGCATCGATGAAGAACGCAGCGAAATGCGATAAGTAATGCGAATTGCAGAATTCAGTGAGTCATCGAATCTTTGAACGCACATTGCGCCCTTTGGTATTCCGAAGGGCATGCCTGTTCGAGCGTCATTATCAACCATCAAGCCAGGCTTGTCGTTGGACTCTTGTCGTTG
>car01_146_1
ACGAGTGCGTTCCTCCGCTTATTGATATGCTTAAGTTCAGCGGGTAGTCCTACCTGATTTGAGGCCAGATGTGAAGAATATTAATCGTAAGATCAATGGATTAGAAAGCGGTCTTTAGTCCTGCAACGCGGCCATCCGAAGATGTCCTTAGCGAAATACTTATTACGCCAAGTCAAACCATGTCGCGAGACAGATCCAGCTATTACTTTTAAGACGAGCCGACTTATCATCGGCAAACGTCCAAATCCAAACCAAAGAAAGGATTTAACCAATCTAGGGTTGAGGGTTTTCATGACACTCAAACAGGCATGCTCCTCGGAATACCAAGGAGCGCAAGGTGCGTTCAAAGATTCGATGATTCACTGAATTCTGCAATTCACATTACTTATCGCATTTCGCTGCGTTCTTCATCGATGCGAG
>car01_147_2
ACGAGTGCGTTCCTCCGCTTATTGATATGCTTAAGTTCAGCGGGTATCCCTACCTGATCCGAGGTCAACCTGTAAAAAATAAAGGTTTCAGTCGGCAGAAGTCCTCTCCACTGACAGACGTTATTGAATAAATTCTACTACGCCTAAAGCCGGTGAGGCCTCGCCGAGGTCTTTAAGGCGCGCCCAACTAAGGACGACGCCCAATACCAAGCATAGCTTGAGTGGTGTAATGACGCTCGAACAGGTATGCCCCTCGGAATACCAAGGGGCGCAATGTGCGTTCAAAGATTCGACGATTCACTGAATTCTGCAATTCACATTACTTATCGCATTTCGCTGCGTTCTTCATCGATGCGAGAACCAAGAGATCCGTTGTTGAAAGTTTTTGATTTATTCAAAATTTTAACTCAGACGACCGGTTTAATAACAAGAGTTTGGTTTAACTCTGGCG
>car01_149_1
ACGAGTGCGTTCCTCCGCTTATTGATATGCTTAAGTTCAGCGGGTAATCCTACCTGATTTGAGGCCACACAGTAAAGTAGCGTCTCATAGTGAGAACATGATTAGAAGCAGACGGCATCAAGCCTTGGCCAGGTTTTACCCTGTCCCCGATGAATACTTATTACATCGAGTCGAACCAAGTCATAGACAAGTCCAGCTAATGATTTTAAGGCGAGCCACTTTGCAGCAGCAACACCCAAGTCCAAGCCTTGATGGTAAAACCAATCAAGGTTGAGGTTGTTCACGACACTCAAACAGGCATGCCCGTCGGAATACCAACGGGCGCAAGGTGCGTTCAAAG
>car01_150_2
ACGAGTGCGTCTTGGTCATTTAGAGGAAGTAAAAGTCATAACAAGGTTTCCGTAGGTGAACCTGCGGAAGGATCATTAATAATGCCCTCTGGCTTCGGTCAGCTGGGTTCAATGTGTGTCATCTCTTCGGAGATGGCCATCCACACACACCGTGAACTGTGACTTCGGTGATCACAAACTTTTAGTAATGAATGTAAAAATCATAACAAAATAAAACTTTTAACAACGGATCTCTTGGCTCTCGCATCGATGAAGAACGCAGCGAAATGCGATAAGTAATGTGAATTGCAGAATTCAGTGAATCATCGAATCTTTGAACGCACCTTGCGCCCTTTGGTATTCCGAAGGGCATGCCTGTTTGAGTGTCATGAAACCTCACTCCACTTGGGTTTTGCCTGAGTGGTAGTGTATTGGGTGTTGCTTGCCAAAGGCTCGCCTTAAAAGAATAAGC
>car01_151_2
ACGAGTGCGTCTTGGTCATTTAGAGGAAGTAAAAGTCGTAACAAGGTTACCGTAGGTGAACCTGCGGAAGGATCATTATTATTCGGTAGTCTACTATCGTTTGAAAGGGGTGGAAACTTCACTGGCGATCCCGGGAAGGAGTACACCTTTTTTTCTTAACCCTTGACTTTTTGCGCACCCATGTTTCCTCGGCAGGCCTGCCTGCCGGATGGACAAAACCATAACCTTTTTACTATTCAATCAGCGTCTGAACAATTATAATAATTACAACTTTCAACAACGGATCTCTTGGTTCTGGCATCGATGAAGAACGCAGCGAAATGCGATAAGTAGTGTGAATTGCAGAATTCAGTGAATCATCGAATCTTTGAACGCACATTGCGCCCCTTGGTATTCCATGGGGCATGCCTGTTCGAGCGTCATTTG
>car01_152_3
ACGAGTGCGTCTTGGTCATTTAGAGGAAGTAAAAGTCGTAACAAGGTTTCCGTAGGTGAACCTGCGGAAGGATCATTATTGAATGCAATTGGAGTCGGTTGTCGCTGGCCTCTTCACTGAGGCATGTGCACGCCTTCTCCGTTCATCCACACACACCTGTGCACTTGTGAGACGGATTAACCCTTCCGAGGGGATGCCCCGTCTATTATACATAAACTCCAATATATTAAATTTGAATGTAATCAGATGTAACACATCATTGAACTAAGTTTCAACAACGGATCTCTTGGCTCTCGCATCGATGAAGAACGCAGCGAAATGCGATAAGTAATGTGAATTGCAGAATTCAGTGAATCATCGAATCTTTGAACGCACCTTGCGCTCCTTGGTATTCCTCGAGCATGCCTGTTGAGTATCATGAAATTCTACAAAATTAAATTCTTTTAGTTAA
>car01_153_1
ACGAGTGCGTCTTGGTCATTTAGAGGAAGTAAAAGTCGTAACAAGGTTTCCGTAGGTGAACCTGCGGAAGGATCATTGTCGAAACCTGCCTAGCAGAACGACCCGCGAACCCGTGGCATGACATGCTGGGCTCGGGGGGCACCCGCCCCTCTCGTCCTCGCGGGCCGTGGAGGGACGCACCCGCGCCCTGCACAGCTCGCAAACGAACCCCGGCGCGAGAAGCGCCAAGGAAATTGAGTACTAGGAGCGCGCCCCTGTAGCCTCGGTGTCGGGGG
>car01_154_1
ACGAGTGCGTCTTGGTCATTTAGAGGAAGTAAAAGTCGTAACAAGGTTTCCGTAGGTGAACCTGCGGAAGGATCATTACCGTGTTCTGGGTCCCCTCGGGGGCCCGACACCCCTCCCTTTGTAGTTACATGACTATCGTTGCTTTGGCGGGACGGCCCCCTCACGGGGTGCCGCCGGGCCCCAAATCGCCCGGAGAGCTCCCGCCGGAGGACCACAAACACTAGCCTTTGAACCAGTACGTCAGAGTAAGAATTTAATAATTCAAAACTTTCAACAACGGATCTCTTGGTTCTGGCATCGATGAAGAACGCAGCGAAGTGCGATAAGTAATGTGAATTGCAGAATTCAGTGAATCATCGAATCTTTGAACGCACATTG
>car01_155_4
ACGAGTGCGTTCCTCCGCTTATTGATATGCTTAAGTTCAGCGGGTAATCCTACCTGATTTGAGGCCAGAGGTCAAAGATTGTCCATTGAAGGACCATTAGAAGCTGATCCTCACACCGAAGTGTATGAGCTTCACAGCCAACGGCGTAGACAATTATCACACCGATAAACCATTCCACAAAGGTTCAAGCTAATGCATTCAAGAGGAGCTGATTCAATGAAGAGCCAGCAGAAACCTCCAAATCCAAGCTCTGCTTAACCAACAAAGGTAAGAGAGTTGAGAATTCCATGACACTCAAACAGGCATGCTCCTCGGAATACCAAGGAGCGCAAGGTGCGTTCAAAG
>car01_156_3
ACGAGTGCGTCTTGGTCATTTAGAGGAAGTAAAAGTCGTAACAAGGTTTCCGTAGGTGAACCTGCGGAAGGATCATTATCGTAGGGCTTCGGCCCTGTCGAGATAGAACCCTTGCCTTTTTGAGTACCTTTCGTTTCCTCGGCAGCCTCGGCTGCCAATGGGGACCCCAAAAAACACTTTGCAGTACCTGTAACAGTCTGAACAAACAAACAAAAATTAAAACTTTCAACAACGGATCTCTTGGTTCTGGCATCGATGAAGAACGCAGCGAAATGCGATAAGTAGTGTGAATTGCAGAATTCAGTGAATCATTGAATCTTTGAACGCACATTGCGCCCTTTGGTATTCCTTAGGGCATGCCTGTTCGAGCGTCATTTAAACC
>car01_157_1
ACGAGTGCGTCTTGGTCATTTAGAGGAAGTAAAAGTCGTAACAAGGTTTCCGTAGGTGAACCTGCGGAAGGATCATTAGTGAATTGAGCTGGCTTCGGCCGCTCTGATCTATACACACCTGTGAACTGTTGGCCTTCGGGTCTTTAAATACAACTGTGACGAACGTAAATTATTATAACAAATAAAACTTTTAACAACGGATCTCTTGGCTCTCGCATCGATGAAGAACGCAGCGAACTGCGATAAGTAATGTGAATTGCAGAATTCAGTGAATCATCGAATCTTTGAACGCACCTTGCGCCCGTTGGTATTCCGACGGGCATGCCTGTTTGAGTGTCGTGAACAACCTCAACCTTGATTGGTTTTACCATCAAGGCTTGGACTTGGG
>car01_158_1
ACGAGTGCGTTCCTCCGCTTATTGATATGCTTAAGTTCAGCGGGTAGTCCTACCTGATTTGAGGTCAGAGATAAAGTCATGAAGACAGTAGATGGTTGTTATGAGCGGACGCCACAGCTGGCCTGACGAAACTTATTACGCCAAACTTCACAATGTAGTCTACTAACGCATTTGAGGCGAGCCAGACGGCAACACCCAAGTCCAATCGACGAGAAACCTCGGGGATTGATATTTCATGACACTCAAACAGGCATGCCCTTCGGAATACCAAAGGGCGCAAGTTGCGTTCAAAG
>car01_159_6
ACGAGTGCGTTCCTCCGCTTATTGATATGCTTAAGTTCAGCGGGTAATCCCACCTGATTTGAGGTCTAAATAATTAAATTCAATAGGGTTAGGAAGCTATTCATCAACATATATAAAAATGGCTGCAGAATTAACTACACTCCTCAATGATTTTTTATCACACCAAGTATATATCCATTTTTCATTTTGTCAACAAAAGTACTTATGTATTTAAAGCGAGCCAATTACGGCATCACTCAACATCCATCACCAACCCTTTAACTTAATAAAGAATCAGAATGAGAGGGTTTCATGACACTCAAACAGGTGTACCTTTTGGAATAACCAAGAGGTGCAAGGTGCGTTCAAAGATTCGATGATTCACTGAATTCTGCAATTCACATTACTTATCAC
