# Supplementary material for: Host Genotype Shapes the Foliar Fungal Microbiome of Balsam Poplar (Populus balsamifera)
Source: PLoS One. 2013 Jan 11;8(1):e53987. doi: 10.1371/journal.pone.0053987 (PMC3543377; doi:10.1371/journal.pone.0053987)
Supplement: Material S1 — Pruned sequences produced by the 454 runs for the foliar fungal communities of each balsam poplar host specimen in FASTA format. (ZIP) [file pone.0053987.s003.zip › Supplementary_Material_1/den05_good.fa]

>den05QC_0_16
AGACGCACTCTCCTCCGCTTATTGATATGCTTAAGTTCAGCGGGTATCCCTACCTGATCCGAGGTCAACCTTAGAAATGGGGTTGTTTTACGGCGTAGCCTCCCGAACACCCTTTAGCGAATAGTTTCCACAACGCTTAGGGGACAGAAGACCCAGCCGGACGATTTGAGGCACGCGGCGGACCGCGTTGCCCAATACCAAGCGAGGCTTGAGTGGTGAAATGACGCTCGAACAGGCATGCCCCCCGGAATACCAGGGGGCGCAATGTGCGTTCAAAGATTCGATGATTCACTGAATTCTGCAATTCACATTACTTATCGCATTTCGCTGCGTTCTTCATCGATGCCAGAACCAAGAGATCCGTTGTTAAAAGTTTTAATTATTAATTAAGTTTACTCAGACTGCAAAGTTACGCAAGAGTTTGAAGTGTCCACCCGG
>den05QC_1_1
AGACGCACTCTCCTCCGCTTATTGATATGCTTAAGTTCAGCGGGTAGTCCTACCTGATTTGAGGTCAGATCATGAAGTGTCCGAAGACATCCCGAAGGAGATTAGAAGCGGTCGACAAGACGAAACTTATTAAGTCTACAACCGCTAATGCTTTTAAGGCGAGCCATGTAACTGGCAGCACCCAAATCCACCCGATCGGAAACCCGAGGGGTGAGGTGTTCATGACACTCAAACAGGCATGCCCTCCGGAATACCAGAGGGCGCAAGGTGCGTTCAAAGATTCGATGATTCACTGAATTCTGCAATTCACATTACTTATCGCATTTCGCTGCGTTCTTCATCGATGCGAGAGCCAAGAGATCCGTTGTTAAAAGTTGTATTTGTTATGATATATTACATTCTAGACTTCAAGTTTGGGCCGAAGCCACGGTTCACAGTGTGTTATTATGTA
>den05QC_2_24
AGACGCACTCTCCTCCGCTTATTGATATGCTTAAGTTCAGCGGGTATCCCTACCTGATCCGAGGTCAAGAGTGTAAAAATGTACTTTTGGACGTCGTCGTTATGAGTGCAAAGCGCGAGATGTACTGCGCTCCGAAATCAATACGCCGGCTGCCAATTGTTTTAAGGCGAGTCTACACGCAGAGGCGAGACAAACACCCAACACCAAGCAGAGCTTGAAGGTACAAATGACGCTCGAACAGGCATGCCCCATGGAATACCAAGGGGCGCAATGTGCGTTCAAAGATTCGATGATTCACTGAATTCTGCAATTCACACTACTTATCGCATTTCGCTGCGTTCTTCATCGATGCCAGAACCAAGAGATCCGTTGTTGAAAGTTGTAACTATTATGTTTTTCAGACGCTGATTGCAACTGCAAAGGGTTTGAATGTTGTCCAATCGGCGGCGGA
>den05QC_4_9
AGACGCACTCTCCTCCGCTTATTGATATGCTTAAGTTCAGCGGGTATCCCTACCTGATCCGAGGTCAACCTGTAAAAATAAAGGTTTCAGTCGGCAGAAGTCCTCTCCATTGACAGACGTTATTGAATAAATTCTACTACGCCTAAAGCCGGTGAGGCCTCGCCGAGGTCTTTAAGGCGCGCCCAACTAAGGACGACGCCCAATACCAAGCATAGCTTGAGTGGTGTAATGACGCTCGAACAGGCATGCCCCTCGGAATACCAAGGGGCGCAATGTGCGTTCAAAGATTCGATGATTCACTGAATTCTGCAATTCACATTACTTATCGCATTTCGCTGCGTTCTTCATCGATGCGAGAACCAAGAGATCCGTTGTTGAAAGTTTTGATTTATTCAAATTTTAACTCAGACGACCGGTTTAATAACAAGAGTTTGGTTTAACTCTGGCGGGC
>den05QC_5_1
AGACGCACTCCTTGGTCATTTAGAGGAAGTAAAAGTCGTAACAAGGTTTCCGTAGGTGAACCTGCGGAAGGATCATTATCTTCAGTGGTTTTCCACTGTATTGAGGGGGACCTAACCGTCCCTTCTCTCCATCCTTGTCTTTTGCGTACCCATGTTTCCTCGGCAGGCTTGCCTGCCGGTTGGACAAAACTATAACCTTTTTAATTTTTAATCAGCGTCTGAAAAACTTAATAATTACAACTTTCAACAACGGATCTCTTGGTTCTGGCATCGATGAAGAACGCAGCGAAATGCGATAAGTAGTGTGCATTGCAGAATTCAGTGAATCATCGAATCTTTGAACGCACATTGCGCCCTTGGTATTCCATGGGCATGCCTGTTCGAGCGTCATTTGTACCCTCAAGCTCTGCTTGGTGTTGGGTGTTTGTCCTCTCCTTTGCGGTTGGACTCG
>den05QC_6_1
AGACGCACTCCTTGGTCATTTAGAGGAAGTAAAAGTCGTAACAAGGTTTCCGTAGGTGAACCTGCGGAAGGATCATTAAAGAGTAAGGGAGCTCAGCGCCCGACCTCCAACCCTTTGTTGTTAAAACTACCTTGTTGCTTTGGCGGGACCGCTCGGTTCCGAGCCGCTGGGGATTCGTCCCAGGCGAGTGCCCGCCAGAGTTAAACCAAACTCTTGTTATTAAACCGGTCGTCTGAGTTAAAATTTTGAATAAATCAAAACCTTCAACAACGGATCTCTTGGTTCTCGCATCGATGAAGAACGCAGCGAAATGCGATAAGTAATGTGAATTGCAGAATTCAGTGAATCATCGAATCTTTGAACGCACATTGCGCCCCTTGGTATTCCGAGGGCATGCCTGTTCGAGCGTCATTACACCACTCAAGCTATGCTTGGTATTGGGCGTCGTCCT
>den05QC_8_3
AGACGCACTCTCCTCCGCTTATTGATATGCTTAAGTTCAGCGGGTAGCCCTACCTGATTTGAGGCCAGATCATGAGTTATGTGGGGTTATTAGCCACCCGAAAGGATGAAACGTATTACATCCAAGGTGCTTATTCTTTTAAGGCGAGCCTTTGGCAAGGCAACACCCAATACACTACCACTCAGGCAAAAACCCAAGTGGAGTGAGGTTTCATGACACTCAAACAGGCATGCCCTTCGGAATACCAAAGGGCGCAAGGTGCGTTCAAAGATTCGATGATTCACTGAATTCTGCAATTCACATTACTTATCGCATTTCGCTGCGTTCTTCATCGATGCGAGAGCCAAGAGATCCGTTGTTAAAAGTTTTATTTGTTATGATTTTTACATTCATTACTAAAAG
>den05QC_9_1
AGACGCACTCTCCTCCGCTTATTGATATGCTTAAGTTCAGCGGGTAGCCCTACCTGATTTGAGGCCAGATCATGAGTTATGTGGGGTTATTAGCCACCCGAAAGGATGAAACGTATTACATCCAAGGTGCTTATTCTTTTAAGGCGAGCCTTTGGCAAGGCAACACCCAATACACTACCACTCAGGCAAAAACCCAAGTGGAGTGAGGTTTCATGACACTCAAACAGGCATGCCCCTTCGGAATACCAAAGGGCGCAAGGTGCGTTCAAAGATTCGATGATTCACTGAATTCTGCAATTCACATTACTTATCGCAATTCGCTGCGTTCTTCATCGATGCGAGAGCCAAGAGATCCGTTGCTGAAAGTTTTATTTTATTATGCTCAA
>den05QC_11_21
AGACGCACTCCTTGGTCATTTAGAGGAAGTAAAAGTCGTAACAAGGTTTCCGTAGGTGAACCTGCGGAAGGATCATTACCTAGAGTTTGTAGACTTCGGTCTGCTACCTCTTACCCATGTCTTTTGAGTACCTTCGTTTCCTCGGCGGGTCCGCCCGCCGATTGGACAACATTCAAACCCTTTGCAGTTGCAATCAGCGTCTGAAAAAACATAATAGTTACAACTTTCAACAACGGATCTCTTGGTTCTGGCATCGATGAAGAACGCAGCGAAATGCGATAAGTAGTGTGAATTGCAGAATTCAGTGAATCATCGAATCTTTGAACGCACATTGCGCCCCTTGGTATTCCATGGGGCATGCCTGTTCGAGCGTCATTTGTACCTTCAAGCTCTGCTCGGTGTTGGGTGTTGTCTCGCCTCTGCGTGTAGACTCGCCTTAAAACAATTGGCA
>den05QC_12_3
AGACGCACTCCTTGGTCATTTAGAGGAAGTAAAAGTCGTAACAAGGTTTCCGTAGGTGAACCTGCGGAAGGATCATTAATAAATGGCGAAGCTTTCGAGCCTAGCTTTTATCATCCTATACACCTGTGAACTATTTGCCTTCGGGCACCAAACAAACATAATGTAATGAATGTAATCTACTATAATAAATACAACTTTCAACAACGGATCTCTTGGCTCTCACATCGATGAAGAACGCAGCGAAATGCGATAAGTAATGTGAATTGCAGAATTCAGTGATTCATCGAATCTTTGAACGCAAATTGCGCCCTTTGGTATTCCGAAGGGCATGCCTGTTTGAGTGTCTTATAAACCTCACCCCTAATGTTTATTACAATAGGTGGTGCTTGGTGTTGCCATTTACCTGGCTCGCCTTAAATGTCTAAGTGGAATGCGTAATAAAGTTCTCGCA
>den05QC_13_1
AGACGCACTCTCCTCCGCTTATTGATATGCTTAAGTTCAGCGGGTATCCCTACCTGATCCGAGGTCAACCTTAGAAATGGGGTTGTTTTACGGCGTAGCCTCCCGAGCACCCTTTAGCGAGTAGTTTCCACAACGCTTAGGGGACAGAAGACCCAGCCGGACGATTTGAGGCACGCGGCGGACCGCGTTGCCCAATACCAAGCGAGGCTTGAGTGGTGAAATGACGCTCGAACAGGCATGCCCCCCGGAATACCAGGGGGCGCAATGTGCGTTCAAAGATTCGATGATTCACTGAATTCTGCAATTCACATTACTTATCGCATTTCGCTGCGTTCTTCATCGATGCCAGAACCAAGAGATCCGTTGTTAAAAGTTTTATTTATTAATTAAGTTTACTCAGACTGCAAAGTTACGCAAGAGTTTGAAGTGTCCACCCGGAGCCCCGCCGAAG
>den05QC_14_14
AGACGCACTCTCCTCCGCTTATTGATATGCTTAAACTCAGCGGGTAGTCCCGCCTGACCTGGGGTCGCAACGAGGGCATCCTAGAAGGTCGATGCCCGAGGGTCCGGGAGATCCCGGGGGCGACGGGCGCGCGCACGACAGTGTCCGAGGGTCTCTCAACCACCGCTCGTCGTGGCGACCGTCGCCGAGGACTCGATTTTGGGCCAGCCGCGAGCGGGAGCGCGCGGGAGACCAGTATCCGCCCCCGCCCTCGTGAGCCGAGGGGAGTGGGGGCGACGATGCGTGACACCCAGGCAGACGTGCCCTCGACCAAGAGGCCTCGGGCGCAACTTGCGTTCAAAGACTCGATGGTTCACGGGATTCTGCAATTCACACCAAGTATCGCATTTCGCTACGTTCTTCATCGATGCGAGAGCCGAGATATCCGTTGCCGAGAGTCGTTTAGATTATC
>den05QC_15_2
AGACGCACTCCTTGGTCATTTAGAGGAAGTAAAAGTCGTAACAAGGTCTCCGTAGGTGAACCTGCGGAGGGATCATTACCGAGTTAGGGTCTCACCGGCCCGATCTCCCAACCCTTTGTCTACTTGACCATCGTTGCTTCGGCGAGCCCGTCCTCACGGACCGCCGGGGGGTCTCTGTACCCCTTGGCCCGCGCTCGTCGATAGCCCCCAAATTTAAAAAATCTTAACTAAACGTGTCTTGAATCTAAGTATTATTGTTAAATAAAAACAAAACTTTCAACAACGGATCTCTTGGTTCTGGCATCGATGAAGAACGCAGCGAAATGCGATAAGTAATGCGAATTGCAGAATTCCAGTGAGTCATCGAATCTTTGAACGCATCTTGCGCTCTCTGGTATTCCGGAGAGCATGTCTGTTTGAGTGCATGAATTCTTCAACCCAACTGTTTCTT
>den05QC_16_2
AGACGCACTCCTTGGTCATTTAGAGGAAGTAAAAGTCGCAACAAGGTTTCCGTAGGTGAACCTGCGGAAGGATCATTAATGAAAGTCTGGGCTTCGGCCCTCTCTCTTCTACACACTTGTGAATCTACACTGTTGCTTTGGCAGGTATCCTGAATGGCGCAAGCTTGAAAGGTTAAACTGAAAGGTGCCTGCCAAAGACATTTATCCACCCTTTTTATATCGTCTGATTTTTGTTTAAAACAAATTATAATAAACTTTCAACAATGGATCTCTTGGCTCTGGCATCGATGAAGAACGCAGCGAAATGCGATAAGTAATGTGAATTGCAGAATTCAGTGAATCATCGAATCTTTGAACGCACATTGCACCCTCTGGTATTCCGGAGGGCATGCCTGTTGAGTGTCATTAATCTCTCACAAAACCTTCTGGTTTCTGTTGATGTTGGGAGTTG
>den05QC_17_7
AGACGCACTCTCCTCCGCTTATTGATATGCTTAAGTTCAGCGGGTATCCCTACCTGATCCGAGGTCAACCATTGTAAAGTGAGGGTTGCTGGCAAGGGCAATCCGAACACCAAAGCGACGTTTGTTTACTACGCTTGGAGCCGCAAGGCACCGCCACTGACTTTGAGGCACGCTGGTACAGCGATGCCCATAACCAAGCAGAGCTTGAGGGTTGAAATGACGCTCGAACAGGCATGCCCCCCGGAATACCAGAGGCGCAATGTGCGTTCAAAGATTCGATGATTCACTGAATTCTGCAATTCACATTACTTATCGCATTTCGCTGCGTTCTTCATCGATGCCAGAACCAAGAGATCCGTTGTTGAAAGTTTTAACTATTATATAGTACTCTGACCACACTAAACAAGAGTTTGGATTTCCTCTGTCGGG
>den05QC_18_2
AGACGCACTCTCCTCCGCTTATTGATATGCTTAAGTTCAGCGGGTATCCCTACCTGATCCGAGGTCAATCATTAAAAATATGGGGGTTCTGGCAGGACACCACCGGGACTCTGTCGCGAGGAGTATTACTACGCGTAGAGCCAGATGGCACCGCCACTGCTTTTAAGGGCTGCCCTGTGACGGGCAGGCCCCAACACCAAGCTGAGCTTGAGGGGTGATAATGACGCTCGAACAGGCATGCCCCCCGGAATACCAAGGGGCGCAATGTGCGTTCAAAGATTCGATGATTCACTGAATTCTGCAATTCACATTACTTATCGCATTTCGCTGCGTTCTTCATCGATGCCAGAGCCAAAGAGATCCGTTGTTGAAAGTTTTAATAATTAAACTTGTTTTCAG
>den05QC_19_1
AGACGCACTCTCCTCCGCTTATTGATATGCTTAAGTTCAGCGGGTATCCCTACCTGATCCGAGGTCAAAAGTTAAAAAGGCTTATGGACGCAAGTATTATCGGCTAGAATCGCAAAATGTGCTGCGCTTCAATACCAAAACACTGGCTGCCAATTGCTTTAAGGCGAGTCCAAACGCAAAGGAGAGGACAAACACCCAACACCAAGCAGAGCTTGAGGGTACAAATGACGCTCGAACAGGCATGCCCCATGGAATACCAAGGGGCGCAATGTGCGTTCAAAGATTCGATGATTCACTGAATTCTGCAATTCACACTACTTATCGCATTTCGCTGCGTTCTTCATCGATGCCAGAACCAAGAGATCCGTTGTTGAAAGTTGTAATTATTAAGTTTTTCAGTACGCTGATTGAAAATTAAAAGGTTATAAAGTTTGTCCAATCGGCGGGCAAG
>den05QC_20_1
AGACGCACTCCTTGGTCATTTAGAGGAAGTAAAAGTCGTAACAAGGTTTCCGTAGGTGAACCTGCGGAAGGATCATTACTGAGACTGGGTGCTTCGGCGCCCGACCTCCAACCCCCTGTCTACCTTACCACTGTTGCCTCGGCGTTTCTGCCTACCCCTCCTCGCGGGGGGTGGGGGTGCGCCGGCGGCCAAAAACAAAAACCCTTTTTAAATCCAAGCAATCTGAGAAATTATTTTAATAACTTCAAAACTTTCAACAACGGATCTCTTGGTTCTGGCATCGATGAAGAACGCAGCGAAATGCGATAAGTAATGTGAATTGCAGAATTCAGTGAATCATCGAATCTTTGAACGCACATTGCGCCCACTGGTATTCCGGTGGGCATGCCTGTTCGAGCGTCATTATCAACCATCAAGCTCTGCTTGGCATTGAGTGTCACCCTCCCTCAAC
>den05QC_21_2
AGACGCACTCCTTGGTCATTTAGAGGAAGTAAAAGTCATAACAAGGTTTCCGTAGGTGAACCTGCGGAAGGATCATTAATAGTGCTCATTGACGCAAGTCAGTGAGTTAGATCTGCTCTCTTCGCAAGAAGAGGGTTTCCATACACACCGTGAACTGTGGCTTCGGCCATCACAAACTGTTAGTAATGAATGTCATATCATAACAAAATACAACTTTTAACAACGGATCTCTTGGCTCTCGCATCGATGAAGAACTCAGCGAAATGCGATAAGTAATGTGAATTGCAGAATTCAGTGAATCATCGAATCTTTGAACGCACCTTGCGCCCTCTGGTATTCCGGAGGGCATGCCTGTTTGAGTGTCATGAACACCTCACCCCCTCGGGTTCCGATCGGGTGGATTTGGGTGCTGCCAGTTACATGGCTCGCCTTAAAGCATTAGCGGTTGTAG
>den05QC_22_3
AGACGCACTCCTTGGTCATTTAGAGGAAGTAAAAGTCGTAACAAGGTTTCCGTAGGTGAACCTGCGGAAGGATCATTAATGGGTTTCCCGCCTCCGGGCGCAACTCCACCCTTTGTAACCGCGGCCCGGATTCGGCGCCTGGCGGGGACCACCCCCCGCTCGCGGGGGGCCCCGCCTGCCGGAATTAGCCAACCCTGCCTAGAAAATTGAAGTCTGAGAACAAGTTAAATTCAACAAAAACTTTCAACAACGGATCTCTTGGTTCTGGCAACGATGAAGAACGCAGCGAAATGCGATAAGTAATGTGAATTGCAGAATTCAGTGAATCATCGAATCTTTGAACGCACATTGCGCCCCCTGGTATTCCGGGGGGCACACCTGTTCGAGCGCCATTTCTACCCTGGAGCCCTGCTCTGTGATGGCCCGTCTCGCGGACGGGCCCGAAACCCGT
>den05QC_23_21
AGACGCACTCCTTGGTCATTTAGAGGAAGTAAAAGTCGTAACAAGGTCTCCGTAGGTGAACCTGCGGAGGGATCATTACAAGAACGCCCGGGCTTCGGCCTGGTTATTCATAACCCTTTGTTGTCCGACTCTGTTGCCTCCGGGGCGACCCTGCCTTCGGGCGGGGGCTCCGGGTGGACACTTCAAACTCTTGCGTAACTTTGCAGTCTGAGTAAACTTAATTAATAAATTAAAACTTTTAACAACGGATCTCTTGGTTCTGGCATCGATGAAGAACGCAGCGAAATGCGATAAGTAATGTGAATTGCAGAATTCAGTGAATCATCGAATCTTTGAACGCACATTGCGCCCCCTGGTATTCCGGGGGGCATGCCTGTTCGAGCGTCATTTCACCACTCAAGCCTCGCTTGGTATTGGGCAACGCGGTCCGCCGCGTGCCTCAATCGTCCGG
>den05QC_24_14
AGACGCACTCCTTGGTCATTTAGAGGAAGTAAAAGTCGTAACAAGGTCTCCGTAGGTGAACCTGCGGAGGGATCATTACAAGTGACCCCGGTCTTACCACCGGGATGTTCATAACCCTTTGTTGTCCGACTCTGTTGCCTCCGGGGCGACCCTGCCTTCGGGCGGGGGCTCCGGGTGGACACTTCAAACTCTTGCGTAACTTTGCAGTCTGAGTAAACTTAATTAATAAATTAAAACTTTTAACAACGGATCTCTTGGTTCTGGCATCGATGAAGAACGCAGCGAAATGCGATAAGTAATGTGAATTGCAGAATTCAGTGAATCATCGAATCTTTGAACGCACATTGCGCCCCCTGGTATTCCGGGGGGCATGCCTGTTCGAGCGTCATTTCACCACTCAAGCCTCGCTTGGTATTGGGCAACGCGGTCCGCCGCGTGCCTCAAATCGACC
>den05QC_25_1
AGACGCACTCTCCTCCGCTTATTGATATGCTTAAGTTCAGCGGGTATCCCTACCTGATCCGAGGTCAACCATTGTAAAGTGAGGGTTGCTGGCAAGGGCAATCCGGACACCAAAGCGACGTTTGTTTACTACGCTTGGAGCCGCAAGGCACCGCCACTGACTTTGAGGCACGCTGGTACAGCGATGCCCATAACCAAGCAGAGCTTGAGGGTTGAAATGACGCTCGAACAGGCATCGCCCCCCGGAATACCCGAGGCGCAATGTGCGTTCAAAGACTCGATGATTCACTGAATTCTGCAATTCACATTACTTATCGCATTTCGCTGCGTTCTTCATCGATGCCAGAACCAAGAGATCCGTTGTTGAAAGTTTTAAC
>den05QC_26_1
AGACGCACTCCTTGGTCATTTAGAGGAAGTAAAAGTCGTAACAAGGTTTCCGTAGGTGAACCTGCGGAAGGATCATTATAAATGCTATGCGCTGCTCACGCAGTGTGTTGCCTACCCGTGCCTACTATACCTTCGTTGCTTTGGCGGGGCGCCTTTTGGCCAGCGGCCTCGGCCTCTGCGTACCCGCCAGAGAACACACAACTCTTGTTTTTAGTGATGTCTGAGTACTATTAAATAGTTAAAACTTTCAACAACGGATCTCTTGGCTCTGGCATCGATGAAGAACGCAGCGAAATGCGATAAGTAGTGTGAATTGCAGAATTCAGTGAATCATCGAATCTTTGAACGCACATTGCGCCCCTTGGTATTCCATGGGCATGCCTGTTCGAGCGTCATTTG
>den05QC_27_2
AGACGCACTCTCCTCCGCTTATTGATATACTTAAGTTCAGCGGGTATCCCTACCTGATCCGAGGTCAAGAGTTAAAGAATGTCTTGATGGATGTCGTCGTAATGAGTACAAAGCGCGGATTGTGCTGCGCTCCGAAATCTATACGCCGGCTGCCAATTGCTTTAAGGCGAGTCCGCGCACAAAGGCGGGACAAACACCAACACCAAGCAGAGCTTGAAGGTACAAATGACGCTCGAACAGGCATGCCCATGGAATACCGAAGGGGCGCAATGTGCGTTCAAAGATTCGATGATTCACTGAATTCTGCAATTCACACTACTTATCGCATTTGCTGCGTTCTTCATCGATGCCAGAACCAAGAGATCCGTTGTTAAAAAGTTGTAATTATTATGTTTTCAGACGCTGACTGCAAACTGCAAATGGTTTA
>den05QC_28_1
AGACGCACTCCTTGGTCATTTAGAGGAAGTAAAAGTCGTAACAAGGTTTCCGTAGGTGAACCTGCGGAAGGATCATTAAAGAGTAAGGGTGCTCAGCGCCCGACCTCCAACCCTTTGTTGTTAAAACTACCTTGTTGCTTTGGCGGGACCGCTCGGTCTCGAGCCGCTGGGGATTCGTCCCAGGCGAGTGCCCGCCAGAGTTAAACCAAACTCTTGTTATTAAACCGGTCGTCTGAGTTAAAATTTTGAATAAATCAAAACTTTCAACAACTGATCTCTTGGTTCTCGCATCGATGAAGAACGCAGCGAAATGCGATAAGTAATGTGAATTGCAGAATTCAGTGAATCATCGAATCTTTGAACGCACATTGCGCCCCTTGGTATTCCGAGGGGCATGCCTGTTCGAGCGTCATTACACCACTCAAGCTAATGCTTGGTATTGGGCGTCGTC
>den05QC_29_3
AGACGCACTCTCCTCCGCTTATTGATATGCTTAAGTTCAGCGGGTAGTCCTACCTGATTTGAGGCCAGATGTCAAAGTTACACGATGAGTAACATCCGAAGATGCACTTAAAGTGATGGTTTAGTTAGCAGACAATAGTCTAGGTCCTGGCCATCCGAAGATGTCCTCAGCAAAATACTTATTATGCCAAGTCAAACCAGTCATAGAGACAGATCTAGCTAATACTTTTAAGATGAGTCGGCTTATCACCGGCAAACATCCAAATCCAAACTCAAGCATGGATCGAAATCCAAAACTTGGTTTGAGAGTTTCATGACACTCAAACAGGCATGCTCCTCGGAATACCAAGGAGCGCAAGGTGCGTTCAAAGATTCGATGATTCACTGAATTCTGCAATTCACATTACTTATCGCATTTCGCTGCGTTCTTCATCGATGCG
>den05QC_30_3
AGACGCACTCTCCTCCGCTTATTGATATGCTTAAGTTCAGCGGGTATCCCTACCTGATCCGAGGTCAAGAGTGTAAAAATGTACTTTTGGACGTCGTCGTTATGAGTGCAAAGCGCGAGATGTACTGCGCTCCGAAATCAATACGCCGGCTGCCAATTGTTTTAAGGCGAGTCTACACGCAGAGGCGAGACAAACACCCAACACCAAGCAGAGCTTGAAGGTACAAATGACGCTCGAACAGGCATGCCCCTCGGAATACCAAGGGGCGCAATGTGCGTTCAAAGATTCGATGATTCACTGAATTCTGCAATTCACATTACTTATCGCATTTCGCTGCGTTCTTCATCGATGCGAGAACCAAGAGATCCGTTGTTGAAAGTTTTGATTTATTCAAAATTTAACTCAGACGACCGGTTTAATAACAAGAGTTTGGTTAACTCTGCGGGCACTC
>den05QC_31_1
AGACGCACTCTCCCTCCGCTTATTGATATGCTTAAGTTCAGCGGGTATCCCTACCTGATCCGAGGTCAACCTTAGAAATGGGGTTGTTTTACGGCGTAGCCTCCCGAACACCCTTTAGCGAATAGTTTCCACAACGCTTAGGGGACAGAAGACCCAGCCGGTCGATTTGAGGCACGCGGCGGACCGCGTTGCCCAATACCAAGCGGTGCTTGAGTGGTGTAATGACGCTCGAACAGGCATGCCCCTCGGAATACCAAGGGGCGCAATGTGCGTTCAAAGATTCGATGATTCACTGAATTCTGCAATTCACATTACTTATCGCATTTCGCTGCGTTCTTCATCGATGCGAGAACCAAGAGATCCGTGTTGAAAGTTTTAATTTAAATTAAAATTTTATACTCAGACGACTGGTTTAAAAACAGAGTTTGGTTAGACTCTGGCGGCGC
>den05QC_32_2
AGACGCACTCTCCTCCGCTTATTGATATGCTTAAGTTCAGCGGGTATCCCTACCTGATCCGAGGTCAAGAGTAAAAATTCTTATGGGTTGCGAGTATCGAGGCTATAAGTACAAAATGTGCTGCACTAGTAAACCAATACACTGGCTGCCAATTGCTTTGAGATGAGTCCAGGCACAAGAGAATGAACAAACACCCAACACCAAGCACAGCTTGAGAGACAAATGACGCTCGAACAGGCATGCCCCATGGAATACCAAGGGGCGCAATGTGCGTTCAAAGATTCGATGATTCACTGAATTCTGCAATTCACACTACTTATCGCATTTCGCTGCGTTCTTCATCGATGCCAGAACCAAGAGATCCGTTGTTGAAAGTTGTAATGATTAAGTTTCTCAGACGCTGATTGAATATTCAATATG
>den05QC_33_1
AGACGCACTCTCCTCCGCTTATTGATATGCTTAAGTTCAGCGGGTATCCCTACCTGATCCGAGGTCAACCATTGTAAAGTGAGGGTTGCTGGCAAGGGCAATCCGGACACCAAAGCGACGTTTGTTTACTACGCTTGGAGCCGCAAGGCACCGCCACTGACTTTGAGGCACGCTGGTACAGCGATGCCCATAACCAAGCAGAGCTTGAGGGTTGAAATGACGCTCGAACAGGCATGCCCATGGAATACCAAGGGGCGCAATGTGCGTTCAAAGATTCGATGATTCACTGAATTCTGCAATTCACACTACTTATCGCATTTCGCTGCGTTCTTCATCGATGCCAGAACCAAGAGATCCGTTGTTGAAAGTTGTAACTATTATGTTTTTCAGTACGCTGATTGCAACTGCAAAGGTTGAGTGTTGTCCAATCGGCGGCGGACCCGCGAGGAAA
>den05QC_34_3
AGACGCACTCTCCTCCGCTTATTGATATGCTTAAGTTCAGCGGGTAATCCTGCCTGATTTGAGATCTAATCTAAAGGTAGACTTTTCAATTAGAAGCTTCCATAATTAAGTTGGCTCAATGCGAACATTGAATCCTTAGCGAATAGTCTATTACGCCAAGTCAATCCAAACTTGTATTAGGGATGCTGATGTATTACGAACGAGCTAGGCACGAAGCCAGCAGCGCTCAGAATCCAAACACCAGCTGTTTACAAGAAACAGTTGGGTTGAAGAATTCATGACACTCAAACAGACATGCTCTCCGGAATACCAGAGAGCGCAAGATGCGTTCAAAGATTCGATGATTCACTGAATTCTGCAATTCACATTACGTATCGCATTTCGCTGCGTTCTTCATCGATGCGAGAGCCAAGAGATCCGTTGTTGAAAGTTTTATTTAG
>den05QC_35_3
AGACGCACTCCTTGGTCATTTAGAGGAAGTAAAAGTCGTAACAAGGTTTCCGTAGGTGAACCTGCGGAAGGATCATTGTCGAAACCTGCCTAGCAGAACGACCCGCGAACCCGTGGCATGACATGCTGGGCTCGGGGGGCACCCGCCCCTCGCGTCCTCGCGGGCCGTGGAGGGACGCACCCGCGCCCTGCGCGGCTCGCAAACGAACCCGGCGCGAGAAGCGCCAAGGAATTGAGTACTAGGAGCGCGCCCCCGTAGCCTCGGCGTCGGGGGCGCGCCTTCTTCTGGTGATAATCTAAACGACTCTCGGCAACGGATATCTCGGCTCTCGCATCGATGAAGAACGTAGCGAAATGCGATACTTGGTGTGAATTGCAGAATCCCGTGAACCATCGAGTCTTTGAACGCAAGTTGCGCCCGAGGCCTCTTGGTCGAGGGCACGTCTGCCTGG
>den05QC_36_1
AGACGCACTCTCCTCCGCTTATTGATATGCTTAAGTTCAGCGGGTATCCCTACCTGATCCGAGGTCAACCTGAAAAATATAAAAGGTTTAACGGCAATGAGATCTCACCAAGCTTATAAGACGTTTTGATTTAACTCTACTACGCCCGAAGTTGGAGAAACCCCGCCGAGGTCTTCGAGGCACGCCCGCCTTTACGGCGGACGATGCCCAATACCAAGCGGTGCTTGAGTGGTGTAATGACGCTCGAACAGGCATGCCCCC
>den05QC_37_3
AGACGCACTCCTTGGTCATTTAGAGGAAGTAAAAGTCGTAACAAGGTTTCCGTAGGCGAACCTGCGGAAGGATCATTAGTGAATAAATAGGGTGTCCAATTTAACTTGGAACCCGACCTTCTCACATCTAACCCTGTGCATCTGTATTAATGGCGAGCAATTTTCGGATTGCGAGCCATTTCACTTTATAAACACTAGTCTATGAATGTCAAATTTTTATAACAAATAAAAACTTTCAACAACGGATCTCTTGGCTCTCGCATCGATGAAGAACGCAGCGAAATGCGATACGTAATGTGAATTGCAGAATTCAGTGAATCATCGAATCTTTGAACGCATCTTGCGCTCTCTGGTATTCCGGAGAGCATGTCTGTTTGAGTGTCATGAATTCTTCAACCCAACTGTTTCTTGTAAAC
>den05QC_38_1
AGACGCACTCCTTGGTCATTTAGAGGAAGTAAAAGTCGTGACAAGGTCTCCGTTGGTGAACCAGCGGAGGGATCATTAATGAGAACTTGCCCTTCGGGGTAGATCTCCCACCCTATGTTTATCTTGCCTATGTTGCTTTGTCGGGCCCGTCTCAGGACCGCCGGCCCCAGTGGCTGGTCAGCGCCCGACAGAGGAAATCCAAACTCTTGTTTAGTGTGGTCAGAGTACTATATAATAGTTAAAACTTTCAACAACGGATCTCTTGGTTCTGGCATCGATGAAGAACGCAGCGAAATGCGATAAGTAATGTGAATTGCAGAATTCAGTGAATCATCGAATCTTTGAACGCACATTGCGCCCCTTGGTATTCCGAGGGGCATGCCTGTTCGAGCGTCATTACACCACTCAAGCACCGCTTGGTATTGGGCATCGTCCGCCGTAAAGGCGGGCG
>den05QC_39_2
AGACGCACTCTCCTCCGCTTATTGATATGCTTAAGTTCAGCGGGTATCCCTACCTGATCCGAGGTCAACCTAGAAAAATAAAGGTTTCAGTCGGCAGAGTTCCTCTCCTTTGACAGACGTTCGAATAAATTCTACTACGCCTAAAGCCGGAGTGGCCTCGCCGAGGTCTTTAAGGCGCGCCCAACTAAGGACGACGCCCAATACCAAGCATAGCTTGAGTGGTGTAATGACGCTCGAACAGGCATGCCCCTCGGAATACCAAGGGGCGCAATGTGCGTTCAAAGACTCGATGACTCACTGAATTCTGCAATTCACATTACTTATCGCATTTCGCTGCGTTCTTCATCGATGCGAGAACCAAGAGATCCGTTGTTGAAAGTTTTGATTTATTCAAAA
>den05QC_40_3
AGACGCACTCTCCTCCGCTTATTGATATGCTTAAGTTCAGCGGGTAGCCCTACCTGATTTGAGGCCAGATCATGAATATGTGGGGTTATCAGCCACCCAGAAGGATGAAACGTATTACATCCAAGGTGCTTATGTCTTTAAGGCGAGCCTTTAGCAAGGCAACACCCAATACACCACCGCTCAGGCAAAAACCCAAGTGGGGTGAGGTTTCATGACACTCAAACAGGCATGCCCTTCGGAATACCAAAGGGCGCAAGGTGCGTTCAAAGATTCGATGATTCACTGAATTCTGCAATTCACATTACTTAATCGCATTTCGCTGCGTTCTTCATCGATGCGAGAGCCAAGAGATCCGTTGTTAAAAAG
>den05QC_41_1
AGACGCACTCTCCTCCGCTTATTGATATGCTTAAGTTCAGCGGGTATCCCTACCTGATCCGAGGTCCACCATTGTAAAGTGAGGGTTGCTGGCAAGGGCAATCCGGACACCAAAGCGACGTTTGTTTACTACGCTTGGAGCCGCAAGGCACCGCCACTGACTTTGAGGCACGCTGGTACAGCGATGCCCATAACCAAGCAGAGCTTGAGGGTTGAAATGACGCTCGGACAGGCATGCCCCATGGAATACCAAGGGGCGCAATGTGCGTTCAAAGATTCGATGATTCACTGAATTCTGCAATTCACACTACTTATCGCATTTCGCTGCGTTCTTCATCGATGCCAGAACCAAGAGATCCGTTGTTGAAAGTTGTAACTATTATGTTTTTCAG
>den05QC_42_19
AGACGCACTCCTTGGTCATTTAGAGGAAGTAAAAGTCGTAACAAGGTCTCCGTTGGTGAACCAGCGGAGGGATCATTAATGAGAACTTGCCCTTCGGGGTAGATCTCCCACCCTATGTTTATCTTGCCTATGTTGCTTTGTCGGGCCCGTCTCAGGACCGCCGGCCCCAGTGGCTGGTCAGCGCCCGACAGAGGAAATCCAAACTCTTGTTTAGTGTGGTCAGAGTACTATATAATAGTTAAAACTTTCAACAACGGATCTCTTGGTTCTGGCATCGATGAAGAACGCAGCGAAATGCGATAAGTAATGTGAATTGCAGAATTCAGTGAATCATCGAATCTTTGAACGCACATTGCGCCCTCTGGTATTCCGGGGGGCATGCCTGTTCGAGCGTCATTTCAACCCTCAAGCTCTGCTTGGTTATGGGCATCGCTGTACCAGCGTGCCTCAA
>den05QC_43_1
AGACGCACTCTCCTCCGCTTATTGATATGCTTAAGTTCAGCGGGTATCCCTACCTGATCCGAGGTCAACCATTGTAAAGTGAGGGTTGCTGGCAAGGGCAATCCGGACACCAAAGCGACGTTTGTTTACTACGCTTGGAGCCGCAAGGCACCGCCACTGACTTTGAGGCACGCTGGTACAGCGATGCCCATAACCAAGCAGAGCTTGAGGGTTGAAATGACGCTCGAGCAGGCATGCCCCCCGGAATACCAGAGGACGCAATGTGCGTTCAAAGATTCGATGATTCACTGAATTCTGCGATTCACATTACTTATCGCATTTCGCTGCGTTCTTCATCGATGCCAGAACCAAGAGATCCGTTGTTGAAAGTTGTAATTATTATGTATAATTCAGACGCTGATTG
>den05QC_46_17
AGACGCACTCCTTGGTCATTTAGAGGAAGTAAAAGTCGTAACAAGGTTTCCGTAGGTGAACCTGCGGAAGGATCATTAAAGAGTAAGGGTGCTCAGCGCCCGACCTCCAACCCTTTGTTGTTAAAACTACCTTGTTGCTTTGGCGGGACCGCTCGGTCTCGAGCCGCTGGGGATTCGTCCCAGGCGAGTGCCCGCCAGAGTTAAACCAAACTCTTGTTATTAAACCGGTCGTCTGAGTTAAAATTTTGAATAAATCAAAACTTTCAACAACGGATCTCTTGGTTCTCGCATCGATGAAGAACGCAGCGAAATGCGATAAGTAATGTGAATTGCAGAATTCAGTGAATCATCGAATCTTTGAACGCACATTGCGCCCCTTGGTATTCCGAGGGCATGCCTGTTCGAGCGTCATTACACCACTCAAGCTATGCTTGGTATTGGG
>den05QC_47_1
AGACGCACTCCTTGGTCATTTAGAGGAAGTAAAAGTCGTAACAAGGTTTCCGTAGGTGAACCTGCGGAAGGATCATTAAAGAGTAAGGGTGCTCAGCGCCCGACCTCCAGCCCTTTGTTGTTAAAACTACCTTGTTGCTTTGGCGGGACCGCTCGGTCTCGAGCCGCTGGGGATTCGTCCCAGGCGAGTGCCCGCCAGAGTTAAACCAAACTCTTGTTATTAAACCGGTCGTCTGAGTTAAAAATTTTGAATAAATCAAAAGCTTTCAACAACGGATCTCTTGGTTCTCGCATCGATGAAGAACGCAGCGAAATGCGATAAGTAATGTGAATTGCAGAATTCAGTGAATCATCGAATCTTTGAACGCACATTGCGCCCCTTGGTATTCCGAGGGGCATGCCTGTTCGAGCGTCATTACACACTCAAGCTATGCTTGGATTGGGCGTCGTCC
>den05QC_48_1
AGACGCACTCCTTGGTCATTTAGAGGAAGTAAAAGTCGTAACAAGGTTCCCGTAGGTGAACCTGCGGAAGGATCATTAAAGAGTAAGGGTGCTCAGCGCCCGACCTCCAACCCTTTGTTGTTAAAACTACCTTGTTGCTTTGGCGGGACCGCTCGGTCTCGAGCCGCTGGGGATTCGTCCCAGGCGAGTGCCCGCCAGAGTTAAACCAAACTCTTGTTATTAAACCGGTCGTCTGAGTTAAAATTTTGAATAAATCAAAACTTTCAACAACGGATCTCTTGGTTCTCGCATCGATGAGGAACGCAGCGAAATGCGATAAGTAATGTGAATTGCAGAATTCAGTGAATCATCGAATCTTTGAACGCACATTGCGCCCCTTGGTATTCCGAGGGGCATGCCTGTTCGAGCGTCATTACACCACTCAAGCTATGCTTGGTATTGGGCGTCGTCC
>den05QC_49_1
AGACGCACTCTCCTCCGCTTATTGATATGCTTAAGTTCAGCGGGTATCCCTACCTGATCCGAGGTCAACCTTGTGAAAGATTTAACGGCCGCGGCCGCCCGCACTCCGAAGCGACTAATGAAATCACAACGCTTAGAGACGGACAGCTCAGCCGGAGACTTTGAGGCGCGCGGATTGACCGCGGCGCCCAATACCAAGCCAGGCTTGAGTGGTGAAATGACGCTCGAACAGGCATGCCCTTCGGAATACCAAAGGGCGCAATGTGCGTTCAAAGATTCGATGATTCACTGAATTCTGCAATTCACATTACTTATCGCATTTCGCTGCGTTCTTCATCGATGCCAGAACCAAGAGATCCGTTGTTGAAAGTTTTGTTTAATTTACTTAAACTCCGACGCAAAGATGCAG
>den05QC_50_1
AGACGCACTCTCCTCCGCTTATTGATATGCTTAAGTTCAGCGGGTAGCCCTACCTGATTTGAGGCCAGATCATGAGTTATGTGGGGTTATTAGCCACCCGAAAGGATGAAACGTATTACATCCAAGGTGCTTATTCTTTTAAGGCGAGCCTTTGGCAAGGCAACACCCAATACACTACCACTCAGGCAAAAACCCAAGTGGAGTGAGGTTTCATGACACTCAAGCAGGCATGCCCTTCGGAATACCAAAGGGCGCAAGGTGCGTTCAAAGATTCGATGATTCACTGAATTCTGCAATTCACATTACTTATCGCATTTCGCTGCGTTCTTCATCGATGCGAGAGCCAAGAGATCCGTTGTTAAAAGTTTGTTTTGTAATGATATTACATTCATTACCAACAGTTTGTGATGGCCGAAGCCACAGTTCACGGTGTGTATGGAAACCC
>den05QC_51_1
AGACGCACTCCTTGGTCATTTAGAGGAAGTAAAAGTCGTAACAAGGTTTCCGTAGGTGAACCTGCGGAAGGATCACTAAAGTAAACGCCCTCCGGGGCTCTCTTTATTCACACACCCCTGTGCACTTTGGCCACCTGCCGCGCTTAACCGCGTTAGTAGGTGTGTCTCTTTATTTATACCCATATACACAAGTCATTGAATGTAAAATCGTTATAAACTAATATAACTTTCAACAACGGATCTCTTGGTTCTCGCATCGATGAAGAACGCAGCGAATTGCGATAAGTAATGTGAATTGCAGAATTCAGTGAATCATCGAATCTTTGAACGCATCTTGCGCTCTTTGGTATTCCGAAGAGCATGCCTGTTTGAGTGTCATGAAACTCTCACCTCCAGCCTTCTTAATTAGAGTGTTGGGCGTGGACGTGAGTGCTGCTGGTGCCCTGGTTGC
>den05QC_52_1
AGACGCACTCCTTGGTCATTTAGAGGAAGTAAAAGTCGTAACAAGGTTTCCGTAGGTGAACCTGCGGAAGGATCATTAAAGAGTAAGGGTCTCTGGCCCGAACCTCCAACCTTCTGTTGTTATAACTACTTCGTTGCTTTGGCGGGACCGCAAAGGTTCTCCCGAGCGCGCCGGTCTCCGGACAGGCGAGCGCCCGCCAGAGTCTAACCAAACTCTTGTTTTTAAACCAGTCGTCTGAGTATAAAATTTTAATTAAATTAAAACTTTCAACAACGGATCTCTTGGTTCTCGCATCGATGAAGAACGCAGCGAAATGCGATAAGTAGTGTGAATTGCAGAATTCAGTGAATCATCGAATCTTTGAACGCACATTGCGCCCCTTGGTATTCCATGGGGCATGCCTGTTCGAGCGTCATTTGTACCTTCAAGCTCTGCTTGGTGTTGGG
>den05QC_53_3
AGACGCACTCCTTGGTCATTTAGAGGAAGTAAAAGTCATAACAAGGTTTCCGTAGGTGAACCTGCGGAAGGATCATTAATAGTGCCCTCTGATGCAAATCATTGGGTTAGATCTGCTCTCTTCGCAAGAAGAGGGTTTCCATACACACCGTGAACTGTGGCTTCGGCCATCACAAACTGTTAGTAATGAATGTAATATCATAACAAAAACAAAACTTTTAACAACGGATCTCTTGGCTCTCGCATCGATGAAGAACGCAGCGAAATGCGATAAGTAATGTGAATTGCAGAATTCAGTGAATCATCGAATCTTTGAACGCACCTTGCGCCCTTTGGTATTCCGAAGGGCATGCCTGTTGAGTGTCATGAAACCTCACCCCATTGGTTTTGCCTGAGCGGTGGTGTATTGGGTGTTGCCTTGCTAAAGGCTCGCCTTAAAGACATAAGCACCT
>den05QC_55_1
AGACGCACTCTCCTCCGCTTATTGATATGCTTAAGTTCAGCGGGTATCCCTACCTGATCCGAGGTCAACCTTTGAATGGGGTTTGTTTAACGGCGTGACCCGAAAGTGCACTTTTAGCGAATAGTTTCCACAACGCTGAGGGACGATCGAACCCAGCCGGAAGATTTGAGGCGCGCGGCGGACCGCGTCGCCCAATACCAAGCGAGGCTTGAGTGGTGTAATGACGCTCGAACAGGCATGCCCCCGGGAATACCACGGGGG
>den05QC_56_1
AGACGCACTCCTTGGTCATTTAGAGGAAGTAAAAGTCGTAACAAGGTTTCCGTGGGTGAACCTGCGGAAGGATCATTACCTAGAGTTTGTAGACTTCGGTCTGCTACCTCTTACCCATGTCTTTTGAGTACCTTCGTTTCCTCGGCGGGTCCGCCCGCCGATTGGACAACATTTAAACCATTTGCAGTTGCAATCAGCGTCTGAAATAATTTAATAAATTACAACTTTCAACAACGGATCTCTTGGTTCTGGCATCGATGAAGAACGCAGCGAAATGCGATAAGTAGTGTGAATTGCAGAATTCAGTGAATCATCGAATCTTTGAACGCACATTGCGCCCCTTGGTATTCCATGGGGCATGCCTGTTCGAGCGTCATTTGTACCTTCAAGCTCTGCTTGGTGTTGGGTGTTTGTCTCGCCTCTGCGCGTAG
>den05QC_57_2
AGACGCACTCCTTGGTCATTTAGAGGAAGTAAAAGTCATAACAAGGTTTCCGTAGGTGAACCTGCGGAAGGATCATTAATAGTGCTCATTGACGCAAGTCAGTGAGTTAGATCTGCTCTCTTCGCAAGAAGAGGGTTTCCATACACACCGTGAACTGTGGCTTCGGCCATCACAAACTGTTAGTAATGAATGTAATATCATAACAAAAACAAAACTTTAACAACGGATCTCTTGGCTCTCGCATCGATGAAGAACGCAGCGAAATGCGATAAGTAATGTGAATTGCAGAATTCAGTGAATCATCGAATCTTTGAACGCACATTGCGCCCCCTGGTATTCCGGGGGCATGCCTGTTCGAGCGTCATTTCACCACTCAAGCCTCGCTTGGTATTGGGCAACGCGGTCCGCCGCGTGCCTCAAATCGACCGGCTGGGTCTTCTGTCCCCTAAGC
>den05QC_59_1
AGACGCACTCTCCTCCGCTTATTGATATGCTTAAGTTCAGCGGGTGTCCCTACCTGATCCGAGGTCAACCTTAGAAATGGGGTTGTTTTACGGCGTAGCCTCCCGAACACCCTTTAGCGAATAGTTTCCACAACGCTTAGGGGACAGAAGACCCAGCCGGACGATTTGAGGCACGCGGCGGACCGCGTTGCCCAATACCAAGCGAGGCTTGAGTGGTGAAATGACGCTCGAACAGGCATGCCCCCCGGAATACCAGGGGGCGCAATGTGCGTTCAAAGATTCGATGATTCACTGAATTCTGCAATTCACATTACTTATCGCATTTCGCTGCGTTCTTCATCGATGCGAGAGCCAAGAGATCCGTTGTAAAAGTTTGTTTTGTTATGATATTACATTCATTACTAACAG
>den05QC_60_1
AGACGCACTCTCCTCCGCTTATTGATATGCTTAAGTTCAGCGGGTAATCCTATCTGATTTGAGATCTAATCTAAAGGTAGACTAAGCTAGATTAGCAGCTTCCTAGTTCAAAAACGGCTCTAACCGAAGTTAGATTCCTCAGCGAATAGTCTATTACGCCAAGTCAATCCGAAGTCGAATATGGATGCTAATATATTACGAATGAGCTCGGGTTAGGAGCAACACTCAGAATCCAAACTCCTCTCAATTCACTAAGAAAAGGGAGGGTTGAAGAATTCATGACACTCAAACAGACATACTCTCCGGAATACCAGAGAGTGCAAGATGCGTTCAAAGATTCGATGATTCACTGAATTCTGCAATTCACATTACTATCACATTTCGCTGCGTTCTTCATCGATGCGAGAG
>den05QC_61_1
AGACGCACTCCTTGGTCATTTAGAGGAAGTAAAAGTCGTAACAAGGTCTCCGTAGGTGAACCTGCGGAGGGATCATTACAAGAACGCCCGGGCTTCGGCCTGGTTACTCATAACCCTTTGTTGTCCGACTCTGTTGCCTCCGGGGCGACCCTGCCTTCGGGCGGGGGCTCCGGGTGGACACTTCAAACTCTTGCGTAACTTTGCAGTCTGAGTAAACTTAATTAATAAATTAAAACTTTTAACAACGGATCTCTTGGTTCTGGCATCGATGAAGAACGCAGCGAAATGCGATACTTGGTGTGAATTGCAGAATCCCGTGAACCATCGAGTCTTTGAACGCAAGTTGCGCCCGAGGCCTCTTGGTCGAGGGCACGTCTGCCTGGGTGTCACGCATCGTCGCCCCCACTCCCCTCGGCTCACGAGGGCGGGGCGG
>den05QC_64_1
AGACGCACTCTCCTCCGCTTATTGATATGCTTAAGTTCAGCGGGTATCCCTACCTGATCCGAGGTCAACCATTGTAAAGTGAGGGTTGCTGGCAAGGGCAATCCGGACACCAAAGCGACGTTTGTTTACTACGCTTGGAGCCGCAAGGCACCGCCACTGACTTTGAGGCACGCTGGTACAGCGATGCCCATAACCAAGCAGAGCTTGAGGGTTGTAATGACGCTCGAACAGGCATGCCCCCCGGAATACCAGAGGGCGCAATGTGCGTTCAAAGATTCGATGATTCACTGAATTCTGCAATTCACATTACTTATCGCATTTCGCTGCGTTCTTCATCGATGCCAGAACCAAGAGATCCGTTGTTGAAAGTTTTAACTATTATATAGTACTCTGACCACAC
>den05QC_65_1
AGACGCACTCTCCTCCGCTTATTGATATGCTTAAGTTCAGCGGGTATCCCTACCTGATCCGAGGTTAAGAGTAAAAATTCTTATGGGTTGCGAGTATCAAGGCTATAAGTACAAAATGTGCTGCACTAGTAAACCAAAACACTGGCTGCCAATTGCTTTGAGATGAGTCCAGGCACAAGAGAATAGACAAACACCCAACACCAAGCACAGCTTGAGAGACAAATGACGCTCGAACAGGCATACCCCATAGAATACCAAGGGCGCAATGTGCGTTCAAAGATTCGATGATTCACTGAATTCTGCAATTCACACTACTTATCGCATTTCGCTGCGTTCTTCATCGATGCCAGAACCAAGAGATCCGTTGTTGAAAGTTGTAATG
>den05_0_48
AGACGCACTCTCCTCCGCTTATTGATATGCTTAAGTTCAGCGGGTATCCCTACCTGATCCGAGGTCAAGAGTGTAAAAATGTACTTTTGGACGTCGTCGTTATGAGTGCAAAGCGCGAGATGTACTGCGCTCCGAAATCAATACGCCGGCTGCCAATTGTTTTAAGGCGAGTCTACACGCAAAGGCGAGACAAACACCCAACACCAAGCAAAGCTTGAAGGTACAAATGACGCTCGAACAGGCATGCCCCATGGAATACCAAGGGGCGCAATGTGCGTTCAAAGATTCGATGATTCACTGAATTCTGCAATTCACACTACTTATCGCATTTCGCTGCGTTCTTCATCGATGCCAGAACCAAGAGATCCGTTGTTGAAAGTTGTAACTATTATGTTTTCAGACGCTGATTGCAACTGCAAAGGGTTTAATTTGTCCAATCGGCGGGCGGACC
>den05_1_437
AGACGCACTCTCCTCCGCTTATTGATATGCTTAAGTTCAGCGGGTATCCCTACCTGATCCGAGGTCAACCTAGAAAAATAAAGGTTTCAGTCGGCAGAGTTCCTCTCCTTTGACAGACGTTCGAATAAATTCTACTACGCCTAAAGCCGGAGTGGCCTCGCCGAGGTCTTTAAGGCGCGCCCAACTAAGGACGACGCCCAATACCAAGCATAGCTTGAGTGGTGTAATGACGCTCGAACAGGCATGCCCCTCGGAATACCAAGGGGCGCAATGTGCGTTCAAAGATTCGATGATTCACTGAATTCTGCAATTCACATTACTTATCGCATTTCGCTGCGTTCTTCATCGATGCGAGAACCAAGAGATCCGTTGTTGAAAGTTTTTGATTTATTCAAAATTTTAACTCAGACGACCGGTTAAATAACAAGAGTTTGGTTTAACTCTGGCGGGC
>den05_2_39
AGACGCACTCTCCTCCGCTTATTGATATGCTTAAGTTCAGCGGGTATCCCTACCTGATCCGAGGTCAAAAGTGTAAAATAGGCTTATGGACGCCAGTATTACCGGATAGAATCGCAAATTGTGCTGCGCTTCAATACCAAAACACTGGCTGCCAATTATTTTAAGGCGAGTCCAATCGCAAAGGAGAGGACAAACACCCAACACCAAGCAGAGCTTGAGGGTACAAATGACGCTCGAACAGGCATGCCCCATGGAATACCAAGGGGCGCAATGTGCGTTCAAAGATTCGATGATTCACTGAATTCTGCAATTCACACTACTTATCGCATTTCGCTGCGTTCTTCATCGATGCCAGAACCAAGAGATCCGTTGTTGAAAGTTGTAATTATTAAGTTTTTCAGACGCTGATTAAAATTAAAAGGTTATAGTTTGTCAACCGGCAGGCAAGCCT
>den05_3_1
AGACGCACTCTCCTCCGCTTATTGATATGCTTAAGTTCAGCGGGTATCCCTACCCGATCCGAGGTCAACCTGAGGTGTGATTTAACGGCCGTGAGGGCTCGTAAACTCCGCGGCGAGACGTGATGCCACAACGCTGGGAGACGAGACCGCTCAGCCGGAGACTTTGAGGCGCGCGGGGGAGTGATCCCCCACGAGACGCCCAATACCCAGCGAGGCTGGAGTGGTGTAATGACGCTCGAACGGGCATGCCCCCCGGAATACCAGGGGGCGCAATGTGCGTTCAAAGATTCGATGATTCACTGAATTCTGCAATTCACATTACTTATCGCATTTCGCTGCGTTCTTCATCGATGCCAGAACCAAGAGATCCGTTGTTGAAAGTTTTGTTTCGATTCACTCGTAAAACTCCGACGCAGAGATGCAGTGTTTTTGGTGGTCCTCCGGGGGCGCC
>den05_5_354
AGACGCACTCTCCTCCGCTTATTGATATGCTTAAGTTCAGCGGGTATCCCTACCTGATCCGAGGTCAAGAGTGTAAAAATGTACTTTTGGACGTCGTCGTTATGAGTGCAAAGCGCGAGATGTACTGCGCTCCGAAATCAATACGCCGGCTGCCAATTGTTTTAAGGCGAGTCTACACGCAGAGGCGAGACAAACACCCAACACCAAGCAGAGCTTGAAGGTACAAATGACGCTCGAACAGGCATGCCCCATGGAATACCAAGGGGCGCAATGTGCGTTCAAAGATTCGATGATTCACTGAATTCTGCAATTCACACTACTTATCGCATTTCGCTGCGTTCTTCATCGATGCCAGAACCAAGAGATCCGTTGTTGAAAGTTGTAACTATTATGTTTTTCAGACGCTGATTGCAACTGCAAAGGGTTTGAATGTTGTCCAATCGGCGGGCGG
>den05_6_1
AGACGCACTCTCCTCCGCTTATTGATATGCTTAAGTTCAGCGGGTAGCCCTACCTGATTTGAGGCCAGATCATGAATATGTGGGGTTATCAGCCACCCAGAAGGATGAAACGTATTACATCCAAGGTGCTTATGTCTTTAAGGCGAGCCTTTAGCAAGGCAACACCCAATACACTACCACTCAGGCAAAAACCCAAGTGGAGTGAGGTTTCATGACGCTCAAACAGGCATGCCCTTCGGAATACCAAAGGGCGCAAGGTGCGTTCAAAGATTCGATGATTCACTGAATCCTGCAATTCACATTACTTATCGCATTTCGCTGCGTTCTTCATCGATGCGAGTGCCAAGAGATCCGTTGTTAAAAGTTTTGTTTTTGTTATGATATTACATTCATTACTAACAGTTTGTGATGGCCGAAGCCAC
>den05_8_67
AGACGCACTCTCCTCCGCTTATTGATATGCTTAAGTTCAGCGGGTATTCCTACCTGATCCGAGGTCAACATTCAGAAGTTGGGGTTTTACGGCATGGCCGCGCCGCGTTCCAGTTGCGAGGTGTTAGCTACTACGCAATGGAGGCTGCAGCGAGACCGCCAATGTATTTCGGGGGCGGCACCGCCAGAAGGCAGAGCCGATCCCCAACACCAAACCCGGGGGCTTGAGGGTTGAAATGACGCTCGAACAGGCATGCCCGCCGGAATACCAGCGGGCGCAATGTGCGTTCAAAGATTCGATGATTCACTGAATTCTGCAATTCACATTACTTATCGCATTTTGCTGCGTTCTTCATCGATGCCAGAACCAAGAGATCCGTTGTTGAAAGTTTTGATTTATTTGTTTGTTTTACTCAGAAGTTACAATAAGAAACATTAGAGTTTGGGTCCTC
>den05_9_21
AGACGCACTCTCCTCCGCTTATTGATATGCTTAAGTTCAGCGGGTATCCCTACCTGATCCGAGGTCAAGAGTAAAAATTCTTGTGGGTTGCGAGTATCTAAGCTACAAGTGCAAAATGTGCTGCACTAGTAAACCAAAACACTGGCTGCCAATTGCTTTGAGATGAGTCCAGGCACAAGAGAATGGACAAACATCCAACACCAAGCACAGCTTGAGAGACAAATGACGCTCGAACAGGCATGCCCCATGGAATACCAAGGGGCGCAATGTGCGTTCAAAGATTCGATGATTCACTGAATTCTGCAATTCACACTACTTATCGCATTTCGCTGCGTTCTTCATCGATGCCAGAACCAAGAGATCCGTTGTTGAAAGTTGTAATAATTAAGTTTCTCAGACGCTGATTGAATGTTCAAGTATGTTAGAGATGTCCAG
>den05_10_613
AGACGCACTCCTTGGTCATTTAGAGGAAGTAAAAGTCGTAACAAGGTTTCCGTAGGTGAACCTGCGGAAGGATCATTAAAGAGTAAGGGTGCTCAGCGCCCGACCTCCAACCCTTTGTTGTTAAAACTACCTTGTTGCTTTGGCGGGACCGCTCGGTCTCGAGCCGCTGGGGATTCGTCCCAGGCGAGCGCCCGCCAGAGTTAAACCAAACTCTTGTTATTTAACCGGTCGTCTGAGTTAAAATTTTGAATAAATCAAAACTTTCAACAACGGATCTCTTGGTTCTCGCATCGATGAAGAACGCAGCGAAATGCGATAAGTAATGTGAATTGCAGAATTCAGTGAATCATCGAATCTTTGAACGCACATTGCGCCCCTTGGTATTCCGAGGGGCATGCCTGTTCGAGCGTCATTACACCACTCAAGCTATGCTTGGTATTGGGCGTCGTCC
>den05_11_439
AGACGCACTCCTTGGTCATTTAGAGGAAGTAAAAGTCGTAACAAGGTCTCCGTAGGTGAACCTGCGGAGGGATCATTACAAGAACGCCCGGGCTTCGGCCTGGTTATTCATAACCCTTTGTTGTCCGACTCTGTTGCCTCCGGGGCGACCCTGCCTTCGGGCGGGGGCTCCGGGTGGACACTTCAAACTCTTGCGTAACTTTGCAGTCTGAGTAAACTTAATTAATAAATTAAAACTTTTAACAACGGATCTCTTGGTTCTGGCATCGATGAAGAACGCAGCGAAATGCGATAAGTAATGTGAATTGCAGAATTCAGTGAATCATCGAATCTTTGAACGCACATTGCGCCCCCTGGTATTCCGGGGGGCATGCCTGTTCGAGCGTCATTTCACCACTCAAGCCTCGCTTGGTATTGGGCAACGCGGTCCGCCGCGTGCCTCAAATCGTCCG
>den05_12_126
AGACGCACTCTCCTCCGCTTATTGATATGCTTAAGTTCAGCGGGTATCCCTACCTGATCCGAGGTCAAGAGTGTTAAAATGTACTTTTGGACGTCGTCGTTATGAGTGCAAAGCGCGAGATGTACTGCGCTCCGAAATCAATACGCCGGCTGCCAATTGTTTTAAGGCGAGTCTACACGCAAAGGCGAGACAAACACCCAACACCAAGCAATGCTTGAAGGTACAAATGACGCTCGAACAGGCATGCCCCATGGAATACCAAGGGGCGCAATGTGCGTTCAAAGATTCGATGATTCACTGAATTCTGCAATTCACACTACTTATCGCATTTCGCTGCGTTCTTCATCGATGCCAGAACCAAGAGATCCGTTGTTGAAAGTTGTAACTATTATGTTTTTCAGACGCTGATTGCAACTGCAAAGGGTTTAAATTGTCCAATCGGCGGGCGAAC
>den05_13_52
AGACGCACTCTCCTCCGCTTATTGATATGCTTAAGTTCAGCGGGTATTCCTACCTGATCCGAGGTCAACATTCAGAAGTTGGGGTTTTACGGCGTGGCCGCGACGATTACCAGTAACGAGGTGTATTATTACTACGCTATGGAAGCTCGACGTGACCGCCAATCGATTTGGGGAACGCGGGTTACCGCGAGTCCCAACACCAAGCTGAGCTTGAGGGTTGAAATGACGCTCGAACAGGCATGCCCGCCAGAATACTGGCGGGCGCAATGTGCGTTCAAAGATTCGATGATTCACTGAATTCTGCAATTCACATTACTTATCGCATTTTGCTGCGTTCTTCATCGATGCCAGAACCAAGAGATCCGTTGTTGAAAGTTTTGATTTATTTGTTTGTTTTACTCAGAAGTTCCACTAAAAACAGAGTTTAGGGTCCTCGGGCGGGCCGTCCCGT
>den05_14_85
AGACGCACTCCTTGGTCATTTAGAGGAAGTAAAAGTCGTAACAAGGTTTCCGTAGGTGAACCTGCGGAAGGATCATTAACCTTTCAAAACAGGGTGCGTCGCGGCCCCCGAGGTGCGGAAACAAGCCTCGAGCGGTTTGGGGTCCTCCCCTTCACGCGCGCACGACTGCCATCCTTACTTTACGAGCACCTTCTGTTCTCCCTCGGCGGGGCAACCTGCCGTTGGAACCGAATAAACTCTTTTTGCATCTAGCATTACCTGTTCCGAAACAAACAATCGTTACAACTTTCAACAATGGATCTCTTGGCTCTGGCATCGATGAAGAACGCAGCGAAATGCGATAAGTAGTGTGAATTGCAGAATTCAGTGAATCATCGAATCTTTGAACGCACATTGCGCCCCTGGTATTCCGTGGGGCATGCCTGTTCGAGCGTCATCTACACCCTCAAGC
>den05_15_15
AGACGCACTCCTTGGTCATTTAGAGGAAGTAAAAGTCGTAACAAGGTTTCCGTAGGTGAACCTGCGGAAGGATCATTACTGCTTGCTTATGGCCGCTTAGGTGGGGAGACCCCCTCTGCGGTACGGCAACACACCCTTGTCTATGTATACCATTTGTTATTTCCCTCGGCGGGGCAACCCGCCGCTGGGGACAATAAAACCTCTTGTATTAAGCATTAAAACTTCTGAAACAAACCTAAATTATTACAACTTTCAACAATGGATCTCTTGGTTCTGGCATCGATGAAGAACGCAGCGAAATGCGATAAGTAGTGTGAATTGCAGACTTTAGTGAATCATCGAATCTTTGAACGCACATTGCGCCCCTTGGTATTCCATTGGGCATGCCTGTTCGAGCGTCATTTACACCCTCAAGCTCTGCTTGGTGTTGGGCGTCTGTCCCCGCTTTACG
>den05_16_46
AGACGCACTCTCCTCCGCTTATTGATATGCTTAAGTTCAGCGGGTAGTCCTATCTGATCTGAGGTCTAATCTTAAAATGACTAGAAGGGTTAGAAGCTTCTACAATTATCTTATTCGGCCACACTAGGTGTGTCCTCAGCGAATAGTCTATTACACTGAGTCAATCCGAATTCGAATTAGAGATGCTCATATATTACGAATGAGCTCAGTCACAAGGACGAGCAACACTCAGAAACCAAACACCAGCCAGTTTACAAGAAACCGGTGGGTTGAAGAGTTCATGACACTCAAACAGACATGCTCCCCGGAATACCAGGGAGCGCAAGGTGCGTTCAAAGATTCGATGATTCACTGAATTCTGCAATTCACATTACTTATCACATTTCGCTGCGTTCTTCATCGATGCGAGAGCCAAGAGATCCGTTGTTGTAAAGTTTTTTTTGTTCGTATT
>den05_17_43
AGACGCACTCTCCTCCGCTTATTGATATGCTTAAGTTCAGCGGGTATCCCTACCTGATCCGAGGTCAAAGACGGTAAATGTGCTTGTTGGACGCGAACCGGAGCCCCTCAAGAAGCGCAATGTGCTGCGCGAGAGGAGGCAAGGACCGCTGCCAATGAATTTGGGGCGAGTCCACGCGCGGAGGCGGGACAGACGCCCAACACCAAGCAGAGCTTGAGGGTGTAGATGACGCTCGAACAGGCATGCCCCACGGAATACCGAGGGGCGCAATGTGCGTTCAAAGATTCGATGATTCACTGAATTCTGCAATTCACACTACTTATCGCATTTCGCTGCGTTCTTCATCGATGCCAGAGCCAAGAGATCCATTGTTGAAAGTTGTAAACGATTGTTTGTTTCGGAACAGGTAATGCTAGATGACAAAAAGAGTTTATTCGGTTCCAACGGCAGG
>den05_18_133
AGACGCACTCCTTGGTCATTTAGAGGAAGTAAAAGTCGTAACAAGGTCTCCGTAGGTGAACCTGCGGAGGGATCATTACAAGTGACCCCGGTCTTACCACCGGGATGTTCATAACCCTTTGTTGTCCGACTCTGTTGCCTCCGGGGCGACCCTGCCTTCGGGCGGGGGCTCCGGGTGGACACTTCAAACTCTTGCGTAACTTTGCAGTCTGAGTAAACTTAATTAATAAATTAAAACTTTTAACAACGGATCTCTTGGTTCTGGCATCGATGAAGAACGCAGCGAAATGCGATAAGTAATGTGAATTGCAGAATTCAGTGAATCATCGAATCTTTGAACGCACATTGCGCCCCCTGGTATTCCGGGGGGCATGCCTGTTCGAGCGTCATTTCACCACTCAAGCCTCGCTTGGTATTGGGCAACGCGGTCCGCCGCGTGCCTCAAATCGACC
>den05_19_16
AGACGCACTCCTTGGTCATTTAGAGGAAGTAAAAGTCATAACAAGGTTTCCGTAGGTGAACCTGCGGAAGGATCATTAATAGTGCCCTCTGATGCAAATCATTGGGTTAGATCTGCTCTCTTCGCAAGAAGAGGGTTTCCATACACACCGTGAACTGTGGCTTCGGCCATCACAAACTGTTAGTAATGAATGTAATATCATAACAAAAACAAAACTTTTAACAACGGATCTCTTGGCTCTCGCATCGATGAAGAACGCAGCGAAATGCGATAAGTAATGTGAATTGCAGAATTCAGTGAATCATCGAATCTTTGAACGCACCTTGCGCCCTTTGGTATTCCGAAGGGCATGCCTGTTTGAGTGTCATGAAACCTCACCCC
>den05_20_21
AGACGCACTCTCCTCCGCTTATTGATATGCTTAAGTTCAGCGGGTATCCCTACCCGATCCGAGGTCAACCTGAGGTGTGATTTAACGGCCGTGAGGGCTCGTAAACTCCGCGGCGAGACGTGATGCCACAACGCTGGGAGACGAGACCGCTCAGCCGGAGACTTTAAGGCGCGCGGGGGAGTGATCCCCCACGAGACGCCCAATACCCAGCGAGGCTGGAGTGGTGTAATGACGCTCGAACGGGCATGCCCCCCGGAATACCAGGGGGCGCAATGTGCGTTCAAAGATTCGATGATTCACTGAATTCTGCAATTCACATTACTTATCGCATTTCGCTGCGTTCTTCATCGATGCCAGAACCAAGAGATCCGTTGTTGAAAGTTTTGTTTCGATTTACTCGTAAACTCCGACGCAGAGATGCAGTGTTTTTGG
>den05_21_315
AGACGCACTCTCCTCCGCTTATTGATATGCTTAAGTTCAGCGGGTATCCCTACCTGATCCGAGGTCAACCTTAGAAATGGGGTTGTTTTACGGCGTAGCCTCCCGAACACCCTTTAGCGAATAGTTTCCACAACGCTTAGGGGACAGAAGACCCAGCCGGACGATTTGAGGCACGCGGCGGACCGCGTTGCCCAATACCAAGCGAGGCTTGAGTGGTGAAATGACGCTCGAACAGGCATGCCCCCCGGAATACCAGGGGGCGCAATGTGCGTTCAAAGATTCGATGATTCACTGAATTCTGCAATTCACATTACTTATCGCATTTCGCTGCGTTCTTCATCGATGCCAGAACCAAGAGATCCGTTGTTAAAAGTTTTAATTTATTAATTAAGTTTACTCAGACTGCAAAGTTACGCAAGAGTTTGAAGTGTCCACCCGGAGCCCCCGCCCG
>den05_22_2
AGACGCACTCTCCTCCGCTTATTGATATGCTTAAGTTCAGCGGGTAATCCTGCCTGATCTGAGGTCTAATCTAAAGTTGACTAAAGTAGTTGGAAGCTTCTACTGAGATCTCATTCGGCCACACTACAAAGAGCGTGTCCTCAGCGAATAGTCTATTACACTGAGTCAATCCGAGTTCGAATTAGAGATGCTAATATATTACGAATGAGCTAATTCACTAGGAATAGCAACACTCAAAATCCAAACACCAATCCAATTTACAAGAAACTGGTGGTTGAAGAGTTCATGACACTCAAACAGACATGCTCCGCGGAATACCACGGAGCGCAAGGTGCGTTCAAAGATTCGATGATTCACTGAATTCTGCAATTCACATTACTTATCACATTTCGCTGCGTTCTTCATCGATGAGCAAGCCAAGAGATCCGTTGTTGTAAAAG
>den05_23_23
AGACGCACTCTCCTCCGCTTATTGATATGCTTAAGTTCAGCGGGTAGTCCTACCTGATTTGAGGTCAGATCATGAAGTGTCCGAAGACATCCCGAAGGAGATTAGAAGCGGTCGACAAGACGAAACTTATTAAGTCTACAACCGCTAATGCTTTTAAGGCGAGCCATGTAACTGGCAGCACCCAAATCCACCCGATCGGAAACCCGAGGGGGTGAGGTGTTCATGACACTCAAACAGGCATGCCCTCCGGAATACCAGAGGGCGCAAGGTGCGTTCAAAGATTCGATGATTCACTGAATTCTGCAATTCACATTACTTATCGCATTTCGCTGCGTTCTTCATCGATGCGAGAGCCAAGAGATCCGTTGTTAAAAGTTGTATTTTGTTATGATATATTACATTCTAGACTTCAAGTTTGGGCCGAAGCCACGGTTCACAGTGTGTTATTATG
>den05_24_29
AGACGCACTCTCCTCCGCTTATTGATATGCTTAAGTTCAGCGGGTAATCCTGCCTGATCTGAGGTCTAATCTAAAGTTGACTAAAGTAGTTGGAAGCTTCTACTGAGATCTCATTCGGCCACACTACAAAGAGCGTGTCCTCAGCGAATAGTCTATTACACTGAGTCAATCCGAGTTCGAATTAGAGATGCTAATATATTACGAATGAGCTGATTCACTAGGAATAGCAACACTCAAAATCCAAACACCAATCCAATTTACAAGAAACTGGTGGGTTGAAGAGTTCATGACACTCAAACAGACATGCTCCGCGGAATACCACGGAGCGCAAGGTGCGTTCAAAGATTCGATGATTCACTGAATTCTGCAATTCACATTACTTATCACATTTCGCTGCGTTCTTCATCGATGAGCAAGCCAAGAGATCCGTTGTTG
>den05_25_39
AGACGCACTCTCCTCCGCTTATTGATATGCTTAAGTTCAGCGGGTAGCCCTACCTGATTTGAGGCCAGATCATGAGTTATGTGGGGTTATTAGCCACCCGAAAGGATGAAACGTATTACATCCAAGGTGCTTATTCTTTTAAGGCGAGCCTTTGGCAAGGCAACACCCAATACACTACCACTCAGGCAAAAACCCAAGTGGAGTGAGGTTTCATGACACTCAAACAGGCATGCCCTTCGGAATACCAAAGGGCGCAAGGTGCGTTCAAAGATTCGATGATTCACTGAATTCTGCAATTCACATTACTTATCGCATTTCGCTGCGTTCTTCATCGATGCGAGAGCCAAGAGATCCGTTGTTAAAAGTTTTATTTTGTTATGATTTTTACATTCATTACTAAAAGTTTGTGATGACCGAAGTCACAGTTCACGGTGTGTGTGGATGGCCATCT
>den05_27_4
AGACGCACTCCTTGGTCATTTAGAGGAAGTAAAAGTCGTAACAAGGTTTCCGTAGGTGAACCTGCGGAAGGATCATTACCGAGAACCGGCGCCCTCGTGGCCCGACCCTCAAACCACCGCGTACCGAACTTCAACGTTGCCTCGGCGGGGCCCCCGTTCACGCGGGAGCGCCGCCGCAGGACGCAACCAAAACCGTTTTGTGAGACGAACGTCTGATAACCTTCTTCGCGAATGCGATAAAGTACAACTTTTAACAATGGATCTCTTGGCTCCGGCATCGATGAAGAACGCAGCGAAATGCGATAACTAGTGTGAATTGCAGATTTCAGTGAATCATCGAGTCTTTGAACGCACATTGCGCCCCCTGGTATTCCTAGGGGCATGCCTATTCGAGCGTCGTTTACACCCTCAAGCGCAAGCTTGGTGTTGGGGATCGGCCCCTCCCTCGCGG
>den05_29_5
AGACGCACTCTCCTCCGCTTATTGATATGCTTAAGTTCAGCGGGTATCCCTACCCGATCCGAGGTCAACCTGAGGTGTGATTTTACGGCCGTGAGGGCCCGAGACTCCGCGGCGAGACGTGATGCCACAACGCTGGGAGACGGGACCGCTCAGCCGGAGACTTTGAGGCGCGCGGGGATTGCTCCCCCGCGAAGACGCCCAATACCCAGCGAGGCTGGAGTGGTGTAATGACGCTCGAACGGGCATGCCCCCCGGAATACCAGGGGGCGCAATGTGCGTTCAAAGATTCGATGATTCACTGAATTCTGCAATTCACATTACTTATCGCATTTCGCTGCGTTCTTCATCGATGCCAGAACCAAGAGATCCGTTGTTGAAAGTTTTGTTTCGATTTACTCGTAAACTCCGACGCAAAGATGCAATGTTGTGTGGTCTCCGGGGCGCCCGGCAG
>den05_30_5
AGACGCACTCTCCTCCGCTTATTGATATGCTTAAGTTCAGCGGGTAGTCCTACCTGATTTGAGGTCGGAATATAAATTGTATTAGAGTGGAGGGTTGCGAGAACTTATTACGCATTCCACTTAGACATTTAAGGCGAGCCAGGTAAATGGCAACACCCAAAGCACCAACCTATTGTAATAAAACATTAGGGGTGAGGTTTATAAGACACTCAAACAGGCATGCCCTTCGGAATACCAAAGGGCGCAATTTGCGTTCAAAGATTCGATGATTCACTGAATTCTGCAATTCACATTACTTATCGCATTTCGCTGCGTTCTTCATCGATGTGAGAGCCAAGAGATCCGTTGTTGAAAGTTGTATTTATTATAGTAGATTACATTCATTACAATATGTTTGTTTGGTGCCCGAAGGCAAATAGTTCACAGGTGTATAGGATGATAAAAGCTAGGC
>den05_31_3
AGACGCACTCCTTGGTCATTTAGAGGAAGTAAAAGTCGTAACAAGGTTTCCGTAGGTGAACCTGCGGAAGGATCATTACAGAGCGTGAAGCTATGCGGAACTTCGTTTCGTGTAGTTGACCCTCCACCCGTGTCGATTATCTCATGTTGCTTTGGCGGATCGGGCTTGCCCGCGCCCACTTTGTGGGGATATCCGCCAGGGAAGACCAAAACTCTTGTTATCAGTGATGTCTGAGGATGATATATAATCATGAAAACTTTCAACAACGGATCTCTTGGCTCTGGCATCGATGAAGAACGCAGCGAAATGCGATAAGTAATGTGAATTGCAGAATTTAGTGAATCATCGAATCTTTGAACGCACATTGCGCCCCTGGGAATTCCCAGGGGCATGCCTGTTCGAGCGTCCGTAACAACCTCTCAAGCCTGGCTTGGTATTGGGACTCGCTGCC
>den05_32_226
AGACGCACTCTCCTCCGCTTATTGATATGCTTAAGTTCAGCGGGTATCCCTACCTGATCCGAGGTCAAGAGTGTAAAAATGTACTTTTTGGACGTCGTCGTTATGGTTGCAAAGCGCGAGATGTACTGCGCTCCGAAATCAATACGCCGGCTGCCAATCGTTTTGAGGCGAGTCTGCGCGCAGAGGCGAGACAAACACCCAACACCAAGCAGAGCTTGAAGGTACAAATGACGCTCGAACAGGCATGCCCCATGGAATACCAAGGGGCGCAATGTGCGTTCAAAGATTCGATGATTCACTGAATTCTGCAATTCACACTACTTATCGCATTTCGCTGCGTTCTTCATCGATGCCAGAACCAAGAGATCCGTTGTTGAAAGTTGTAACTATTAAGTTTTTCAGACGCTGATTTCAATTACAAAGGGTTTAAGTGTTGTCCAATCGGCGGGCG
>den05_33_1
AGACGCACTCTCCTCCGCTTATTGATATGCTTAAGTTCAGCGGGTATCCCTACCTGATCCGAGGTCAAGAGTAAAAATTCTTGTGGGTTGCGAGTATCTAAGCTACAAGTGCAAAATGTGCTGCACTAGTAAACCAAAACACTGGCTGCCAATTGCTTTGAGATGAGTCCAGGCACAAGAGAATGGACAAACATCCAACACCAAGCACAGCTTGAGAGACAAATGACGCTCGAACAGGCATGCCCCATGGAATACCAAGGGGCGCAATGTGCGTTCAAAGATTCGATGATTCACTGAATTCTGCAATTCACACTACTTATCGCATTTCGCTGCGTTCTTCATCGATGCCAGAACCAAGAGATCCGTTGTTGAAAGTTGTAAATAATTAAGTTTCTCAGACGCTGATTGAAAATTAAAAGGTTATAAATTTTG
>den05_35_3
AGACGCACTCTCCTCCGCTTATTGATATGCTTAAGTTCAGCGGGTATCCCTACCTGATCCGAGGTCAACCTGGTAAAAGTTTTGCGGTTTTGACGGCGGACTCTCCTCCCGTGTGCCGGACGTCGTGAATTACTACGCCCGGGCCGGTCGGAGGCTCCGCCGAGGTCTTGGAGGCGCGCCCGTCAGACGGACGACGCCCAATACCAAGCTCGCGCTTGAGTGGTGCAATGACGCTCGGACAGGCATGCCCGCCGGAATACCGGCGGGCGCAATGTGCGTTCAAAGATTCGATGATTCACTGAATTCTGCAATTCACATTACGTATCGCATTTCGCTGCGTTCTTCATCGATGCGAGAACCAAGAGATCCGTTGTTGAAAGTTTTGATTTATTCAAAAATTCGTAACTCCGACTTCCGGTTCGCTGACATGGGTTGTGTGGTCCTCGGGCGG
>den05_36_4
AGACGCACTCTCCTCCGCTTATTGATATGCTTAAGTTCAGCGGGTATCCCTACCTGATCCGAGGTCAAAGACGGTAAATGTGCTTGTTGGACGCGAACCGGAGCCCCTCAAGAAGCGCAATGTGCTGCGCGAGAGGAGGCAAGGACCGCTGCCAATGAATTTGGGGCGAGTCCACGCGCGGAGGCGGGACAGACGCCCAACACCAAGCAGAGCTTGAGGGTGTAGATGACGCTCGAACAGGCATGCCCCACGGAATACCGAGGGGCGCAATGTGCGTTCAAAGATTCGATGATTCACTGAATTCTGCAATTCACACTACTTATCGCATTTCGCTGCGTTCTTCATCGATGCCAGAGCCAAGAGATCCATTGTTGAAAGTTGTAACGATTGTTTGTTTCGGAACAGGTAATGCTAGATGCAAAAAGGTTTAGTTCGGTTCC
>den05_37_2
AGACGCACTCCTTGGTCATTTAGAAGAAGTAAAAGTCGTAACAAGGTTTCCGTAGGTGAACCTGCGGAAGGATCATTACCGAGAACCGGCGCCCTCGTGGCCCGACCCTCAAACCACCGCGTACCGAACTTCAACGTTGCCTCGGCGGGGCCCTCGGGCACCGCCGCAGGACGCAACCAAAACCGTCTTGTGAGACGAACGTCTGATAACCTTCTTCGCGAATGCGATAAAGTACAACTTTTAACAATGGATCTCTTGGCTCCGGCATCGATGAAGAACGCAGCGAAATGCGATAACTAGTGTGAATTGCAGATTTCAGTGAATCATCGAGTCTTTGAACGCACATTGCGCCCCTGGTATTCCTAGGGGCATGCCTATTCGAGCGTCGTTTAC
>den05_38_66
AGACGCACTCCTTGGTCATTTAGAGGAAGTAAAAGTCGTAACAAGGTCTCCGTAGGTGAACCTGCGGAGGGATCATTACCGAGCGAGGGCCTCCGGGTCCGACCTCCAACCCTTTGTGAACACATCCCGTTGCTTCGGGGGCGACCCTGCCGGGCGCCCCCGGAGGACCACCAAAAAACACTGCATCTCTGCGTCGGAGTTTACGAGTAAATCGAAACAAAACTTTCAACAACGGATCTCTTGGTTCTGGCATCGATGAAGAACGCAGCGAAATGCGATAAGTAATGTGAATTGCAGAATTCAGTGAATCATCGAATCTTTGAACGCACATTGCGCCCCCTGGTATTCCGGGGGGCATGCCCGTTCGAGCGTCATTACACCACTCCAGCCTCGCTGGGTATTGGGCGTCTCGTGGGGGATCACTCCCCGCGCGCCTTAAAGTCTCCGGCTG
>den05_39_72
AGACGCACTCTCCTCCGCTTATTGATATGCTTAAGTTCAGCGGGTATCCCTACCTGATCCGAGGTCAAGAGTTAAAAAATGTCTTGATGGATGTCGTCGTAATGAGTACAAAGCGCGGATTGTGCTGCGCTCCGAAATCTATACGCCGGCTGCCAATTGCTTTAAGGCGAGTCCGCGCACAAAGGCGGGACAAACACCCAACACCAAGCAGAGCTTGAAGGTACAAATGACGCTCGAACAGGCATGCCCCATGGAATACCAAGGGGCGCAATGTGCGTTCAAAGATTCGATGATTCACTGAATTCTGCAATTCACACTACTTATCGCATTTCGCTGCGTTCTTCATCGATGCCAGAACCAAGAGATCCGTTGTTAAAAGTTGTAATTATTATGTTTTTCAGACGCTGACTGCAACTGCAAATGGTTTATAATTGTCCTACGGCAGGCGGAC
>den05_40_1
AGACGCACTCTCCTCCGCTTATTGATATGCTTAAGTTCAGCGGGTATTCCTACCTGATCCGAGGTCAACATTCGGAAGTTGGGGTTTTACGGCATGGCCGCGCCGCGTTCCAGTTGCGAGGTGTTAGCTACTACGCAATGGAGGCTGCAGCGAGACCGCCAATGTATTTCGGGGCGGCACCGCCCAGAAGGGCAGAGCCGATCCCCAACACCAAACCCGGGGGCTTGAGGGTTGAAATGACGCTCGAACAGGCATGCCCGCCGGAATACCAGCGGGCGCAATGTGCGTTCAAAGATTCGATGATTCACTGAATTCTGCAATTCACATTACTTATCGCATTTTGCTGCGTTCTTCATCGATGCCAGAACCAAGAGATCCGTTGTTGAAAGTTTTATTAGTTATAATAAGACTACATTTGTTACAATAA
>den05_42_2
AGACGCACTCTCCTCCGCTTATTGATATGCTTAAGTTCAGCGGGTATCCCTACCTGATCCGAGGTCAACCTTTAATGAATTGGTTTGTTTAACGGCGTGACCGAAACGCGCACCTTTAGCGAATAGTTTCCACAACGCTGAGGGACGATTCGAACCAGCCGGAAGATTTGAGGCGCGCGGGTTAACCGCGTCGTCCAATACCAAGCGAGGCTTGAGTGGTGTAATGACGCTCGAACAGGCATGCCCCCGCGGAATACCACGGGGGCGCAATGTGCGTTCAAAGATTCGATGATTCACTGAATTCTGCAATTCACATTACTTATCGCATTTCGCTGCGTTCTTCATCGATGCCGAAAAACCAGAGATCCGTTGTTGAAAGTTTTGATTTTATTTTTTAAAATCGACTCAGACGACATTATTAAACAGGTTTGGTCTGGTCCACCGGGGTGCC
>den05_43_55
AGACGCACTCCTTGGTCATTTAGAGGAAGTAAAAGTCGTAACAAGGTCTCCGTAGGTGAACCTGCGGAGGGATCATTACTGAGTGAGGGCCTTCGGGCTCGACCTCCAACCCTTTGTGAACACAACTTGTTGCTTCGGGGGCGACCCTGCCGTTTCGACGGCGAGCGCCCCCGGAGACCATCAAACACTGCATCTTTGCGTCGGAGTTTAAGTAAATTAAACAAAACTTTCAACAACGGATCTCTTGGTTCTGGCATCGATGAAGAACGCAGCGAAATGCGATAAGTAATGTGAATTGCAGAATTCAGTGAATCATCGAATCTTTGAACGCACATTGCGCCCTTTGGTATTCCGAAGGGCATGCCTGTTCGAGCGTCATTTCACCACTCAAGCCTGGCTTGGTATTGGGCGCCGCGGTCAATCCGCGCGCCTCAAAGTCTCCGGCTGAGCT
>den05_44_12
AGACGCACTCTCCTCCGCTTATTGATATGCTTAAGTTCAGCGCGTATTCCTACCTGATCTGAGGTCAATAAATAAGATAAGCCAAGAGCACAAGGCACAAGGCGGGCTTTAGGTGCAGCACCAAATGGTGCACCGATTTAGCAACGAGTTGGACGAACCTAGAACGTTGTGTAACCGGGCGGCAGGCCGCACCAATGCATTTGAGGAGAGCGTCTCACAAGGAAACGCAACTCCCAACATCAACAGAAACCAGAAGGTTTGTGAGAGATTAATGACACTCAAACAGGCATGCCCTCCGGAATACCAGAGGGCGCAATGTGCGTTCAAAGATTCGATGATTCACTGAATTCTGCAATTCACATTACTTATCGCATTTCGCTGCGTTCTTCATCGATGCCAGAGCCAAGAGATCCATTGTTGAAAG
>den05_46_1
AGACGCACTCCTTGGTCATTTAGAGGAAGTAAAAGTCGTAACAAGGTTTCCGTAGGTGAACCTGCGGAAGGATCATTACCTAGAGTTGCGGGCTTTGCCTGCCATCTCTTACCCATGTCTTTTGAGTACCTTCGTTTCCTCGGTGGGTTCGCCCGCCGATTGGACAACACTTAAACCCTTTGTAATTGAAATCAGCGTCTGAAAAAACTTAATAGTTACAACTTTCAACAACGGATCTCTTGGTTCTGGCATCGATGAAGAACGCAGCGAAATGCGATAAGTAGTGTGAATTGCAGAATTCAGTGAATCATCGAATCTTTGAACGCACATTGCGCCCCTTGGTATTCCATGGGGCATGCCTGTTTGAGTGTCTTATAAACCTCACCTCTACTGTTTTTCATTAAACATGTGGACTGGTGCTTTGGGTGTTGCCGTTTAC
>den05_47_28
AGACGCACTCTCCTCCGCTTATTGATATGCTTAAGTTCAGCGGGTAATCCTGCCTGATCTGAGGTCTAATCTAAAGTTGACTAAAGTAGTTGGAAGCTTCTACTGAGATCTCATTCGGCCACACTACAAGAGCGTGTCCTCAGCGAATAGTCTATTACACTGAGTCAATCCGAGTTCGAATTAGAGATGCTAATATATTACGAACGAGCTCGATCCGAAGACCAGCAACGCTCAAAATCCAAACACCTATCAGTCTACAAGAAACTGGAGGGTTGAAGAGTTCATGACACTCAAACAGACATGCTCCCCGGAATACCAGGGAGCGCAAGGTGCGTTCAAAGATTCGATGATTCACTGAATTC
>den05_49_1
AGACGCACTCCTTGGTCATTTAGAGGAAGTAAAAGTCGTAACAAGGTTTCCGTAGGTGAACCTGCGGAAGGATCATTACCTAGAGTTGCGGGCTTTGCCTGCCATCTCTTACCCATGTCTTTTGAGTACCTTCGTTTCCTCGGTGGGTTCGCCCGCCGATTGGACAACACTTAAACCCTTTGTAATTGAAATCAGCGTCTGAAAAAACTTAATAGTTACAACTTTCAACAACGGATCTCTTGGTTCTGGCATCGATGAAGAACGCAGCGAAATGCGATAAGTAATGTGAATTGCAGAATTCAGTGAATCATCGAATCTTTGAACGCACATTGCGCCCCCTGGTATTCCGGGGGGCATGCCTGTTCGAGCGTCATTTCACCACTCAAGCCTCGCTTGGTATTGGGCAACGCGGTCCGCCGCGTGCCTCAAATCGTCCGGCTGGGTCTTCTGT
>den05_50_2
AGACGCACTCCTTGGTCATTTAGAGGAAGTAAAAGTCGTAACAAGGTTTCCGTAGGTGAACCTGCGGAAGGATCGTTACCGAGAGTTGTAGGCTTCTGTCTACCATCTCTTACCCATGTCTTTTGCGTACTTAACGTTTCCTCGGCAGGTCCGCCTGCCGTAGGACAATTATAAACCATTTGCAGTTGCAGTCAGCGTCTGAAAAACATAATAATTACAACTTTTAACAACGGATCTCTTGGTTCTGGCATCGATGAAGAACGCAGCGAAATGCGATAAGTAGTGTGAATTGCAGAATTCAGTGAATCATCGAATCTTTGAACGCACATTGCGCCCCTTGGTATTCCATGGGGCATGCCTGTTCGAGCGTCATTTGTACCTTCAAGCTCTGCTTGGTGTTGGGTGTTTGTCCCGCCTTTGTGCGCGGACTCGCCTTAAAGCAATTGGCAGC
>den05_51_1
AGACGCACTCTCCTCCGCTTATTGATATGCTTAAGTTCAGCGGGTACCCCTACCTGATCCGAGGTCGAGAGTGTAAAAATGTACTTTTTGGACGTCGTCGTTATGGTTGCAAAGCGCGAGATGTACTGCGCTCCGAAATCAATACGCCGGCTGCCAATCGTTTTGAGGCGAGTCTGCGCGCAGAGGCGAGACAAACACCCAACACCAAGCAGAGCTTGAAGGTACAAATGACGCTCGAACAGGCATGCCCCATGGAATACCAAGGGGCGCAATGTGCGTTCAAAGATTCGATGGTTCACTGAATTCTGCAATTCACACTACTTATCGCATTTCGCTGCGTTCTTCATCGATGCCAGAACCAAGAGATCCATTGTTGAAAGTTGTAAATAATTAAATTTGTTTCAGACGTTTGATGCTTATACAAAAGGGTTTATGGGGTTCCCGG
>den05_52_1
AGACGCACTCCTTGGTCATTTAGAGGAAGTAAAAGTCGTAACAAGGTCTCCGTAGGTGAACCTGCGGAGGGATCATTACACAATAACAAGGCGGGCTGGACACCCCCAGCTGGGCACTGCTTCACGGCGTGCGCGGCTGGGCCGGCCCTGCTGAATTATTCACCCGTGTCTTTTGCGTACTTCTTGTTTCCTGGGTGGGCTCGCCCGCCATCAGGACCAACCACAAACCTTTTGCAATAGCAATCAGCGTCAGTAACAACGTAATTAATTACAACTTTCAACAACGGATCTCTTGGTTCTGGCATCGATGAAGAACGCAGCGAAATGCGATACGTAGTGTGAATTGCAGAATTCAGTGAATCATCGAATCTTTGAACGCACATTGCGCCCGTTGGTATTCCGACGGGCATGCCTGTTTGAGTGTCGTGAACAACCTCAACCTTGATTGGTT
>den05_53_31
AGACGCACTCTCCTCCGCTTATTGATATGCTTAAGTTCAGCGGGTAGTCCTACCTGATTTGAGGCCAGATGTCAAGAATATTAATCGTAAGATCAATGGATTAGAAAGCGGTCTTTAGTCCTGCAACGCGGCCATCCGAAGATGTCCTTAGCGAAATACTTATTACGCCAAGTCAAACCATGTCGCGAGACAGATCCAGCTATTACTTTTAAGACGAGCCGACTTATCATCGGCAAACGTCCAAATCCAAACCAAAGAAAGGTTTAACCAATCTAGGGTTGAGGGTTTTCATGACACTCAAACAGGCATGCTCCTCGGAATACCAAGGAGCGCAAGGTGCGTTCAAAGATTCGATGATTCACTGAATTCTGTAATTCACATTACG
>den05_54_4
AGACGCACTCCTTGGTCATTTAGAGGAAGTAAAAGTCGTAACAAGGTTTCCGTAGGTGAACCTGCGGAAGGATCATTACCGAGTTCATGCCCTTCGGGGTAGATCTCCCACCCTTTGTTTACTATACGATGTTGCTTTGGCGGACCGCCTGATCGCCCTCCGGGGCCCTCAGCTACCGGCTTCGGCTGGTACGCGTCCGCCAGAGAACCCAAAACCCTGAATATTAGTGTCGTCTGAGTAAAAAGTTTAATATTTAAAACTTTCAACAACGGATCTCTTGGCTCTGGCATCGATGAAGAACGCAGCGAAATGCGATAAGTAATGTGAATTGCAGAATTCAGTGAATCATCGAATCTTTGAACGCACATTGCGCCCCTTGGTATTCCGAGGGGCATGCCTATTCGAGCGTCATTATCACCCTCAAGCCTAGCTTGGTGTTGGGACCTGCTGT
>den05_56_1
AGACGCACTCTCCTCCGCTTATTGATATGCTTAAGTTCAGCGGGTATTCCTACCTGATCCGAGGTCAACCATTGTAAAGATGGGGGTTTACCGGCCGGAGCGCGCCCTGGACCGCGAACGAGGGTAGAGTCTACTACGTTCGGTACCAGGCCACGCCCGCCGCTGTCTTTAGGGGCTGCGGTGCGCAGGCCCCCAACACCAAGCCGCGGGGGCTTGAGGGTTGAAATGACGCTCGAACAGGCATGCCCGCCAGGATACAGGCGGGCGCAATGTGCGTTCAAAGATTCGATGATTCACTGAATTCTGCAATTCACGTTACTTATCGCATTTCGCTGCGTTCTTCATCGATGCCAGAACCAAGAGATCCGTTGTTGAAAGTTTTAACTCGTTTGTATAACACTCGGAGATGCTAATAAAAAGACAAAGAGTAATGCGGGCCGCCGGCGGACGT
>den05_57_37
AGACGCACTCCTTGGTCATTTAGAGGAAGTAAAAGTCGTAACAAGGTCTCCGTTGGTGAACCAGCGGAGGGATCATTACCGAGTTTACAACTCCCAAACCCCTGTGAACATACCTATACGTTGCCTCGGCGGATCAGCCCGCGCCCCGTAAAACGGGACGGCCCGCCCGAGGACCCTAAACTCTGTTTTTAGTGGAACTTCTGAGTAAAACAAACAAATAAATCAAAACTTTCAACAACGGATCTCTTGGTTCTGGCATCGATGAAGAACGCAGCAAAATGCGATAAGTAATGTGAATTGCAGAATTCAGTGAATCATCGAATCTTTGAACGCACATTGCGCCCGCCAGTATTCTGGCGGGCATGCCTGTTCGAGCGTCATTTCAACCCTCAAGCTCAGCTTGGTGTTGGGACTCGCGGTAACCCGCGTTCCCCAAATCCGATTGGCGGTC
>den05_58_1
AGACGCACTCTCCTCCGCTTATTGATATGCTTAAGTTCAGCGGGTATCCCTACCTGATCCGAGGTCAAGAGTTAAAAAATGTCTTGATGGATGTCGTCGTAATGAGTACAAAGCGCGGATTGTGCTGCGCTCCGAAATCTATACGCCGGCTGCCAATTGCTTTAAGGCGAGTCCGCGCACAAAGGCGGGACAAACACCCAACACCAAGCAGAGCTTGAAGGTACAAATGACGCTCGAACAGGCATGCCCCATGGAATACCAAGGGGCGCAATGTGCGTTCAAAGATTCGATGATTCACTGAATTCTGCAATTCACACTACTTATCGCATTTCGCTGCGTTCTTCATCGATGCCAGAACCAAGAGATCCGTTGTTGAAAGTTGTAACTATTATGTTTTTCAGACGCTGATTGCAACTGCAAAGGTTGAATGTGTCAATCGCGG
>den05_59_4
AGACGCACTCCTTGGTCATTTAGAGGAAGTAAAAGTCGTAACAAGGTTTCCGTAGGTGAACCTGCGGAAGGATCATTAATAAACGGCGACGCTTTCGAGCTTAGCTTTTATATCCTTATACACCTGTGAACTATTTGCCTTTGGGCACAAACTTAAACATAATGTAATGAATGTAAATTATTATAACAAATACAACTTTCAACAACGGATCTCTTGGCTCTCACATCGATGAAGAACGCAGCGAAATGCGATAAGTAATGTGAATTGCAGAATTCAGTGAATCATCGAATCTTTGAACGCAAATTGCGCCCTCTGGTATTCCGAAGGGCATGCCTGTTTGAGTGTCTTATAAACCTCCAACTATAGTTTATTCTGTAGTTGGCTTTGGGTGTTGCCAGCGATGGCTCGCCTTAAATGTCTAAGTGGAATGCATAATAAGTTCTTGCAACCC
>den05_60_1
AGACGCACTCCTTGGTCATTTAGAGGAAGTAAAAGTCGTAACAAGGTCTCCGTAGGTGAACCTGCGGAGGGATCATTAACTGTAACTACCCGCGTGCTCCGGTGCGCGGGACGTCACAAACCCTTTGTCGTCCGACTCTGTTGCCTCGGGGGTGAACCTGCCTTCGGGCTGGGGCCCTCCGGTGGACCATATCAAACTCTTGCGTAACAATGTCGTCTGAGTGATTTACAAAATAAATCAAAACTTTCAACAACGGATCTCTTGGTTCTGGCATCGATGAAGAACGCAGCGAAATGCGATAAGTAATGTGAATTGCAGAATTCAGTGAATCATCGAATCTTTGAACGCACATTGCGCCCCGTGGCATTCCGCGGGGCATGCCTGTTCGAGCGTCATTACACCACTCAAGCCTCGCTTGGTATTGGGCGACGCGGTACGCCGCGCGCCTCAA
>den05_61_204
AGACGCACTCCTTGGTCATTTAGAGGAAGTAAAAGTCGTAACAAGGTTTCCGTAGGTGAACCTGCGGAAGGATCATTACCTAGAGTTGCGGGCTTTGCCTGCCATCTCTTACCCATGTCTTTTGAGTACCTTCGTTTCCTCGGTGGGTTCGCCCGCCGATTGGACAACACTTAAACCCTTTGTAATTGAAATCAGCGTCTGAAAAAACTTAATAGTTACAACTTTCAACAACGGATCTCTTGGTTCTGGCATCGATGAAGAACGCAGCGAAATGCGATAAGTAGTGTGAATTGCAGAATTCAGTGAATCATCGAATCTTTGAACGCACATTGCGCCCCTTGGTATTCCATGGGGCATGCCTGTTCGAGCGTCATTTGTACCTTCAAGCTCTGCTTGGTGTTGGGTGTTTGTCTCGCCTCTGCGCGCAGACTCGCCTCAAACGATTGGCAGC
>den05_63_7
AGACGCACTCTCCTCCGCTTATTGATATGCTTAAGTTCAGCGGGTATCCCTACCTGATCCGAGGTCAATCATGATAAAATTTGGGTTCTGGCAGGACACCACCGGGACCCTATAGCGAGGAGTATTACTACGCTTAGAGCCAGATGGCACCGCCACTGCTTTTAAGGGCTGCCCTGTGACGGGCATGCCCCAACACCAAGCTGAGCTTGAGGGGTGATAATGACGCTCGAACAGGCATGCCCCCCGGAATACCAAGGGGCGCAATGTGCGTTCAAAGATTCGATGATTCACTGAATTCTGCAATTCACATTACTTATCGCATTTCGCTGCGTTCTTCATCGATGCCAGAGCCAAGAGATCCGTTGTTGAAAGTTTTAATAATTTAAAACTTGTTTTCAGACGACACTAAATAATGGTTTGGGTTTGGGGGTCTCTGGCGGGCACGCACCAG
>den05_65_13
AGACGCACTCCTTGGTCATTTAGAGGAAGTAAAAGTCATAACAAGGTTTCCGTAGGTGAACCTGCGGAAGGATCATTAATAATGCCCTCTGGCTTCGGTCAGCTGGGTTCAATGTGTGTCATCTCTTCGGAGATGGCCATCCACACACACCGTGAACTGTGACTTCGGTCATCACAAACTTTTAGTAATGAATGTAAAAATCATAACAAAATAAAACTTTTAACAACGGATCTCTTGGCTCTCGCATCGATGAAGAACGCAGCGAAATGCGATAAGTAATGTGAATTGCAGAATTCAGTGAATCATCGAATCTTTGAACGCACCTTGCGCCCTTTGGTATTCCGAAGGGCATGCCTGTTTGAGTGTCATGAAACCTCACTCCACTTGGG
>den05_66_1
AGACGCACTCTCCTCCGCTTATTGATATGCTTAAGTTCAGCGGGTATCCCTACCTGATCCGAGGTCAAGAGTGTAAAAATGTACTTTTGGACGTCGTCGTTGTGAGTGCAAAGCGCGAGATGTACTGCGCTCCGAAGTCAATACGCCGGCTGCCAATTGTTTTAAGGCGAGTCTACACGCAGAGGCGAGACAAACACCCAACACCAAGCAGAGCTTGAAGGTACAAATGACGCTCGAACAGGCATGCCCCATGGAATACCAAGGGGCGCAATGTGCGTTCAAAGATTCGATGATTCACTGAATTCTGCAATTCGCATTACTTATCGCATTTCGCTGCGTTCTTCATCGATGCCAGAGCCAAGAGATCCGTTGTTGAAAGTTTTAATAATTTAAACTTGTTTTCAGACGACACTAAATATGGTTTGGTTTGGGGGTCTCTGGCGGG
>den05_67_1
AGACGCACTCCTTGGTCATTTAGAGGAAGTAAAAGTCGTAACAAGGTTTCCGTAGGTGAACCTGCGGAAGGATCATTAATAAATGGCGAAGCTTTCGAGCCTAGCTTTTATCATCCTATACACCTGTGAACTATTTGCCTTCAGGCACCAAACAAACATAATGTAATGAATGTAATCTACTATAATAAATACAACTTTCAACAACGGATCTCTTGGCTCTCACATCGATGAAGAACGCAGCGAAATGCGATAAGTAATGTGAATTGCAGAATTCAGTGAATCATCGAATCTTTGAACGCAAATTGCGCCCTTTGGTATTCCGAAGGGCATGCCTGTTTGAGTGTCTTATAAACCTCACCCCTAATGTTTATTACAATAGGTTGGTGCTTTGGGTGTTGCCATTTACC
>den05_68_24
AGACGCACTCCTTGGTCATTTAGAGGAAGTAAAAGTCGTAACAAGGTTTCCGTAGGTGAACCTGCGGAAGGATCATTATTGAATTCAAATCATCTGTGGCTTCGGTCCGGATGTGCCAACAGGTAACACTGTTGGTAATTCTATCCATAACACCTGTGAACTGTTGGATGCTTGCATCCACTTTTATACTAAACATTATTGTAACAAATGTAGTCTTATTATAACTAATAAAACTTTTAACAACGGATCTCTTGGCTCTCGCATCGATGAAGAACGCAGCGAAATGCGATAAGTAATGTGAATTGCAGAATTCAGTGAATCATCGAATCTTTGAACGCACCTTGCGCTCCTTGGTATTCCGAGGAGCATGCCTGTTTGAGTGTCATGAAACTCTCAAACCCAAGTTTTGGATTTCGATCCATGCTTGAGTTTGGATTTGGATGTTTGCCGG
>den05_69_1
AGACGCACTCCTTGGTCATTTAGAGGAAGTAAAAGTCGTAACAAGGTTTCCGTAGGTGAACCTGCGGAAGGATCATTATTTTAGTAGCTTGCTACTGCTCAGAGGTTTTGTCAGACTGTATAGTAATGCTACTGATGAGCAGCGTAAACCTCGACCCTAACCCTTGTTTTTGTGTACCTATGTTTCCTCAGCGGATTCTATCCGCTGGTTGGACATCTCTAACATATTTGGATACTCAATCAGCGTCTGAGAAACTTAATCATTACAACTTTCAACAACGGATCTCTTGGTTCTGGCATCGATGAAGAACGCAGCGAAATGCGATAAGTAGTGTGAATTGCAGAATTCAGTGAATCATCGAATCTTTGAACGCACATTGCGCCCCTTGGTATTCCATGGGGCATGCCTGTTCGAGCGTCATTTGTCTCTCAAGCTGTGCTTGGTGTTGGGT
>den05_70_32
AGACGCACTCTCCTCCGCTTATTGATATGCTTAAGTTCAGCGGGTAATCCTGCCTGATTTGAGATCTAATCTAAAGGTAGACTTTTCAATTAGAAGCTTCCATAATTAAGTTGGCTCAATGCGAACATTGAATCCTTAGCGAATAGTCTATTACGCCAAGTCAATCCAAACTTGTATTAGGGATGCTGATGTATTACGAACGAGCTAGGCACGAAGCCAGCAGCGCTCAGAATCCAAACACCAGCTGTTTACAAGAAACAGTTGGGTTGAAGAATTCATGACACTCAAACAGACATGCTCTCCGGAATACCAGAGAGCGCAAGATGCGTTCAAAGATTCGATGATTCACTGAATTCTGCAATTCACATTACGTATCGCATTTCGCTGCGTTCTTCATCGATGCGAGAGCCAAGAGATCCGTTGTTGTAAAGTTTTTATTTG
>den05_71_1
AGACGCACTCCTTGGTCATTTAGAGGAAGTAAAAGTCGTAACAAGGTAACCGTAGGTGAACCTGCGGTTGGATCATTACAAAGTTTTTGTTGTTGCTCTTCGGAGCCTCAACTTCAACCCCTTGTGCTATTGTGAATGTTTCTGGGTGTTCTTTTGGGCATAGTCGTCCAAACCACCCACTCTTATAAACACTATTATTTGTCTGAAATTAAGAAATTAATTATAAACAACTTTTGACAACGGATCTCTTGGCTCTCGCAACGATGAAGAACGCAGCGAAATGCGATACGTAGTGTGAATTGCAGAATTCAGTGAATCATCGAATCTTTGAACGCACCTTGCGCCCGTTGGTATTCCGACGGGCATGCCTGTTTGAGTGTCGTGAACAACCTCAACCTTGATTGGTTTTACCATCAAGGCTTGGACTTGGGTGTTGCTGCTGCAAAGTGGC
>den05_72_2
AGACGCACTCTCCTCCGCTTATTGATATGCTTAAGTTCAGCGGGTATCCCTACCTGATCCGAGGTCAACCTGTAAAAAATTGGGGGTTACTGGCAAGACACCACCGAGACCCTATAGCGAGAAGAATTACTACGCTCAGAGCTCAATGGCACCGCCACTGGGTTTAGAGGCTGCGAAACCGCAGGCCCCAAGACCAAGCCGAAGCTTGATGGGTTGAAATGACGCTCGAACAGGCATGCCCCGCGGAATACCACGGGGCGCAATGTGCGTTCAAAGATTCGATGATTCACTGAATTCTGCAATTCACATTACTTATCGCATTTCGCTGCGTTCTTCATCGATGCCAGAACCAAGAGATCCGTTGTTGAAAGTTTTTAAC
>den05_73_1
AGACGCACTCCTTGGTCATTTAGAGGAAGTAAAAGTCGTAACAAGGTTTCCGTAGGTGAACCTGCGGAAGGATCATTAATAGTGCCCTCTGATGCAAATCATTGGGTTAGATCTGCTCTCTTCGCAAGAAGAGGGTTTCCATACACACCGTGAACTGTGGCTTCGGCCATCACAAACTGTTAGTAATGAATGTAATATCATAACAAAAACAAAACTTTTAACAACGGATCTCTTGGCTCTCGCATCGATGAAGAACGCAGCGAAATGCGATAAGTAATGTGAATTGCAGAATTCAGTGAATCATCGAATCTTTGAACGCACCTTGCGCCCTTTGGTATTCCGAAGGGCATGCCTGTTTGAGTGTCATGAAACCTCACCCCACTTGGGTTTTGCCTGAGCGGTGGTGTATTGGGTGTTGCCTTGCTAAAGGCTCGCCTTAAAGACATAAGCA
>den05_74_52
AGACGCACTCCTTGGTCATTTAGAGGAAGTAAAAGTCGTAACAAGGTTTCCGTAGGTGAACCTGCGGAAGGATCATTACCTAGAGTTTGTGGGCTTTGCCTGCTATCTCTTACCCATGTCTTTTGAGTACTTACGTTTCCTCGGTGGGTTCGCCCGCCGATTGGACAATTTAAACCCTTTGCAGTTGCAATCAGCGTCTGAAAAACATAATAGTTACAACTTTCAACAACGGATCTCTTGGTTCTGGCATCGATGAAGAACGCAGCGAAATGCGATAAGTAGTGTGAATTGCAGAATTCAGTGAATCATCGAATCTTTGAACGCACATTGCGCCCCTTGGTATTCCATGGGGCATGCCTGTTCGAGCGTCATTTGTACCTTCAAGCATTGCTTGGTGTTGGGTGTTTGTCTCGCCTTTGCGTGTAGACTCGCCTTAAAACAGTTGGCAGCC
>den05_75_1
AGACGCACTCCTTGGTCATTTAGAGGAAGTAAAAGTCATAACAAGGTTTCCGTAGGTGAACCTGCGGAAGGATCATTAATAATGCCCTCTGGCTTCGGTCAGCTGGGTTCAATGTGTGTCATCTCTTCGGAGATGGCCATCCACACACACCGTGAACTGTGACTTCGGTCATCACAAACTTTTAGTAATGAATGTAAAAATCATAACAAAATAAAACTTTTAACAACGGATCTCTTGGCTCTCGCATCGATGAAGAACGCAGCGAAATGCGATAAGTAATGTGAATTGCGGAATTCAGTGAATCATCGAATCTTTGAACGCACCTTGCGCCCTTTGGTATTCCGAAGGGCATGCCTGTTTGAGTGTCATGAAACCTCACTCCACTTGGGTTTTGCCTGAGTGGTAGTGTATTGGGTGTTGCCTTGCCAAAGGCTCGCCTTAAAAGATAAGC
>den05_76_36
AGACGCACTCTCCTCCGCTTATTGATATGCTTAAGTTCAGCGGGTATCCCTACCTGATCCGAGGTCAAGAGTTAAAAAAAGTCTTACTGGACGCCACCGTATTGCTAACAAAGCGCGTTTTGTGCTGCGCTCCGAAATCTATACGCCGGCTGCCAATTGCTTTAAGGCGAGTCCACGCGCAAAGGCGGGACAAACACCCAACACCAAGCAGAGCTTGAAGGTACAAATGACGCTCGAACAGGCATGCCCCATGGAATACCAAGGGGCGCAATGTGCGTTCAAAGATTCGATGATTCACTGAATTCTGCAATTCACACTACTTATCGCATTTCGCTGCGTTCTTCATCGATGCCAGAACCAAGAGATCCGTTGTTGAAAGTTGTAATTATTAAGTTTTCAGACGCTGACTGCAACTGCAAATGGTTTAATTTTGTCCTTAGCGGCAGGCGGA
>den05_77_12
AGACGCACTCTCCTCCGCTTATTGATATGCTTAAGTTCAGCGGGTATCCCTACCTGATCCGAGGTCAAGAGTAAAAATTCTTATGGGTTGCGAGTATCGAGGCTATAAGTACAAAATGTGCTGCACTAGTAAACCAAAACACTGGCTGCCAATTGCTTTGAGATGAGTCCAGGCACAAGAGAATGGACAAACACCCAACACCAAGCACAGCTTGAGAGACAAATGACGCTCGAACAGGCATGCCCCATGGAATACCAAGGGGCGCAATGTGCGTTCAAAGATTCGATGATTCACTGAATTCTGCAATTCACACTACTTATCGCATTTCGCTGCGTTCTTCATCGATGCCAGAACCAAGAGATCCGTTGTTGAAAGTTGTAATGATTAAGTTTCTCAGACGCTGATTGAATATTCAAATATGTTAG
>den05_78_2
AGACGCACTCTCCTCCGCTTATTGATATGCATAAGTTCAGCGGGTATCCCTACCTGATCCGAGGTCAAGTCATAAAAGAGCTTACTGGATGCTGATCCACCAAACTTCAAGAAACGCAAATGTGCTGCGCGAGAAGCTGGCACGACCGCTGCCAATGACTTTGGGGCGAGTCCACGCATAAAGCGGGACAGACGCCCAACACCAAGCAGAGCTTGAGGGTGTAAATGACGCTCGAACAGGCATGCCCCACGGAATACCGAGGGGCGCAATGTGCGTTCAAAGATTCGATGATTCACGGAATTCTGCAATTCACACTACTTTTCGCATTTCGCTGCGTTCTTCATCGATGCCAGAACCAAGAGATCCATTGTTGAAAGTTGTAATAATTTAAATAGTTATC
>den05_79_1
AGACGCACTCCTTGGTCATTTAGAGGAAGTAAAAGTCGTAACAAGGTTTCCGTAGGTGAACCTGCGGAAGGATCATTACCTAGAGTTGCGGGCTTTGCCTGCTATCTCTTACCCATGTCTTTTGAGTACTTACGTTTCCTCGGTGGGTTCGCCCACCGATTGGACAACAACAAACCCTTTGCAGTTGCAATCAGCGTCTGAAAAAACATAATAATTACAACTTTCAACAACGGGTCTCTTGGTTCTGGCATCGATGAAGAACGCAGCGAAATGCGATAAGTAGTGTGAATTGCAGAATTCAGTGAATCATCGAATCTTTGAACGCACATTGCGCCCCCTGGTATTCCGGGGGGCATGCCTGTTCGAGCGTCATTTCACCACTCAAGCCTCGCTTGGTATTGGGCAACGCGGTCCGCCGCGTGCCTCAAATCGACCGC
>den05_83_1
AGACGCACTCTCCTCCGCTTATTGATATGCTTAAGTTCAGCGGGTATCTCTACCCGATCCGAGGTCAACCTGAGGTGTGATTTAACGGCCGTGAGGGCCCGAGACTCCGCGGCGAGACGTGATGCCACAACGCTGGGAGACGGGACCGCTCAGCCGGAGACTTTGAGGCGCGCGGGGGATTGCTCCCCCGCGAAGACGCCCAATACCCAGCGAGGCTGGAGTGGTGTAATGACGCTCGAACGGGCATGCCCCCCGGAATACCAGGGGGCGCAATGTGCGTTCAAAGATTCGATGATTCACTGAATTCTGCAATTCACATTACTTATCGCATTTCGCTGCGTTCTTCATCGATGCCAGAACCAAGAGATCCGTTGTTGAAAGTTTTGTTTCGATTTACTCGTTAAACTCCGACGCAGAGATGCAGCGTTAAGTGGTCCTCCGGGGG
>den05_84_1
AGACGCACTCCTTGGTCATTTAGAGGAAGTAAAAGTCGTAACAAGGTTTCCGTAGGTGAACCTGCGGAAGGATCATTAATGAATTCTAGGACTCTCTTTTTAGAGGTCCGACCCTTTCATTTCCTTACACTGTGCACACACTTCTTTTCACACATTTTAACACTATAGTATAAGAATGTAACAGTCTCTTTATTGAGCATAAATAAAAATAAAACTTTCAGCAACGGATCTCTTGGCTCTCGCATCGATGAAGAACGCAGCGAATTGCGATAAGTAATGTGAATTGCAGAATTCAGTGAATCATCGAATCTTTGAACGCACCTTGCACTCTTTGGTATTCCGAAGAGTATGTCTGTTTGAGTGTCATGAAACTCTCAACCCCCCTATTTTGTAATGAGATGGGCGTGGGCTTGGATTATGACTGCTGTCGGCGTAATTGCCGGCTCAGTTG
>den05_85_9
AGACGCACTCTCCTCCGCTTATTGATATGCTTAAGTTCAGCGGGTAGTCCTACTTGATTTGAGGCCAGATGTCAAAGTTACACAATGAGTAACATCCAAAGATGCACTTAAAGTGATGGTTTAGTTAGCAGACAGTAGTCTAGGTCCTGGCCATCCGAAGATGTCCTCAGCAAAATACTTATTATGCCAAGTCAAACCAGTCATATAGACAGATCCAAGCTAATACTTTTAAGATGAGTCGGTTCATCACCGGCAAACATCCAAATCCAAACTCAAGCATGGATCGAAATCCAAAACTTGGGTTTGAGGGTTTCATGACACTCAAACAGGCATGCTCCTCGGAATACCAAGGAGCGCAAGGTGCGTTCAAAGATTCGATGATTCACTGAATTCTGCAATTCACATTACTTATCGCTATTTCGCTGCGTTCTTCATCGATGCGAG
>den05_86_56
AGACGCACTCTCCTCCGCTTATTGATATGCTTAAGTTCAGCGGGTATCCCTACCTGATCCGAGGTCAACCTTGTGAAAGATTTAACGGCCGCGGCCGCCCGCACTCCGAAGCGATTAATGAAATCACAACGCTTAGAGACGGACAGCTCAGCCGGAGACTTTGAGGCGCGCGGATTGACCGCGGCGCCCAATACCAAGCCAGGCTTGAGTGGTGAAATGACGCTCGAACAGGCATGCCCTTCGGAATACCAAAGGGCGCAATGTGCGTTCAAAGATTCGATGATTCACTGAATTCTGCAATTCACATTACTTATCGCATTTCGCTGCGTTCTTCATCGATGCCAGAACCAAGAGATCCGTTGTTGAAAGTTTTGTTTAATTTACTTAAACTTCCGACGCAAAGATGCAGTGTTTGATGGTCTCCGGGGGCGCTCGCCGTCGAAACGGCAGG
>den05_87_1
AGACGCACTCTCCTCCGCTTATTGATATGCTTAAGTTCAGCGGGTAGTCCTACCTGATTTGAGGTCAGAATATAAAGTGTGCTAGAGTGGAGGGTTGCAAGAACTTATTATGCATTCCACTTAGACATTTAAGGCGAGCCATCGCTGGCAACACCCAAAGCCAACTACAGAATAAACTATAGTTGGAGGTTTATAAGACACTCAAACAGGCATGCCCTTCGGAATACCAAAGGGCGCAATTTGCGTTCAAAGATTCGATGATTCACTGAATTCTGCAATTCACATTACTTATCGCATTTCGCTGCGTTCTTCATCGATGTGAGAGCCAAGAGATCCGTTGTTGAAAGTTGTATTTGTTATAATAATTTACATTCATTACATTATGTTTAAGTTTGTTGCCCAAAGGCAAATAG
>den05_90_5
AGACGCACTCCTTGGTCATTTAGAGGAAGTAAAAGTCGTAACAAGGTTTCCGTAGGTGAACCTGCGGAAGGATCATTATTGAATGCCCTCACGGGCTTTAATATCCAACCAACCTCTGTGAACCGTCGCCCTCGGGCGCACTATTACAAACTATAACAGTCATGAACGTAGTATACAAAAACTAAACACAACTTTCAACAACGGATCTCTTGGCTCTCGCATCGATGAAGAACGCAGCGAAATGCGATAAGTAATGTGAATTGCAGAATTCAGTGAATCATCGAATCTTTGAACGCACCTTGCGCCCTCTGGTATTCCGGAGGGCATGCCTGTTTGAGTGTCATGTAGACTCAACCTCCCCGGTTTATGATCGGGACGGGTTGGATGTGGGCGCTGCCGGTCACGGCTCGCCTTAAATGTCTTAGCGGCTTCAGAAGCCCCACTCTGGCGT
>den05_91_10
AGACGCACTCCTTGGTCATTTAGAGGAAGTAAAAGTCGTAACTAGGTTTCCGTAGGTGAACCTGCGGAAGGATCATTAATGATTGAACGTCTGTCGAGCTTGCTCACAGGCACATCATATCCATAACACCTGTGCACTTGTCGGATGGCTTAGTGAAGACCGCAAGGTTGGATCTATCCATCTACTTTACATAACAATTCTGTAACAAATGTAGTCTTATTATAACATAATAAAACTTTCAACAACGGATCTCTTGGCTCTCGCATCGATGAAGAACGCAGCGAAATGCGATAAGTAATGTGAATTGCAGAATTCAGTGAATCATCGAATCTTTGAACGCACCTTGCGCTCCTTGGTATTCCGAGGAGCATGCCTGTTTGAGTGTCATGAAAACCCTCAACCCTGGCTTGGTATTGGGCGCCGCGGTCAATCCGCGCGCCTCAAAGTCTCC
>den05_92_12
AGACGCACTCCTTGGTCATTTAGAGGAAGTAAAAGTCGTAACAAGGTTTCCGTAGGTGAACCTGCGGAAGGATCATTAGTGAATTGAGCTGGCTTCGGCCGCTCTGATCTATACACACCTGTGAACTGTTGGCCTTCGGGTCTTTAAATACAACTGTGACGAACGTAAATTATTATAACAAATAAAACTTTTAACAACGGATCTCTTGGCTCTCGCATCGATGAAGAACGCAGCGAAATGCGATAAGTAATGTGAATTGCAGAATTCAGTGAATCATCGAATCTTTGAACGCACCTTGCGCCCGTTGGTATTCCGACGGGCATGCCTGTTTGAGTGTCGTGAACAACCTCAACCTTGATTGGTTTTACCATCAAGGCTTGGACTTGGGTGTTGCTGCTGCAAAGTGGCTCGCCTTAAAAC
>den05_93_1
AGACGCACTCTCCTCCGCTTATTGATATGCTTAAGTTCAGCGGGTATTCCTACCTGATCCGAGGTCAACCATTAAAAAAGTGCCCCCCGAGAGGGTGCGGTTTATGGCTGTCGTCTGGCCGGCTTGCAGAAGCGAGATAAAAAATTACTACGCTCAGAGCACGAACAGACTCCGCCACTGGTTTTGAGGAGCTGCGTATTAGGCAGTCTCCCAACACTAAGCTAGGCTTAAGGGTTGAAATGACGCTCGAACAGGCATGCCCACTAGAATACTAATGGGCGCAATGTGCGTTCAAAGATTCGATGATTCACTGAATTCTGCAATTCACATTACTTATCGCATTTCGCTGCGTTCTTCATCGATGCCAGAACCAAGAGATCCGTTGTTGAAAGTTTTAACTTATTTCTTAGTTTGATTTCAG
>den05_94_9
AGACGCACTCTCCTCCGCTTATTGATATGCTTAAGTTCAGCGGGTAATCCTGACTGATTTGAGGTCTAAAGCTTAAAGTAAGATTTGCATTAGAAGCACCACTTATATTGAAAGGCAAACGTCCCCAGCGAAATAATTATTACGCCGAGTCAAACCGTTCTGTTTTCAAAATGGGTAACTCATGTATTTCAGTTGAGCTGGTCCTAATCAAAGGGTCCGGCAGCAACCATAAACCAAGCCCAAGCACCTATCTCATTACAAAATAGGGGGGTTAGAGTTTCATGACACTCAAACAGACATACTCTTCGGAATACCAAAGAGTGCAAGGTGCG
>den05_95_28
AGACGCACTCCTTGGTCATTTAGAGGAAGTAAAAGTCGTAACAAGGTTTCCGTAGGTGAACCTGCGGAAGGATCATTACCGAGAGTTGTAGGCTTCTGTCTACCATCTCTTACCCATGTCTTTTGCGTACTTAACGTTTCCTCGGCAGGTCCGCCTGCCGTAGGACAATTATAAACCATTTGCAGTTGCAGTCAGCGTCTGAAAAACATAATAATTACAACTTTTAACAACGGATCTCTTGGTTCTGGCATCGATGAAGAACGCAGCGAAATGCGATAAGTAGTGTGAATTGCAGAATTCAGTGAATCATCGAATCTTTGAACGCACATTGCGCCCCTTGGTATTCCATGGGGCATGCCTGTTCGAGCGTCATTTGACCTTCAAGCTCTGCTTGGTGTTGGGTGTTTGTCCCGCCTTTGTGCGCGG
>den05_96_17
AGACGCACTCCTTGGTCATTTAGAGGAAGTAAAAGTCGTAACAAGGTTTCCGTAGGTGAACCTGCGGAAGGATCATTACCGAGAGTTGTAGGCTTCTGTCTACCATCTCTTACCCATGTCTTTTGCGTACTACACGTTTCCTCGGCAGGTCCGCCTGCCGCTAGGACAAAATTAAACCATTTGCAGTTGCAGTCAGCGTCTGAAAAACTTAATAATTACAACTTTCAACAACGGATCTCTTGGTTCTGGCATCGATGAAGAACGCAGCGAAATGCGATAAGTAGTGTGAATTGCAGAATTCAGTGAATCATCGAATCTTTGAACGCACATTGCGCCCCTTGGTATTCCATGGGGCATGCCTGTTCGAGCGTCATTTGTACCTTCAAGCTCTGCTTGGTGTTGGGTGTTTGTCCGCCTTTGCGCGTGGACTCGCCTTAAAGCAATTGGCAGC
>den05_98_7
AGACGCACTCTCCTCCGCTTATTGATATGCTTAAGTTCAGCGGGTAGTCCTACCTGATTTGAGGTCAGAATATAAAGTGTGTTAGAGTGGAGGGTTGCAAGAACTTATTATGCATTCCACTTAGACATTTAAGGCGAGCCATCGCTGGCAACACCCAAAGCCAACTACAGAATAAACTATAGTTGGAGGTTTATAAGACACTCAAACAGGCATGCCCTTCGGAATACCAAAGGGCGCAATTTGCGTTCAAAGATTCGATGATTCACTGAATTCTGCAATTCACATTACTTATCGCATTTCGCTGCGTTCTTCATCGATGTGAGAGCCAAGAGATCCGTTGTTGAAAGTTGTATTTGTTATAATAATTTACATTCATTACATTATGTTTAAGTTTGTG
>den05_99_1
AGACGCACTCTCCTCCGCTTATTGATATGCTTAAGTTCAGCGGGTATCCCTACCTGATCCGAGGTCAAGAGTGTTAAAATGTACTTTTAGACGTCGTCGTTATAAGTGCAAAGCACAAGATGTACTGCGCTCCGAAATCAATACGCCAGCTGCCAATTGTTTTAAGGCGAGTCTACACGCAAAGGCGAGACAAACACCCAACACCAAGCAATGCTTAAAGGTACAAACGACGCTCAAACAGGCATGCCCCATGGAATACCAAGGGGCGCAATGTGCGTTCAAAGATTCGATAATTCACTAAATTCTGCAATTCACACTACTTATCGCATTTCGCTGTGTTCTTCATCGATGCCAGAACCAAGAGATCCGTTGTTGAAAGTTGTAACTATTATGTTTTTCAGACGCTAATTGCAACTGCAAAGGGTTTAAATTGTCCAATCGGCGGGCGAAC
>den05_100_1
AGACGCACTCCTTGGTCATTTAGAGGAAGTAAAAGTCGTAACAAGGTTTCCGTAGGTGAACCTGCGGAAGGATCATTAATGAATACAGATGCCTGTCGAGCTTGCTCACGGGTTTTCTATCATATCCATATCACCTGTGCACTTGTTGGATGTTCTAAAGACGTAGGCTTAAAGCTGAAGTCAATAGTCATCCACTTACACTAAACAATAATGTAACAAATGTAGTCTTATTATAACATAATAAAACTTTCAACAACGGATCTCTTGGCTCTCGCATCGATGAAGAACGCAGCGAAATGCGATACGTAATGTGAATTGCAGAATTCAGTGAATCGTCGAATCTTTGAACGCATCTTGCGCTCTCTGGTATTCCGG
>den05_101_2
AGACGCACTCTCCTCCGCTTATTGATATGCTTAAGTTCAGCGGGTAGTCCTGACTGATTTGAGGTCTAAATCTTAAATTGATGTTAAATTAGAAGCACCATTTACTATTATAAAAGGACGTCCTCAGCGAAATAGTTATTACGCCGAGTCAAACCGTCTATTATAAAATAGGTAGCTCGTGTATTTCAGTTGAGAAGACTGTTAAGCCTTCAACAACCATGAACCAAGCCCACACTTATATCATTACAAAATAAGGGGG
>den05_102_3
AGACGCACTCTCCTCCGCTTATTGATATGCTTAAGTTCAGCGGGTATTCCTACCTGATCCGAGGTCAACCTGTAAAAGTTTGGTGGTTTTACGGCGGGAGTCCCTCCGGATCCCAGTGCGAGACGTTGTGTTACTACGCAAAGGAGGCTCCGGGAGGGTCCGCCACTACATTTAAGGGCCTACGTCAAACGTAGGGCCCCAACACCAAGCTGGGCTTGAGGGTTGAAATGACGCTCGAACAGGCATGCCCGCCAGAGTGCTGGCGGGCGCAATGTGCGTTCAAAGATTCGATGATTCACTGAATTCTGCAATTCACATTACTTATCGCATTTCGCTGCATTCTTCATCGATGCCAGAACCAAGAGATCCGTTGTTAAAAGTTTTAATTATTTGCTTGTGCCACTCAGAATAAACGTACGTTAAAATAGAAGTTTGCTATCCTCCGGCGGGC
>den05_103_129
AGACGCACTCCTTGGTCATTTAGAGGAAGTAAAAGTCGTAACAAGGTTTCCGTAGGTGAACCTGCGGAAGGATCATTACCTAGAGTTTGTAGACTTCGGTCTGCTACCTCTTACCCATGTCTTTTGAGTACCTTCGTTTCCTCGGCGGGTCCGCCCGCCGATTGGACAACATTCAAACCCTTTGCAGTTGCAATCAGCGTCTGAAAAAACATAATAGTTACAACTTTCAACAACGGATCTCTTGGTTCTGGCATCGATGAAGAACGCAGCGAAATGCGATAAGTAGTGTGAATTGCAGAATTCAGTGAATCATCGAATCTTTGAACGCACATTGCGCCCCTTGGTATTCCATGGGGCATGCCTGTTCGAGCGTCATTTGTACCTTCAAGCTCTGCTTGGTGTTGGGTGTTTGTCTCGCCTCTGCGTGTAGACTCGCCTTAAAACAATTGGC
>den05_104_1
AGACGCACTCTCCTCCGCTTATTGATATGCTTAAGTTCAGCGGGTATCCCTACCCGATCCGAGGTCAACCTGAGGTGTGATTTAACGGCCGTGAGGGCTCGTAAACTCCGCGGCGAGACGTGATGCCACAACGCTGGGAGACGAGACCGCTCAGCCGGAGACTTTAAGGCGCGCGGGGAGTGATCCCCCACGAGACGCCCAATACCCAGCGAGGCTGGAGTGGTGTAATGACGCTCGAACGGGCATGCCCCCCGGAATACCAGGGGGCGCAATGTGCGTTCAAAGATTCGATGATTCACTGAATTCTGCAATTCACATTACTTATCGCATTTCGCTGCGTTCTTCATCGATGCCAGAGCCATGAGATCCGTTGTTGAAAGTTTTAAATATTAAACTTTTACTCAGACGACACTAATATTCAGGGTTTTGGGTTCTCTGGCGGACGCGTACT
>den05_105_5
AGACGCACTCTCCTCCGCTTATTGATATGCTTAAGTTCAGCGGGTATCCCTACCTAATTCGAGGTCGACGTTTGAAGGTGTGGCCGCGAAGACCACGCTTGCACGGCAGGCGTCGAGCGGACCCACGAGCTGCATCGCTGCTGCGCTCCAGGCCGCACCGGCACCGCCGATGGATTCAAGGGCCGCCGCCTCCCGCGAGGGAGGGGCGATCCCCAACACCAAGCTTGCGCTTGAGGGTGTAAACGACGCTCGAATAGGCATGCCCCTAGGAATACCAGGGGGCGCAATGTGCGTTCAAAGACTCGATGATTCACTGAAATCTGCAATTCACACTAGTTATCGCATTTCGCTGCGTTCTTCATCGATGCCGGAGCCAAGAGATCCATTGTTAAAAGTTGTACTTTATCGCATTCGCGAAGAAGGTTATCAGACGTTCGTCTCACAAAACGGT
>den05_106_5
AGACGCACTCTCCTCCGCTTATTGATATGCTTAAGTTCAGCGGGTATTCCTACCTGATCTGAGGTCGACCTTGTAAAAGTTGGGGGTTTTACGGCGGGCCGCACCGCTCTCCGCCTGCGAGGTGGTTTTAGTACTACGCAGGGGAGGCTACAGCGTGGTCGCCACTGGATTTAGGGGCCGGCCTCCCACCGGAGTGGGTGTGGCCGATCCCCAACACCGCCCCCGACAGAAGCCGGGCGCGAGGGTCGAAACGACGCTCAGACAGGCATGCCCGCCAGAATACTGGCGGGCGCAATGTGCGTTCAAAGATTCGATGATTCACTGAATTCTGCAATTCGCATTACTTATCGCATTTCGCTGCGTTCTTCATCGATGCTAGAGCCAAGAGATCCGTTGTTGAAAGTTTTAATTTTGATTTTGTAAATCACACTCAGAGTACTCAAACGGTAAA
>den05_107_3
AGACGCACTCCTTGGTCATTTAGAGGAAGTAAAAGTCGTAACAAGGTTTCCGTAGGTGAACCTGCGGAAGGATCGTTACCTAGAGTTTGGTGGACTTTGTCTGCTATCTCTTACCCATGTCTTTTGAGTACTTACGTTTCCTCGGTGGGTTCGCCCGCCGATTGGACAATTTAAACCATTTGCAGTTGCAATCAGCGTCTGAAAAACATAATAATTACAACTTTCAACAACGGATCTCTTGGTTCTGGCATCGATGAAGAACGCAGCGAAATGCGATAAGTAGTGTGAATTGCAGAATTCAGTGAATCATCGAATCTTTGAACGCACATTGCGCCCCTTGGTATTCCATGGGGCATGCCTGTTCGAGCGTCATTTGTACCTTCAAGCTTTGCTTGGTGTTGGGTGTTTGTCTCGCCTTTGCGTG
>den05_108_13
AGACGCACTCCTTGGTCATTTAGAGGAAGTAAAAGTCGTAACAAGGTTTCCGTAGGTGAACCTGCGGAAGGATCATTACCGAAGTCAAGGCCCCTTCGGGGGCTAAACTTCCACCCTTTGTTTACCTTACCATTGTTGCTTTGGCGGGCCGCCCTAGGCCACCGGCTCTCGAGCTGGTGCGTGCCCGCCAGAGACCCCCAAACCCAAACCATATTTAGTGTCGTCTGAAAACAAGTTTAAATTATTAAAACTTTCAACAACGGATCTCTTGGCTCTGGCATCGATGAAGAACGCAGCGAAATGCGATAAGTAATGTGAATTGCAGAATTCAGTGAATCATCGAATCTTTGAACGCACATTGCGCCCCTTGGTATTCCGGGGGGCATGCCTGTTCGAGCGTCATTATCACCCCTCAAGCTCAGCTTGGTGTTGGGGCATGCCCGTCACAGGG
>den05_109_7
AGACGCACTCCTTGGTCATTTAGAGGAAGTAAAAGTCGTAACAAGGTTTCCGTAGGTGAACCTGCGGAAGGATCATTATTTTAGTAGCTTGCTACTGCTCAGAGGTTTTGTCAGACTGTATAGTAATGCTACTGATGAGCAGCGTAAACCTCGACCCTAACCCTTGTTTTTTGTGTACCTATGTTTCCTCAGCGGATTCTATCCGCTGGTTGGACATCTCTAACATATTTGAATATTCAATCAGCGTCTGAGAAACTTAATCATTACAACTTTCAACAACGGATCTCTTGGTTCTGGCATCGATGAAGAACGCAGCGAAATGCGATAAGTAGTGTGAATTGCAGAATTCAGTGAATCATCGAAATCTTTGAACGCACATTGCGCCCCTTGGTATTCCATGGGGCATGCCTGTTCGAGCGTCATTTGTCTCTCAAGCTGTGCTTGGTGTTGG
>den05_110_1
AGACGCACTCTCCTCCGCTTATTGATATGCTTAAGTTCAGCGGGTATCCCTACCTGATCCGAGGTCAACCTGTAAAAATGGGGGGTTTTGGCGAGCCACCGGGGGGACCCTATAGCGAGGAGATTTACTACGCTTAGAGCCCACCGGCACCGCCACTGATTTTAGGGGCCGCGGGTACCGCGAACCCCAATACCAAGCCAGGCTTGAGTGGTTATAATGACGCTCGAACAGGCATGCCCGGCGGAATACCACCGGGCGCAATGTGCGTTCAAAG
>den05_111_19
AGACGCACTCTCCTCCGCTTATTGATATGCTTAAGTTCAGCGGGTATCCCTACCTGATCCGAGGTCAAGAGTAAAAATTCTTGTGGGTTGCAAGTATCTAAGCTACAAGTGCAAAATGTGCTGCACTAGTAAACCAAAACACTGGCTGCCAATTGCTTTGAGATGAGTCCAGGCACAAGAGAATGGACAAACATCCAACACCAAGCACAGCTTGAGAGACAAATGACGCTCGAACAGGCATGCCCCATGGAATACCAAGGGGCGCAATGTGCGTTCAAAGATTCGATGATTCACTGAATTCTGCAATTCACACTACTTATCGCATTTCGCTGCGTTCTTCATCGATGCCAGAACCAAGAGATCCGTTGTTGAAAGTTGTAATAATTAAGTTTCTCAGACGCTGATTGAATGTTCAAGTATGTTAGAGATGTCCAG
>den05_112_2
AGACGCACTCTCCTCCGCTTATTGATATGCTTAAGTTCAGCGGGTATCCCTACCTGATCCGAGGTCAAAAGTTAAAAATGGGCTTAATGGTCGCTAGTATTCATGGGCTAGAATCGCAAAATGTGCTGCGCTTCAATACCAAAACACTGGCTGCCAATTGCTTTAAGGCGAGTCCAAACACCAGGGAGAGGACAAACACCCAACACCAAGCAGAGCTTGAGGGTACAAATGACGCTCGAACAGGCATGCCCCATGGAATACCAAGGGGCGCAATGTGCGTTCAAAGATTCGATGATTCACTGAATTCTGCAATTCACACTACTTATCGCATTTCGCTGCGTTTTTCATCGATGCCAGAACCAAGAGATCCGTTGTTAAAAGTTGTAAATTATTAAGTTTTCAGACGCTGAATTTAAAATTAAAAGGTTATAAAGTTTGTCCAATCGGCAGG
>den05_113_3
AGACGCACTCTCCTCCGCTTATTGATATGCTTAAGTTCAGCGGGTATCCCTACCTGATCCGAGGTCAACCTTGTGTGGGGTGTTTAACGGCCGGGTCGCCCGGTCCCAGAAGCGGATTGAGTTGCCACAACGCTTTGAGACGGACGGCTCAGCCGGAGACATTGGGGCGTGCGGCGAACCGCGGCGTCCAATAACAAGCGAGGCTTGAGTGGTGAAATGACGCTCGAACAGGCATGCCCCCCGGAATACCAAGGGGCGCAATGTGCGTTCAAAGATTCGATGATTCACTGAATTCTGCAATTCACATTACTTATCGCATTTCGCTGCGTTCTTCATCGATGCCAGAACCAAGAGATCCGTTGTTGAAAGTTTTGATTGATTTATCGTTTGACTCGGACGCACAGATGCAGCGTTGAACGGTCCGCCGGGGGCCCCGACCGGG
>den05_114_1
AGACGCACTCTCCTCCGCTTATTGATATGCTTAAGTTCAGCGGGTATCCCTACCTGATCCGAGGTCAACCATAAAAAATTTGGGGTTGCTGGCCAGTGACCTACTGGGCTCCGTAGCGAGAAGTATTACTACGCTCAGAGCCAACAGGCACCGCCACTGTCTTTAAGGGCTGCAGAGAGAGCTGGCCCCAATACCAAGCAGAGCTTGAGGGTTGAAATGACGCTCGAACAGGCATGCCCCCCGGAATACCAAGGGGCGCAATGTGCGTTCAAAGATTCGATGATTCACTAAATTCTGCAATTCACATTACTTATCGCATTTCACTGCGTTCTTCATCGATGCCAGAACCAAGAGATCCGTTGTTGAAAGTTTTAAC
>den05_115_2
AGACGCACTCCTTGGTCATTTAGAGGAAGTAAAAGTCGTAACAAGGTTTCCGTAGGTGAACCTGCGGAAGGATCATTAGTGAATTTAGCGCATCTGCTTTGCAGAGCGTGACCTCCACTTTCTAACTCTGTGCACTTAATGGCGGAAGAGATGAAATATGCTCTTCTGCGGCTCATTTTATAACACTAGTTAAAGAATGTAACGAAATATCGAAAACAAAAAAAACTTTCAACAACGGATCTCTTGGCTCTCGCATCGATGAAGAACGCAGCGAAATGTGATAAGTAATGTGAATTGCAGAATTCAGTGAATCATCGAATCTTTGAACGCACCTTGCGCTCCCTGGTATTCCGGGGAGCATGTCTGTTTGAGTGTCATGAACTCTTCAACCCACCGGTTTCTTGTAAACTGGCTGGTGTTTGGTTTCTGAGTGTTGCTCGTCCTTGTGACT
>den05_117_1
AGACGCACTCTCCTCCGCTTATTGATATGCTTAAGTTCAGCGGGTATCCCTACCTGATCCGAGGTCAAAGGTTGAAAAAAGGCTTGCTGGACGCTGACCTTGGCTGGGCAAGAGCGCGACTTGTGCTGCGCTCCGAAACCAGTAGGCCGGCTGCCAATGACTTTAAGGCGAGTCTCCAGCGAGCTGGAGACAAAAGACGCCCAACACCAAGCAAAGCTTGAGGGTACAAATGACGCTCGAACAGGCATGCCCTTTGGAATACCAAAGGGCGCAATGTGCGTTCAAAGATTCGATGATTCACTGAATTCTGCAATTCACACTACGTATCGCATTTCGCTGCGTTCTTCATCGATGCCAGAACCAAGAGATCCGTTGTTGAAAGTTGTAATTAATTACGTTGTTACTGACGCTGATTGCTATTACAAAAAGGTTTATGGTTGGTCCTGATGGC
>den05_118_10
AGACGCACTCTCCTCCGCTTATTGATATGCTTAAGTTCAGCGGGTAATCCTACCTGATTTGAGGCCACACAGTAAAGTAGCGTCTCATAGTGAGAACATGATTAGAAGCAGACGGCATCAAGCCTTGGCCAGGTGTTACCCTGTCCCCGATGAATACTTATTACATCGAGTCGAACCAAGTCATAGACAAGTCCAGCTAATAGTTTTAAGGCGAGCCACTTTGCAGCAGCAACACCCAAGTCCAAGCCTTGATGGTAAAACCAATCAAGGTTGAGGTTGTTCACGACACTCAAACAGGCATGCCCGTCGGAATACCAACGGGCGCAAGGTGCGTTCAAAGATTCGATGATTCACTGAATTCTGCAATTCACATTACTTATCGCATTTCGCTGCGTTCTTCATCGATGCGAGAGCCAAGAGATCCGTTGTTAAAAGTTTATTTGTTATTAAT
>den05_119_6
AGACGCACTCTCCTCCGCTTATTGATATGCTTAAGTTCAGCGGGTATCCCTACCTGATCCGAGGTCAACCTGTAAAAAATAAAGGTTTCAGTCGGCAGAAGTCCTCTCCATTGACAGACGTTAATTGAATAAATTCTACTACGCCTAAAGCCGGTGAGGCCTCGCCGAGGTCTTTAAGGCGCGCCCAACTAAGGACGACGCCCAATACCAAGCATAGCTTGAGTGGTGTAATGACGCTCGAACAGGCATGCCCCTCGGAATACCAAGGGGCACAATGTGCGTTCAAAGATTCGATGATTCACTGAATTCTGCAATTCACATTACTTATCGCATTTCGCTGCGTTCTTCATCGATGCGAGAACCAAGAGATCCGTTGTTGAAAGTTTTGATTTATTCAAAATTTTAACTCAGACGACCGGTTTAATAACAAGAGTTTGGTTTAACTCTGGCG
>den05_121_5
AGACGCACTCTCCTCCGCTTATTGATATGCTTAAGTTCAGCGGGTAGTCCTACCTGATTTGAGGCCAGATGTTATGAATATTAATCCGAAGATCAATGGATTAGAAAGCGGTCTTTAGTCCTGCAACAGGGCCATCCGAAGATGTCCTTAGCGAAATACTTATTACGCCAAGTCAAACCATGTCGCGAGACAGATCCAGCTATTACTTTTAAGACGAGCCGACTTGACATCGGCAAACGTCCAAATCCAAGCCAAAGAAAGGTCAAATAACCAATCTAAGGTTGAGGGGTTTTCATGACACTCAAACAGGCATGCTCCTCGGAATACCAAGGAGCGCAAGGTGCGTTCAAAGATTCGATGATTCACTGAATTCTGCAATTCACATTACTTATCGCATTTCGCTGCGTTCTTCATCGATGCGAGAGCCAAGAGATCCGTTGTTG
>den05_122_11
AGACGCACTCTCCTCCGCTTATTGATATGCTTAAGTTCAGCGGGTATCCCTACCTGATCCGAGGTCAAAAGTGAAAAAGGCTTGTGGAAGCGGGCGTATAGCTTTGAATCGCGACTTGTGCTGCGCTTCAAAACCAAACACTGGCTGCCAATTACTTTAAGGCGAGTCCCTCAGGACAAACACCCAACACCAAGCAAAGCTTGAAGGTACAAATGACGCTCGAACAGGCATGCCCCATGGAATACCAAGGGGCGCAATGTGCGTTCAAAGATTCGATGATTCACTGAATTCTGCAATTCACACTACTTATCGCATTTCGCTGCGTTCTTCATCGATGCCAGAACCAAGAGATCCGTTGTTGAAAGTTGTAATTATTAATTTTGTTCAGACGCTGATTGAAAATTAAATAGGTTATAATTGGTTTCACTCGGCAAGCAAGCCTGCCGAGGAA
>den05_124_6
AGACGCACTCCTTGGTCATTTAGAGGAAGTAAAAGTCGTAACAAGGTCTCCGTAGGTGAACCTGCGGAGGGATCATTAACCGTAACACAGACTCGGTGCGGACTTCGGTCCCCGAGGAAATGTCACACCCTTTGTTGTCCGACCACGTTGCCTCGGGGGTGACCCTGCCTTCGGGCTCGTCCCCCCGGTGGACCAAACCAAACTCTTGCGTAACTTTGCAGTCTGAGTGATTTATAAATAAATCAAAACTTTCAACAACGGATCTCTTGGTTCTGGCATCGATGAAGAACGCAGCGAAATGCGATAAGTAATGTGAATTGCAGAATTCAGTGAATCATCGAATCTTTGAACGCACATTGCGCCCCGTGGTATTCCGCGGGGCATGCCTGTTCGAGCGTCATTACACCACTCAAGCCTCGCTTGGTATTGGGCGACGCGGTCCGCCGCGCGC
>den05_125_38
AGACGCACTCCTTGGTCATTTAGAGGAAGTAAAAGTCGTAACAAGGTTTCCGTAGGTGAACCTGCGGAAGGATCATTACCTAGAGTTTGTGGGCTTTGCCCGCTACCTCTTACCCATGTCTTTTGAGTACTTACGTTTCCTCGGCGGGTCCGCCCGCCGATTGGACAAAATTAAACCCTTTGCAGTTGCAATCAGCGTCTGAAAAACATAATAGTTACAACTTTCAACAACGGATCTCTTGGTTCTGGCATCGATGAAGAACGCAGCGAAATGCGATAAGTAGTGTGAATTGCAGAATTCAGTGAATCATCGAATCTTTGAACGCACATTGCGCCCCTTGGTATTCCATGGGGCATGCCTGTTCGAGCGTCATTTGTACCTTCAAGCTTTGCTTGGTGTTGGGTGTTTGTCTCGCCTTTGCGTGTAGACTCGCCTTAAAACAATTGGCAGC
>den05_126_1
AGACGCACTCTCCTCCGCTTATTGATATGCTTAAGTTCAGCGGGTATCCCTACCTGATCCGAGGTCAAAAGTTGAAAAAAAGGCTTAATGGATGCTGGACCTTTGCTGATAGAGAGTGCGACTTGTGCTGCGCTCCGAAACCAGTAGGCCGGCTGCCAATTACTTTAAGGCGAGTCTCCAGCAAAGCTAGAGACAAGACGCCCAACACCAAGCAAAGCTTGAGGGTACAAATGACGCTCGAACAGGCATGCCCTTTGGAATACCAAAGGGCGCAATGTGCGTTCAAAGATTCGATGATTCACTGGATTCTGCAATTCACACTACTTATTGCATTTCGCTGCGTTCTTCATCGATGCCAGAACCAAGAGATCCGTTGTTGAAAGTTGTAATTATTAATTTGTTACTGACGCTGATTGCAATTACAAAAGGTTTATGTTTGTCTAGCGGTGGC
>den05_127_1
AGACGCACTCCTTGGTCATTTAGAGGAAGTAAAAGTCATAACAAGGTTTCCGTAGGTGAACCTGCGGAAGGATCATTAATAATGCCCTCTGGCTTCGGTCAGCTGGGTTCAATGTGTGTCATCTCTTCGGAGATGGCCATCCACACACACCGTGAACTGTGACTTCGGTCATCACAAACTTTTAGTAATGAATGTGAATATCATAACAAAATAAAACTTTTAACAACGGATCTCTTGGCTCTCGCATCGATGAAGAACGCAGCGAAATGCGATAAGTAATGTGAATTGCAGAATTCAGTGAATCATCGAATCTTTGAACGCACATTGCGCCCCCTGGTATTCCGGGGGGCATGCCTGTTCGAGCGTCATTTCACCACTCAAGCCTCGCTTGGTATTGGGCAACGCGGTCCGCCGCGTGCCTCAAATCGTCCGGCTGGGTCTTCTGTCCCCT
>den05_128_2
AGACGCACTCCTTGGTCATTTAGAGGAAGTAAAAGTCGTAACAAGGTTTCCGTAGGTGAACCTGCGGAAGGATCATTACCTAGAGTTGCGGGCTTTGCCTGCTATCTCTTACCCATGTCTTTTGAGTACTTACGTTTCCTCGGTGGGTTCGCCCACCGATTGGACAACAACAAACCCTTTGCAGTTGCAATCAGCGTCTGAAAAAACATAATAATTACAACTTTCAACAACGGATCTCTTGGTTCTGGCATCGATGAAGAACGCAGCGAAATGCGATAAGTAGTGTGAATTGCAGAATTCAGTGAATCATCGAATCTTTGAACGCACATTGCGCCCCTTGGTATTCCATGGGGCATGCCTGTTCGAGCGTCATTTGTACCTTCAAGCTTTGCTTGGTGTTGGGTGTTTGTCTCGCCTCCGCGTGTAG
>den05_129_11
AGACGCACTCCTTGGTCATTTAGAGGAAGTAAAAGTCGTAACAAGGTTTCCGTAGGTGAACCTGCGGAAGGATCATTAATAAATGGCGAAGCTTTCGAGCCTAGCTTTTATCATCCTATACACCTGTGAACTATTTGCCTTCGGGCACCAAACAAACATAATGTAATGAATGTAATCTACTATAATAAATACAACTTTCAACAACGGATCTCTTGGCTCTCACATCGATGAAGAACGCAGCGAAATGCGATAAGTAATGTGAATTGCAGAATTCAGTGAATCATCGAATCTTTGAACGCAAATTGCGCCCTTTGGTATTCCGAAGGGCATGCCTGTTTGAGTGTCTTATAAACCTCACCCCTAATGTTTTATTACAATAGGTTGGTGCTTTGGG
>den05_130_6
AGACGCACTCTCCTCCGCTTATTGATATGCTTAAGTTCAGCGGGTAGTCCTACCTGATTTGAGATCTAATCAAAAAATAGACTTTAGGATTAGGAGCTTCCTTTAACCCAACTCGGCTCTAGTAAACTAGAATCCTCAGCGAATAGTCTATTACGCCAAGTCAATCCGAAGTTCGGTTGCGGATGCTAATGCATTACGAACGAGCTAAGCCGAAGCAGAGCAGCGCTCAGAAACCAAGCACCACCAGATTCACTAAGAAAGAGGTGGGTTGAAGATTTCATGACACTCAAACAGGCATGCTCCTCGGAATACCAAGGAGCGCAAGGTGCGTTCAAAGATTCGATGATTCACTGAATTCTGCAATTCACATTACGTATCGCATTTCGCTGCGTTCTTCATCGATGCGAGAGCCAAG
>den05_131_96
AGACGCACTCCTTGGTCATTTAGAGGAAGTAAAAGTCGTAACAAGGTCTCCGTTGGTGAACCAGCGGAGGGATCATTACCGAGTTTACAACTCCCAAACCCCTGTGAACATACCTTAATGTTGCCTCGGCGGATCAGCCCGCGCCCCGTAAAACGGGACGGCCCGCCAGAGGACCCAAACTCTAATGTTTCTTATTGTAACTTCTGAGTAAAACAAACAAATAAATCAAAACTTTCAACAACGGATCTCTTGGTTCTGGCATCGATGAAGAACGCAGCAAAATGCGATAAGTAATGTGAATTGCAGAATTCAGTGAATCATCGAATCTTTGAACGCACATTGCGCCCGCTGGTATTCCGGCGGGCATGCCTGTTCGAGCGTCATTTCAACCCTCAAGCCCCCGGGTTTGGTGTTGGGGATCGGCTCTGCCTTCTGGCGGTGCCGCCCCGAA
>den05_133_1
AGACGCACTCTCCTCCGCTTATTGATATGCTTAAGTTCAGCGGGTATCCCTACCTGATCCGAGGTCAAGAGTTAAAAATAGTCTTGATGGATGCCAACAATCATGACAAGAGGCGCAAAATGTGCTGCGCTCCAGGCCAATATGCCGGCTGCCAATTGTTTTAAGGCGAGTCCACGCGAAAAGCGGGACAAACACCCAACACCAAGCAGAGCTTGAGGGTACAAATGACGCTCGAACAGGCATGCCCCATGGAATACCAAGGGGCGCAATGTGCGTTCAAAGATTCGATGATTCACTGAATTCTGCAATTCACACTACTTATCGCATTTCGCTGCGTTCTTCATCGATGCCAGAACCAAGAGATCCGTTGTTGAAAGTTGTAATTATTATTGTTTTTCTGACGCTGACTGCAATTACAAAAGGTTTAATGATGTCCTATCGGCAGGC
>den05_134_2
AGACGCACTCTCCTCCGCTTATTGATATGCTTAAGTTCAGCGGGTATCCCTACCTGATCCGAGGTCAACCTTTAATGAAATTGGTTTGTTTAACGGCGTGACCGAAACGAGCACCTTTAGCGGATAGTTTCCACAACGCTGAGGGACGATTCGAACCAGCCGGAAGATTTGAGGCGCGCGGCGTACCGCGTCGCCCAATACCAAGCGAGGCTTGAGTGGTGTAATGACGCTCGAACAGGCATGCCCCGCGGAATACCACGGGGCGCAATGTGCGTTCAAAGATTCGATGATTCACTGAATTCTGCAATTCACATTACTTATCGCATTTCGCTGCGTTCTTCATCGATGCCAGAACCAAGAGATCCGTTGTTGAAAGTTTTTGATTTTATTATTTAAATCACTCAGACTACATTGTTATGCAAGAGTTTGGTTTGGTCCACCGGGGTGCCAC
>den05_135_2
AGACGCACTCTCCTCCGCTTATTGATATGCTTAAGTTCAGCGGGTAATCCTGCCTGATTTGAGATCTAATCTAAAGGTAGACTTTTCAATTAGAAGCTTCCTTAATTAAGTTGGCTCAATGTAAACATTGAATCCTTAGCGAATAGTCTATTACGCCAAGTCAATCCAAACTTGTATTAGGGATGCTGATGTATTACGAACGAGCTAGGCCGAAGCCAGCAGCGCTCAGAATCCAAACACCAACTGCTTTTAA
>den05_136_1
AGACGCACTCCTTGGTCATTTAGAGGAAGTAAAAGTCATAACAAGGTTTCCGTAGGTGAACCTGCGGAAGGATCATTAATAATGCCCTCTGGCTTCGGTCAGCTGGGTTCAATGTGTGTCATCTCTTCGGAGATGGCCATCCACACACACCGTGAACTGTGACTTCGGTCATCACAAACTTTTAGTAATGAATGTAAAAATCATAACAAAATAAAACTTTTAACAACGGATCTCTTGGCTCTCGCATCGATGAAGAACGCAGCGAAATGCGATAAGTAATGTGAATTGCAGGATTCAGTGAATCATCGAATCTTTGAACGCACCTTGCGCCCTTTGGTATTCCGAAGGGCATGCCTGTTTGAGTGTCATGAAACCTCACTCCACTTGGGTTTTCCTGAGTGGTAGTGTATTGGTGTTGCCTTGCCAAAGGCTCGCCTTAAAAGAATAAGCA
>den05_137_1
AGACGCACTCTCCTCCGCTTATTGATATGCTTAAGTTCAGCGGGTATCCCTACCTGATCTGAGGTCAACCTTAGAAATGGGGTTGTTTTACGGCGTAGCCTCCCGAACACCCTTTAGCGAATAGTTTCCACAACGCTTAGGGGACAGAAGACCCAGCCGGACGATTTGAGGCACGCGGCGGACCGCGTTGCCCAATACCAAGCGAGGCTTGAGTGGTGAAATGACGCTCGAACAGGCATGCCCCCCGGAATACCAGGGGGCGCAATGTGCGTTCAAAGATTCGATGATTCACTGAATTCTGCAATTCACACTACTTATCGCATTTCGCTGCGTTCTTCATCGATGCCAGAACCAAGAGATCCGTTGTTGAAAGTTGTAACTATTATGTTTTTCAGACGCTGATTGCAACTGCAAAGGGTTTGAATGTTGTCCAATCGGCGGGCGGACCCGC
>den05_138_1
AAACGCACTCTCCTCCGCTTATTGATATGCTTAAGTTCAGCGGGTAGCCCTACCTGATTTGAGGCCAGATCATGAATATGTGGGGTTATCAGCCACCCGAAAGGATGAAACGTATTACATCCAAGGTGCTTATGTTTTTAAGGCGAGCCTTTGGCAAGGCAACACCCAATACACCACCGCTCAGGCAAAAACCCAAGTGGGGTGAGGTTTCATGACACTCAAACAGGCATGCCCTTCGGAATACCAAAGGGCGCAAGGTGCGTTCAAAGATTCGATGATTCACTGAATTCTGCAATTCACATTACTTATCGCATTTCGCTGCGTTCTTCATCGATGCGAGAGCCAAGAGATCCGTTGTTAAAAGTTTTGTTTTGTTATGATATTACATTCATTACTAACAGTTTGTGATGGCCGAAGCCACAGTTCACGGTGTGTGTGGATGGCCAACTCC
>den05_139_1
AGACGCACTCTCCTCCGCTTATTGATATGCTTAAGTTCAGCGGGTATCCCTACCTGATCCGAGGTCAACCTTTGAGTTGGTTTGTTTAACGGCGTGCACGACCGCGACCCGTAGCGAACTGTTTCCACAACGCTGAGGGACGGTCGACCCAGCCGGTCGTTTAGAGGCGCGCGGCTTTTCAACCGCGTCGCCCAATACCAAGCGAGGCTTGAGTGGTGTAATGACGCTCGAACAGGCATGCCCCGCGGAATACCACGGGGCGCAATGTGCGTTCAAAGATTCGATGATTCACTGAATTCTGCAATTCACATTACTTATCGCATTTCGCTGCGTTCTTCATCGATGCCAGAACCAAGAGATCCGTTGTTGAAAGTTTTGATTCATTTAATAAATCACTCAGACTGCAAAGTTACGACAAGAGTTTGGTTTGGTCCACCGGGGGGCTCCGCAC
>den05_140_24
AGACGCACTCCTTGGTCATTTAGAGGAAGTAAAAGTCGTAACAAGGTTTCCGTAGGTGAACCTGCGGAAGGATCATTATCTTCAGTGGTTTTCCACTGTATTGAGGGGGACCTAACCGTCCCTTCTCTCCATCCTTGTCTTTTGCGTACCCATGTTTCCTCGGCAGGCTTGCCTGCCGGTTGGACAAAACTATAACCTTTTTAATTTTAATCAGCGTCTGAAAAACTTAATAATTACAACTTTCAACAACGGATCTCTTGGTTCTGGCATCGATGAAGAACGCAGCGAAATGCGATAAGTAGTGTGAATTGCAGAATTCAGTGAATCATCGAATCTTTGAACGCACATTGCGCCCCTTGGTATTCCATGGGGCATGCCTGTTCGAGCGTCATTTGTACCC
>den05_142_5
AGACGCACTCTCCTCCGCTTATTGATATGCTTAAGTTCAGCGGGTATCCCTACCTGATTCGAGGTCAAACTAGATGGTATCTTGATGGACGCGAGCCCGTTGGGAGCCTTCTAGAGCGCAATGTGCTGCGCAAGAAGCCAACGATGCCGCTGCCAATGAATTTGAGGCGAGTCCCCGCGTAAAGCGGGGACAGACGCCCAACACCAAGCAGAGCTTGAGGGTGTAAATGACGCTCGAACAGGCATGCCCAATGGAATACCAAGGGGCGCAATGTGCGTTCAAAGATTCGATGATTCACTAAAGTCTGCAATTCACACTACTTATCGCATTTCGCTGCGTTCTTCATCGATGCCAGAACCAAGAGATCCATTGTTGAAAGTTGTAATAATTTAGGTTTGTTTCAGTAAGTTTTAAATG
>den05_143_1
AGACGCACTCTCCTCCGCTTATTGATATGCTTAAGTTCAGCGGGTATCCCTACCTGATCCGAGGTCAAAGGTTGAAAAAAAGGCTTGCTGGACGCTGACCTTGGCTGGCAAAGAGCGCGACTTGTGCTGCGCTCCGAAACCAGTAGGCCGGCTGCCAATGACTTTAAGGCGAGTCTCCAGCGAACTGGAGACAAAAGACGCCCAACACCAAGCAAAGCTTGAGGGTACAAGTGACGCTCGAACAGGCATGCCCTTTGGAATACCAAAGGGCGCAATGTGCGTTCAAAGATTCGATGATTCACTGAATTCTGCAATTCACACTACGTATCGCATTTCGCTGCGTTCTTCATCGATGCCAGAACCAAGAGATCCGTTGTTGAAAGTTGTAATTAATTACGTTGTTACTGACGCTGATTGCTATTGCAAAAGGTTTGTGGTTGGTCCTGAGGGC
>den05_144_2
AGAACGCACTCCTTGGTCATTTAGAGGAAGTAAAAGTCGTAACAAGGTTTCCGTAGGTGAACCTGCGGAAGGATCATTACCGAAGTCAAGGCCCCTTCGGGGGCTAAACTTCCACCCTTTGTTTACCTTACCATTGTTGCTTTGGCGGGCCGCCTTAGGCCACCGGCTCTCGAGCTGGTGCGTGCCCGCCAGAGACCCCCAAACCCAAACCATATTTAGTGTCGTCTGAAAACAAGTTTAAATTATTAAAACTTTCAACAACGGATCTCTTGGCTCTGGCATCGATGAAGAACGCAGCGAAATGCGATAAGTAATGTGAATTGCAGAATTCAGTGAATCATCGAATCTTTGAACGCACATTGCGCCCCTTGGTATTCCGGGGGGCATGCCTGTTCGAGCGTCATTATCACCCTCAAGCTCAGCTTGGTGTTGGGGCATGCCCGTCACAGGG
>den05_145_1
AGACGCACTCCTTGGTCATTTAGAGGAAGTAAAAGTCGTAACAAGGTCTCCGTAGGTGAACCTGCGGAGGGATCATTACTGAGTGAGGGCCTTCGGGCTCGACCTCCAACCCTTTGTGAACACATCTCGTTGCTTCGGGGGCGACCCTGCCGTTCCGACGGCGAGCGCCCCCGGAGGCTTTCCAACACTGCATCTTTGCGTCGGAGTTTAAGTAAATTTAAACAGAACTTTCAACAACGGATCTCTTGGTTCTGGCATCGATGAAGAACGCAGCGAAATGCGATAAGTAATGTGAATTGCAGAATTCAGTGAATCATCGAATCTTTGAACGCACATTGCGCCCTTTGGTATTCCGAAGGGCATGCCTGTTCGAGCGTCATTTCACCACTCAAGCCTGGCTTGGTATTGGGCGCCGCGGTGTATCCGCGCGCCTCAAAGTC
>den05_146_12
AGACGCACTCTCCTCCGCTTATTGATATGCTTAAGTTCAGCGGGTAATCCTGACTGATTTGAGGTCTAAATCTTAAAATGATTTGCATTAGAAGCACCACTAACGATTTGAAGGTTAGACGTCCTCAGCGATAATAATTATTACGCCGAGTCAAGCCGTCAGTTTTTCAAACTGGGTTACTCGTGTATTTCAGCTGAGCCGGCAATGAAGCCGACAGACAGCCATAATCCAAGCCCACGACTCACTTCATTACAAAATGAGGGGTTGAGAGTTTCATGACACTCAAACAGACATACTCTTCGGAATACCAAAGAGTGCAAGGTGCGTTCAAAGATTCGATGATTCATTGAATTCTGCAATTCACATTACG
>den05_147_1
AGACGCACTCCTTGGTCATTTAGAGGAAGTAAAAGTCGTAACAAGGTTTCCGTAGGTGAACCTGCGGAAGGATCATTATTGAATTCAAATCATCTGTGGCCTCGGTCCGGATGTGCCAACAGGTAACACTGTTGGTAATTCTATCCATAACACCTGTGAACTGTTGGATGCTTGCATCCACTTTTATACTAAACATTATTGTAACAAATGTAGTCTTATTATAACATAATAAAACTTTCAACAACGGATCTCTTGGCTCTCGCATCGATGAAGAACGCAGCGAAATGCGATAAGTAATGTGAATTGCAGAATTCAGTGAATCATCGAATCTTTGAACGCACCTTGCGCTCCTTGGTATTCCGAGGAGCATGCCTGTTTGAGTGTCATGAAACCCTCAAACCCAGTTTGGATTTCGATCCATGCTTGAGTTTGGATTTGGATGTTTGCCGGT
>den05_148_1
AGACGCACTCCTTGGTCATTTAGAGGAAGTAAAAGTCGTAACAAGGTCTCCGTAGGTGAACCTGCGGAGGGATCATTACCGAGCGAGGGCCTCCGGGTCCGACCTCCAACCCTTTGTGAACACATCCCGTTGCTTCGGGGGCGACCCTGCCGGGCGCCCCCGGAGGACCACCAAAAAACACTGCATCTCTGCGTCGGAGTTTACGAGTAAATCGAAACAAAACTTTCAACAACGGATCTCTTGGTTCTGGCATCGATGAAGAACGCAGCGAAATGCGATAAGTAATGTGAATTGCAGAATTCAGTGAATCATCGAATCTTTGAACGCACATTGCGCCCCTTGGTATTCCATGGGGCATGCCTGTTCGAGCGTCATTTGTCTCTCAAGCTGTGCTTGGTGTTGGGTGTTTGTCCATTCTCTTGTGCCTGGACTCATCTCAAAGCAATTGGC
>den05_149_1
AGACGCACTCTCCTCCGCTTATTGATATGCTTAAGTTCAGCGGGTAGCCCTACCTGATTTGAGGCCAGATCATGAGTTATGTGGGGTTATTAGCCACCCGAAAGGATGAAACGTATTACATCCAAGGTGCTTATTCTTTTAAGGCGAGCCTTTGGCAAGGCAACACCCAATACACTACCACTCAGGCAAAAACCCAAGTGGAGTGAGGTTTCATGACACTCAAACAGGCATGCCCTTCGGAATACCAAAGGGCGCAAGGTGCGTTCAAAGATTCGATGATTCACTGAATTCTGCAATTCACATTACTTATCGCATTTCGCTGCGTTCTTCATCGATGCGAGAGCCAAGGATCCGTTGTTAAAAGTTTTATTTGGTATGATATTTACATTCATTACTAAAAGTTTGTGATGACCGAAGTCACAGTTCACGGTGTGTGTGGATGGCCATCTCC
>den05_150_2
AGACGCACTCTCCTCCGCTTATTGATATGCTTAAGTTCAGCGGGTAGCCCTACCTGATTTGAGGCCAGATCATGAATATGTGGGGTTATCAGCCACCCAGAAGGATGAAACGTATTACATCCAAGGTGCTTATGTCTTTAAGGCGAGCCTTTAGCAAGGCAACACCCAATACACCACCGCTCAGGCAAAAACCCAAGTGGGGTGAGGTTTCATGACACTCAAACAGGCATGCCCTTCGGAATACCAAAGGGCGCAAGGTGCGTTCAAAGATTCGATGATTCACTGAATTCTGCAATTCACATTACTTATCGCATTTCGCTGCGTTCTTCATCGGTGCGAGAGCCAAGAGATCCGTTGTTAAAAGTTTGTTTTTGTTATGATATTACATTCATTACTAACAGTTTGTGATTGGCCGAAGCCACAGTTCACGGTGTGTATGGAAACCCTCTTC
>den05_151_2
AGACGCACTCCTTGGTCATTTAGAGGAAGTAAAAGTCGTAACAAGGTTTCCGTAGGTGAACCTGCGGAAGGATCATTATTATTCGGTAGTCTACTATCGTTTGAAAGGGGTGGAAACTTCACTGGCGATCCCGGGAAGGAGTACACCTTTTTTCTTAACCCTTGACTTTTGCGCACTCATGTTTCCTCGGCAGGCCTGCCTGCCGGATGGACAAAACCATAACCTTTTTACTATTCAATCAGCGTCTGTACAATTATAATAATTACAACTTTCAACAACGGATCTCTTGGTTCTGGCATCGATGAAGAACGCAGCGAAATGCGATAAGTAGTGTGAATTGCAGAATTCTGTGAATCATCGAATCTTTGAACGCACATTGCGCCCCTTGGTATTCCATGGGGCATGCCTGTTCGAGCGTCATTTGTACTCTCAAGCCTTGCTTGGTGTTGGG
>den05_152_6
AGACGCACTCCTTGGTCATTTAGAGGAAGTAAAAGTCGTAACAAGGTCTCCGTTGGTGAACCAGCGGAGGGATCATTACAGGACGTCATACTCCCGTAATACCACTGTGAATCTTACCTACCGTCGTTGCCTCGGCGGGCGCCTCTCCGCTTGCGGGGAGGGCCCACGTCCGCCGGCGGCCCGCATACTCTTGTCTTTTTATTAGCATCTCCGAGTATTATACAAACGAGTTAAAACTTTCAACAACGGATCTCTTGGCTCTGGCATCGATGAAGAACGCAGCGAAATGCGATAAGTAATGTGAATTGCAGAATTCAGTGAATCATCGAATCTTTGAACGCACATTGCGCCCGCCAGTATCCTGGCGGGCATGCCTGTTCGAGCGTCATTTCAACCCTCAAGCCCCGCGGCTTGGTGTTGGGGGCCTGGCGCACCGCAGCCCCCTAAAG
>den05_153_2
AGACGCACTCCTTGGTCATTTAGAGGAAGTAAAAGTCGTAACAAGGTCTCCGTAGGTGAACCTGCGGAGGGATCATTACACAATAACCAGGCGGGCTGGACACCCCCCGCTGGGCACTGCTTCACGGCGTGCGCGGCGGGGCCGGCCCTGCTGAATTATTCACCCGTGTCTTTTGCGTACTTCTTGTTTCCTGGGTGGGCTCGCCCGCCCTCAGGACCAACCACAAACCTTTTGCAATAGCAATCAGCGTCAGTAACAACGTAATTAATTACAACTTTCAACAACGGATCTCTTGGTTCTGGCATCGATGAAGAACGCAGCGAAATGCGATACGTAGTGTGAATTGCAGAATTCAGTGAATCATCGAATCTTTGAACGCACATTGCGCCCCTTGGTATTCCGGGGGGCATGCCTGTTCGAGCGTCATTATCACCCCTCAAGCTC
>den05_154_1
AGACGCACTTCTTGGTCATTTAGAGGAAGTAAAAGTCGTAACAAGGTTTCCGTAGGTGAACCTGCGGAAGGATCATTATTTTAGTAGCTTGCTACTGCTCAGAGGTTTTGTCAGACTGTATAGTAATGCTACTGATGAGCAGCGTAAACCTCGACCCTAACCCTTGTTTTTTGTGTACCTATGTTTCCTCAGCGGATTCTATCCGCTGGTTGGACATCTCTAACATATTTGAATATTCAATCAGCGTCTGAGAAACTTAATCATTACAACTTTCAACAACGGATCTCTTGGTTCTGGCATCGATGAAGAACGCAGCGAAATGCGATAAGTAGTGTGAATTGCAGAATTCAGTGAATCATCGAATCTTGAACGCACATTGCGCCCCTTGGTATTCCATGGGGCATGCCTGTTCGAGCGTCATTTGTCTCTCAAGCTGTGCTTGGTGTTGGGT
>den05_155_1
AGACGCACTCCTTGGTCATTTAGAGGAAGTAAAAGTCGTAACAAGGTTTCCGTAGGTGAACCTGCGGAAGGATCATTACCTAGAGTTTGGTGGACTTTGTCTGCTATCTCTTACCCATGTCTTTTGAGTACTTACGTTTCCTCGGTGGGTTCGCCCGCCGATTGGACAATTTAAACCATTTGCAGTTGCAATCAGCGTCTGAAAAACATAATAATTACAACTTTCAACAACGGATCTCTTGGTTCTGGCATCGATGAAGAACGCAGCGAAATGCGATAAGTAATGTGAATTGCAGAATTCAGTGAATCATCGAATCTTTGAACGCACATTGCGCCCCTTGGTATTCCGGGGGGCATGCCTGTTCGAGCGTCATTATCACCCCTCAAGCTCAGCTTGGTGTTGGGGCCTGCCCGTCACAGGGCAGCCTAAAAGCAAGTGGCGGTGCCA
>den05_158_1
AGACGCACTCCTTGGTCATTTAGAGGAAGTAAAAGTCGTAACAAGGTTTCCGTAGGTGAACCTGCGGAAGGATCACTAAAGTAAACGCCCTCCGGGGCTCTCTTTATTCACACACCCCTGTGCACTTTGGCCACCTGCCGCGCTTCACTGCGTTAGTAGGTGTGTCTTTATAATTATACCCATATACACAAGTCATTGAATGTAAAATCGTTATAAACTAATATAACTTTCAACAACGGATCTCTTGGTTCTCGCATCGATGAAGAACGCAGCGAATTGCGATAAGTAATGTGAATTGCAGAATTCAGTGAATCATCGAATCTTTGAACGCATCTTGCGCTCTTTGGTATTCCATGGGGCATGCCTGTTCGAGCGTCATTTGTACCTTCAAGCTCTGCTTGGTGTTGGGTGTTTGTCTCGCCTCTGCGCGCAGACTCGCCTCAAAACG
>den05_159_24
AGACGCACTCCTTGGTCATTTAGAGGAAGTAAAAGTCGTAACAAGGTTTCCGTAGGTGAACCTGCGGAAGGATCATTATTTTAGTAGCTTGCTACAGCTCAGGGGTTCTATCAGACTGTATAGTAATGCTACTGATGAGCAGCATGAACCTCGAACCCAACCCTTGTTTTTTGTGTACCTATGTTTCCTCAGCGGATCATATCCGCTGGCTGGACATCTCTAACATACTTGAACATTCAATCAGCGTCTGAGAAACTTAATTATTACAACTTTCAACAACGGATCTCTTGGTTCTGGCATCGATGAAGAACGCAGCGAAATGCGATAAGTAGTGTGAATTGCAGAATTCAGTGAATCATCGAATCTTTGAACGCACATTGCGCCCCTTGGTATTCCATGGGGCATGCCTGTTCGAGCGTCATTTGTCTCTCAAGCTGTGCTTGGTG
>den05_160_4
AGACGCACTCTCCTCCGCTTATTGATATGCTTAAGTTCAGCGGGTATCCCTACCTGATCCGAGGTCAAAGGTTGAAAAAAAGGCTTGCTGGACGCTGACCTTGGCTGGCAAAGAGCGCGACTTGTGCTGCGCTCCGAAACCAGTAGGCCGGCTGCCAATGACTTTAAGGCGAGTCTCCAGCGAACTGGAGACAAAAGACGCCCAACACCAAGCAAAGCTTGAGGGTACAAATGACGCTCGAACAGGCATGCCCTTTGGAATACCAAAGGGCGCAATGTGCGTTCAAAGATTCGATGATTCACTGAATTCTGCAATTCACACTACGTATCGCATTTCGCTGCGTTCTTCATCGATGCCAGAACCAAGAGATCCGTTGTTGAAAGTTGTAATTAATTACGTTGTTACTGACGCTGATTGCTATTGCAAAAGGTTTGTGGTTGGTCC
>den05_161_11
AGACGCACTCTCCTCCGCTTATTGATATGCTTAAGTTCAGCGGGTATCCCTACCTGATCCGAGGTCAAAAGTTAAAAAAGGCTTATGGACGCAAGTATTATCGGCTAGAATCGCAAAATGTGCTGCGCTTCAATACCAAAACACTGGCTGCCAATTGCTTTAAGGCGAGTCCAAACGCAAGGAGAGGACAAACACCCAACACCAAGCAGAGCTTGAGGGTACAAATGACGCTCGAACAGGCATGCCCCATGGAATACCAAGGGGCGCAATGTGCGTTCAAAGATTCGATGATTCACTGAATTCTGCAATTCACACTACTTATCGCATTTCGCTGCGTTCTTCATCGATGCCAGAACCAAGAGATCCGTTGTTGAAAGTTGTAATTATTAAGTTTTTCAG
>den05_162_1
AGACGCACTCCTTGGTCATTTAGAGGAAGTAAAAGTCGTAACAAGGTTTCCGTAGGTGAACCTGCGGAAGGATCATTAATGAATTTTAGGACTCTCTTTTTAGAGGTCCGACCCTTTCATTTCCTTACACTGTGCACACACTTCTTTTCACACATTTTAACACTATAGTATAAGAATGTAACAGTCTCTTTATTGAGCATAAATAAAAATAAAACTTTCAGCAACGGATCTCTTGGCTCTCGCATCGATGAAGAACGCAGCGAATTGCGATAAGTAATGTGAATTGCAGAATTCAGTGAATCATCGAATCTTTGAACGCACATTGCGCCCCCTGGTATTCCGGGGGGCATGCCTGTTCGAGCGTCATTTCACCACTCAAGCCTCGCTTGGTATTGGGCAACGCGGTCCGCCGCGTGCCTCAAATCGACCGGCTGGGTCTTCTGTCCCCTAA
>den05_163_2
AGACGCACTCCTTGGTCATTTAGAGGAAGTAAAAGTCGTAACAAGGTTTCCGTAGGTGAACCTGCGGAAGGATCATTACCTAGAGCTTGTGGGCTTTGCCCACTGTCTCTTACCCATGTCTTTTGAGTACTTACGTTTCCTCGGTGGGCTCGCCCGCCGGTTGGACAATTTAAACCATTTGCAGTTGCAATCAGCGTCTGAAAAACATAATAGTTACAACTTTCAACAACGGATCTCTTGGTTCTGGCATCGATGAAGAACGCAGCGAAATGCGATAAGTAGTGTGAATTGCAGAATTCAGTGAATCATCGAATCTTTGAACGCACATTGCGCCCCTTGGTATTCCATGGGGCATGCCTGTTCGAGCGTCATTTGTACCTTCAAGCTCTGCTTGGTGTTGGGTGTTTGTCTCGCCTTGCGCGTAGACTCGCCTTAAAACAATTGGCAGCCG
>den05_164_5
AGACGCACTCCTTGGTCATTTAGAGGAAGTAAAAGTCGTAACAAGGTCTCCGTAGGTGAACCTGCGGAGGGATCATTACACAAATATGAAGGCGGGCTGGAACCTCTCGGGGTTACAGCCTTGCTGAATTATTCACCCTTGTCTTTTGCGTACTTCTTGTTTCCTTGGTGGGTTCGCCCACCACTAGGACAAACATAAACCTTTTGTAATTGCAATCAGCGTCAGTAACAAATTAATAATTACAACTTTCAACAACGGATCTCTTGGTTCTGGCATCGATGAAGAACGCAGCGAAATGCGATAAGTAGTGTGAATTGCAGAATTCAGTGAATCATCGAATCTTTGAACGCACATTGCGCCCTTTGGTATTCCAAAGGGCATGCCTGTTCGAGCGTCATTTGTACCC
>den05_165_29
AGACGCACTCTCCTCCGCTTATTGATATGCTTAAGTTCAGCGGGTAGTCCTACCTGATTTGAGGCCAGATGTCAAAGTTACACAATGAGTAACATCCGAAGATGCACTTAAAGTGATGGTTTAGTTAGCAGACAATAGTCTAGGTCCTGGCCATCCGAAGATGTCCTCAGCAAAATACTTATTATGCCAAGTCAAACCAGTCATAGAGACAGATCTAGCTAATACTTTTAAGATGAGTCGGCTTATCACCGGCAAACATCCAAATCCAAACTCAAGCATGGATCGAAATCCAAAACTTGGGTTTGAGAGTTTCATGACACTCAAACAGGCATGCTCCTCGGAATACCAAGGAGCGCAAGGTGCGTTCAAAGATTCGATGATTCACTGAATTCTGCAATTCACATTACTTATCGCATTTCGCTGCGTTCTTCATCGATGCG
>den05_166_2
AGACGCACTCCTTGGTCATTTAGAGGAAGTAAAAGTCGTAACAAGGTCTCCGTAGGTGAACCTGCGGAGGGATCATTACAAGAACGCCCGGGCTTCGGCCTGGTTATTCATAACCCTTTGTTGTCCGACTCTGTTGCCTCCGGGGCGACCCTGCCTTCGGGCGGGGGCTCCGGGTGGACACTTCAAACTCTTGCGTAACTTTGCAGTCTGAGTAAACTTAATTAATAAATTAAAACTTTTAACAACGGATCTCTTGGTTCTGGCATCGATGAAGAACGCAGCGAAATGCGATAAGTAATGTGAATTGCAGAATTCAGTGAATCATCGAATCTTTGAACGCACATTGCGCCCCTTGGTATTCCGGGGGGCATGCCTGTTCGAGCGTCATTATCACCCCTCAAGCTCAGCTTGGTGTTGGGGCAGTGCCCGTCACAGGGCAGCCCTTAAAAGC
>den05_167_6
AGACGCACTCTCCTCCGCTTATTGATATGCTTAAGTTTAGCGGGTATCCCTACCTAATCTGAGGTTAAGAGTAAAAATTCTTGTGGGTTGCGAGTATCTAAGCTACAAGTGCAAAATGTGCTGCACTAGTAAACCAAAACACTAGCTGCCAATTGCTTTGAGATGAGTCTAGGCACAAGAGAATGGACAAACATCTAACACCAAGCACAGCTTAAGAGACAAATAACGCTCGAACAGGCATGCCCTATAGAATACCAAGGGGCGCAATGTGCGTTCAAAGATTCAATGATTCACTAAATTCTGCAATTCACACTACTTATCGCATTTCGCTGCGTTCTTCATCAATGCCAGAACCAAGAGATCTGTTGTTAAAAGTTGTAATAATTAAGTTTCTCAGACGCTGATTGAATGTTCAAGTATGTTAGAGATGTCTAGCCAGCGGATA
>den05_169_2
AGACGCACTCTCCTCCGCTTATTGATATGCTTAAGTTCAGCGGGTATCCCTACCTGATCCGAGGTCAAAAGTTAAAAAAGGCTTATGGACGCAAGTATTATCGGCTAGAATCGCAAAATGTGCTGCGCTTCAATACCAAAACACTGGCTGCCAATTGCTTTAAGGCGAGTCCAAACGCAAGGAGAGGACAAACACCCAACACCAAGCAGAGCTTGAGGGTACAAATGACGCTCGAACAGGCATGCCCCATGGAATACCAAGGGGCGCAATGTGCGTTCAAAGATTCGATAATTCACTGAATTCTGCAATTCACACTACTTATCGCATTTCGCTGCGTTCTTCATCGATGCCAGAACCAAGAGATCCGTTGTTGAAAGTTGTAATTATTAAGTTTTTCAGACGCTGATTGAAAATTAAAAGGTTATAGTTTGTCC
>den05_170_2
AGACGCACTCTCCTCCGCTTATTGATATGCTTAAGTTCAGCGGGTATCCCTACCTGATCCGAGGTCAACCTTTGAATGGGGTTTGTTTAACGGCGTGACCCGAAAGTGCACCTTTAGCGAATAGTTTCCACAACGCTGAGGGACGATCGAACCCAGCCGGAAGATTTGAGGCGCGCGGCGGACCGCGTCGCCCAATACCAAGCGAGGCTTGAGTGGTGTAATGACGCTCGAACAGGCATGCCCCGCGGAATACCACGGGGCGCAATGTGCGTTCAAAGATTCGATGATTCACTGAATTCTGCAATTCACATTACTTATCGCATTTCGCTGCGTTCTTCATCGATGCCAGAACCAAGAGA
>den05_171_11
AGACGCACTCCTTGGTCATTTAGAGGAAGTAAAAGTCGTAACAAGGTTTCCGTAGGTGAACCTGCGGAAGGATCATTAATAGAGCAATGGATAGACAGCGCCCTGGGAGAAATCCTGGGGGCTACCCTACTTCGGTAAGGTTTAGAGTCGTCAGGCCTCTCGGAGAAGCCTGGTCCAGACCTCCACCCTTGAATAAATTACCTTTGTTGCTTTGGCAGGGCGCCTCGCGCCAGCGGCTTCGGCTGTTGAGTACCTGCCAGAGGACCACAACTCTTGTTTTTAGTGATGTCTGAGTACTATATAATAGTTAAAACTTTCAACAACGGATCTCTTGGTTCTGGCATCGATGAAGAACGCAGCGAAATGCGATAAGTAATGTGAATTGCAGAATTCAGTGAATCATCGAATCTTTGAACGCACATTGCGCCCTCTGGTATTCCGGGGGCATGCC
>den05_173_1
AGACGCACTCTCCTCCGCTTATTGATATGCTTAAGTTCAGCGGGTATCCCTACCTGATCCGAGGTCAAAAGTGAAAAAGGCTTGTGGAAGCGGGCGTATAGCTTTGAATCGCGACTTGTGCTGCGCTTCAAAACCAAACACTGGCTGCCAATTACTTTAAGGCGAGTCCCTCAGGACAAACACCCAACACCAAGCAAAGCTTGAAGGTACAAATGACGCTCGAACAGGCATGCCCCATGGAATACCAAGGGGCGCAATGTGCGTTCAAAGATTCGATGATTCACAGAATTCTGCAATTCACACTACTTATCGCATTTCGCTGCGTTCTTCATCGATGCCAGAACCAAGAGATCCGTTGTTGAAAGTTGTAATAATTAAGTTTCTCAGACGCTGATTGAATGTTCAAGTATGTTAGAGATGTCCAGCCAGCGATA
>den05_174_1
AGACGCACTCCTTGGTCATTTAGAGGAAGTAAAAGTCGTAACAAGGTTTCCGTAGGTGAACCTGCGGAAGGATCATTATTTTAGTAGCTTGCTACTGCTCAGAGGTTTTGTCAGACTGTATAGTAATGCTACTGATGAGCAGCGTAAACCTCGACCCTAACCCTTGTTTTTTGTGTACCTATGTTTCCTCAGCGGGTTCTATCCGCTGGTTGGACATCTCTAACATATTTGAATATTCAATCAGCGTCTGAGAAACTTAATCATTACAACTTTCAACAACGGATCTCTTGGTTCTGGCATCGATGAAGAACGCAGCGAAATGCGATAAGTAATGTGAATTGCAGAATTCAGTGAATCATCGAATCTTTGAACGCACATTGCGCCCCTTGGTATTCCGTGGGCATGCCTGTTCGAGCGTCATCTACACCCTCAAGCTCTGCTTGGTGTTGGG
>den05_176_4
AGACGCACTCCTTGGTCATTTAGAGGAAGTAAAAGTCGTAACAAGGTTTCCGTAGGTGAACCTGCGGAAGGATCATTACCTAGAGTTGTAGGCTTTGCCTGCTATCTCTTACCCATGTCTTTTGAGTACCTTCGTTTCCTCGGCGGGTCCGCCCGCCGATTGGACAATTTAAACCATTTGCAGTTGCAATCAGCGTCTGAAAAACTTAATAGTTACAACTTTCAACAACGGATCTCTTGGTTCTGGCATCGATGAAGAACGCAGCGAAATGCGATAAGTAGTGTGAATTGCAGAATTCAGTGAATCATCGAATCTTTGAACGCACATTGCGCCCCTTGGTATTCCATGGGGCATGCCTGTTCGAGCGTCATTTGTACCTTTCAAGCTCTGCTTGGTGTTGGGTGTTTGTCTCGCCTCTGCGCGTAGACTCGCCTCAAAACATTGGCAGCCG
>den05_177_3
AGACGCACTCCTTGGTCATTTAGAGGAAGTAAAAGTCATAACAAGGTTTCCGTAGGTGAACCTGCGGAAGGATCATTAATAGTGCTCATTGACGCAAGTCAGTGAGTTAGATCTGCTCTCTTCGCAAGAAGAGGGTTTCCATACACACCGTGAACTGTGGCTTCGGCCATCACAAACTGTTAGTAATGAATGTAATATCATAACAAAAACAAAACTTTTAACAACGGATCTCTTGGCTCTCGCATCGATGAAGAACGCAGCGAAATGCGATAAGTAATGTGAATTGCAGAATTCAGTGAATCATCGAATCTTTGAACGCACCTTGCGCCCTTTGGTATTCCGAAGGGTATGCCTGTTGAGTGTCATGAAACCTCACTCCACTTGGTTTTGCCTG
>den05_178_1
AGACGCACTCCTTGGTCATTTAGAGGAAGTAAAAGTCGTAACAAGGTTTCCGTAGGTGAACCTGCGGAAGGATCATTAATAAATGGCGAAAGCTTTCTATTATCCATAACACCTGTGAACTATTTGCCTTCGGGCACCAATCCAAACATAATGTAATGAATGTAATCTACTATAATAAATATAACTTTCAACAACGGATCTCTTGGCTCTCACATCGATGAAGAACGCTGCGAAATGCGATAAGTAATGTGAATTGCAGAATTCAGTGAATCATCGAATCTTTGAACGCAGATTGCGCCCTTTGGTATTCCGAAGGGCATGCCTGTTTGAGTGTCTTATAAACCTCACCTCTATAGTTTCTATAGTTGTGCTTTGGGTGTTGCCG
>den05_180_8
AGACGCACTCTCCTCCGCTTATTGATATGCTTAAGTTCAGCGGGTATCCCTACCTGATCCGAGGTCAAGAGTGTAAAAATGTACTTTTGGACGTCGTCGTTCTGAGTGCAAAGCGCGAGATGTACTGCGCTCCGAAATCAATACGCCGGCTGCCAATTGTTTTGAGGCGAGTCTACACGCAGAGGCGAGACAAACACCCAACACCAAGCAGAGCTTGAAGGTACAAATGACGCTCGAACAGGCATGCCCCATGGAATACCAAGGGGCGCAATGTGCGTTCAAAGATTCGATGATTCACTGAATTCTGCAATTCACACTACTTATCGCATTTCGCTGCGTTCTTCATCGATGCCAGAACCAAGAGATCCGTTGTTGAAAGTTGTAACTATTATGTTTTTCAGACGCTGATTGCAACTGCAAATGGTTTAAATTGTCCAATCGGCGGCGAACC
>den05_181_1
AGACGCACTCTCCTCCGCTTATTGATATGCTTAAGTTCAGCGGGTATCCCTACCTGATCCGAGGTCAAGAGTTAAAAAAAGTCTTACTGGACGCCACCGTATTGCTAACAAAGCGCGTTTTGTGCTGCGCTCCGAAATCTATACGCCGGCTGCCAATTGCTTTAAGGCGAGTCCACGCGCAAAGGTGGGACAAACACCCAACACCAAGCAGAGCTTGAAGGTACAAATGACGCTCGAACAGGCATGCCCCATGGAATACCAAGGGGCGCAATGTGCGTTCAAAGATTCGATGATTCACTGAATTCTGCAATTCACACTACTTATCGCATTTCGCTGCGTTCTTCATCGATGCCAGAACCAAGAGATCCGTTGTTGTAAAGTTTTTTTTGTTTTAAATTTTATTAAC
>den05_182_10
AGACGCACTCCTTGGTCATTTAGAGGAAGTAAAAGTCATAACAAGGTTTCCGTAGGTGAACCTGCGGAAGGATCATTATTGAATTTGATCTTCGGATCTAATACATAATAACACACTGTGAACCGTGGCTTCGGCCCAAACTTGAAGTCTAGAATGTAATATATCATAACAAAATACAACTTTTAACAACGGATCTCTTGGCTCTCGCATCGATGAAGAACGCAGCGAAATGCGATAAGTAATGTGAATTGCAGAATTCAGTGAATCATCGAATCTTTGAACGCACCTTGCGCCCTCTGGTATTCCGGAGGGCATGCCTGTTTGAGTGTCATGAACACCTCACCCCCTCGGGTTTCCGATCGGGTGGATTTGGGTGCTGCCAGTTACATGGCTCGCCTTAAAGCATTAGCGATTGTAGACTTAATAAGTTTCGTCTTGTCAGCCG
>den05_183_1
AGACGCACTCTCCTCCGCTTATTGATATGCTTAAGTTCAGCGGGTATCCCTACCTGATCCGAGGTCAACCTTAGAAAGTTGGGGGTTCTGGCGCGGACCCTCCAGACCCTATAGCGAGAAGAATTACTACACTTAGAGCCGAAGGGCACTGCCACTGATTTTAAGAGCTGCTAGGTAGCATGCTCCAACACCAAGCAAGGCTTGAGGGTTATAATGACGCTCGAACAGGCATGCCCCCCGGAATACCAAGGGGCGCAATGTGCGTTCAAAGATTCGATGATTCACTGAATTCTGCAATTCACATTACTTATCGCATTTCGCTG
>den05_184_1
AGACGCACTCTCCTCCGCTTATTGATATGCTTAAGTTCAGCGGGTATCCCTACCTGATCCGAGGTCAAGAGTAAAAATTCTTGTGGGTTGCAAGTATCTAAGCTACAAGTGCAAAATGTGCTGCACTAGTAAACCAAAACACTAGCTGCCAATTGCTTTGAGATGAGTCTAGGCACAAGAGAATGGACAAACATCTAACACCAAGCACAGCTTAAGAGACAAATAACGCTCGAACAGGCATGCCCTATAGAATACCAAGGGGCGCAATGTGCGTTCAAAGATTCAATGATTCACTAAATTCTGCAATTCACACTACTTATCGCATTTCGCTGCGTTCTTCATCAATGCCAGAACCAAGAGATCTGTTGTTAAAAGTTGTAAATAATTAAGTTTCTCAGACGCTGATTGAATGTTCAAGTATG
>den05_186_1
AGACGCACTCCTTGGTCATTTAGAGGAAGTAAAAGTCGTAACAAGGTTTCCGTAGGTGAACCTGCGGAAGGATCATTACCTAGAGTTTGTGGGCTTTGCCCACTGTCTCTTACCCATGTCTTTTGAGTACTTACGTTTCCTCGGTGGGCTCGCCCGCCGGTTGGACAATTTAAACCATTTGCAGTTGCAATCAGCGTCTGAAAAACATAATAGTTACAACTTTCAACAACGGATCTCTTGGTTCTGGCATAGATGAAGAACGCAGCGAAATGCGATAAGTAGTGTGAATTGCAGAATTCAGTGAATCATCGAATCTTTGAACGCACATTGCGCCCCTTGGTATTCCATGGGGCATGCCTGTTCGAGCGTCATTTGTACCTTCAAGCTCTGCTTGGTGTTGGGTGTTTGTCTCGCCTTGCGCGTAGACTCGCCTTAAACAATTGCAGCCGGC
>den05_187_23
AGACGCACTCTCCTCCGCTTATTGATATGCTTAAGTTCAGCGGGTAGCCCTACCTGATTTGAGGCCAGATCATGAATATGTGGGGTTATCAGCCACCCAGAAGGATGAAACGTATTACATCCAAGGTGCTTATGTCTTTAAGGCGAGCCTTTAGCAAGGCAACACCCAATACACCACCGCTCAGGCAAAAACCCAAGTGGGATGAGGTTTCATGACACTCAAACAGGCATGCCCTTCGGAATACCAAAGGGCGCAAGGTGCGTTCAAAGATTCGATGATTCACTGAATTCTGCAATTCACATTACTTATCGCATTTCGCTGCGTTCTTCATCGATGCGAGAGCCAAGAGATCCGTTGTTAAAAGTTTTGTTTTTGTTATGATATTACATTCATTACTAACAGTTTGTGATGGCCGAAGCCACAGTTCACGGTGTGTATGGAAACCCTCTTC
>den05_188_4
AGACGCACTCTCCTCCGCTTATTGATATGCTTAAGTTCAGCGGGTAGTCCTACCTGATTTGAGGTCAGAGTATAAAGTGTGTTATTAGAGTGGAGGGTTGCGAAAGAACTTATTACGCATTCCACTTAGACATTTAAGGCGAGCCAGAGTAAACGGCAACACCCAAAGCACCAGTCCACATGTTTAATGAAAAACAGTAGAGGTGAGGTTTATAAGACACTCAAACAGGCATGCCCTTCGGAATACCAAAGGGCGCAATCTGCGTTCAAAGATTCGATGATTCACTGAATTCTGCAATTCACATTACTTATCGCATTTCGCTGCGTTCTTCATCGATGTGAGAGCCAAG
>den05_189_2
AGACGCACTCCTTGGTCATTTAGAGGAAGTAAAAGTCGTAACAAGGTTTCCGTAGGTGAACCTGCGGAAGGATCATTACCGAAGTCAAGGCCCCTTCGGGGGCTAAACTTCCACCCTTTGTCTACCTTACCATTGTTGCTTTGGCGGGCCGCCTTAGGCCACCGGCTCTCGAGCTGGTGCGTGCCCGCCAGAGACCCCCAAACCCAAACCATATTTAGTGTCGTCTGAAAACAAGTTTAAATTATTAAAACTTTCAACAACGGATCTCTTGGCTCTGGCATCGATGAAGAACGCAGCGAAATGCGATAAGTAATGTGAATTGCAGAATTCAGTGAATCATCGAATCTTGAACGCATCTTGCGCTCTCTGGTATTCCGGAGAGCATGTCTGTTTGAGTGTCATGAATTCTTCAACCCAATTGTTATTAAAAGCAGTTGGTGTTTGGATTCTG
>den05_190_22
AGACGCACTCCTTGGTCATTTAGAGGAAGTAAAAGTCGTAACAAGGTTTCCGTAGGTGAACCTGCGGAAGGATCATTACCTTTCAATGCAGCAGAATGGGGATGGTTGAGTTTCTCGCCTCTCTGTTCTGCCTGTATTCTACCCTTGTTTGTCATATACTATTATTTCCTCGGCAGGCTTGCTTGCCGAGTGAAACCAATTATAACCTATTTAATTTTCAATCAGCGTCTGAACAAAATTAATAATTACAACTTTCAACAACGGATCTCTTGGTTCTGGCATCGATGAAGAACGCAGCGAAATGCGATAAGTAGTGTGAATTGCAGAATTCAGTGAATCATCGAATCTTTGAACGCACATTGCGCCCCTTGGTATTCCATGGGGCATGCCTGTTCGAGCGTCATTTGTACCTTCAAGCTTTGCTTGGTGTTGGGTGTTTGTCCTGAGGGAC
>den05_192_1
AGACGCACTCCTTGGTCATTTAGAGGAAGTAAAAGTCGTAACAAGGTTTCCGTAGGTGAACCTGCGGAAGGATCATTACCGAGAGTTGTAGGCTTCTGTCTACCATCTCTTACCCACGTCTTTTGCGTACTTAACGTTTCCTCGGCAGGTCCGCCTGCCGTAGGACAATTATAAACCATTTGCAGTTGCAGTCAGCGTCTGAAAAACATAATAATTACAACTTTTAACAACGGATCTCTTGGTTCTGGCATCGATGAAGAACGCAGCGAAATGCGATAAGTAGTGTGAATTGCAGAATTCAGTGAATCATCGAATCTTTGAACGCACATTGCGCCCCTTGGTATTCCATGGGGCATGCCTGTTCGAGCGTCATTTGTACCTTCAAGCTCTGCTTGGTGTTGGGTGTTTGTCCCGCCTTTGGCGCGGACTCGCCTTAAAGCAATTGGCAGCC
>den05_193_1
AGACGCACTCCTTGGTCATTTAGAGGAAGTAAAAGTCGTAACAAGGTCTCCGTTGGTGAACCAGCGGAGGGATCATTACCGAGTTGCAAAACTCCCAAACCCACTGTGAACCTATACCACTGTTGCTTCGGCGGATACGCCCCGGGCGCACCCCCTCCAGGGGGTTGTGCCCCGGAACCAGGCGCCCGCCGGGGGACCGAAACCTCTGTATTTACCGTTTGAGTACTCTGAGTGTGATTTACAAAATCAAAATTAAAACTTTCAACAACGGATCTCTTGGCTCTAGCATCGATGAAGAACGCAGCGAAATGCGATAAGTAATGCGAATTGCAGAATTCAGTGAATCATCGAATCTTTGAACGCACATTGCGCCCGCCAGTATTCTGGCGGGCATGCCTGTCTGAGCGTCGTTTCGACCCTCGCGCCCGGCTTC
>den05_194_1
AGACGCACTTCTTGGTCATTTAGAGGAAGTAAAAGTCGTAACAAGGTCTCCGTAGGTGAACCTGCGGAGGGATCATTACACAATATGAAGGCGGGCTGGACACCCTCCAGCCGGGCACTGCTTCACGGCGTGCGCGGCTGGAGCCGGCCCTGCTGAATTATTCACCCGTGTCTTTTGCGTACTTCTTGTTTCCTGGGTGGGCTCGCCCGCCATCAGGACCAACCATAAACCTTTTTGTAATAGCAATCAGCGTCAGTAACAACGTAATTAATTACAACTTTCAACAACGGATCTCTTGGTTCTGGCATCGATGAAGAACGCAGCGAAATGCGATACGTAGTGTGAATTGCAGAATTCAGTGAATCAATCGAATCTTTGAACG
>den05_195_2
AGACGCACTCTCCTCCGCTTATTGATATGCTTAAGTTCAGCGGGTATCCCTACCTGATCCGAGGTCAAAAGTGAAAAATGACTTGCTGGATGCTAGTATTTCAGGCTAGAATCGCAAAATGTGCTGCGCTTCAATACCAAAACACTGGCTGCCAATTGCTTTAAGGCGAGTCCAAACACCAGGGAGTGGACAAACACCCAACACCAAGCAGAGCTTGGGGGTACAAATGACGCTCGAACAGGCATGCCCCATGGAATACCAAGGGGCGCAATGTGCGTTCAAAGATTCGATGATTCACTGAATTCTGCAATTCACACTACTTATCGCATTTCGCTGCGTTCTTCATCGATGCCAGAACCAAGAGATCCGTTGTTGAAAGTTTGTAATTATTAGGTTTTTCAGACGCTGA
>den05_196_9
AGACGCACTCTCCTCCGCTTATTGATATGCTTAAGTTCAGCGGGTATTCCTACCTGATCCGAGGTCAACCATTGTAAAGATGGGGGTTTACCGGCCGGAGCGCGCCCTGGACCGCGAACGAGGGTAGAATCTACTACGTTCGGTACCAGGCCACGCCCGCCGCTGTCTTTAGGGGGCTGCGGTGCGCAGGCCCCCAACACCAAGCCGCGGGGGCTTGAGGGTTGAAATGACGCTCGAACAGGCATGCCCGCCAGGATACTGGCGGGCGCAATGTGCGTTCAAAGATTCGATGATTCACTGAATTCTGCAATTCACATTACTTATCGCATTTCGCTGCGTTCTTCATCGATGCCAGAACCAAGAGATCCGTTGTTGAAAGTTTTTAACTCGTTTGTATAATACTCGGAGATGCTAAGAAAAAGACAAGAGTATGCGGGCCGCCGGCGGACGT
>den05_197_1
AGACGCACTCTCCTCCGCTTATTGATATGCTTAAGTTCAGCGGGTATCCCTACCTGATCCGAGGTCAACCATAGAAAGTTGGGGGTTCTGGCGCGGACCCTCCAGACCCTATAGCGAGAAGAATTACTACGCTTAGAGCCGAAGGGCACTGCCACTGATTTTAAGAGCTGCTAGGTAGCATGCTCCAACACCAAGCAAGGCTTGAGGGTTATAATGACGCTCGAACAGGCATGCCCCCCGGAATACCAAGGGGCGCAATGTGCGTTCAAAGATTCGATGATTCACTGAATTCTGCAATTCACATTACTTATCGCATTTCGCTGCGTTCTTCATCGATGCCAGAACCAAGAGATCCGTTGTTGAAAGTTTTTAACTATTGTATAGTACTCAGACGACACTATAATTCAGAGTTTTGGTGTCTCTGGCGGGCACTCACCAGCCGAAGCCGGTG
>den05_199_7
AGACGCACTCCTTGGTCATTTAGAGGAAGTAAAAGTCGTAACAAGGTTTCCGTAGGTGAACCTGCGGAAGGATCATTAGTGAATATTAGCGCATCTACTTGTAGAGCGTGACCTCCACTTTCTAACTCTGTGCATTTATTGGCGGAAGAGACTTGAGCAATCGAGTCTTCTTCTCGCGGCTCATTTTATAACACTAGTTAAAGTATGTAACGAAATATCGAAAACAAAAAAAACTTTCAACAACGGATCTCTTGGCTTGCTCATCGATGAAGAACGCAGCGAAATGTGATAAGTAATGTGAATTGCAGAATTCAGTGAATCATCGAATCTTTGAACGCACCTTGCGCTCCCTGGTATTCCGGGGACATGTCTGTTTGAGTGTCATGAACTCTTCAACCCTCCAGTTTCTTGTAG
>den05_200_1
AGACGCACTCCTTGGTCATTTAGAGGAAGTAAAAGTCGTAACAAGGTTTCCGTAGGTGAACCTGCGGAAGGATCATTAATTACGAAAGCTATAGCCCCTTCGGGGGTTATTGCACCCACCCTTTGTCTACTTGTACCTCTTGTTGTTTCCTCGGCAGGCTTGCCTGCCGCTAGGAACCCCTTAAACTCTTGTATTTACAGTATTAAAATCTCTGATAACTATTTAAATTATTACAACTTTCAACAATGGATCTCTTGGTTCTGGCATCGATGAAGAACGCAGCGAAATGCGAAAAGTAGTGTGAATTGCAGAATTCCGTGAATCATCGAATCTTTGAACGCACATTGCGCCCCTCGGTATTCCGTGGGGCATGCCTGTTCGAGCGTCA
>den05_201_2
AGACGCACTCTCCTCCGCTTATTGATATGCTTAAGTTCAGCGGGTATCCCTACCTGATCCGAGGTCAGACTTAGAAAGTTGGGGGTTGCTGGCTAACGTCCACTGGGTCCCTGTAGCGAGGAGTATTACTACGCTTAGGGCCCAAGAGGCGCCGCCACTGATTTTAAGGCCCGCCGTTTCCGGCGAGGCCCAAGACCAAGCTGGGCTTGAGTGTTGTACTGACGCTCGAACAGGCATGCCCTGCGGAATACCACAGGGCGCAATGTGCGTTCAAAGATTCGATGATTCACTGAATTCTGCAATTCACATTACTTATCGCATTTCGCTGCGTTCTTCATCGATGCCAGAACCAAGAGATCCGTTGTTGAAAGTTTTAACTATTATATAGTACTCAGACGACATGTAATAAAACAGAGTTTAGGGTCCTCTGG
>den05_203_7
AGACGCACTCTCCTCCGCTTATTGATATGCTTAAGTTCAGCGGGTATCCCTACCTGATCCGAGGTCAAAAGTTGAAAAAAAGGCTTAATGGATGCTAGACCTTTGCTGATAGAGAGTGCGACTTGTGCTGCGCTCCGAAACCAGTAGGCCGGCTGCCAATTACTTTAAGGCGAGTCTCCAGCAAAGCTAGAGACAAGACGCCCAACACCAAGCAAAGCTTGAGGGTACAAATGACGCTCGAACAGGCATGCCCTTTGGAATACCAAAGGCGCAATGTGCGTTCAAAGATTCGATGATTCACTGAATTCTGCAATTCACACTACTTATCGCATTTCGCTGCGTTCTTCATCGATGCCAGAACCAAGAGATCCGTTGTTGAAAGTTGTAATTATTAATTTGTTACTGACG
>den05_204_1
AGACGCACTCCTTGGTCATTTAGAGGAAGTAAAAGTCGTAACAAGGTCTCCGTAGGTGAACCTGCGGAGGGATCATTACCGAGTGAGGGCCTCCGGGTCCGACCTCCAACCCTTTGTGAACACATCCCGTTGCTTCGGGGGCGACCCTGCCGGGCGCCCCCGGAGGACCACACAACACTGCATCTTTGCGTCGGAGTTTACGAGTAACTCGAAACAAAACTTTCAACAACGGATCTCTTGGTTCTGGCATCGATGAAGAACGCAGCGAAATGCGATAAGTAATGTGAATTGCAGAATTCAGTGAATCATCGAATCTTTGAACGCACATTGCGCCCCCTGGTATTCCGGGGGGCATGCCCGTTCGTGCGTCATTACACCACTCCAGCCTCGCTGGGTATTGGGCGTCTTCGCGGGGGAGCAATCCCCCGCGCGCCTCAAAGTCTCCGGCTGA
>den05_205_4
AGACGCACTCCTTGGTCATTTAGAGGAAGTAAAAGTCGTAACAAGGTTTCCGTAGGTGAACCTGCGGAAGGATCATTAATGAATTTTAGGACTCTCTTTTTAGAGGTCCGACCCTTTCATTTCCATACACTGTGCACACACTTCTTTTCACACATTTTAACACTATAGTATAAGAATGTAACAGTCTCTTTATTGAGCATAAATAAAAATAAAACTTTCAGCAACGGATCTCTTGGCTCTCGCATCGATGAAGAACGCAGCGAATTGCGATAAGTAATGTGAATTGCAGAATTCAGTGAATCATCGAATCTTTGAACGCACCTTGCACTCTTTGGTATTCCGAAGAGTATGTCTGTTTGAGTGTCATGAAACTCTCAACCCCCTATTTTGTAATGAGATGGGCGTGGGCTTGGATTATGACTGCTGTCGGCGTAATTGCCGGCTCAGTTGA
>den05_206_1
AGACGCACTCCTTGGTCATTTAGAGGAAGTAAAAGTCGTAACAAGGTCTCCGTAGGTGAACCTGCGGAGGGATCATTAATCGTAACTCCTCCCGCCCTCTGGGGCGGTAGCAGGATGCAACGAAACCCACTGTTGTCCGACCGCGTTGCCTCGGGGGCGGCCCTGCCTCGTGCGGAGCCCCCCGGTGGACCAAACCAAACTCTTGCGTAACTTTGCAGTCTGAGTGATTTATTAAATGAATCAAAACTTTCAACAACGGATCTCTTGGTTCTGGCATCGATGAAGAACGCAGCGAAATGCGATAAGTAATGTGAATTGCAGAATTCAGTGAATCATCGAATCTTTGAACGCACATTG
>den05_210_2
AGACGCACTCCTTGGTCATTTAGAGGAAGTAAAAGTCGTAACAAGGTTTCCGTAGGTGAACCTGCGGAAGGATCACTAAAGTAAACGCCCTCCGGGGCTCTCTTTATTCACACACCCCTGTGCACTTTGGCCACCTGCCGCGCTTCACTGCGTTAGTAGGTGTGTCTTTATAATTATACCCATATACACAAGTCATTGAATGTAAAATCGTTATAAACTAATATAACTTTCAACAACGGATCTCTTGGTTCTCGCATCGATGAAGAACGCAGCGAATTGCGATAAGTAATGTGAATTGCAGAATTCAGTGAATCATCGAATCTTTGAACGCATCTTGCGCTCTTTGGTATTCCGAAGAGCATGCCTGTTTGAGTGTCATGAAACTCTCACCTCCAGCCTTCTTTAATTAGAGGTGTTGGGGCGTGGACGTGAGTGCTGCTGGTGCCCTGGT
>den05_212_1
AGACGCACTCTCCTCCGCTTATTGATATGCTTAAGTTCAGCGGGTATCCCTACCTGATCCGAGGTCAAGAGTAAAAATTCTTGTGGGTTGCGAGTATCTAAGCTACAAGTGCAAAATGTGCTGCACTAGTAAACCAAAACACTGGCTGCCAATTGCTTTGAGATGAGTCCAGGCACAAGAGAATGGACAAACATCCAACACCAAGCACAGCTTGAGAGACAAATGACGCTCGAACAGGCATGCCCCATGGAATACCAAGGGGCGCAATGTGCGTTCAAAGATTCGATGATTCACTGAATTCTGCAATTCACACTACTTATCGCATTTCGCTGCGTTCTTCATCGATGCGAGAGCCAAGAGATCCGTTGCTAAAAGTTGTATTTATTTACTTTTGTAG
>den05_213_1
AGACGCACTCTCCTCCGCTTATTGATATGCTTAAGTTCAGCGGGTATCCCTACCTGATCCGAGGTCAACCTTTGAATGGGGTTTGTTTAACGGCGTGACCCGAAAGTGCACCTTTAGCGAATAGTTTCCACAACGCTGAGGGACGATCGAACCCAGCCGGAAGATTTGAGGCGCGCGGCGGACCGCGTTGCCCAATACCAAGCGAGGCTTGAGTGGTGTAATGACGCTCGAACAGGCATGCCCCGCGGAATACCACGGGGTGCAATGTGCGTTCAAAGATTCGATGATTCACTGAATTCTGCAATTCACATTACTTATCGCATTTCGCTGCGTTCTTCATCGATGCCAGAACCAAGAGATCCGTTGTTGAAAGTTTTGATTTTATTTATAAATCACTCAGACTGCAAAGTTACGCAAGAGTTTGGTTTGGTCCACCGGGGGG
>den05_214_1
AGACGCACTCCTTGGTCATTTAGAGGAAGTAAAAGTCGTAACAAGGTTTCCGTAGGTGAACCTGCGGAAGGATCACTAGTGAATACATCGGGGAGCGTCTTAACTGACCTCCCCAACCCTTCACAATCCACATACACCTGTGCACTGTTTTGGCTTTTGAGCAATCGAAAGCCAATCATTTTATACAAACCCCTAGTTTAATGAATGTAACCGTTTTATATAAACAAAATAAAACTTTCAACAACGGATCTCTTGGCTCTGGCATCGATGAAGAACACAGCGAAATGCGATAAGTAATGTGAATTGCAGAATTCAGTGAATCATCGAATCTTTGAACGCACATTG
>den05_215_1
AGACGCACTCCTTGGTCATTTAGAGGAAGTAAAAGTCATAACAAGGTTTCCGTAGGTGAACCTGCGGAAGGATCATTAATAGTGCCCTCTGATGCAAATCATTGGGTTAGATCTGCTCTCTTCGCAAGAAGAGGGTTTCCATACACACCGTGAACTGTGGCTTCGGCCATCACAAACTGTTAGTAATGAATGTAATATCATAACAAAAACAAAACTTTTAACAACGGATCTCTTGGCTCTCGCATCGATGAAGAACGCAGCGAAATGCGATAAGTAATGTGAATTGCAGAATTCAGTGAATCATCGAATCTTTGAACGCACCTTGCGCCCTTTGGTATTCCGAAGGGTATGCCTGTTTGAGTGTCATGAAACCTCACCCCTAATGTTTATTACAATAGGTTGGTGCTTTGGGTGTTGCCATTTACCTGGCTCGCCTTAAAATGTCTAAGTG
>den05_216_1
AGACGCACTCTCCTCCGCTTATTGATATGCTTAAGTTCAGCGGGTAGTCCTACTTGATTTGAGAACAAGCAATAAAAATTTTAGATTCTTGGGGTTTTAAGCCAGGAGTCTGTGGTTTCAAAGCCTACTTTATTTAAAGAGTGCATGACTTATCGAGACAAATAGTTATATAACGATGAGTTAGCCGAAGCTCACACAATTTCAAGTTCGGCCGCTTGTATTTCGACAGAGTTGACACACTTAAAAGCGTCCCAACAAACTGTCATGATCCTAACCCAGGTCTACTTTCAATAAAGAAAGCGGGGTTGAGCTTTTCTGTTACTCAAACAAGCATGCTCTTAGGAATAACCCAAGAGCGCAAGATGCGTTCAAAGATTCGATGATTCACTGAATTCTGCAATTCACATTACATTTCGCGCTTTGCTGCGTTCTTCATCGATGCGAGAGCCAA
>den05_218_1
AGACGCACTCTCCTCCGCTTATTGATATGCTTAAGTTCAGCGGGTATCCCTACCTGATCCGAGGTCAATCATTAAAAATATGGGGGGTTCTGGCAGGACACCACCTAACGTCTATAGCGAGAAGTATTACTACGCTTAGAGCCAGATGGCACCGCCACTGCTTTTAAGGGCTGCCCTGTGACGGGCAGGCCCCAACACCAAGCTGAGCTTGAGGGGTGATAATGACGCTCGAACAGGCATGCCCCCCGGAATACCAAGGGGCGCAATGTGCGTTCAAAGATTCGATGATTCACTGAATTCTGCAATTCACATTACTTATCGCATTTCGCTGCGTTCTTCATCGATGCCAGAGCCAAGAGATCCGTTGTTGAAAGTTTTAATAATTTAAACTTGTTTTCAG
>den05_219_1
AGACGCACTCTCCTCCGCTTATTGATATGCTTAAGTTCAGCGGGTAGCCCTACCTGATTTGAGGCCAGATCATGAATATGTGGGGTTATCAGCCACCCAGAAGGATGAAACGTATTACATCCAAGGTGCTTATATCTTTAAGGCGAGCCTTTAGCAAGGCAACACCCAATACACTACCACTCAGGCAAAAACCCAAGTGGAGTGAGGTTTCATGACACTCAAACAGGCATGCCCTTCGGAATACCAAAGGGCGCAAGGTGCGTTCAAAGATTCGATGATTCACTGAATTCTGCAATTCACATTACTTATCGCATTTCGCTGCGTTCTTCATCGATGCGAGAGCCAAGAGATCCGTTGTTAAAGTTTTGTTTTGTTATGATATTACATTCATTACTAACAGTTTGTGATGGCCGAAGCCACAGTTCACGGTGTGTATGGAAACCC
>den05_224_2
AGACGCACTCCTTGGTCATTTAGAGGAAGTAAAAGTCGTAACAAGGTTTCCGTAGGTGAACCTGCGGAAGGATCATTAATGAAAGTCTGGGCTTCGGCCCTCTCTCTTCTACACACTTGTGAATCTACACTGTTGCTTTGGCAGGTATCCTGAATGGCGCAAGCTTGAAAGGTTAAACTGAAAGGTGCCTGCCAAAGACATTTATCCACCCTTTTTATATCGTCTGATTTTTGTTTAAAACAAATTATAATAAAACTTTCAACAATGGATCTCTTGGCTCTGGCATCGATGAAGAACGCAGCGAAATGCGATAAGTAATGTGAATTGCAGAATTCAGTGAATCATCGAATCTTTGAACGCACATTGCGCCCTCTGGTATTCCGGAGGCATGCCTGTTGAGTGTCATTAATCTCTCAC
>den05_225_1
AGACGCACTCTCCTCCGCTTATTGATATGCTTAAGTTCAGCGGGTAGTCCTACCTGATTTGAGGTCAGATCATGAAGTGTCCGAAGACATCCCGAAGGAGATTAGAAGCGGTCGACAAGACGAAACTTATTAAGTCTACAACCGCTAATGCTTTTAAGGCGAGCCATGTAACTGGCAGCACCCAAATCCACCCGATCGGAAACCCGAGGGGGTGAGGTGTTCATGACACTCAAACAGGCATGCCCTCCGGAATACCAGAGGGCGCAAGGTGCGTTCAAAGATTCGATGATTCACTGAATTCTGCAATTCACATTACTTATCGCATTTCGCTGCGTTCTTCATCGATGCGAGAGCCAAGAGATCCGTTGTTGAAAGTTTTTATTTGTTATAAAATTTGACATTCATAGACTAGTGTTTATAAAGTGAAATGGCTC
>den05_226_15
AGACGCACTCCTTGGTCATTTAGAGGAAGTAAAAGTCGTAACAAGGTTTCCGTAGGTGAACCTGCGGAAGGATCATTAGTGAATAAATAGGGTGTCCAATTTAACTTGGAACCCGACCTTCTCACATCTAACCCTGTGCATCTGTATTAATGGCGAGCAATTTTCGGATTGTGAGCCATTTCACTTTATAAACACTAGTCTATGAATGTCAAATTTTTATAACAAATAAAAACTTTCAACAACGGATCTCTTGGCTCTCGCATCGATGAAGAACGCAGCGAAATGCGATACGTAATGTGAATTGCAGAATTCAGTGAATCATCGAATCTTTGAACGCATCTTGCGCTCTCTGGTATTCCGGAGAGCATGTCTGTTTGAGTGTCATGAATTCTTCAACCCAACTGTTTCTTGTAAACAGCTGGTGTTTGGATTCTGAGCGCTGCTGGCTTCG
>den05_227_1
AGACGCACTCCTTGGTCATTTAGAGGAAGTAAAAGTCGTAACAAGGTTTCCGTAGGTGAACCTGCGGAAGGATCATTAGTGAATATTAGCGCATCTACTTGTAGAGCGTGACCTCCACTTTCTAACTCTGTGCATTTATTGGCGGAAGAGACTTGAGCAATCGAGTCTTCTTCTCGCGGCTCATTTTATAACACTAGTTAAAGTATGTAACGAAATATCGAAAACAAAAAAAACTTTCAACAACGGATCTCTTGGCTTGCTCATCGATGAAGAACGCAGCGAAATGTGATAAGTAATGTGAATTGCAGAATTCGGTGAATCATCGAATCTTTGAACGCACCTTGCGCTCCCTGGTATTCCGGGGACATGTCTGTTTGAGTGTCATGAACTCTTCAACCCTCCAGTTTCTTGTAGACTGATAGGTGTTTGGATTTTGAGCGTCGCTGGTCTT
>den05_230_20
AGACGCACTCCTTGGTCATTTAGAGGAAGTAAAAGTCGTAACAAGGTTTCCGTAGGTGAACCTGCGGAAGGATCATTACCGAAGTACAGGCCCTCTTGTAGGGCTACACTTCCACCCTTTGTTTACCATACTATGTTGCTTTGGCGAGACGTCTTCGGACCACCGGCCCTTGGGCTGGTGCGCGCTCGCCAGAGAAAACCCAAACCCAAACCATTTTAAGTGTCGTCTGAAAAACAAGTTTAATTATTAAAACTTTCAACAACGGATCTCTTGGCTCTGGCATCGATGAAGAACGCAGCGAAATGCGATAAGTAATGTGAATTGCAGAATTCAGTGAATCATCGAATCTTTGAACGCACATTGCGCCCCTTGGTATTCCGGGGGGCATGCCTGTTCGAGCGTCATTATCACCCCTCAAGCTCAGCTTGGTGTTGGGGCCTGCCCGTCACAG
>den05_231_1
AGACGCACTCTCCTCCGCTTATTGATATGCTTAAGTTCAGCGGGTAGTCCTACCTGATTTGAGGTCAGAATATAAAGTGTGTTAGAGTGGAGGGTTGCGAGAACTTATTACGCATTCCACTTAGTCATTTAAGGCGAGCCGGACGGCAACACCCAAAGCACCAGCTATTGAATAAACAATAGGGTGAGGTTTATAAGGCACTCAAACAGGCATGCCCTTCGGAATACCAAAGGGCGCAATTTGCGTTCAAAGATTCGATGATTCACTGAATTCTGCAATTCACATTACTTATCGCATTTCGCTGCGTTCTTCATCGATGTGAGAGCCAAGAGATCCGTTGTTGAAAGTTGTATTTATTTATAGTAAGACTACATTTGTTACAATAATGTTTAGTATAAAAGTGGATGCAAGCATCCAACAGTTCACAGGTGTTATGGATAGAATTACCAAC
>den05_232_2
AGACGCACTCCTTGGTCATTTAGAGGAAGTAAAAGTCGTAACAAGGTTTCCGTAGGTGAACCTGCGGAAGGATCATTAATGAATTTTAGGACTCTCTTTTTAGAGGTCCGACCCTTTCATTTCCTTACACTGTGCACACACTTCTTTTCACACATTTTAACACTATAGTATAAGAATGTAACAGTCTCTTTATTGAGCATAAATAAAAATAAAACTTTCAGCAACGGATCTCTTGGCTCTCGCATCGATGAAGAACGCAGCGAATTGCGATAGGTAATGTGAATTGCAGAATTCAGTGAATCATCGAATCTTTGAACGCACCTTGCACTCTTTGGTATTCCGAAGAGTATGTCTGTTTGAGTGTCATGAAACTCTCAACCCCCTATTTGTAATGAGATGGGCGTGGGCTTGGATTATGACTGCTGTCGGCGTAATTGCCGGCTCAGTTGAA
>den05_233_6
AGACGCACTCCTTGGTCATTTAGAGGAAGTAAAAGTCGTAACAAGGTCTCCGTAGGTGAACCTGCGGAGGGATCATTATTGAATTTCTTTGCTTAGCAAAGTCCCTTTCAAACACCTGTGAACCGGGCTTCGGCCATATCTTTTAACAACGTATCAAGAAAGTCCTGTAGCTTGCTACAAAAAGTAAATAAATACAACTTTTAGCAACGGATCTCTTGGCTCTCGCATCGATGAAGAACGCAGCGAAACGCGATATGTAATGTGAATTGCAGAATTCAGTAAATCATCGAATCTTTGAACGCACCTTGCACCCTTTGGTATTCCGAAGGGTATGCCTGTTTGAGTGTCTTGAATCTCTCACTCTTCTTTGTTTTTGCAAAGCAAGACTGGTCTTTGAGCCTTTGTGTCTGACACAATCGCTTTAAATGGATTAGCGATCTATTGGCAGTGG
>den05_234_1
AGACGCACTCCTTGGTCATTTAGAGGAAGTAAAAGTTGTAACAAGGTTTCCGTAGGTGAACCTGCGGAAGGATCATTACCTAGAGTTGCGGACTTTGCCTGCCATCTCTTACCCATGTCTTTTGAGTACCTTCGTTTCCTCGGTGGGTTCGCCCGCCGATTGGACAACACTTAAACCCTTTGTAATTGAAATCAGCGTCTGAAAAAACTTAATAGTTACAACTTTCAACAACGGATCTCTTGGTTCTGGCATCGATGAAGAACGCAGCGAAATGCGATAAGTAATGTGAATTGCAGAATTCAGTGAATCATCGAATCTTTGAACGCACATTGCGCCCCCTGGTATTCCGGGGGGCATGCCTGTTCGAGCGTCATTTCACCACTCAAGCCTCGCTTGGTATTGGGCAACGCGGTCCGCCGCGTGCCTCAAATCGTCCGGCTGGGTCTTCTGT
>den05_235_3
AGACGCACTCTCCTCCGCTTATTGATATGCTTAAGTTCAGCGGGTATCCCTACCTGATCCGAGGTCAAGAGTGTAAAAATGTACTTTTGGACGTCGTCGTTATGAGTGCAAAGCGCGAGATGTACTGCGCTCCGAAATCAATACGCCGGCTGCCAATTGTTTTGAGGCGAGTCTACGCGCAGAGGCGAGACAAACACCCAACACCAAGCAGAGCTTGAAGGTACAAATGACGCTCGAACAGGCATGCCCCATGGAATACCAAGGGGCGCAATGTGCGTTCAAAGATTCGATGATTCACTGAATTCTGCAATTCACACTACTTATCGCATTTCGCTGCGTTCTTCATCGATGCCAGAACCAAGAGATCCGTTGTTGAAAGTTGTAACTATTAAGTTTCTTCAGACGCTGATTGCAACTGCATATGGTTTAAATTGTCCAATCGGCGGGCG
>den05_236_1
AGACGCACTCTCCTCCGCTTATTGATATGCTTAAGTTCAGCGGGTATCCCTACCCGATCCGAGGTCAACCTGTAATGAAGTTTTACGGCGACGTCCGGTCCTCCTCGCCAGCGATTTGATTAAACCACAACGCTGAGATTCGTACCGTCCAGCCGAAGAATTGAAGGCCTATCAGTGAAGATAATGCCCAATACCAAGCCAGGCTTGAGTGGTGTAATGACGCTCGAACGGGCATGCCCTTCGGAATGCCAAAGGGCGCAATGTGCGTTCAAAGATTCGATGATTCACTGAATTCTGCAATTCACCTTACTTATCGCATTTCGCTGCGTTCTTCATCGATGCCAGAACCAAGAGATCCGTTGTTGAAAGTTTTTGATTGATTTATATTCAATACTCCG
>den05_239_2
AGACGCACTCTCCTCCGCTTATTGATATGCTTAAGTTCAGCGGGTATCCCTACCTGATCCGAGGTCAAAAGTTAAAAAAGGCTTATGGACGCAAGTATTATCGGCTAGAATCGCAAAATGTGCTGCGCTTCAATACAAAAACACTGGCTGCCAATTGCTTTAAGGCGAGTCCAAACGCAGAGGAGAGGACAAACACCCAACACCAAGCAGAGCTTGAGGGTACAAATGACGCTCGAACAGGCATGCCCCATGGAATACCAAGGGGCGCAATGTGCGTTCAAAGATTCGATGATTCACTGAATTCTGCAATTCACACTACTTATCGCATTTCGCTGCGTTCTTCATCGATGCCCAGAACCAAGAGATCCGTTGTTGAAAGTTGTAATTATTAAGTTTTTCAGTACGCTGATTAGAAAATTAAAAGGTTATAGTTTGTCCAATCGGCGGCAAG
>den05_241_2
AGACGCACTCTCCTCCGCTTATTGATATGCTTAAGTTCAGCGGGTAATCCTGACTGATTTGAGGTCTAAATCTTAAAATGATTTGCATTAGAAGCACCACTAACGATTTGAAGGTTAGACGTCCTCAGCGATAATAATTATTACGCCGAGTCAAGCCGTCAGTTTTTCAAACTGGGTTACTCGTGTATTTCAGCTGAGCCGGCAATGAAGCCGACAGACAGCCATAATCCAAGCCCACGACTCACTTCATTACAAAATGAGGGGGTTGAGAGTTTCATGACACTCAAACAGACATACTCTTTGGAATACCAAAGAGTGCAAGGTGCGTTCAAAGATTCGATGATTCACTGAATTCTGCAATTCACATTACG
>den05_242_1
AGACGCACTCCTTGGTCATTTAGAGGAAGTAAAAGTCATAACAAGGTTTCCGTAGGTGAACCTGCGGGAGGATCATTAATAGTGCCCTCTGATGCAAATCATTGGGTTAGATCTGCTCTCTTCGCAAGAAGAGGGTTTCCATACACACCGTGAACTGTGGCTTCGGCCATCACAAACTGTTAGTAATGAATGTAATATCATAACAAAAACAAAACTTTTAACAACGGATCTCTTGGCTCTCGCATCGATGAAGAACGCAGCGAAATGCGATAAGTAATGTGAATTGCAGAATTCAGTGAATCATCGAATCTTTGAACGCACCTTGCGCCCTTTGGTATTCCGAAGGGCATGCCTGTTTGAGTGTCATGAAACCTCACCCCACTTGGGTTTTGCCTTGAGCGGTGGTGTATTGGGTGTTGCCTTGCTAAAGGCTCGCCTTAAAGACATAAGC
>den05_243_3
AGACGCACTCCTTGGTCATTTAGAGGAAGTAAAAGTCGTAACAAGGTTTTCGTAGGTGAACCTGCGAAAGGATCATTAGTGAAACATAAGAGTGCGCTTCATTGCGGCTCGTTTAACTATCCATAACACTTGTGAATTGGAATTGATAACACCCTTACCTTTAAAGGCTTCGGTCTTGAACGGGTATTGGTTTATATAACCCTGTTGCCTTTTTGAAAAGACGGACATGTTGAAATTTGAAAAATGAAAGAACAACTTTCAGCAACGGATTTCTTGGCTCTCGCATCGATGAAGAACGCAGCGAAATGCGATACGTAATGTGAATTGCAGAACTCAGTGAATCATCGAATTTTTGAACGCACCTTGCGCTCTTTAGTTATTCTGAAGAGCATGCTTGTTTGAGTGTCGCGAACCTCTCAACCCCGCTAAAGGCTTAAATTGACTTTGGTTG
>den05_244_1
AGACGCACTCCTTGGTCATTTAGAGGAAGTAAAAGTCGTAACAAGGTTTCCGTAGGTGAACCTGCGGAAGGATCATTACAATTCAGTAGCTTGCTACTGTTAGGAGGTGCTGTTAGTCCGCATAGTTTAATTACTGATGAGCGGCAGGCCCTCTGTTTGTACCCTTGTCTTTTGCGCACTCATGTTTCCTCGGCGGGCTTGCCCGCCGATTGGACAAACTTATAACCTTTTTAATTTCAATCAGCGTCTGAAAAAACTTAATAATTACAACTTTCAACAACGGATCTCTTGGTTCTGGCATCGATGAAGAACGCAGCGAAATGCGGTAAGTAGTGTGAATTGCAGAATTCAGTGAATCATCGAATCTTTGAACGCACATTG
>den05_247_1
AGACGCACTCTCCTCCGCTTATTGATATGCTTAAGTTCAGCGGGTATCCCTACCTGATCCGAGGTCAAGAGTTAAAAATAGTCTTGATGGATGCCAACAATCATGACAAGAGGCACAAAATGTGCTGCGCTCCAGGCCAATATGCCGGCTGCCAATTGTTTTAAGGCGAGTCCACGCGAAAAGCGGGACAAACACCCAACACCAAGCAGAGCTTGAGGGTACAAATGACGCTCGAACAGGCATGCCCCATGGAATACCAAGGGGCGCAATGTGCGTTCGAAGATTCGATGATTCACTGAATTCTGCAATTCACACTACTTATCGCATTTCGCTGCGTTCTTCATCGATGCCAGAACCAAGAGATCCGTTGTTGAAAGTTGTAATTATTATGTTTTTCTGACGCTGACTGCAATTACAAAAGGTTTAA
>den05_248_2
AGACGCACTCCTTGGTCATTTAGAGGAAGTAAAAGTCATAACAAGGTTTCCGTAGGTGAACCTGCGGAAGGATCATTAATAATGCCCTCTGGCTTCGGTCAGCTGGGTTCAATGTGTGTCATCTCTTCGGAGATGGCCATCCACACACACCGTGAACTGTGACTTCGGTCATCACAAACTTTTAGTAATGAATGTAAAAATCATAACAAAATAAAACTTTTAACAACGGACCTCTTGGTTCTGGCATCGATGAAGAACGCAGCGAAATGCGATAAGTAGTGTGAATTGCAGAATTCAGTGAATCATCGAATCTTTGAACGCACATTGCGCCCCTTGGTATTCCATGGGGCATGCCTGTTCGAGCGTCATTTGTACCTTCAAGCTCTGCTTGGTGTTGGGTGTTTGTCCCGCCTTTGCGCGTGGACTCGCCTTAAGCAATTGGCAGCCGGCG
>den05_249_7
AGACGCACTCCTTGGTCATTTAGAGGAAGTAAAAGTCGTAACAAGGTTTCCGTAGGTGAACCTGCGGAAGGATCATTAGTGAATATTAGCGCATCTCTTCGGAGAGCGTGACCTCCACTTTCTAACTCTGTGCATTTATTTGGCGGCTCTGAAGATGTAACAGTCTACTTAGCTGCGGCTCATTTTATAACACTAGTTAAAGTATGTAACAAAATATCGAAAACAAAAAAAACTTTCAACAACGGATCTCTTGGCTTGCTCATCGATGAAGAACGCAGCGAAATGTGATAAGTAATGTGAATTGCAGAATTCAGTGAATCATCGAATCTTTGAACGCACCTTGCGCTCCGTGGTATTCCGCGGAGCATGTCTGTTTGAGTGTCATGAACTCTTCAACCCACCAGTTTCTTGTAAATTGGATTGGTGTTTGGATTTTGAGTGTTGCTATTCC
>den05_250_2
AGACGCACTCTCCTCCGCTTATTGATATGCTTAAGTTCAGCGGGTATCCCTACCTGATTCGAGGTCAAACTAGATGGTATCTTGATGGACGCGAGCCCGTTGGGAGCCTTCTAGAGCGCAACGTGCTGCGCAAGAAGCCAACGATGCCGCTGCCAATGAATTTGAGGCGAGTCCCCGCGTAAAGCGGGGACAGACGTCCAACACCAAGCAGAGCTTGAGGGTGTAAATGACGCTCGAACAGGCATGCCCAATGGAATACCAAGGGGCGCAATGTGCGTTCAAAGATTCGATGATTCACTAAAGTCTGCAATTCACACTACTTATCGCATTTCGCTGCGTTCTTCATCGATGCCAGAACCAAGAGATCCATTGTTGAAAGTTGTAATAATTTAGGTTTGTTTCTAGAAGTTTTAATGCTTAATACAAGAGGTTTTATTGTCCCCAGCGGCGG
>den05_251_5
AGACGCACTCCTTGGTCATTTAGAGGAAGTAAAAGTCGTAACAAGGTCTCCGTTGGTGAACCAGCGGAGGGATCATTATCGAGTTACCGCTCTTCAACCCTTTGTGAACATACCTCAACCGTTGCTTCGGCGGGCAGGAGGACAACCCCCCCGGGGGCGGTCCACCTCCCGGCCGCGCCCCCACGGGCGTGGCGCCCGCCGGAGGATAGCAAACTCTATTTTAACGACGTTTATTCTGAGTGGCACAAGCAAATAATTAAAACTTTTAACAACGGATCTCTTGGTTCTGGCATCGATGAAGAACGCAGCGAAATGCGATAAGTAATGTGAATTGCAGAATTCAGTGAATCATCGAATCTTTGAACGCACATTGCGCCGCCAGCACTCTGGCGGGCATGCCTGTTCGAGCGTCATTTCAACCCTCAAGCCCAGCTTGG
>den05_252_1
AGACGCACTCTCCTCCGCTTATTGATATGCTTAAGTTCAGCGGGTATCCCTACCTGATCCGAGGTCAAAAGTGTAAAATAGGCTTATGGACGCCAGTATTACCGGATAGAATCGCAAATTGTGCTGCGCTTCAATACCAAAACACTGGCTGCCAATTATTTTAAGGCGAGTCCAAACGCAGAGGAGAGGACAAACACCCAACACCAAGCAGAGCTTGAGGGTACAACTGACGCTCGAACAGGCATGCCCCATGGAATACCAAGGGGCGCAATGTGCGTTCAAAGATTCGATGATTCACTGAATTCTGCAATTCACATTACTTATCGCATTTCGCTGCGTTCTTCATCGATGCCAGAGCCAAGAGATCCATTGTTGAAAGTTGTAAACGATTTGTTTGTTTCGGAACAGGTAATGCTAGATGCAAAAAG
>den05_253_5
AGACGCACTCCTTGGTCATTTAGAGGAAGTAAAAGTCGTAACAAGGTTTCCGTAGGTGAACCTGCGGAAGGATCATTATCGAGCAAGGGTCCTCCGGGGCCCGACCTCCCACCCTCTGTCGTCACATCAATGTTGCCTCGGCGGGACGCGCCGGCCGCTCGCGCGGTCGGCGCCGCCGGGCCCTCACCGGGTCCGTCGCGCGCCCGCCCGAGGACCACACAAACCCATGTCAGCGAACCGGAAGTCGGAGTACGAATTTTTGAATAAATCAAAACTTTCAAACAACGGATCTCTTGGTTCTCGCATCGATGAAGAACGCAGCGAAATGCGATACGTAATGTGAATTGCAGAATTCAGTGAATCATCGAATCTTTGAACGCACATTGCGCCCGCCGGTATTCCGGCGGGCATGCCTGTCCGAGCGTCATTGCACCACTCAAGCGCGAGCTTG
>den05_254_1
AGACGCACTCCTTGGTCATTTAGAGGAAGTAAAAGTCGTAACAAGGTTTCCGTAGGTGAACCTGCGGAAGGATCATTAGTGAATAAATAGGGTGTCCAATTTAACTTGGAACCTGACCTTCTCACATCTAACCCTGTGCATCTGTATTAATGGCGAGCAATTTTCGGATTGTGAGCCATTTCACTTTATAAACACTAGTCTATGAATGTCAAATTTTTATAACAAATAAAAACTTTCAACAACGGATCTCTTGGCTCTCGCATCGATGAAGAACGCAGCGAAATGCGATACGTAATGTGAATTGCAGAATTCAGTGAATCATCGAATCTTTGAACGCATCTTGCGCTCTCTGGTATTCCGGAGAGCATGTCTGTTTGAGTGTCATGAATTCTTCAACCCAACTGTTTCTTGTAGACTGATAGGTGTTTGGATTTTGAG
>den05_255_2
AGACGCACTCCTTGGTCATTTAGAGGAAGTAAAAGTCGTAACAAGGTCTCCGTTGGTGAACCAGCGGAGGGATCATTACAGAGTTATCTAACTCCCAAACCCATGTGAACTTACCACTGTTGCCTCGGCAGATGTTGCTGGGCGAACCTACCCTGTAGCGAGCTACTCTGTAGCGACCTACCCGGGAACGGCTTACCCTGTAGCGCCTGCCGGTGGACTACTAAACTCTTGTTATTTTTAAGTAATCTGAGCGTCTTATTTTAATAAGTCAAAACTTTCAACAACGGATCTCTTGGTTCTGGCATCGATGAAGAACGCAGCGAAATGCGATAAGTAATGTGAATTGCAGAATTCAGTGAATCATCGAATCTTTGAACGCACATTGCGCCCATTAGTATTCTAGTGGGCATGCCTGTTCGAGCGTCATTTCAACCCTTAAGCCTAGCTTAGT
>den05_256_1
AGACGCACTCTCCTCCGCTTATTGATATGCTTAAGTTCAGCGGGTAGTCCTACCTGATTTGAGGTCAGAATATAAAGTGTGTTAGAGTGGAGGGTTGCGAGAACTTATTACGCATTCCACTTAGTCATTTAAGGCGAGCCAGACGGCAACACCCAAAGCACCAGCTATTGAATAAACAATAGGGTGAGGTTTATAAGACACTCAAACAGGCATGCCCTTCGGAATACCAAAGGGCGCAATTTGCGTTCAAAGATTCGATGATTCACTGAATTCTGCAATTCACATTACTTATCGCATTTCGCTGCGTTCTTCATCGATGTGAGAGCCAAGAGATCCGTTGTTGAAAGTTGTATTTATTTATAGTAGATTACATTCATTACATTTATGTTTAAGTTTTATGCCCTAAAGGCAAATAG
>den05_257_9
AGACGCACTCCTTGGTCATTTAGAGGAAGTAAAAGTCGTAACAAGGTTTCCGTAGGTGAACCTGCGGAAGGATCATTATCTTCAGTGGTTTTCCACTGTATTGAGGGGGACCTAACCGTCCCTTCTCTCCATCCTTGTCTTTTGCGTACCCATGTTTCCTCGGCAGGCTTGCCTGCCGGTTGGACAAAACTATAACCTTTTTAATTTTAATCAGCGTCTGAAAAACTTAATAATTACAACTTTCAACAACGGATCTCTTGGTTCTGGCATCGATGAAGAACGCAGCGAAATGCGATAAGTAGTGTGAATTGCAGAATTCAGTGAATCATCGAATCTTTGAACGCACATTGCGCCCCTTGGTATTCCATGGGGCATGCCTGTTCGAGCGTCAATTGTACCCTCAAGCTCTGCTTGGTGTTGGGTGTTTGTCCTCTCCTTTGCGATTGGACTC
>den05_258_1
AGACGCACTCTCCTCCGCTTATTGATATGCTTAAGTTCAGCGGGTATCCCTACCTGATCCGAGGTCAAAAGTTGAAAAAAAGGCTTAATGGATGCTAGACCTTCGCTGATAGAGAGTGCGACTTGTGCTGCGCTCCGAAACCAGTAGGCCGGCTGCCAATTACTTTAAGGCGAGTCTCCAGCAAAGCTAGAGACAAGACGCCCAACACCAAGCAAAGCTTGAGGGTACAAATGACGCTCGAACAGGCATGCCCTTTGGAATACCAAAGGGCGCAATGTGCGTTCAAAGATTCGATGATTCACTGAATTCTGCAATTCACACTACTTATCGCATTTCGCTGCGTTCTTCATCGATGCCAGAACCAAGAGATCCGTTGTTGAAAGTTGTAATTATTAATTTGTTACTGACGCTGATTGC
>den05_259_1
AGACGCACTCCTTGGTCATTTAGAGGAAGTAAAAGTCGTAACAAGGTTTCCGTAGGTGAACCTGCGGAAGGATCATTAGTGAATATTAGCGCATCTACTTGTAGAGCGTGACCTCCACTTTCTAACTCTGTGCATTTATTGGCGGAAGAGACTTGAGCAATCGAGTCTTCTTCTCGCGGCTCATTTTATAACACTAGTTAAAGTATGTAACGAAATATCGAAACAAAAAAACTTTCAACAACGGATCTCTTGGCATGCTCATCGATGAAGAACGCAGCGAAATGTGATAAGTAATGTGAATTGCAGAATTCAGTGAATCATCGAATCTTTGAACGCACCTTGCGCTCCCTGGTATTCCGGGGACATGTCTGTTTGAGTGTCATGAACTCTTCAACCCTCCAGTTTCTTGTAGACTGATAGGTGTTTGGATTTTGAGCGTTGCTGGTCTTCG
>den05_260_4
AGACGCACTCCTTGGTCATTTAGAGGAAGTAAAAGTCGTAACAAGGTTTCCGTAGGTGAACCTGCGGAAGGATCATTATAAAATGCAGCTTGCTGCTTCTATATATCTTACACCTGTGAACTATTGCCTTCGGGCCAACAAACATAATGTAACGAATGTAAATTATTATAACAAAATATAACTTTCAACAACGGATCTCTTGGCTCTCACATCGATGAAGAACGCAGCGAAATGCGATAAGTAATGTGAATTGCAGAATTCAGTGAATCATCGAATCTTTGAACGCAAATTGCGCCCTTTGGTATTCCGAAGGGCATGCCTGTTTGAGTGTCTTATAAACCTCACCCTTACTGTTTGTTCAGTAAGCGGTGCTTTGGGTGCTGCCATTGGCTCGCCTTAAATACCTAAGTGGAATGCGTTATAAGTTTTCGCACCCCTCCACTCTAATACA
>den05_261_10
AGACGCACTCCTTGGTCATTTAGAGGAAGTAAAAGTCGTAACAAGGTTTCCGTAGGTGAACCTGCGGAAGGATCATTACAATTCAGTAGCTTGCTACTGTAAGGAGGTGCTGTAAGCCCGCATAGTTTAATTACTGATGAGCGGCAGGCCCTCTGTTTGTACCCTTGTCTCTTGCGCACTCATGTTTCCTCGGCGGGCTTGCCCGCCGATTGGACAAAACTATAACCTTTTTAATTTCAATCAGCGTCTGAAAAAACTTAATAATTACAACTTTCAACAACGGATCTCTTGGTTCTGGCATCGATGAAGAACGCAGCGAAATGCGATAAGTAGTGTGAATTGCAGAATTCAGTGAATCATCGAATCTTTGAACGCACATTGCGTCCCTTGGTATTCCATGGGGCATGCCTGTTCGAGCGTCATTTGTACCCTCAAGCTCTGCTTGGTGTTG
>den05_263_4
AGACGCACTCCTTGGTCATTTAGAGGAAGTAAAAGTCGTAACAAGGTTTCCGTAGGTGAACCTGCGGAAGGATCATTACATTCAGTAGCTTGCTACTGTTAGGGGGGTCTGTCAGCCTGTATAGTATCACTACTGATGAGCAGCGCGACCCTCTGTCTGTACCCTTGTCTTTTGCGTACTCATGTTTCCTCGGCGGGTTTACACCCGCCGGCTGGACAACTCTATAACCTTTTTAATTTCAATCAGCGTCTGAAAAACCTAATAATTACAACTTTCAACAACGGATCCCTTGGTTCTGGCATCGATGAAGAATGCAGCGAAATGCGATAAGTAGTGTGAATTGCAGAATTCAGTGAATCATCGAATCTTTGAACGCACATTGCGCCCCTTGGTATTCCATGGGGCATGCCTGTTCGAGCGTCATTTGTCTCTCAAGCTGTGCTTGGTGTTG
>den05_264_7
AGACGCACTCCTTGGTCATTTAGAGGAAGTAAAAGTCGTAACAAGGTTTCCGTAGGTGAACCTGCGGAAGGATCATTAATGAATTTTAGGACTCTCTTTTTAGAGGTCCGACCCTTTCATTTCCTTACACTGTGCACACACTTCTTTTCACACATTTTAACACTATAGTATAAGAATGTAACAGTCTCTTTATTGAGCATAAATAAAAATAAAACTTTCAGCAACGGATCTCTTGGCTCTCGCATCGATGAAGAACGCAGCGAATTGCGATAAGTAATGTGAATTGCAGAATTCAGTGAATCATCGAATCTTTGAACGCACCTTGCACTCTTTGGTATTCCGAAGAGTATGTCTGTTTGAGTGTCATGAAACTCTCAACCCCCTATTTTGTAATGAGATGGGCGTGGGGCTTGGGATTATGACTGCTGTCGGCGTAATTGCCGGC
>den05_265_2
AGACGCACTCCTTGGTCATTTAGAGGAAGTAAAAGTCGTAACAAGGTTTCCGTAGGTGAACCTGCGGAAGGATCATTACTGCTTGCTCATGGCCGTTCCTGGGGGCAACCCCTTGGGCGGTCCGGCAACCATACCCTTGTCTATGTATACCTTTTGTTATTTCCCTCGGCGGGGTGACCCGCCGCTGGGGACACCAAACCCTCTTGTATTAAGCATAAAAACTTCTGAACAAACCTAAATTATTACAACTTTCAACAATGGATCTCTTGGTTCTGGCATCGATGAAGAACGCAGCGAAATGCGATAAGTAATGTGAATTGCAGAATTCAGTGAATCATCGAATCTTTGAACGCACATTGCGCCCCTTGGTATTCCGAGGGGCATGCCTGTTCGAGCGTCATTACACCACTCAAGCTATGCTTGG
>den05_266_1
AGACGCACTCTCCTCCGCTTATTGATATGCTTAAGTTCAGCGGGTATCCCTACCTGATCCGAGGTCAACCTTTAATGAATGATTGTTTAACGGCGTGACCGAAACGAGCACCTTTAGCGAATAGTTTCCACAACGCTGAGGGGCGATTCGAACCAGCCGGAAGATTTGAGGCGCGCAGCTAACCGCGTCGCCCAATACCAAGCGAGGCTTGAGTGGTGTAATGACGCTCGAACAGGCATGCCCCGCGGAATACCACGGGGCGCAATGTGCGTTCAAAGATTCGATGATTCACTGAATTCTGCAATTCACATTACTTATCGCATTTCGCTGTGTTCTTCATCGATGCCAGAACCAAGAGATCCGTTGTTGAAAGTTTTTGATTTATTTTTAAA
>den05_267_4
AGACGCACTCCTTGGTCATTTAGAGGAAGTAAAAGTCGTAACAAGGTTTCCGTAGGTGAACCTGCGGAAGGATCATTACCGAAGTACAGGCCCTCTCGAGGGCTAAACTTCCACCCTTTGTTTATTATACTATGTTGCTTTGGCGGATCGCCCTTAGGCCACCGGCTTCGGCTGGTGCGTGTCCGCCAGAGACCTCAAACCCAAACCATTATACGTAATTGTCTGAAAACAAGTTTAAATTATTAAAACTTTCAACAACGGATCTCTTGGCTCTGGCATCGATGAAGAACGCAGCGAAATGCGATAAGTAATGTGAATTGCAGAATTCAGTGAATCATCGAATCTTTGAACGCACATTGCGCCCCTTGGTATTCCGGGGGGCATGCCTGTTCGAGCGTCATTATCACCCCTCAAGCTCAGCTTGGTGTTGGGGCCTGCCCGTCACAGGGCG
>den05_268_2
AGACGCACTCCTTGGTCATTTAGAGGAAGTAAAAGTCGTAACAAGGTTTCCGTAGGTGAACCTGCGGAAGGATCATTATCTTCAGTGGTTTTCCACTGTATTGAGGGGGACCTAACCGTCCCTTCTCCCCATCCTTGTCTTTTGCGTACCCATGTTTCCTCGGCAGGCTTGCCTGCCGGTTGGACAAAACTATAACCTTTTTAATTTTTAATCAGCGTCTGAAAAACTTAATAATTACAACTTTCAACAACGGATCTCTTGGTTCTGGCATCGATGAAGAACGCAGCGAAGTGCGATAAGTAGTGTGAATTGCAGAATTCAGTGAATCATCGAATCTTTGAACGCACATTGCGCCCCTTGGTATTCCATGGGGCATGCCTGTTCGAGCGTCATTTGTACCCTCAAGCTCTGCTTGGTGTTGGGTGTTTGTCCTCTCCTCTGCGTTTGGACT
>den05_269_2
AGACGCACTCCTTGGTCATTTAGAGGAAGTAAAAGTCGTAACAAGGTTTCCGTAGGTGAACCTGCGGAAGGATCATTAATGAAAATGTGTTGCCGGGACCCATAATCCCGGCACTAACCTTCTTATCCATAACACCTGTGCACTGTTGGATGCTTGCATCCACTTTTATACTAAACAATTTGTAACAAATGTAGTCTTATTATAATTAATAAAACTTTTAACAACGGATCTCTTGGCTCTCGCATCGATGAAGAACGCAGCGAAATGCGATAAGTAATGTGAATTGCAGAATTCAGTGAATCATCGAATCTTTGAACGCACCTTGCGCTCCTTGGTATTCCGAGGAGCATGCCTGTTTGAGTGTCATAAACCTCTCAAACCCAAGTTTTTGGATTTA
>den05_271_4
AGACGCACTCTCCTCCGCTTATTGATATGCTTAAGTTCAGTGGGTAGTCCTACCTGATTTGAGGCCAAGTTGTCAAAAGTTGCCAGCACTCGAAGTCTGCGCTAATTAGAAGCGACGTCAACTGCTAGGAGCGGCCAGCACAACAAGTTGCACTGTCCTCGACGGAGATCTTATCACGTCGAGTAGAACCACCTCTAGAGGAGTCAGCTAACATATTTCAAGTGAGCCGATGCAACCAGGGCACCAGCAGCACTCACGTCCACGCCCCAACACCTCTAATTAAAGAAGGCTGGAGGTGAGAGTTTCATGACACTCAAACAGGCATGCTCTTCGGAATACCAAAGAGCGCAAGATGCGTTCAAAG
>den05_272_3
AGACGCACTCTCCTCCGCTTATTGATATGCTTAAGTTCAGCGCGTATTCCTACCTGATCTGAGGTCAATAGTTGAAAATGTCAAGCATGAAATGCAAGACGGCTTTCGGTGCCGCACAAAATGACAGTCAAACAACGAGTGGTGAAACCTAATACATTGTCGACAGCCAAAGGCTGCACCCTTGTAATTCGAGGAAGCATCGCAATGCAGACCTCAACGTCCATAAATGGAGAAGTTAATGACACTCAAACAGGCATGCCCTCCGGAATACCAGAGGGCGCAATGTGCGTTCAAAGATTCGATGATTCACTGAATTCTGCAATTCACATTACTTATCACATTTCGCTGCGTTCTTCATCGATGAGCAAGCCAAG
>den05_273_1
AGACGCACTCTCCTCCGCTTATTGATATGCTTAAGTTCAGCGGGTATCCCTACCTGATCCGAGGTCAAAAGTGTTGATAATCTGTATGGGTGCTAATAATACAGGCTTAAAAGGCAATTGTGCTGCGCTTCAAACCAGTATACCGGCTGCCAATATATTTAAGGCGAGTCTAGGCTGCGCAAAGACAAACACCCAACACCAAGCATAGCTTGAGAGTACAAATGACGCTCGAACAGGCATGCCCCATGGAATACCAAGGGGCGCAATGTGCGTTCAAAGATTCGATGATTCACTGAATTCTGCAATTCACACTACTTATCGCATTTCGCTGCGTTCTTCATCGATGCCAGAACCAAG
>den05_274_1
AGACGCACTCCTTGGTCATTTAGAGGAAGTAAAAGTCGTAACAAGGTTTCCGTAGGTGAACCTGCGGAAGGATCATTAGTGAATTAAACATGCTTGGTGTCTTCGCTTCGGCAAGGCCCTTGCTTAAATCACATCCTAACACCTGTGAACTGTAAGACGTATGATGAGGTCTTTGGCCAAGTCATCGTCTGCCCATTTTTAACGAACAATTAATGTAACAAACGTAGTCTTATTATAACCTAATAAAACTTTCAACAACGGATCTCTTGGCTCTCGCATCGATGAAGAACGCAGCGAAATGCGATAAGTAATGTGAATTGCAGAATTCAGTGAATCGTCGAATCTTTGAACGCACATTGCGCCCCCTGGTATTCCGGGGGGCATGCCTGTTCGAGCGTCATTTCACCACTCAAGCCTCGCTTGGTATTGGGCAACGCGGTCCGCCGCGTGC
>den05_275_1
AGACGCACTCTCCTCCGCTTATTGATATGCTTAAGTTCAGCGGGTATCCCTACCTGATCCGAGGTCAAGAGTGTAAAAAGTACTTTTGGACGTCGTCGTTATGAGTGCAAAGCGCGAGATGTACTGCGCTCCGAAATCAATACGCCGGCTGCCAATTGTTTTAAGGCGAGTCTACGCGCAAGGCGAGACAAACACCCAACACCAAGCAGAGCTCGAAGGTACAAATGACGCTCGAACAGGCATGCCCCATGGAATACCAAGGGGCGCAATGTGCGTTCAAAGATTCGATGATTCACTGAATTCTGCAATTCACACTACTTATCGCATTTCGCTGCGTTCTTCATCGATGCCAGAACCAAGAGATCCGTTGTTGAAAGTTGTAACTATTTAAGTTTTTCAGTACGCTGATTTCAATTACAAAGGG
>den05_276_2
AGACGCACTCTCCTCCGCTTATTGATATGCTTAAGTTCAGCGGGTATCCCTACCTGATCCGAGGTCAACCTGAAAAATAAAAGGTTTAACGGCAATGAGATCTCACCAAGCTTATAAGACGTTTTGATTTAACTCTACTACGTCCGAAGTTGGAGAAACCCCGCCGAGGTCTTCGAGGCACGCCCGCCTTTCGACGGACGATGCCCAATACCAAGCGGTGCTTGAGTGGTGTAATGACGCTCGAACAGGCATGCCCCTCGGAATACCAAGGGGCCAATGTGCGTTCAAAGATTCGATGATTCACTGAATTCTGCAATTCACATTACTTATCGCATTTCGCTGCGTTCTTCATTCGATGCGAGAACCAAGAGATCCGTTGTTGAAAGTTTTAATTTAATTAAAATTTTG
>den05_277_1
AGACGCACTCTCCTCCGCTTATTGATATGCTTAAGTTCAGCGGGTATCCCTACCTGATCCGAGGTCAACCTTAGAAATGGGGTTGGTTTACGGCGTAGCCTCCCGAACACCCTTTAGCGAATAGTTTCCACAACGCTTAGGGGACAGAAGACCCAGCCGGACGATTTGAGGCACGCGGCGGACCGCGTTGCCCAATACCAAGCGAGGCTTGAGTGGTGAAATGACGCTCGAACAGGCATGCCCCATGGAATACCAAGGGGCGCAATGTGCGTTCAAAGATTCGATGATTCACTGAATTCTGCAATTCACACTACTTATCGCATTTCGCTGCGTTCTTCATCGATGCCAGAACCAAGAGATCCGTTGTTGAAAGTTGTAACTATTATGTTTTTCAGTACGCTGATTGCAACTGCAAAGGGTTTAATTTGTCCAATCGGCGGCGGACCCGCCG
>den05_278_1
AGACGCACTCCTTGGTCATTTAGAGGAAGTAAAAGTCGTAACAAAGTCTCCGTAGGTGAACCTGCGGAGGGATCATTAACTGTAACTACCCGCGTGCTCCGGTGCGCGGGACGTCACAAACCCTTTGTCGTCCGACTCTGTTGCCTCGGGGGTGAACCTGCCTTCGGGCTGGGGCCCTCCGGTGGACCATATCAAACTCTTGCGTAACAATGTCGTCTGAGTGATTTACAAAATAAATCAAAACTTTCAACAACGGATCTCTTGGTTCTGGCATCGATGAAGAACGCAGCGAAATGCGATAAGTAGTGTGAATTGCAGAATTCAGTGAATCATCGAATCTTTGAACGCACATTGCGCCCCTCGGTATTCCGTGGGGCATGCCTGTTCGAGCGTCATCTACACCCTCAAGCTCTGCTTGGTGTTGGGCGTCTGTCCCGCCTCCGCGCGTGGA
>den05_279_1
AGACGCACTCTCCTCCGCTTATTGATATGCTTAAGTTCAGCGGGTAATCCTACCTGATTTGAGGCCACACAGTAAAGTAGCGTCTCATAGTGAGAACATGATTAGAAGCAGACGGCATCAAGCCTTGGCCAGGTTTAACCCTGTCCCCGACGAATACTTATTACATCGAGTCGAACCAAGTCATAGACAAGTCCAGCTAATAGTTTTAAGGCGAGCCACTTTGCAGCAGCAACACCCAAGTCCAAGCCTTGATGGTAAAACCAATCAAGGTTGAGGTTGTTCACGACACTCAAACAGGCATGCCCGTCGGAATACCAACGGGCGCAAGGTGCGTTCAAAG
>den05_280_1
AGACGCACTCCTTGGTCATTTAGAGGAAGTAAAAGTCATAACAAGGTTTCCGTAGGTGAACCTGCGGAAGGATCATTAATAGTGCTCATTGACGCAAGTCAGTGAGTTAGATCTGCTCTCTTCGCAAGAAGAGGGTTTCCATACACACCGTGAACTGTGGCTTCGGCCATCACAAACTGTTAGTAATGAATGTAATATCATAACAAAAACAAAACTTTTAACAACGGATCTCTTGGCTCTCGCATCGATGAAGAACGCAGCGAAATGCGATAAGTAATGTGAATTGCAGAATTCAGTGAATCATCGAATCTTTGAACGCACCTTGCGCCCTTTGGTATTCCGAAGGGCATGCCTGTTGAGTGTCATGAAACCTCACCCCATTGGGTTTTGCCTTG
>den05_284_1
AGACGCACTCTCCTCCGCTTATTGATATGCTTAAGTTCAGCGGGTATCCCTACCCGATCCGAGGTCAACCTGAGGTGTGATTTAACGGCCGTGAGGGCTCGTAAACTCCGCGGCGAGACGTGATGCCACAACGCTGGGAGACGAGACCGCTCAGCCGGAGACTTTGAGGCGCGCGGGGGAGTGATCCCCCACGAGACGCCCAATACCCAGCGAGGCTGGAGTGGTGTAATGACGCTCGAACGGGCATGCCCCCCGGAATACCAAGGGGCGCAATGTGCGTTCAAAGATTCGATGATTCACTGAATTCTGCAATTCACATTACTTATCGCATTTCGCTGCGTTCTTCATCGATGCCAGAACCAAGAGATCCGTTGTTGAAAGTTTTGTTTCGATTTACTCGTAAACTCCGACGCAGAGATGCAGTGTTTTTGGTGGTCCTCCGAGGG
>den05_287_6
AGACGCACTTCTTGGTCATTTAGAGGAAGTAAAAGTCGTAACAAGGTTTCCGTAGGTGAACCTGCGGAAGGATCATTAAACATCATCGGGGAGATGGCTCCAGCTGGTAGGGCTTCGGCCCCCGCCTTCTGCCCTTCTCTTTCTGATTATACCCATGTCTTTTGCGTACTATTTGTTTCCTTGGTAGGCTTGCCTGCCGATAGGACATCATTAAACCTTTTGTAATTGCAGTCAGCGTCAGAAAAACATAATAATTACAACTTTCAACAACGGATCTCTTGGTTCTGGCATCGATGAAGAACGCAGCGAAATGCGATAAGTAGTGTGAATTGCAGAATTCAGTGAATCATCGAATCTTTGAACGCACATTGCGCCCCTTGGTATTCCATGGGGCATGCCTGTTCGAGCGTCATTTGTACCCTCAAGCTCTGCTTGGTGTTGGGTGTTTGTC
>den05_290_1
AGACGCACTCTCCTCCGCTTATTGATATGCTTAAGTTCAGCGGGTATCCCTACCTGATCCGAGGTCAAGAGTGTTAAAATGTACTTTTGGACGTCGTCGTTATGAGTGCAAAGCGCGAGATGTACTGCGCTCCGAAATCAATACGCCGGCTGCCAATTGTTTTAAGGCGAGTCTACACGCAAAGGCGAGACAAACACCCAACACCAAGCAATGCTTGAAGGTACAAATGACGCTCGAACAGGCATGCCCCATGGAATACCAAGGGGCGCAATGTGCGTTCAAAGATTCGATGATTCACTGAATTCTGCAATTCACACTACTTATCGCATTTCGCTGCGTTCTTCATCGATGCCAGAACCAAGAGATCCGTTGTTGAAAGTTTTATTATGTTATAATAAGAC
>den05_291_1
AGACGCACTCCTTGGTCATTTAGAGGAAGTAAAAGTCGTAACAAGGTTTCCGTAGGTGAACCTGCGGAAGGATCATTACCTGGCCTTGGGCCGCTCGTGGAGGCCCGTCGCTTGCGGCGGTGCTTCCGGGGGTGCTTAGCCCTTGACTATTACCTTGATTATACGCACCTTTTGTTGTTCCCTCGGCAGGTCTCCTGCCGCCGGGAACCCCATAAACCCTTTTGTATAAGCATCAAACGTCTGAAAACAAATTTAATTATTTACAACTTTCAACAATGGATCTCTTGGTTCTGGCATCGATGAAGAACGCAGCGAAATGCGATAAGTAGTGTGAATTGCAGAATTCAGTGAATCATCGAATCTTTGAACGCACATTGCGCCCCTTGGTATTCCATGGGGCATGCCTGTTCGAGCGTCATTTACACCCTCAAGCCCTGCTTGGTGTTGGGCG
>den05_292_1
AGACGCACTCCTTGGTCATTTAGAGGAAGTAAAAGTCGTAACAAGGTTTCCGTAGGTGAACCTGCGGAAGGATCATTACCGAAGTACAGGCCCTCTCGAGGGCTAAACTTCCACCCTTTGTTAACTATACCTTTTGTTGCTTTGGCGGACCGCCCTAGGCCACCGGCTCCGGCTGGTGAGCGTCCGCCAGAGACCCCAAACCCAAACCCATATTAGTGTCGTCTGAAAACAAGTTTAAATTATTAAAACTTTCAACAACGGATCTCTTGGCTCTGGCATCGATGAAGAACGCAGCGAAATGCGATAAGTAATGTGAATTGCAGAATTCAGTGAATCATCGAATCTTTGAACGCACATAGCGCCCCCTGGTATTCCGGGGGGCATGCCTGTTCGAGCGTCATTTCACCACTCAAGCCTCGCTTGGTATTGGGCAACGCGGTCCGCCGCGTGC
>den05_293_1
AGACGCACTCTCCTCCGCTTATTGATATGCTTAAGTTCAGCGGGTATCCCTACCTGATCCGAGGTCAACCTGTAAAAAAATTGGGGGTTGCTGGCAAGTAAACCTACCGGACTCAATCGCGAGGAGTATTACTACGCGTAGAGCCGACAGGCACCGCCACTGATTTTAGAGGCCGCGAAGACGCGAACCCCAATACCAAGCAAGAGCTTGAGTGGTTATAATGACGCTCGAACAGGCATGCCCCCCGGAATACCAGAGGGCGCAATGTGCGTTCAAAGATTCGATGATTCACTAAATTCTGCAATTCACATTACTTATCGCATTTCGCTGCGTTCTTCATCGATGCCAGAACCAAGAGATCCGTTGTTGAAAGTTTTAACTATTATATAGTACTCAGACGACATATAAATTCAGAGTTTAGGGTCCTCTGGCGGGCACTCACCAGCCGAAG
>den05_294_1
AGACGCACTCCTTGGTCATTTAGAGGAAGTAAAAGTCGTAACAAGGTTTCCGTAGGTGAACCTGCGGAAGGATCATTAATGAATACAGATGCCTGTCGAGCTTGCTCACGGGTTTTCTATCATATCCATAACACCTGTGCACTTGTTGGATGTTCTAAAGACGTAGGCTTAAAGCTGAAGTCAATAGTCATCCACTTACACTAAACAATAATGTAACAAATGTAGTCTTATTATAACATAATAAAACTTTCAACAACGGATCTCTTGGCTCTCGCATCGATGAAGAACGCAGCGAAATGCGATAAGTAATGTGAATTGCAGAATTCAGTGAATCATCGAATCTTTGAACGCACCTTGCGCTCCTTGGTATTCCGAGGAGCATGCCTGTTTG
>den05_298_1
AGACGCACTCTCCTCCGCTTATTGATATGCTTAAGTTCAGCGGGTATCCCTACCTGATCCGAGGTCAAAAGTGTTAAAGAGGCTTACTGGATGCTAGTGAGTATCAACAAGAATCGCAAAATGTGCTGCGCTTCAAGACCAATACACTGGCTGCCAATGTCTTTGAGGCGAGTCCAAGCGCAATGGAGAGGACAAACACCCAACACCAAGCATAGCTTGAGGATACAAATGACGCTCGAACAGGCATGCCCCATGGAATACCAAGGAGCGCAATGTGCGTTCAAAGATTCGATGATTCACTGAATTCTGCAATTCACACTACTTATCGCATTTCGCTGCGTTCTTCATCGATGCCAGAACCAGAGATCCGTGTTGAAAGTTGTAATTATTATGTTTATTC
>den05_299_1
AGACGCACTCCTTGGTCATTTAGAGGAAGTAAAAGTCGTAACAAGGTCTCCGTTGGTGAACCAGCGGAGGGATCATTACCGAGTTTACAACTCCCAAACCCCTGTGAACATACCTTAATGTTGCCTCGGCGGATCAGCCCGCGCCCCGTAAAACGGGACGGCCCGCCAGAGGACCCAAACTCTAATGTTTCTTATTGTAACTTCTGAGTAAAACAAACAAATAAATCAAAACTTTCAACAACGGATCTCTTGGTTCTGGCATCGATGAAGAACGCAGCAAAATGCGATAAGTAATGTGAATTGCAGAATTCAGTGAATCATCGAATCTTTGAACGCACATTGCGCCCGCTGGTATTCCGGCGGGCATGCCTGTTCGAGCGTCATTTCACCACTCAAGCCTCGCTTGGTATTGGGCAACGCGGTCCGCCGCGTGCCTCAAATCGTCCGGCAG
>den05_301_1
AGACGCACTCTCCTCCGCTTATTGATATGCTTAAGTTCAGCGGGTATCCCTACCTGATCCGAGGTCAACCTTTAATGAATGATTGTTTAACGGCGTGACCGAAACGAGCACCTTTAGCGAATAGTTTCCACAACGCTGAGGGACGATTCGAACCAGCCGGAAGATTTGAGGCGCGCGGCTAACCGCGTCGCCCAATACCAAGCGAGGCTTGAGTGGTGTAATGACGCTCGAACAGGCATGCCCCGCGGAATACCACGGGGCGCAATGTGCGTTCAAAGATTCGATGATTCACTGAATTCTGCAATTCACATTACTTATCGCATTTCGCTGCGTTCTTCATCGATGCCAGAACCAAGAGATCCGTTGTTGAAAGTTTTTGATTTTATTTTTAAATCGACTCAGACGACATTATTAAACAAGTTTGGTTTGGTCCACCGGGGTGCCACCCGCC
>den05_303_8
AGACGCACTCCTTGGTCATTTAGAGGAAGTAAAAGTCGTAACAAGGTCTCCGTAGGTGAACCTGCGGAGGGATCATTACAAGAACGCCCGGGCTTCGGCCTGGTTATTCATAACCCTTTGTTGTCCGACTCTGTTGCCTCCGGGGCGACCCTGCCTTCGGGCGGGGGCTCCGGGTGGACACTTCAAACTCTTGCGTAACTTTGCAGTCTGAGTAAACTTAATTAATAAATTAAAACTTTTAACAACGGATCTCTTGGTTCTGGCATCGATGAAGAACGCAGCGAAATGCGATAAGTAATGTGAATTGCAGAATTCAGTGAATCATCGAATCTTTGAACGCACATTGCGCCCCTTGGTATTCCGAGGGGCATGCCTGTTCGAGCGTCATTACACCACTCAAGCTATGCTTGGTATTGGGCGTCGTCCTTAGTTGGGCGCGCCTTAAAGACCT
>den05_304_3
AGACGCACTCTCCTCCGCTTATTGATATGCTTAAGTTCAGCGGGTAGTCCTACCTGATTTGAGGCCAGATGTCAAGAATATTAATCCGAAGATCAATGGATTAGAAAGCGGTCTTTAGTCTTGCAACGCGGCCATCCGAAGATGTCCTTAGCGAAATACTTATTACGCCAAGTCAAACCATGTCGCGAGACAGATCCAGCTATTACTTTTAAGACGAGCCGACTTATCATCGGCAAACGTCCAAATCCAAGCCAAAGAAAGGTGTTAACCAATCTAAGGTTGAGGGTTTTCATGACACTCAAACAGGCATGCTCCCCGGAATACCAGGG
>den05_306_1
AGACGCACTCTCCTCCGCTTATTGATATGCTTAAGTTCAGCGGGTATCCCTACCTGATCCGAGGTCAAGAGTGTAAAAATGTACTTTTGGACGTCGTCGTTATGAGTGCAAAGCGCGAGATGTACTGCGCTCCGAAATCAATACGCCGGCCGCCAATTGTTTTAAGGCGAGTCTACACGCAAAGGCGAGACAAACACCCAACACCAAGCAAAGCTTGAAGGTACAAATGACGCTCGAACAGGCATGCCCCATGGAATACCAAGGGGCGCAATGTGCGTTCAAAGATTCGATGATTCACTGAATTCTGCAATTCACATTACTTATCGCATTTCGCTGCGTTCTTCATCGATGCCAGAACCAAGAGATCCGTTGTTAAAAGTTTAATTTATTAAATTAAGTTTACTCAGACTGCAAAGTTACGCAAAGAGTTTGAAGTGTCCACCCGGAGCCC
>den05_307_1
AGACGCACTCCTTGGTCATTTAGAGGAAGTAAAAGTCGTAACAAGGTCTCCGTAGGTGAACCTGCGGAGGGATCATTACAAGAACGCCCGGGCTTCGGCCTGGTTATTCATAACCCTTTGTTGTCCGACTCTGTTGCCTCCGGGGCGACCCTGCCTTCGGGCGGGGGCTCCGGGTGGACACTTCAAACTCTTGCGTAACTTTGCAGTCTGAGTAAACTTAATTAATAAATTAAAACTTTTAACAACGGATCTCTTGGTTCTGGCATCGATGAAGAACGCAGCGAAATGCGATAAGTAATGTGAATTGCAGAATTCAGTGAATCATCGAATCTTTGAACGCACATTGCGCCCCCTGGTATTCCGGGGGGCATGCCTGTTTGAGTGTCATGAAACCTCACTCCACTTGGTTTTTGCCTGAGTGGTAGTGCATTGGGTGTTGCCTTGCCAAAGG
>den05_308_1
AGACGCACTCTCCTCCGCTTATTGATATGCTTAAGTTCAGCGGGTATCCCTACCTGATCCGAGGTCAAGAGTGTAAAAATGTACTTTTTGGACGTCGTCGTTATGGTTGCAAAGCGCGAGATGTACTGCGCTCCGAAATCAATACGCCGGCTGCCAATCGTTTTGAGGCGAGTCTGCGCGCAGAGGCGAGACAAACACCCAACACCAAGCAGAGCTTGAAGGTACAAATGACGCTCGAACAGGCATGCCCCATGGAATACCAAGGGGCGCAATGTGCGTTCAAAGATTCGATGATTCACTGAATTCTGCAATTCACACTACTTATCGCATTTCGCTGCGTTCTTCATCGATGCCAGAACCAAGAGATCCGTTGTTGAAAGTTGTAATTTATTAAGTTTTTTCAGTACGCTGATTGAAAATTTAAAAGGTTGTAGTTTTGTCCAATCGGGGG
>den05_309_1
AGACGCACTCCTTGGTCATTTAGAGGAAGTAAAAGTCGTAACAAGATCTCCGTAGGTGAACCTGCGGAGGGATCATTACAAGTGACCCCGGTCTTACCACCGGGATTTTCATAACCCTTTGTTGTCCGACTCTGTTGCCTCCGGGGCGACCCTGCCTTCGGGCGGGGGCTCCGGGTGGACACTACAAACTCTTGCGTAACTTTGCAGTCTGAGTAAACTTAATTAATAAATTAAAACTTTTAACAACGGATCTCTTGGTTCTGGCATCGATGAAGAACGCAGCGAAATGCGATACGTAGTGTGAATTGCAGAATTCAGTGAATCATCGAATCTTTGAACGCACATTGCGCCCTTTGGTATTCCAAAGGGCATGCCTGTTCGAGCGTCATTTGTACCCTCAAGCTTTGCTTGGTGTTGGGCGTCTTTGTCTCCAGCTCGCTGG
>den05_310_1
AGACGCACTCCTTGGTCATTTAGAGGAAGTAAAAGTCGTAACAAGGTCTCCGTAGGTGAACCTGCGGAGGGATCATTACCGAGCGAGGGCCTCCGGGTCCGACCTCCAACCCTTTGTGAACACATCCCGTTGCTTCGGGGGCGACCCTGCCGGGCGCCCCCGGAGGACCACCAAAAAACACTGCATCTCTGCGTCGGAGTTTACGAGTAAATCGAAACAAAACTTTCAACAACGGATCTCTTGGTTCTGGCATCGATGAAGAACGCAGCGAAATGCGATAAGTAATGTGAATTGCAGAATTCAGTGAATCATCGAATCTTTGAACGCACATTGCGCCCCCTGGTATTCCGGGGGCATGCCTGTTCGAGCGTCATTTCACCACTCAAGCCTCGCTTGGTATTGGGCAACGCGGTCCGCCGCGTGCCTCAAATCGACCGGCTGGG
>den05_311_1
AGACGCACTCCTTGGTCATTTAGAGGAAGTAAAAGTCGTAACAAGGTTTCCGTAGGTGAACCTGCGGAAGGATCATTAATTATGAGGGCAGTTTACTGCTTTTGGGGGAAAGCTTTGACGAGCAAGTACCTCTTCTCAACCCTTGACTTTTTTGCGTACCCTTGTTCCCTCGGTAGGCTTGCCTGCCGTTTGGACAATTTAATAACCTTTGTAATACTCAATCAGCGTCTAAATTATGTTAATAATTACAACTTTCAACAACGGATCTCTTGGTTCTGGCATCGATGAAGAACGCAGCGAAATGCGATAAGTAGTGTGAATTGCAGAATTCAGTGAATCATCGAATCTTTGAACGCACATTGCGCCCCTTGGTATTCCATGGGGCATGCCTGTTCGAGCGTCATTTGTACTCTCAAGCTATGCTTGGTGTTGGGTGTTTGTCTTTGCGCAG
>den05_313_14
AGACGCACTCTCCTCCGCTTATTGATATGCTTAAGTTCAGCGGGTATCCCTACCTGATCCGAGGTCAACCTGTAAAAAAATTGGGGGTTGCTGGCAAGTAAACCTACCGGACTCAATCGCGAGGAGTATTACTACGCGTAGAGCCGACAGGCACCGCCACTGATTTTAGAGGCCGCGAAGACGCGAACCCCAATACCAAGCAAGAGCTTGAGTGGTTATAATGACGCTCGAACAGGCATGCCCCCCGGAATACCAGAGGGCGCAATGTGCGTTCAAAGATTCGATGATTCACTGAATTCTGCAATTCACATTACTTATCGCATTTCGCTGCGTTCTTCATCGATGCCAGAACCAAGAGATCCGTTGTTGAAAGTTTTAACTATTATATAGTACTCAGACATCAACTAAAAACAAGAGTTGTGGTCCTCTGGCAGGTACTCAAACAGCCGAA
>den05_315_1
AGACGCACTCCTTGGTCATTTAGAGGAAGTAAAAGTCGTAACAAGGTCTCCGTAGGTGAACCTGCGGAGGGATCATTACAAGAACGCCCGGGCTTCGGCCTGGTTATTCATAACCCTTTGTTGTCCGACTCTGTTGCCTCCGGGGCGACCCTGCCTTCGGGCGGGGGCTCCGGGTGGACACTTCAAACTCTTGCGTAACTTTGCAGTCTGAGTAAACTTAATTAATAAATTAAAACTTTTAACAACGGATCTCTTGGTTCTGGCATCGATGAAGAACGCAGCGAAATGCGATAAGTAATGTGAATTGCAGAATTCAGTGAATCATCGAATCTTTGAACGCACATTGCGCCCCTTGGTATTCCATGGGGCATGCCTGTTCGAGCGTCATTTGTACCTTCAAGCTCTGCTTGGTGTTGGGTGTTTGTCCCGCCTTTGTGCGCGGACTCGCCTT
>den05_316_2
AGACGCACTCCTTGGTCATTTAGAGGAAGTAAAAGTCGTAACAAGGTCTCCGTTGGTGAACCAGCGGAGGGATCATTACAGAGTTATACAACTCCCATACCATCTGTTAACCTACCCAGTTATGCCTCGGCGTAAGCTCGGTTGGAGGCACCTGCAGCTACCCTGTAGTTGCGGACTGCCAACTCCAGCCGCGGCCCGCCGGCGGTACACTAAACTCTGTTTTATTTTATATTCTGAGCGTCTTATTTTAATAAGTTAAAACTTTCAACAACGGATCTCTTGGTTCTGGCATCGATGAAGAACGCAGCGAAATGCGATAAGTAATGTGAATTGCAGAATTCAGTGAATCATCGAATCTTTGAACGCACATTGCGCCCATCAGTATTCTGGTGGCCATGCCTGTTCG
>den05_317_1
AGACGCACTCTCCTCCGCTTATTGATATGCTTAAGTTCAGCGGGTGCCCCTACCTGATCCGAGGTCAACCTTTGAATGGGGTTTGTTTAACGGCGTGACCCGAAAGTGCACCTTTAGCGAATAGTTTCCACAACGCTGAGGGACGATCGAACCCAGCCGGAAGATTTGAGGCGCGCGGCGGACCGCGTCGCCCAATACCAAGCGAGGCTTGAGTGGTGTAATGACGCTCGAACAGGCATGCCCCGCGGAATACCACGGGACGCAATGTGCGTTCAAAGATTCGATGATTCACTGAATTCTGCAATTCACATTACTTATCGCATTTCGCTGCGTTCTTCATCGATGCCAGAACCAAGAGATCCGTTGTTGAAAGTTGTAATTATTAAGTTTTTTCAG
>den05_318_6
AGACGCACTCTCCTCCGCTTATTGATATGCTTAAGTTCAGCGGGTATCCCTACCTGATCCGAGGTCAATCATTAAAAATATGGGGGGTTCTGGCAGGACACCACCGGGACTCTGTCGCGAGGAGTATTACTACGCGTAGAGCCAGATGGCACCGCCACTGCTTTTAAGGGCTGCCCTGTGACGGGCAGGCCCCAACACCAAGCCGAGCTTGAGGGGTGATAATGACGCTCGAACAGGCATGCCCCCCGGAATACCAAGGGGCGCAATGTGCGTTCAAAGATTCGATGATTCACTGAATTCTGCAATTCACATTACTTATCGCATTTCGCTGCGTTCTTCATCGATGCCAGAGCCAAGAGATCCGTTGTTGAAAGTTTTAATAATTAAACTTGCTTTTCAGACGACACTTAAAATGGTTTGGGTTTGGGTTTTCTCTTGGCGAGCGCGCACC
>den05_320_5
AGACGCACTCTCCTCCGCTTATTGATATGCTTAAGTTCAGCGGGTATCCCTACCTAATCCGAGGTCAATCATTAAAAAATGGGGGGGTTCTGGCGAGTGTCCAGCAGGACCCTATAGCGAGAGATTTACTACGCTTAGAGCCTGACAGCACTGCCACTGACTTTAGGGACTGCCTTGACAGCAGGTCCCAACACCAAGCTAGGCTTGAGGGGTGATAATGACGCTCGAATAGGCATGCCCCTCGGAATACCAAGGGGCGCAATGTGCGTTCAAAGATTCGATGATTCACTGAATTCTGCAATTCACATTACTTATCGCATTTCGCTGCGTTCTTCATCGATGCCAGAGCCAAGAGATCCGTTGTTGAAAGTTTTAAATATTAAACTTTTACTCAGACGACACTAA
>den05_322_1
AGACGCACTCCTTGGTCATTTAGAGGAAGTAAAAGTCGTAACAAGGTCTCCGTAGGTGAACCTGCGGAGGGATCATTACAAGAACGCCCGGGCTTCGGCCTGGTTATTCATAACCCTTTGTTGTCCGACTCTGTTGCCTCCGGGGCGACCCTGCCTTCGGGCGGGGGCTCCGGGTGGACACTTCAAACTCTTGCGTAACTTTGCAGTCTGAGTAAACTTAATTAATAAATTAAAACTTTTAACAACGGATCTCTTGGTTCTGGCATCGATGAAGAACGCAGCGAAATGCGATCAGTAATGTGAATTGCAGAATTCAGTGAATCATCGAATCTTTGAACGCACATTGCGCCCCTTGGTATTCCATGGGGCATGCCTGTTCGAGCGTCATTTGTACCCTCAAGCTCTGCTTGGTGTTGGGTGTTTGTCCACTCCCTGGTGTTTGGACTCGCCT
>den05_323_3
AGACGCACTCCTTGGTCATTTAGAGGAAGTAAAAGTCGTAACAAGGTTTCCGTAGGTGAACCTGCGGAAGGATCATTACAATTCAGTAGCTTGCTACTGTCGGGAGGCGCTGTAAGTCCGTATAGTTTAATTACTGATGAGCGGCAGGCCCTCTGTCTGTACCCTTGTCTTTTGCGCACTCATGTTTCCTCGGCGGGCTTGCCCGCCGATTGGACAAAACTTATAACCTTTTTAATTTCAATCAGCGTCTGAAAAAACTTAATAATTACAACTTTCAACAACGGATCTCTTGGTTCTGGCATCGATGAAGAACGCAGCGAAATGCGATAAGTAGTGTGAATTGCAGAATTCAGTGAATCATCGAATCTTTG
>den05_324_1
AGACGCACTCTCCTCCGCTTATTGATATGCTTAAGTTCAGCGGGTAATCCTGACTGATTTGAGGTCTAAATCTTAAAATGATTTGCATTAGAAGCACCACTAACGATTTGAAGGTTAGACGTCCTCAGCGATAATAATTATTACGCCGAGTCAAGCCGTCAGTTTTTCAAACTGGGTTACTCGTGTATTTCAGTTGAGCCGGCAATGAAGCCGACAGACAGCCATAATCCAAGCCCACGACTCACTTCATTACAAAATGAGGGGGTTGAGAGTTTCATGACACTCAAACAGACAAACTCTTCGGAATACCAAAGAGTGCAAGGTGCGTTCAAAGATTCGATGATTCACTGAATTCTGCAATTCACATTACGTATGGCATTTCGCTGTGTTCTTCATCGATGCGAGAGCCAAGAGATCGTTGCCGTAAAGTTTTGTTTGTTATGTTG
>den05_325_2
AGACGCACTTCTTGGTCATTTAGAGGAAGTAAAAGTCGTAACAAGGTTTCCGTAGGTGAACCTGCGGAAGGATCATTACCGAAGTACAGGCCCTCTCGAGGGCTAAACTTCCACCCTTTGTTAACTATACCTTTTGTTGCTTTGGCGGACCGCCCTAGGCCACCGGCTTCGGCTGGTGAGCGTCCGCCAGAGACCCCAAACCCAAACCCATATTAGTGTCGTCTGAAAACAAGTTTAAATTATTAAAACTTTCAACAACGGATCTCTTGGCTCTGGCATCGATGAAGAACGCAGCGAAATGCGATAAGTAATGTGAATTGCAGAATTCAGTGAATCATCGAATCTTTGAACGCACATTGCGCCCCTTGGTATTCCGAGGGGCATGCCTGTTCGAGCGTCATTACACCACTCAAGCTATGCTTGG
>den05_327_1
AGACGCACTCCTTGGTCATTTAGAGGAAGTAAAAGTCGTAACAAGGTCTCCGTTGGTGAACCAGCGGAGGGATCATTAATGAGAACTTGCCCTTCGGGGTAGATCTCCCACCCTATGTTTATCTTGCCTATGTTGCTTTGTCGGGCCCGTCTCAGGACCGCCGGCCCCAGTGGCTGGTCAGCGCCCGACAGAGGAAATCCAAACTCTCGTTTAGTGTGGTCAGAGTACTATATAATAGTTAAAACTTTCAACAACGGATCTCTTGGTTCTGGCATCGATGAAGAACGCAGCGAAATGCGATAAGTAATGTGAATTGCAGAATTCAGTGAATCATCGAATCTTTGAACGCACATTGCGCCCTCTGGTATTCCGGGGGGCATGCCTG
>den05_328_1
AGACGCACTCCTTGGTCATTTAGAGGAAGTAAAAGTCATAACAAGGTTTCCGTAGGTGAACCTGCGGAAGGATCATTATTGAATTTGATCTTCGGATCTCATACATAATAACACACTGTGAACCGTGGCTTCGGCCCAAACTTGAAGTCTAGAATGTAATATATCATAACAAAATACAACTTTTAACAACGGACCTCTTGGCTCTCGCATCGATGAAGAACGCAGCGAAATGCGATAAGTAATGTGAATTGCAGAATTCAGTGAATCATCGAATCTTTGAACGCACCTTGCGCCCTCTGGTATTCCGGAGGGCATGCCTGTTTGAGTGTCATGAACACCTCACCCCCTCGGGTTTCCGATCGGGTGGATTTGGGTGCTGCCAGTTACATGGCTCGCCTTAAAAGCATTAGCGGTTGTAGACTTAATAAGTTTCGTCTTGTCGACCGCTTCT
>den05_329_1
AGACGCACTACTTGGTCATTTAGAGGAAGTAAAAGTCGTAACAAGGTTTCCGTAGGTGAACCTGCGGAAGGATCATTACCGAGAACCGGCGCCCTCGTGGCCCGACCCTCAAACCACCGCGTACCGAACTTCAACGTTGCCTCGGCGGGGCCCTCGGGCACCGCCGCAGGACGCAACCAAAACCGTTTTGTGAGACGAACATCTGATAACCTTCTTCGCGAATGCGATAAAGTACAACTTTTAACAATGGATCTCTTGGCTCCGGCATCGATGAAGAACGCAGCGAAATGCGATAACTAGTGTGAATTGCAGATTTCAGTGAATCATCGAGTCTTTGAACGCACATTGCGCCCCCTGGTATTCCTAGGGGCATGCCTATTCGAGCGTCGTTTACACCCTCAAG
>den05_330_1
AGACGCACTCTCCTCCGCTTATTGATATGCTTAAGTTCAGCGGGTATTCCTACCTGATCCGAGGTCAACCATTAAAAAGGTGCCCCCCAAGAGGGTGCGGTTTATGGCTGTCGTCTGGCCGGCTTGCAGAAGCGAGATAAAAAATTACTACGCTCAGAGCACGAACAGACTCCGCCACTGGTTTTGAGGAGCTGCGTATTAGGCAGTCTCCCAACACTAAGCTAGGCTTAAGGGTTGAAATGACGCTCGAACAGGCATGCCCACTAGAATACTAATGGGCGCAATGTGCGTTCAAAGATTCGATGATTCACTGAATTCTGCAATTCACATTACTTATCGCATTTCGCTGCGTTCTTCATCGATGCGAGAGCCAAGAGATCCG
>den05_332_1
AGACGCACTCTCCTCCGCTTATTGATATGCTTAAGTTCAGCGGGTATCCCTACCCGATCCGAGGTCAACCTGAGGTGTGATTTAACGGCCGTGAGGGCTCGTAAACTCCGCGGCGAGACGTGATGCCACAACGCTGGGAGACGAGACCGCTCAGCCGGAGACTTTAAGGCGCGCGGGGGAGTGATCCCCCACGAGACGCCCAATACCCAGCGAGGCTGGAGTGGTGTAATGACGCTCGAACGGGCATGCCCCCCGGAATACCAGGGGGCGCAATGTGCGTTCAAAGATTCGATGATTCACTGAATTCTGCAATTCACACTACTTATCGCATTTCGCTGCGTTCTTCATCGATGCCAGAACCAAGAGATCCGTTGTTGAAAGTTGTAAATTATTAATTTGTTACTGACGCTGATTGCAATTACAAAAGGTTTATGTTTGTCCTAGTGGTGGG
>den05_334_2
AGACGCACTCCTTGGTCATTTAGAGGAAGTAAAAGTCGTAACAAGGTTTCCGTAGGTGAACCTGCGGAAGGATCATTAATGAAAGTCTGGGCTTCGGCCCTCTCTCTTCTATACACTTGTGAATCTACACTGTTGCTTTGGCAGGTATCCTGAATGGCGCAAGCTTGAAAGGTTAAACTGAAAGGTGCCTGCCAAAGACATTTATCCACCCTTTTTATATCGTCTGATTTTTGTTTAAAACAAATTATAATAAAACTTTCAACAATGGATCTCTTGGCTCTGGCATCGATGAAGAACGCAGCGAAATGCGATAAGTAATGTGAATTGCAGAATTCAGTGAATCATCGAATCTTTGAACGCACATTGCGCCCTTGGTATTCCGGAGGGCATGCCTGTTGAGTGTCATTAATCTCTCACAAAACCTTCTGGTTTCTGTTGATGTTGGGAGTTG
>den05_335_2
AGACGCACTCCTTGGTCATTTAGAGGAAGTAAAAGTCGTAACAAGGTTTCCGTAGGTGAACCTGCGGAAGGATCATTAAATATCGGTAGTTTACTACCGTTTGAAGGGGGTGGAAACTTTCTAGGCCTGCCTAGGGACTAGTACATCCTGTTCTTAACCCTTGACTTTTTGCGCACTCATGTTTCCTTGGTGGGCTTGCCCGCCAAAAGGATTATTCAATAACCTCTTTAATTTTCAATCAGCGTCTGAATTATTTTAATAATTACAACTTTCAACAACGGATCTCTTGGTTCTGGCATCGATGAAGAACGCAGCGAAATGCGATAAGTAGTGTGAATTGCAGAATTCAGTGAATCATCGAATCTTTGAACGCACATTGCGCCCCTTGGTATTCCATGGGGCATGCCTGTTCGAGCGTCATTTG
>den05_336_2
AGACGCACTCCTTGGTCATTTAGAGGAAGTAAAAGTCGTAACAAGGTTTCCGTAGGTGAACCTGCGGAAGGATCATTAATGAATTTTTAGGGCGCTCTTTTTAGAGGTCCGACCAATTTCATTTCCACACACTGTGAACACACTTCATTTTTACACACAATTTACAAACACACAAGTCTATAAGAATGTTTAAAGTCTCTTAATTGAGCATAAAGTTATAATACAACTTTCGGCAACGGATCTCTTGGCTCTCGCATCGATGAAGAACGCAGCGAAATGCGATACGTAATGTGAATTGCAGAATTCAGTGAATCATCGAATCTTTGAACGCACCTTGCACTCTTTGGTATTCCGAAGAGTATGTCTGTTTGAGTGTCATGAAACTCTCAACCCCCTTGTTTGTTAACGAAGCAAGCGTGGGCTTGGATTATGGCTGTCTGCTGGACTCGTT
>den05_337_1
AGACGCACTCCTTGGTCATTTAGAGGAAGTAAAAGTCGTAACAAGGTTTCCGTAGGTGAACCTGCGGAAGGATCATTACTGAGACTGGGTGCTTCGGCGCCCGACCTCCAACCCCCTGTTTACCTTACCACTGTTGCCTCGGCGTCTCCGTCCGCCCCCCCTAGCAGGGGGGTGGGGGGTTCGCGCCGGCGGCCAAAAACAAAAACCCTTTTTTAAACCAAGCAATCTGAGAAATTATTTAATAACTTCAAAACTTTCAACGACGGATCTCTTGGTTCTGGCATCGATGAAGAACGCAGCGAAATGCGATAAGTAATGTGAATTGCAGAATTCAGTGAATCATCGAATCTTTGAACGCACATTGCGCCCCTTGGTATTCCATGGGGCATGCCTGTTCGAGCGTCATTTGTACCCTCAAGCTCTGCTTGGTGTTGGG
>den05_338_1
AGACGCACTCCTTGGTCATTTAGAGGAAGTAAAAGTCGTAACAAGGTTTCCGTAGGTGAACCTGCGGAAGGATCATTAATTATCGGTAGTTTACTACCGTTTGAAGGGGGTGGAAAGCTTCCAGGTCTTCCTGGGGGCGAGTACATCCTATTCTTAACCCTTGACTTTTTGCGCACTCATGTTTCCTCGGCGGGCTTGCCTGCCGAATGGACAAATCAATAACCTATTTAATATTTAATCAGCGTCTGAATTATTTTAATAATTACAACTTTCAACAACGGATCTCTTGGTTCTGGCATCGATGAAGAACGCAGCGAAATGCGATAAGTAGTGTGAATTGCAGAATTCAGTGAATCATCGAATCTTTGAACGCACATTGCGCCCCTTGGTATTCCATGGGGCATGCCTGTTCGAGCGTCATTTGTACTCTCAAGCCTTGCTTGGTGTTGGG
>den05_339_1
AGACGCACTCCTTGGTCATTTAGAGGAAGTAAAAGTCGTAACAAGGTTTCCGTAGGTGAACCTGCGGAAGGATCATTACCTAGAGTTTGTGGGCTTTGCCTGCTATCTCTTACCCATGTCTTTTGAGTACTTACGTTTCCTCGGTGGGTTCGCCCGCCGATTGGACAATTTAAACCCTTTGCAGTTGCAATCAGCGTCTGAAAAACATAATAGTTACAACTTTCAACAACGGATCTCTTGGCTCTCGCATCGATGAAGAACGCAGCGAAATGCGATAAGTAATGTGAATTGCAGAATTCAGTGAATCATCGAATCTTTGAACGCACCTTACGCCCTTTGGTATTCCGAAGGGCATGCCTGTTTGAGTGTCATGAAACCTCACTCCACTTGGGTTTTTGCCTGAGTGGTAGTGTATTGGGTGTTGCCTTGCCAAAGGCTCGCCTTAAAAGAT
>den05_340_1
AGACGCACTCTCCTCCGCTTATTGATATGCTTAAGTTCAGCGGGTATCCCTACCTGATCCGAGGTCAAGAGTAAAAATTCTTATGGGTTGCGAGTATCGAGGCTATAAGTACAAAATGTGCTGCACTAGTAAACCAAAACACTGGCTGCCAATTGCTTTGAGATGAGTCCAGGCACAAGAGAATGGACAAACACCCAACACCAAGCACAGCTTGAGAGACAAAATGACGCTCGAACAGGCATGCCCCATGGAATACCAAGGGGCGCAATGTGCGTTCAAAGATTCGATGATTCACTGAATTCTGCAATTCACACTACTTATCGCATTTCGCTGCGTTCTTCATCGATGCCAGAACCAAGAGATCCGTTGTTGAAAGTTGTAATGATTAAAGTTTCTCAGACGCTGATTGAATATTCAGATATGTTAGAGATGTCCAACC
>den05_341_11
AGACGCACTCCTTGGTCATTTAGAGGAAGTAAAAGTCGTAACAAGGTTTCCGTAGGTGAACCTGCGGAAGGATCATTACAGAGTATCATGCCCTCCGGGGTAGATCTCCACCCTTGAATAATATACCTTTGTTGCTTTGGCAGGACGCACTCGTGCCAGGGGCTTCGGCTCCTGAGTGCCTGCCAGAGGACCATAACTCTTGTTTTTAGTGATGTCTGAGTACTATATAATAGTTAAAACTTTCAACAACGGATCTCTTGGTTCTGGCATCGATGAAGAACGCAGCGAAATGCGATAAGTAATGTGAATTGCAGAATTCAGTGAATCATCGAATCTTTGAACGCACATTGCGCCCTTTGGTATTCCGAAGGGCATGCCTGTTCGAGCGTCATTACAACCACTCAAGCTCACGCTTGGTATTGGG
>den05_342_10
AGACGCACTCTCCTCCGCTTATTGATATGCTTAGGTTCAGCGGGTATCCCTACCTGATTCGAGGTCAACCTGAGCAATTAAGGAGTTTTGGCAAGTCCCGCTGCCTCTCTGTCGCGAGATGTATTACTACGCGGAGAGTTACATGGGCCCGCCACTGCTTTTGAGGACCACCACCGAGGCAGCGAGTCCCAATACCAAGCCAGGCTTGAGAGGTTGTTACGGACGCTCGAACAGGCATGCCCCTGGGAATTCCCAGGGGCGCAATGTGCGTTCAAAGATTCGATGATTCACTAAATTCTGCAATTCACATTATTTATCGCATTTCGCTGCGTTCTTCATCGATGCCAGAGCCAAGAGATCCGTTGTTGAAAGTTTTCATGATTATATATCATCCTCAGACATCACTGATAACAAGAGTTTTGGTCTTCCCTGGCGGATATCCCCCACAAAG
>den05_343_1
AGACGCACTCCTTGGTCATTTAGAGGAAGTAAAAGTCGTAACAAGGTCTCCGTAGGTGAACCTGCGGAGGGATCATTATTGAATTTCTTTGCTTAGCAAAGTCCCTTTCAAACACCTGTGAACCGGGCTTCGGCCATATCTTTTAACAACGTATCAAGAAAGTCCTGTAGCTTGCTACAAAAAGTAAATAAATACAACTTTTAGCAACGGATCTCTTGGCTCTCGCATCGATGAAGAACGCAGCGAAACGCGATATGTAGTGTGAATTGCAGAATTCAGTGAATCATCGAATCTTTGAACGCACCTTGCACCCTTTGGTATTCCGAAGGGTATGCCTGTTTGAGTGTCTTGAATCTCTCACTCTTCTTTGTTTTTGCTAAAGCAAGACTGGTCTTTGAGCCTTTGTGTCTG
>den05_344_1
AGACGCACTCTCCTCCGCTTATTGATATGCTTAAGTTCAGCGGGTATCCCTACCTGATCCGAGGTCAAGAGTAAAAATTCTTGTGGGTTGCAAGTATCTAAGCTACAAGTGCAAAATGTGCTGCACTAGTAAACCAAAACACTGGCTGCCAATTGCTTTGAGATGAGTCCAGGCACAAGAGAATGGACAAACATCCAACACCAAGCACAGCTTGAGAGACAAATGACGCTCGAACAGGCATGCCCCATGGAATACCAAGGGGCGCAATGTGCGTTCAAAGATTCGATGATTCACTGAATTCTGCAATTCACACTACTTATCGCATTTCGCTGCGTTCTTCATCGATGCCAGAACCAAGAGATCCGTTGTTGAAGTTGTAACTATTATGTTTTTTCAG
>den05_345_1
AGACGCATTCCTTGGTCATTTAGAGGAAGTAAAAGTCGTAACAAGGTTTCCGTAGGTGAACCTGCGGAAGGATCATTAGTGAATCTAGGACGTCCAACTTAACTTGGAGTCCGAACTCTCACTTTCTAACCCTGTGCATCTGTTAATTGGAATAGTAGCTCTTCGGAGTGAACCACCATTCACTTATAAAACACAAAGTCTATGAACGTATACAAATTTATAACAAAACAAAACTTTCAACAACGGATCTCTTGGCTCTCGCATCGATGAAGAACGCAGCGAGATGCGATACGTAATGTGAATTGCAGAATTCAGTGAATCATCGAATCTTTGAACGCACCTTGCGCTCCTTGGTATTCCGAGGAGCATGCCTGTTTGAGTGTCATGAAATCTTCAACCCACCTCTTTC
>den05_346_1
AGACGCACTCCTTGGTCATTTAGAGGAAGTAAAAGTCGTAACAAGGTCTCCGTAGGTGAACCTGCGGAGGGATCATTACACAATAACAAGGCGGGCTGGACACCCCCAGCCGGGCACTGCTTCACGGCGTGCGCGGCTGGGCCGGCCCTGCTGAATTATTCACCCGTGTCTTTTGCGTACTTCTTGTTTCCTGGGTGGGCTCGCCCGCCATCAGGACCAACCACAAACCTTTTGCAATAGCAATCAGCGTCAGTAACAACGTAATTAATTACAACTTTCAACAACGGATCTCTTGGTTCTGGCATCGATGAAGAACGCAGCGAAATGCGATACGTAGTGTGAATTGCAGAATTCAGTGAATCATCGAATCTTTGAACGCACATTGCGCCCTTTGGTATTCCAAAGGGCATGCCTGTTCGAGCGTCATTTG
>den05_347_1
AGACGCACTCCTTGGTCATTTAGAGGAAGTAAAAGTCGTAACAAGGTTTCCGTAGGTGAACCTGCGGAAGGATCACTAAAGTAAACGCCCTCCGGGGCTCTCTTTATTCACACACCCCTGTGCACTTTGGCCACCTGCCGCGCTTAACTGCGTTAGTAGGTGTGTCTCTTTATTTATACCCATATACACAAGTCATTGAATGTAAAATCGTTATAAACTAATATAACTTTCAACAACGGATCTCTTGGTTCTCGCATCGATGAAGAACGCAGCGAATTGCGATAAGTAATGCGAATTGCAGAATTCAGTGAATCATCGAATCTTTGAACGCATCTTGCGCTCTTTGGTATTCCGAAGAGCATGCCTGTTTGAGTGTCATGAAACTCTCACCTCCAGCCTTCTTTAATTAGAGGAGTTGGGGCGTGGACGTGAGTGCTGCTGGTGCCCTGGT
>den05_349_1
AGACGCACTCCTTGGTCATTTAGAGGAAGTAAAAGTCGTAACAAGGTTTCCGTAGGTGAACCTGCGGAAGGATCATTATTGAATTCAAATCATCTGTGGCTTCGGTCCGGATGTGCCAACAGGTAACACTGTTGGTAATTCTATCCATAACACCTGTGAACTGTTGGATGCTTGCATCCACTTTTATACTAAACATTATTGTAACAAATGTGGTCTTATTATAACTAATAAAACTTTTAACAACGGATCTCTTGGCTCTCGCATCGATGAAGAACGCAGCGAAATGCGATAAGTAATGTGAATTGCAGAATTCAGTGAATCATCGAATCTTTGAACGCACATTGCGCCCCCTGGTATTCCGGGGGGCATGCCTGTTCGAGCGTCATTTCACCACTCAAGCCTCGCTTGGTATTAGGCAACGCGGTCCGCCGCGTGCCTCAAATCGACCGGC
>den05_350_1
AGACGCACTCCTTGGTCATTTAGAGGAAGTAAAAGTCGTAACAAGGTTTCCGTAGGTGAACCTGCGGAAGGATCATTAATGAAATTCAAGGACGCTCTTTTTAGAGGTCCGACCAATTACATTTACCTTTACTCTGTGCACACACTACTCTTTACACCATTTTTTAACTCTATAGTTTTAAGAATGTAAAACAAGTCTCGAAAGAGCAACATAACAAAACAAAACTTTCGGCAACGGATCTCTTGGCTCTCGCATCGATGAAGAACGCAGCGAAATACGATACGTAATGTGAATTGCAGAATTCAGTGAATCATCGAATCTTTGAACGCACCTTGCACTCTTTGGTATTCCGAAGAGTATGTCTGTTTGAGTGTCATGAAACTCTCAACCCCCTCATTTTGAATGAAGTGAGTCGTGGGCTTGGATTATGGCTGTCTGTCGG
>den05_351_1
AGACGCACTCCTTGGTCATTTAGAGGAAGTAAAAGTCATAACAAGGTTTCCGTAGGTGAACCTGCGGAAGGATCATTAATAGTGCCCTCTGATGCAAATCATTGGGTTAGATCTGCTCTCTTCGCAAGAAGAGGGTTTCCATACACACCGTGAACTGTGGCTTCGGCCATCACAAACTGTTAGTAATGAATGTAATATCATAACAAAAACAAAACTTTTAACAACGGATCTCTTGGCTCTCGCATCGATGAAGAACGCAGCGAAATGCGATAAGTAATGTGAATTGCAGAATTCAGTGAATCATCGAACCTTTGAACGCACCTTGCGCCCTTTGGTATTCCGAAGGGCATGCCTGTTTGAGTGTCATGAAACCTCACCCCATTGGGTTTTGCCTGAGCGGTGGTGTATTGGGTGTTGCCTTGCTAAAGGCTCGCCTTAAAGACATAAGCAC
>den05_353_3
AGACGCACTCTCCTCCGCTTATTGATATGCTTAAGTTCAGCGGGTAATCCTGCCTGATTTGAGGTCTAATCTTAAAAATAAAATTTGACTACAAATTGAGGTTAGAAGCTTCTACCTCGAAATTCGGCCACCAATTGCTTGGTGTCCTCAGCGAATAGTCTATTACGCCGAGTCAATCCGAATTATCGAAATTGAGTTGCTAATGTATTACGAACGAGCTTCGCCTTCCCCGCCGAAGCAGGTAATGGCCAGCAAGCGCTCAGAATCCAAGCACCACACAATTCAACAAGGAATAGGTGGGTTGAAGAGTTCATGACACTCAAACAGGCATGCTCTCCGGAATACCAGAGAGCGCAAGGTGCGTTACAAAGATTCGATGATTCACTGAATTCTGCAATTCACTATTACTTATCAC
>den05_355_1
AGACGCACTCCTTGGTCATTTAGAGGAAGTAAAAGTCGTAACAAGGTTTCCGTAGGTGAACCTGCGGAAGGATCATTACCTAGAGTTGCGGGCTTTGCCTGCCATCTCTTACCCATGTCTTTTGAGTACCTTCGTTTCCTCGGTGGGTTCGCCCGCCGATTGGACAACACTTAAACCCTTTGTAATTGAAAGCAGCGTCTGAAAAAACTTAATAGTTACGACTTTCAACAACGGATCTCTTGGTTCTGGCATCGATGAAGAACGCAGCGAAATGCGATAAGTAATGTGAATTGCAGAATTCAGTGAATCATCGAATCTTTGAACGCACATTGCGCCCTCTGGTATTCCGGGGGGCATGCCTGTTCGAGCGTCATTATAACCACTCAAGCTCTCGCTTGGTATTGGGG
>den05_356_3
AGACGCACTCTCCTCCGCTTATTGATATGCTTAAGTTCAGCGGGTAGTCCTACCTGATTTGAGGCCAGATGTCAAGAATATTAATCGTAGGATCAATGGATTAGAAAGCGGTCTTTAGTCCTGCAACGCGGCCATCCGAAGATGTCCTTAGCGAAATACTTATTACGCCAGGTCAAACCATGTCGCGAGACAGATCCAGCTATTACTTTTAAGACGAGCCGACTTATCATCGGCAAACGTCCAAATCCAAACCAAAGAAAGGTTTAACCAATCTAGGGTTGAGGGTTTTCATGACACTCAAACAGGCATGCTCCTCGGAATACCAAGGAGCGCAAGGTGCGTTCAAAGATTCGATGATTCACTGAATTCTGCAATTCACATTACTTATCGCATTTCGCTGCGTTCTTCATCGATGCGAGAGCCAAGAGATCCGTTGTTGTAAAGTTTTATT
>den05_359_1
AGACGCACTCTCCTCCGCTTATTGATATGCTTAAGTTCAGCGGGTATCCCTACCTGATCCGAGGTCAAGAGTGTAAAAATGTACTTTTGGACGTCGTCGTTATGAGTGCAAAGCGCGAGATGTACTGCGCTCCGAAATCAATACGCCGGCTGCCAATTGTTTTAAGGCGAGTCTACACGCAGAGGCGAGACAAACACCCAACACCAAGCAGAGCTTGAAGGTACAAATGACGCTCGAACAGGCATGCCCCATGGAATACCAAGGAGCGCTAGGTGCGTTCAAAGATTCGATGATTCACTGAATTCTGCAATTCACATTACTTATCGCATTTCGCTGCGTTCTTCATCGATGCGAGAGCCAAGAGATCCGTTGTTGAAAGTTTTATTATGTTATAATAAGAC
>den05_360_1
AGACGCACTCATTTAGAGGAAGTAAAAGTCGTAACAAGGTCTCCGTAGGTGAACCTGCGGAGGGATCATTACAAGAACGCCCGGGCTTCGGCCTGGTTATTCATAACCCTTTGTTGTCCGACTCTGTTGCCTCCGGGGCGACCCTGCCTTCGGGCGGGGGCTCCGGGTGGACACTTCAAACTCTTGCGTAACTTTGCAGTCTGAGTAAACTTAATTAATAAATTAAAACTTTTAACAACGGATCTCTTGGTTCTGGCATCGATGAAGAACGCAGCGAAATGCGATAAGTAATGTGAATTGCAGAATTCAGTGAATCATCGAATCTTTGAACGCACATTGCGCCCCCTGGTATTCCGGGGGCATGCCTGTTCGAGCGTCATTTCACCACTCAAGCCTCGCTTGGTATTGGGCAACGCGGTCCGCCGCGTGCCTCAAATCGTCCGGCTGGG
>den05_361_1
AGACGCACTCTCCTCCGCTTATTGATATGCTTAAGTTCAGCGGGTATCCCTACCTGATCCGAGGTCAAAAGTTAAAAAAGGCTTATGGACGCAAGTCTTTCGGCTAGAATCGCAAAATGTGCTGCGCTTCAATACCAAAACACTGGCTGCCAATTGCTTTAAGGCGAGTCCAAACGCAAAGGAGAGGACAAACACCCAACACCAAGCAAAGCTTGAGGGTACAAATGACGCTCGAACAGGCATGCCCCATGGAATACCAAGGGGCGCAATGTGCGTTCAAAGATTCGATGATTCACTGAATTC
>den05_362_1
AGACGCACTCCTTGGTCATTTAGAGGAAGTAAAAGTCGTAACAAGGTCTCCGTTGGTGAACCAGCGGAGGGATCATTACAGGACGTCATACTCCCGTAATACCACTGTGAATCTTACCTACCGTCGTTGCCTCGGCGGGCGCCTCTCCGCTTGCGGGGAGGGCCCACGTCCGCCGGCGGCCCGCATACTCTTGTCTTTTTATTAGCATCTCCGAGTATTATACAAACGAGTTAAAACTTTCAACAACGGATCTCTTGGTTCTGGCATCGATGAAGAACGCAGCGAAATGCGGTAAGTAATGTGAATTGCAGAATTCAGTGAATCATCGAATCTTTGAACGCACATTGCGCCCGCCAGTATCCTGGCGGGCATGCCTGTTCGAGCGTCATTTCAACCCTCAAGCCCCCGCGGCTTGGTGTTGGGGGCCTGCGCACCGCAGCCCCCTAAAGAC
>den05_363_1
AGACGCACTCCTTGGTCATTTAGAGGAAGTAAAAGTCGTAACAAGGTTTCCGTAGGTGAACCTGCGGAAGGATCATTAAATTCAGTAGCTTGCTGCTGGTCGGGAGGCGCTGTAAGCCCGCATAGTTTAATTACTGATGAGCGGCAGGCCCTCTGTCTGGACCCTTGTCTTTTGCGTACTCATGTTTCCTCGGCGGGCTTGCCCGCCGGTTGGACAAAACTATAACCTTTTTTAATTTCAATCAGCGTCTGAAAAAACTTAATAATTACAACTTTCAACAACGGATCTCTTGGTTCTGGCATCGATGAAGAACGCAGCGAAATGCGATAAGTAGTGTGAATTGCAGAATTCAGTGAATCATCGAATCTTTGAACGCACATTG
>den05_365_1
AGACGCACTCCTTGGTCATTTAGAGGAAGTAAAAGTCGTAACAAGGTTTCCGTAGGTGAATCTGCGGAAGGATCATTATCTTCAGTGGTTTTCCACTGTATTGAGGGGGACCTAACCGTCCCTTCTCTCCATCCTTGTCTTTTGCGTACCCATGTTTCCTCGGCAGGCTTGCCTGCCGGTTGGACAAAACTATAACCTTTTTAATTTTTAATCAGCGTCTGAAAAACTTAATAATTACAACTTTCAACAACGGATCTCTTGGTTCTGGCATCGATGAAGAACGCAGCGAAATGCGATAAGTAATGTGAATTGCAGAATTCAGTGAATCATCGAATCTTTGAACGCACATTGCGCCCTCTGGTATTCCGGGGGGCATGCCTGTTCGAGCGTCATTATAACCACTCAAGCTCTCGCTTGGTATTGGGGTTCGCGTCTTCGCGGCCTCTAAAAT
>den05_367_6
AGACGCACTCTCCTCCGCTTATTGATATGCTTAAACTCAGCGGGTAGTCCCGCCTGACCTGGGGTCGCAACGAGGGCATCCTAGAAGGTCGATGCCCGAGGGTCCGGGAGATCCCGGGGGCGACGGGCGCGCGCACGACAGTGTCCGAGGGTCTCTCAACCACCGCTCGTCGTGGCGACCGTCGCCGAGGACTCGATTTTGGGCCAGCCGCGAGCGGGAGCGCGCGGGAGACCAGTATCCGCCCCGCCCTCGTGAGCCGAGGGGAGTGGGGGCGACGATGCGTGACACCCAGGCAGACGTGCCCTCGACCAAGAGGCCTCGGGCGCAACTTGCGTTCAAAGACTCGATGGTTCACGGGATTCTGCAATTCACACCAAGTATCGCATTTCGCTACGTTCTTCATCGATGCGAGAGCCGAGATATCCGTTGCCGAGAGTCGTTTAGATTATCA
>den05_369_6
AGACGCACTCCTTGGTCATTTAGAGGAAGTAAAAGTCGTAACAAGGTTTCCGTAGGTGAACCTGCGGAAGGATCATTACCTAGAGTTGTAGGCTTTGCCTGCTATCTCTTACCCATGTCTTTTGAGTACCTTCGTTTCCTCGGCGGGTTCGCCCGCCGATTGGACAATTTAAACCATTTGCAGTTGCAATCAGCGTCTGAAAAAACATAATAGTTACAACTTTCAACAACGGATCTCTTGGTTCTGGCATCGATGAAGAACGCAGCGAAATGCGATAAGTAGTGTGAATTGCAGAATTCAGTGAATCATCGAATCTTTGAACGCACATTGCGCCCCTTGGTATTCCATGGGGCATGCCTGTTCGAGCGTCATTTGTACCTTCAAGCTCTGCTTGGTGTTGGGTGTTTGTCTCGCCTCTGCGTGTAGACTCGCCTCAAAACAATTGGCAGCC
>den05_371_1
AGACGCACTCTCCTCCGCTTATTGATATGCTTAAGTTCAGCGGGTATCCCTACCTGATCCGAGGTCAATCATTAAAAATATGGGGGTTCTGGCAGGACACCACCGGGACTCCGTCGCGAGAAGTATTACTACACGTAGAGCCAGATGGCACCGCCACTGCTTTTAAGGGCTGCCCTGTGACGGGCAGGCCCCAACACCAAGCTGAGCTTGAGGGGTGATAATGACGCTCGAACAGGCATGCCCCCCGGAATACCAAGGGGCGCAATGTGCGTTCAAAGATTCGATGATTCACTGAATTCTGCAATTCACATTACTTA
>den05_373_1
AGACGCACTTCTTGGTCATTTAGAGGAAGTAAAAGTCGTAACAAGGTTTCCGTAGGTGAACCTGCGGAAGGATCACTAGTGAATACATCGGGGAGCGTCTTAACTGACCTCCCCCAACCCTTCACAATCCACATACACCTGTGCACTGTTTTGGCTTTTGAGCAATCGAAAGCCAATCATTTTATACAAACCCCTAGTTCAATGAATGTAACCGTTTTATATAAACAAAATAAAACTTTCAACAACGGATCTCTTGGTTCTCGCATCGATGAAGAACGCAGCGAAATGCGATAAGTAATGTGAATTGCAGAATTCAGTGAATCATCGAATCTTTGAACGCACCTTGCGCTCCTTGGTATTCCGAGGAGCATGCCTGTTTGAGTGTCATGAAACTCTCAACCTCTGACTTTCTTAATCG
>den05_374_1
AGACGCACTCCTTGGTCATTTAGAGGAAGTAAAAGTCGTAACAAGGTTTCCGTAGGTGAACCTGCGGAAGGATCATTACCGAGAGTTGTAGGCTTCTGTCTACCATCTCTAACCCATGTCGTTTGCGTACTTAACGTTTCCTCGGCAGGTCCGCCTGCCGTAGGACAATTATAAACCATTTGCAGTTGCAGTCAGCGTCTGAAAAACATAATAATTACAACTTTTAACAACGGATCTCTTGGTTCTGGCATCGATAAAGAACGCAGCGAAGTGCGATAAGTAGTGTGAATTGCAGAATTCAGTGAATCATCGAATCTTTGAACGCACATTGCGCCCCTTGGTATTCCATGGGGCATGCCTGTTCGAGCGTCATTTGTACCTTCAAGCTCTGCTTGGTGTTGGGTGTTTGTCCCGCCTTTGGCGCGGACTCGCCTTAAAGCAATTGGCAGCC
>den05_375_1
AGACGCACTCTCCTCCGCTTATTGATATGCTTAAGTTCAGCGGGTATCCCTACCTGATCCGAGGTCAAGAGTGTTAAAATGTACTTTTGGACGTCGTCGTTATGAGTGCAAAGCGCGAGATGTACTGCGCTCCGAAATCAATACGCCGGCTGCCAATTGTTTTAAGGCGAGTCTACACGCAAAGGCGAGACAAACACCCAACACCAAGCAATGCTTGAAGGTACAAATGACGCTCGAACAGGCATGCCCCATGGAATACCAAGGGGCGCAATGTGCGTTCAAAGATTCGATGATTCACTGAATTCTGCAATTCACACTACTTATCGCATTTCGCTGCGTTCTTCATCGATGCCAGAACCAAGAGATCCGTTGTTGAAAGTTGTAATTATTAAGTTTTTCAGACGCTGAATTAAAAATTAAAAGGTTATAGTTTGTCCAACGGCAGGCAAGC
>den05_376_2
AGACGCACTCCTTGGTCATTTAGAGGAAGTAAAAGTCGTAACAAGGTTTCCGTAGGTGAACCTGCGGAAGGATCATTACATTCAGTAGCTTGCTACTGGTCGGGAGGCGCTGTAACTCCGCATAGTATTCATTTACTGATGAGCGGCTGGCCCTCTGTCTGTACCCTTGTCTTTTGCGCACTCATGTTTCCTCGGCGGGCTTGCCCGCCGATTGGACAAAACTATAACCTTTTTAATTTTCAATCAGCGCCTGAAAAACTTAATAATTACAACTTTCAACAACGGATCTCTTGGTTCTGGCATCGATGAAGAACGCAGCGAAATGCGATAAGTAGTGTGAATTGCAGAATTCAGTGAATCATCGAATCTTTGAACGCACATTGCGCCCCTTGGTATTCCATGGGGCATGCCTGTTCGAGCGTCATTTCGTACCCTCAAGCTCTGCTTGG
>den05_377_1
AGACGCACTCCTTGGTCATTTAGAGGAAGTAAAAGTCGTAACAAGGTTTCTGTAGGTAAACCTGCAGAAGGATTATTATTTTAGTAGCTTGCTATAGCTTAGGGGTTCTATCAGACTGTATAGTAATGCTACTAATAAGTAGTATGAACCTCGAACCCAACCCTTGTTTTTTGTGTACCTATGTTTCCTCAGCAGATCATATCCACTGGCTGGACATCTCTAATATACTTGAACATTCAATTAGCGTCTGAGAAACTTAATTATTACAACTTTTAACAACGGATCTCTTGGTTCTGGCATCAATAAAGAACGCAGCGAAATGCGATAAGTAGTGTGAATTGCAGAATTTAGTAAATTATTGAATCTTTAAACGCACATTGCGCCCCTTGGTATTCTATAGGGTATGCCTGTTCGAGCGTTATTTGTCTTTC
>den05_380_2
AGACGCACTCCTTGGTCATTTAGAGGAAGTAAAAGTCGTAACAAGGTCTCCGTAGGTGAACCTGCGGAGGGATCATTACAAGAACGCCCGGGCTTCGGCCTGGTTATTCATAACCCTTTGTTGTCCGACTCTGTTGCCTCCGGGGCGACCCTGCCTTCGGGCAGGGGCTCCGGGTGGACACTTCAAACTCTTGCGTAACTTTGCAGTCTGAGTAAACTTAATTAATAAATCAAAACTTTTAACAACGGATCCCTTGGTTCTGGCATCGATGAAGAACGCAGCGAAATGCGATAAGTAATGTGAATTGCAGAATTCAGTGAATCATCGAATCTTTGAACGCACCTTGCACTCTTTGGTATTCCGAAGAGTATGTCTGTTTGAGTGTCATGAAACTCTCAACCCCCTATTTGTAATGAGATGGCCGTGGGCTTGGATTATGACTGCTGTCGGC
>den05_381_3
ACGCACTCTCCTCCGCTTATTGATATGCTTAAGTTCAGCGCGTAGTCCTACCTGATTTGAGGCCAGAGTCAAAGTATTGCCCAAGGGCGATTGTAAGCAGTCATCCACACCCTCTCCAGCGAAACTTATTACGCCAGAATGGGGCTTCTGAAGCCGCTAAGACATTTAAGGCGAGCCGTGACCGGCAGCGCCCACATCCAACCCGTCCCGATCATAAACCGAGGAGGTTGAGTCTACATGACACTCAAACAGGCATGCCCTCCGGAATACCAGAGGGCGCAAGGTGCGTTCAAAG
>den05_383_1
AGACGCACTCCTTGGTCATTTAGAGGAAGTAAAAGTCGTAACAAGGTCTCCGTAGGTGAACCTGCGGAGGGATCATTACACAATAACCAGGCGGGCTGGACGCCCCCCGCTGGGCACTGCTTCGCGGCGTGCGCGGCGGGGCCGGCCCTGCTGAATTATTCACCCGTGTCTTTTGCGTACTTCTTGTTTCCTGGGTGGGCTCGCCCGCCCTCAGGACCAACCACAAACCTTTTTGCAATAGCAATCAGCGTCAGTAACAACGTAATTAATTACAACTTTCAACAACGGATCTCTTGGTTCTGGCATCGATGAAGAACGCAGCGAAATGCGATAAGTAGTGTGAATTGCAGAATTCAGTGAATCATCGAATCTTTGAACGCACATTGCGCCCCTTGGTATTCCATGGGGCATGCCTGTTCGAGCGTCATTTGTACCTTCAAGCTC
>den05_384_4
AGACGCACTCCTTGGTCATTTAGAGGAAGTAAAAGTCGTAACAAGGTTTCCGTAGGTGAACCTGCGGAAGGATCATTAATGAAATTCAAGGACGCTCTTTTTAGAGGTCCGACCAATTACATTTACCTTTACTCTGTGCACACACTACTCTTTACACCATTTTTTAACTCTATAGTTTTAAGAATGTAAAACAAGTCTCGAAAGAGCAACATAACAAAAACAAAACTTTCGGCAACGGATCTCTTGGCTCTCGCATCGATGAAGAACGCAGCGAAATGCGATACGTAATGTGAATTGCAGAATTCAGTGAATCATCGAATCTTTGAACGCACCTTGCACTCTTTGGTATTCCGAAGAGTATGTCTGTTTGAGTGTCATGAAACTCTCAACCCCCTCATTTTG
>den05_385_1
AGACGCACTCTCCTCCGCTTATTGATATGCTTAAGTTCAGCGGGTAGTCCTACCTGATTTGAGGCCAGATGTCAAGAATATTAATCGTAAGATCAATGGATTAGAAAGCGGTCTTTAGTCTTGCAACGCGGCCATCCGAAGATGTCCTTAGCGAAATACTTATTACGCCAAGTCAAACCATGTCGCGAGACAGATCCAGCTATTACTTTAAGACGAGCCGACTTATCATCGGCAAACGTCCAAATCCAAGCCAAAGAAAGGTGTTGACCAATCTAAGGTTGAGGGTTTTCATGACACTCAAACAGGCATGCTCCCCGGAATACCAGGGAGCGCAAGG
>den05_386_2
AGACGCACTCCTTGGTCATTTAGAGGAAGTAAAAGTCGTAACAAGGTTTCCGTAGGTGAACCTGCGGAAGGATCATTACCGAAGTACAGGCCCTCTCGAGGGCTAAACTTCCACCCTTTGTTAACTATACCTTTTGTTGCTTTGGCGGACCGCCCTAGGCCACCGGCTTCGGCTGGTGAGCGTCCGCCAGAGACCCCAAACCCAAACCCATATTAGTGTCGTCTGAAAACAAGTTTAAATTATTAAAACTTTCAACAACGGATCTCTTGGCTCTGGCATCGATGAGGAACGCAGCGAAATGCGATAAGTAATGTGAATTGCGGAATCCAGTGAATCATCGAATCTTTGAACGCGCATTGCGCCCCTTGGTATTCCGGGGGGCATGCCTGTTCGAGCGTCATTATCACCCCTCAAGCTCAGCTTGGTGTTGGGGCCTGCCCGTCACAGGGCA
>den05_387_1
AGACGCACTCCTTGGTCATTTAGAGGAAGTAAAAGTCGTAACAAGGTTTCCGTAGGTGAACCTGCGGAAGGATCATTAGTGAATATTAGCGCATCTACTTGTAGAGCGTGACCTCCACTTTCTAACTCTGTGCATTTATTGGCGGAAGGGACTTGAGCAATCGAGTCTTCTTCTCGCGGTTCATTTTATAACACTAGTTAAAGTATGTAACGAAATATCGAAACAAAAAAAACTTTCAAACAACGGATCTCTTGGCTTGCTCATCGATGAAGAACGCAGCGAAATGTGATAAGTAATGTGAATTGCAGAATTCAGTGAATCATCGAATCTTTGAACGCACCTTGCGCTCCCTGGTATTCCGGGGACATGTCTGTTTGAGTGTCATGAACTCTTCAACCCTCCAGTTTCTTGTAGACTGATAGGTGTTTGGATTTTGAGTCGTTGCTGGTCT
>den05_390_3
AGACGCACTCCTTGGTCATTTAGAGGAAGTAAAAGTCGTAACAAGGTTTCCGTAGGTGAACCTGCGGAAGGATCATTATCCATCTAAAACCAGGTGCGGTCGCGGCCTCCGGGTGAAAGCCTGGGTGGTTTCGCGCCGCATTCCTGCACCCTTTTTTTACGAGCACCTTTGTTCTCCTTCGGCGGGGCAACCTGCCGCTGGAACTTAATAAAACCTTTTTTGCATCTAGCATTACCTGTTCTGATACAAATAATCGTTACAACTTTCAACAATGGATCTCTTGGCTCTGGCATCGATGAAGAACGCAGCGAAATGCGATAAGTAGTGTGAATTGCAGAATACAGTGAATCATCGAATCTTTGAACGCACATTGCGCCCCTCGGTATTCCGGTGGGGCATGCCTGTTCGAGCGTCATCTACACCCTCAAGCTCTGCTTGGTGTTGGGCGTCT
>den05_391_1
AGACGCACTCCTTGGTCATTTAGAGGAAGTAAAAGTCGTAACAAGGTCTCCGTAGGTGAACCTGCGGAGGGATCATTACTGAGTGAGGGAGAAATCCCGACCTCCAACCCTTTGTGAACACATCTTGTTGCTTTGGGGGCGACCCTGTCGTTCGCGGCATTCCCCCCGGAGGTCATCAAAACACTGCATTCTTACGTCAGAGTAAAAAGTTAATTTAATAAAACTTTCAACAACGGATCTCTTGGTTCTGGCATCGATGAAGAACGCAGCGAAATGCGATAAGTAATGTGAATTGCAGAATTCAGTGAATCATCGAATCTTTGAACGCACATTGCGCCCCCTGGTATTCCGGGGGGCATGCCTGTTCGAGCGTCATTTCACCACTCAAGCCTCGCTTGGTATTGGGCGTCGCGAGCCTCTCGCGCGCC
>den05_393_1
AGACGCACTCCTTGGTCATTTAGAGGAAGTAAAAGTCGTAACAAGGTTTCCGTAGGTGAACCTGCGGAAGGATCATTACTAGAGCAACAGATAGACAGCGCCCGGGACGTAAAACTCTCGGGGCCACCAAGCTTCGGCGCGGTTTAGAGTCGTCAGGCCCCTCGGAGAAGCCTGGTCTGAAACTCCACCCTTGAATAAATTACCTTTGTTGCTTTGGCGGGCCGCCTAGCGCCAGCGGCTTCGGCTGTTGAGTGCCCGCCAGAGGACCACAACTCTTGTTTTTAGTGATGTCTGAGTACTATATAATAGTTAAAACTTTCAACAACGGATCTCTTGGTTCTGGCATCGATGAAGAACGCAGCGAAATGCGATAAGTAATGTGAATTGCAGAATTCAGTGAATCATCGAATCTTTGAACGCACATTGCGCCCTCTGG
>den05_394_1
AGACGCACTCCTTGGTCATTTAGAGGAAGTAAAAGTCGTAACAAGGTTTCCGTAGGTGAACCTGCAGAAGGATCATTAATGAAATTCAAGGACGCTCTTTTTAGAGGTCCGACCAATTACATTTACCTTTACTCTGTGCACACACTACTCTTTACACCATTTTTTAACTCTATAGTTTTAAGAATGTAAAACAAGTCTCGAAAGAGCAACATAACAAAACAAAACTTTCGGCAACGGATCTCTTGGCTCTCGCATCGATGAAGAACGCAGCGAAATGCGATACGTAATGTGAATTGCAGAATTCAGTGAATCATCGAATCTTTGAACGCACCTTGCACTCTTTGGTATTCCGAAGAGTATGTCTGTTTGAGTGTCATGAAACTCTCAACCCCTATTTTGAATGAAGTGAGTCGTGGGCTTGGATTATGGCTGTCTGTCGGCTTCATTGCCG
