# Supplementary material for: Host Genotype Shapes the Foliar Fungal Microbiome of Balsam Poplar (Populus balsamifera)
Source: PLoS One. 2013 Jan 11;8(1):e53987. doi: 10.1371/journal.pone.0053987 (PMC3543377; doi:10.1371/journal.pone.0053987)
Supplement: Material S1 — Pruned sequences produced by the 454 runs for the foliar fungal communities of each balsam poplar host specimen in FASTA format. (ZIP) [file pone.0053987.s003.zip › Supplementary_Material_1/lab04_good.fa]

>lab04QC_0_1
CGTGTCTCTATCCTCCGCTTATTGATATGCTTAAGTTCAGCGGGTATCCCTACCTGATCCGAGGTCAACCTAGAAAATAAAGGTTTCAGTCGGCAGAGTTCCTCTCCTTTGACAGACGTTCGAATAAATTCTACTACGCCTAAAGCCGGAGTGGCCTCGCCGAGGTCTTTAAGGCGCGCCCAACTAAGGACGACGCCCAATACCAAGCATAGCTTGAGTGGTGTAATGACGCTCGAACAGGCATGCCCCTCGAAATACCAAGGGGCGCAATGTGCGTTCAAAGATTCGATGATTCACTGAATTCTGCAATTCACATTACTTATCGCATTTCGCTGCGTTCCTCATCGATGCGAGAACCAAGAGATCCGTTGTTGAAAGTTTTGATTTATTCAAAATTTAACTCAGACGACCGGTTGAATAACAAGAGTTTGGTTTAAACTCTGGCGGGCGC
>lab04QC_1_40
CGTGTCTCTATCCTCCGCTTATTGATATGCTTAAACTCAGCGGGTAGTCCCGCCTGACCTGGGGTCGCAACGAGGGCATCCTAGAAGGTCGATGCCCGAGGGTCCGGGAGATCCCGGGGGCGACGGGCGCGCGCACGACAGTGTCCGAGGGTCTCTCAACCACCGCTCGTCGTGGCGACCGTCGCCGAGGACTCGATTTTGGGCCAGCCGCGAGCGGGAGCGCGCGGGAGACCAGTATCCGCCCCCCGCCTCGTGAGCCGAGGGGAGTGGGGGCGACGATGCGTGACACCAGGCAGACGTGCCCTCGACCAAGAGGCCTCGGGCGCAACTTGCGTTCAAAGACTCGATGGTTCACGGGATTCTGCAATTCACACCAAGTATCGCATTTCGCTACGTTCTTCATCGATGCGAGAGCCGAGATATCCGTTGCCGAGAGTCGTTTAGATTATCA
>lab04QC_2_39
CGTGTCTCTACTTGGTCATTTAGAGGAAGTAAAAGTCGTAACAAGGTTTCCGTAGGTGAACCTGCGGAAGGATCATTGTCGAAACCTGCCTAGCAGAACGACCCGCGAACCCGTGGCATGACATGCTGGGCTCGGGGGGCACCCGCCCCTCGCGTCCTCGCGGGCCGTGGAGGGACGCACCCGCGCCCTGCGCGGCTCGCAAACGAACCCCGGCGCGAGAAGCGCCAAGGAAATTGAGTACTAGGAGCGCGCCCCCGTAGCCTCGGCGTCGGGGGCGCGCCTTCTCTGGTGATAATCTAAACGACTCTCGGCAACGGATATCTCGGCTCTCGCATCGATGAAGAACGTAGCGAAATGCGATACTTGGTGTGAATTGCAGAATCCCGTGAACCATCGAGTCTTTGAACGCAAGTTGCGCCCGAGGCCTCTTGGTCGAGGGCACGTCTGCCTG
>lab04QC_3_10
CGTGTCTCTACTTGGTCATTTAGAGGAAGTAAAAGTCGTAACAAGGTCTCCGTAGGTGAACCTGCGGAGGGATCATTACAAGAACGCCCGGGCTTCGGCCTGGTTATTCATAACCCTTTGTTGTCCGACTCTGTTGCCTCCGGGGCGACCCTGCCTTCGGGCGGGGGCTCCGGGTGGACACTTCAAACTCTTGCGTAACTTTGCAGTCTGAGTAAACTTAATTAATAAATTAAAACTTTTAACAACGGATCTCTTGGTTCTGGCATCGATGAAGAACGCAGCGAAATGCGATAAGTAATGTGAATTGCAGAATTCAGTGAATCATCGAATCTTTGAACGCACATTGCGCCCCCTGGTATTCCGGGGGGCATGCCTGTTCGAGCGTCATTTCACCACTCAAAGCCTCGCTTGGTATTGGGCAACGCGGTCCGCCGCGTGCCTCAAATCGTCC
>lab04QC_4_1
CGTGTCTCTATCCTCCGCTTATTGATATGCTTAAGTTCAGCGGGTATCCCTACCTGATCCGAGGTCAAGAGTGTAAAAATGTACTTTTGGACGTCGTCGTTATGAGTGCAAAGCGCGAGATGTACTGCGCTCCGAAATCAATACGCCGGCTGCCAATTGTTTTAAGGCGAGTCTACACGCAGAGGCGAGACAAACACCCAACACCAAGCAGAGCTTGAAGGTACAAATGACGCTCGAACAGGCATGCCCCATGGAATACCAAGGGGCGCAATGTGCGTTCAAAGATTCGATGATTCACTGAATTCTGCAATTCACACTACTATCGCATTTCGCTGCGTTCTTCATCGATGCCAGAACCAAGAGATCCGTTGTTGAAAGTTGTAATTATTAAGTTTTTCAGACGCTGATTGAAAATTAAAAGGTTATAGTTTGTCCAATCGCGGCAAGCCGC
>lab04QC_6_2
CGTGTCTCTACTTGGTCATTTAGAGGAAGTAAAAGTCGTAACAAGGTTTCCGTAGGTGAACCTGCGGAAGGATCATTAATGGGCCAGCCTCCGGGCAAAACCCCACCCTCTGTAACCGCGGCCCGGATTCGGCGCCTGGCGGGGAGCACCCCCCGTTCGCGGGGGGCCCCGTCTGCCGGAATTAGCCAACCCTGCCTAGAAAATTGAAGTCTGAGAACAAGTTAAATTAAACAAAACTTTCAATAACGGATCTCTTGGTTCCGGCAACGATGAAGAACGCAGCGAAATGCGATAAGTAATGTGAATTGCAGAATTCAGTGAATCATCGAATCTTTGAACGCACATTGCGCCCCCTGGTATTCCGGGGGGCACACCTGTTCGAGCGCCATTCTACCCTGGAGCCCTGCTCTGTGATGGGCCCCGTCCTCGCGGACGGGCCGAAACCCGTGGG
>lab04QC_7_3
CGTGTCTCTACTTGGTCATTTAGAGGAAGTAAAAGTCGTAACAAGGTCTCCGTTGGTGAACCAGCGGAGGGATCATTACCAGAGTGCCCTAGGCTCTCCAACCCATTGTGAACATACCTATCGTTCCCTCGGCGGGCTCAGCGCGCGGTGCCTCCGGGCTCCGGGCGTCCGCCGGGGACAACCAAACTCTGATTTTATTGTGAATCTCTGAGGGGCGAAAGCCCGAAAACAAAATGAATCAAAACTTTCAACAACGGATCTCTTGGCTCTGGCATCGATGAAGAACGCAGCGAAATGCGATAAGTAATGTGAATTGCAGAATTCAGTGAATCATCGAATCTTTGAACGCACATTGCGCCCGCGGCACTCCGGCGGGCATGCCTGTCCGAGCGTCATTTCAACCCTC
>lab04QC_8_1
CGTGTCTCTATCCTCCGCTTATTGATATGCTTAAGTTCAGCGGGTATCCCTACCTGATTCGAGGTCAACCTGAGCAATTAAGGAGTTTTGGCAAGTCCCGCTGCTTCTCTGTCGCGAGATGTATTACTACGCGGAGAGTTACATGGGCCCGCCACTGCTTTTGAGGACCACCACCGAGGCAGCGAGTCCCAATACCAAGCCAGGCTTGGGAGGTTGTTACGGACGCTCGAACAGGCATGCCCCATGGAATACCAAGGGGCGCAATGTGCGTTCAAAGATTCGATGATTCACTGAATTCTGCAGTTCACACTACTTATCGCATTTCGCTGCGTTCTTCATCGATGCCAGAACCAAGAGATCCGTTGTTGAAAGTTGTAACTATTATGTTTTTCAGACGCTGATTGCAACTGCAGAGGTTTGAATGTTGTCCAATCGGCGGGCGGACCCGCCG
>lab04QC_9_25
CGTGTCTCTATCCTCCGCTTATTGATATGCTTAAGTTCAGCGGGTATCCCTACCTGATCCGAGGTCAAGAGTGTAAAAATGTACTTTTGGACGTCGTCGTTATGAGTGCAAAGCGCGAGATGTACTGCGCTCCGAAATCAATACGCCGGCTGCCAATTGTTTTAAGGCGAGTCTACACGCAGAGGCGAGACAAACACCCAACACCAAGCAGAGCTTGAAGGTACAAATGACGCTCGAACAGGCATGCCCCATGGAATACCAAGGGGCGCAATGTGCGTTCAAAGATTCGATGATTCACTGAATTCTGCAATTCACACTACTTATCGCATTTCGCTGCGTTCTTCATCGATGCCAGAACCAAGAGATCCGTTGTTGAAGTTGTAACTATTATGTTTTTCAGACGCTGATTGCAACTGCAAAGGGTTTGAATGTTGTCCAATCGGCGGGCGGA
>lab04QC_10_2
CGTGTCTCTATCCTCCGCTTATTGATATGCTTAAGTTCAGCGGGTATCCCTACCTGATCCGAGGTCAACCATAGAAATTGAGGGTTGCTGGCAAGAACCTCCCGGTACTCCAGAGCGAGAAGAATTACTACGCTTGAAGCCAGAAGGCGCCGCCACTGAATTTGGGGAGAGCCCCGGGGGGCTGCTCCCAATACCAAGCAGAGCTTGAGGGTTGTAATGACGCTCGAACAGGCATGCCCCCCGGAATACCAGAGGGCGCAATGTGCGTTCAAAGATTCGATGATTCACTGAATTCTGCAATTCGCATTACTTATCGCATTTCGCTGCGTTCTTCATCGATGCCAGAACCAAGAGATCCGTTGTTGAAAGTTTTAACTATTAATATAGTACTCTGACGACAATTAAAAAGG
>lab04QC_11_1
CGTGTCTCTACTTGGTCATTTAGAGGAGTAAAAGTCGTAACAAGGTCTCCGTAGGTGAACCTGCGGAGGGATCATTACAAGAACGCCCGGGCTACGGCCTGGTTATTCATAACCCTTTGTTGTCCGACTCTGTTGCCTCCGGGGCGACCCTGCCTTCGGGCGGGGGCTCCGGGTGGACACTTCAAACTCTTGCGTAACTTTGCAGTCTGAGTAAACTTAATTAATAAATTAAAACTTTTAACAACGGATCTCTTGGTTCTGGCATCGATGAAGAACGCAGCGAAATGCGATAAGTAATGTGAATTGCGGAATTCAGTGAATCATCGAATCTTTGAACGCACATTGCGCCCCCTGGTATTCCGGGGGGCATGCCTGTTCGAGCGTCATTTCACCACTCAAGCCTCGCTTGGTATTGGGCAACGCGGTCCGCCGCGTGCCTCAAATCGTCCGG
>lab04QC_12_5
CGTGTCTCTATCCTCCGCTTATTGATATGCTTAAGTTCAGCGGGTATCCCTACCTGATCCGAGGTCAACCTTAGAAATGGGGTTGTTTTACGGCGTAGCCTCCCGAACACCCTTTAGCGAATAGTTTCCACAACGCTAGGGGACAGAAGACCCAGCCGGACGATTTGAGGCACGCGGCGGACCGCGTTGCCCAATACCAAGCGAGGCTTGAGTGGTGAAATGACGCTCGAACAGGCATGCCCCCCGGAATACCAGGGGGCGCAATGTGCGTTCAAAGATTCGATGATTCACTGAATTCTGCAATTCACATTACTATCGCATTTCGCTGCGTTCTTCATCGATGCCAGAACCAAGAGATCCGTTGTTAAAAGTTTTAATTATTAATTAAGTTTACTCAGACTGCAAAGTTACGCAAGAGTTTGAAGTGTCCACCGG
>lab04QC_13_1
CGTGTCTCTACTTGGTCATTTAGAGGAAGTAAAAGTCGTAACAAGGTTTCCGTAGGTGAACCTGCGGAAGGATCATTACCTAGAGTTTGTAGACTTCGGTCTGCTACCTCTTACCCATGTCTTTTGAGTACCTTCGTTTCCTCGGCGGGTCCGCCCGCCGATTGGACAACATTCAAACCCTTTGCAGTTGCAATCAGCGTCTGAAAAAACATAATAGTTACAACTTTCAACAACGGATCTCTTGGTTCTGGCATCGATGAAGAACGCAGCGAAATGCGATAAGTAGTGTGAATTGCAGAATTCAGTGAATCATCGAATCTTTGAACGCACATTGCGCCCCTTGGTATTCCATGGGCATGCCTGTTCGAGCGTCATTTGACCTTCAAGCTCTGCTTGGTGTTGGTGTTTGTCTCGCCTCTGCGTGTAGACTCGCCTTAAAACAATTGGCAGC
>lab04QC_14_2
CGTGTCTCTACTTGGTCATTTAGAGGAAGTAAAAGTCGTAACAAGGTCTCCGTAGGTGAACCTGCGGAGGGATCATTACAAGTGACCCCGGTCTTACCACCGGGATGTTCATAACCCTTTGTTGTCCGACTCTGTTGCCTCCGGGGCGACCCTGCCTTCGGGCGGGGGCTCCGGGTGGACACTTCAAACTCTTGCGTAACTTTGCAGTCTGAGTAAACTTAATTAATAAATTAAAACTTTTAACAACGGATCTCTTGGTTATGGCATCGATGAGAACGCAGCGAAATGCGATAAGTAATGTGAATTGCAGAATTCAGTGAATCATCGAATCTTTGAACGCACATTGCGCCCCCTGGTATTCCGGGGGGCATGCCTGTTCGAGCGTCATTTCACCACTCAAGCCTCGCTTGGTATTGGGCAACGCGGTCCGCCGCGTGCCTCAAATCGACCG
>lab04QC_15_7
CGTGTCTCTATCCTCCGCTTATTGATATGCTTAAGTTCAGCGGGTATCCCTACCTGATCCGAGGTCATCCAAAAATTGGGGTTCTGGCGGGTGCCGTCGCCGCCCTGTCGCGAGATACATGACTACGCGGAGAGCACAACAGCACCGCCACTGCGTTTAGGGGCCGCCGAGCCGGCGAGCCCCAAGACCAAGCCAGGCTTGAGGGGTGTTCTGACGCTCGAACAGGCATGCCCCTCGGAATGCCGGGGGGCGCAATGTGCGTTCAAAGATTCGATGATTCACTAAATTCTGCAATTCACATTACTTATCGCATTTCGCTGCGTTCTTCATCGATGCCAGAGCCAAGAGATCCGTTGTTGAAAGTTTTACTAATTCCACATTTCCTCAGACAACACTCACAGCACGAGTTGGGCTTCTCTGGCGGGCACTCGCCAGCCGGAGCCGGCAGGTC
>lab04QC_16_16
CGTGTCTCTATCCTCCGCTTATTGATATGCTTAAACTCAGCGGGTAGTCCCGCCTGACCTGGGGTCGCAACGAGGGCATCCTAGAAGGTCGATGCCCGAGGGTCCGGGAGATCCCGGGGGCGACAGGCGCGCGCACGACAGTGTCCGAGGGTCTCTCAACCACCGCTCGTCGTGGCGACCGTCGCCGAGGACTCGATTTTGGGCCAGCCGCGAGCGGGAGCGCGCGGGAGACCAGTATCCGCCCCCGCCCTCGTGAGCCGAGGGGAGTGGGGGCGACGATGCGTGACACCCAGGCAGACGTGCCCTCGACCAAGAGGCCTCGGGCGCAACTTGCGTTCAAAGACTCGATGGTTCACGGGATTCTGCAATTCACACCAAGTATCGCATTTCGCTACGTTCTTCATCGATGCGAGAGCCGAGATATCCGTTGCCGAGAGTCGTTTAGATTATC
>lab04QC_17_1
CGTGTCTCTACTTGGTCATTTAGAGGAAGTAAAAGTCGTAACAAGGTTTCCGTAGGTGAACCTGCGGAAGGATCATTACAGAGCGTGAAGCTATGCGGAACTTCGTTTCGTGTAGTTGACCCTCCACCCGTGTCGATTATCTCATGTTGCTTTGGCGGATCGGGCTTGCCCGCGCCCACTTTGTGGGGGATATCCGCCAGGGAAGACCAAAACTCTTGTTATCAGTGATGTCTGAGGATGATATATAATCATGAAAACTTTCAACAACAGATCTCTTGGCTCTGGCATCGATGAAGAACGCAGCGAAATGCGATAAGTAATGTGAATTGCAGAATTTAGTGAATCATCGAATCTTTGAACGCACATTGCGCCCCTAGGAATTCCCAGGGGCATGCCTGTTCGAGCGTCCGTAACAACCTCTCAAGCCTGGCTTGGTATTGGGACTCGCTGC
>lab04QC_18_5
CGTGTCTCTACTTGGTCATTTAGAGGAAGTAAAAGTCGTAACAAGGTTTCCGTAGGTGAACCTGCGGAAGGATCATTACCTAGAGTTTGTAGACTTCGGTCTGCTACCTCTTACCCATGTCTTTTGAGTACCTTCGTTTCCTCGGCGGGTCCGCCCGCCGATTGGACAACATTCAAACCCTTTGCAGTTGCAATCAGCGTCTGAAAAAACATAATAGTTACAACTTTCAACAACGGATCTCTTGGTTCTGGCATCGATGAAGAACGCAGCGAAATGCGATAAGTAGTGTGAATTGCAGAATTCAGTGAATCATCGAATCTTTGAACGCACATTGCGCCCCTTGGTATTCCATGGGGCATGCCTGTTCGAGCGTCATTTGTACCTTCAAGCTCTGCTTAGTATTGGTGTTGTCTCGCCTCTGCGTG
>lab04QC_19_1
CGTGTCTCTACTTGGTCATTTAGAGGAAGTAAAAGTCGTAACAAGGTTTCCGTAGGTGAACCTGCGGAAGGATCATTATCTTCAGTGGTTTTCCACTGTATTGAGGGGGACCTAACCGTCCCTTCTCTCCATCCTTGTCTTTTGCGTACCCATGTTTCCTCGGCAGGCTTGCCTGCCGGTTGGACAAAACTATAACCTTTTTAATTTTAATCAGCGTCTGAAAAACTTAATAATTACAACTTTCAACAACGGATCTCTTGGTTCTGGCATCGATGAAGAACGCAGCGAAATGCGATAAGTAGTGTGAATTGCAGAATTCAGTGAATCATCGAATCTTTGAACGCACATTGCGCCCCTTGGTATTCCATGGGGCATGCCTGTTCGAGCGTCATTTGTACCCTCAAGCTCTGCTTGGTGTTGGGTGTTTGTCCTCTCCTCTGCGTTTGGACTC
>lab04QC_21_1
CGTGTCTCTATCCTCCGCTTATTGATATGCTTAAGTTCAGCGGGTATCCCTACCTGATCCGAGGTCAAAGACGGTAAATGTGCTTGTTGGACGCGAACCGGAGCCCCTCAAGAAGCGCAATGTGCTGCGCGAGAGGAGGCAAGGACCGCTGCCAATGAATTTGGGGCGAGTCCACGCGCGGAGGCGGGACAGACGCCCAACACCAAGCAGAGCTTGAGGGTGTAGATGACGCTCGAACAGGCATGCCCCACGGAATACCGAGGGGCGCAATGTGCGTTCAAAGATTCGATGATTCACTGAATTCTGCAATTCACACTACTTATCGCATTTCGCTGCGTTCTTCATCGATGCCAGAGCCAAGAGATCCATTGTTGAAAGTTGTAACGATTGTTTGTTTCGGAACGGGTAATGCTAGATGACAAAAAG
>lab04QC_22_2
CGTGTCTCTATCCTCCGCTTATTGATATGCTTAAGTTCAGCGGGTATCCCTACCTGATCCGAGGTCAACCTGAAAATATAAAAGGTTTAACGGCAATGAGATCTCACCAAGCTTATAAGACGTTTTGATTTAACTCTACTACGCCCGAAGTTGGAGAAACCCCGCCGAGGTCTTCGAGGCACGCCCGCCTTTACGGCGGACGATGCCCAATACCAAGCGGTGCTTGAGTGGTGTAATGACGCTCGAACAGGCATGCCCCTCGGAATACCAAGGGGCGCAATGTGCGTTCAAAGATTCGATGATTCACTGAATTCTGCAATTCACATTACTTATCGCATTTCGCTGCGTTCTTCATCGATGCGAGAACCAAGAGATCCGTTGTAGAAAGTTTTAATTAACTAAAATTTATACTCAGACGACTGGTTTAAAAACAAG
>lab04QC_23_2
CGTGTCTCTACTTGGTCATTTAGAGGAAGTAAAGGTCGTAACAAGGTCTCCGTTGGTGAACCAGCGGAGGGATCATTACAGAGTTAAACTAAACTCCAAACCCTTTGTGAACCTTACCTCCAGTTGCCTCGGCGCTCGCTGCGGCTACCCTGTAGTCCGCCCTGTAAAACGGGCGGCTACCCTGTAGCCGGCTCACGGCCCGCCGAAGGACCCCTAAACTCTGTTTAAAATAGTGTATTTCTGAATGCTCCAAACAAAAATAAGTTAAAACTTTCAACAACGGATCTCTTGGTTCTGGCATCGATGAAGAACGCAGCGAAATGCGATAAGTAATGTGAATTGCAGAATTCAGTGAATCATCGAATCTTTGAACGCACATTGCGCCCATTAGTATTC
>lab04QC_24_1
CGTGTCTCTACTTGGTCATTTAGAGGAAGTAAAAGTCGTAACAAGGTCTCCGTAGGTGAACCTGCGGAGGGATCATTAATGAGAACTTGCCCCTCGGGGTAGATCTCCCATCCTTTGTATATCATACCATTGTTGCTTTGTCTGGCCCGACTCTCGGGTCCGCCGGCCTCCGGGCTGGTCAGCGCCGGACAGAGGAAACCCAAACCTTTTTTAATGTCGTCAGAGTACTATTTTAATAGTTAAAAACTTTCAACAACGGATCTCTTGGTTCTGGCATCGATGAAGAACGCAGCGAAATGCGATAAGTAATGTGAATTGCAGAATTCAGTGAATCATCGAATCTTTGAACGCACATTGCGCCCTCTGGTATTCCGGGGGGCATGCCTGTTCGAGCGTCATTACAACCCTCAAGCTCTGCTTGGTATTGGG
>lab04QC_25_1
CGTGTCTCTATCCTCCGCTTATTGATATGCTTAAGTTCAGCGGGTATTCCTACCTGATCCGAGGTCAACCTTAAAAATTGGGGGTTTCACGGCGTGGCCGAGCCGCTCTCCGGTGCGAGGTGTGCTACTACGCAGGGGAGGCTGCGGCGCGACCGCCACTCAATTTGGGGGACAGGGGCCCGGAGGCCGCTGATCCCCAGCACCAGGTCCCCCCCGAAAGGGGGTCCTGAGGGTTGAAATGACGCTCGGACAGGCATGCCCGCCGGAGTGCCGGCGGGCGCAATGTGCGTTCAAAGATTCGATGATTCACTGAATTCTGCAATTCACATTACTTATCGCATTTCGCTGCGTTCTTCATCGATGCCAGAGCCAAGAGATCCGTTGTTGAAAGTTTTGATTCATTTTGTTTCGGCTTTCGCCCCTCAGAGATTCACAATAAAATCAGAGTTTG
>lab04QC_26_1
CGTGTCTCTATCCTCCGCTTATTGATATGCTTAAGTTCAGCGGGTATCCCTACCTGATCCGAGGTCAAGAGTGTAAAAATGTACTTTTGGACGTCGTCGTTATGAGTGCAAAGCGCGAGATGTACTGCGCTCCGAAATCAATACGCCGGCTGCCAATTGTTTTAAGGCGAGTCTACACGCAAAGGCGAGACAAACACCCAACACCAAGCAAAGCTTGAAGGTACAAATGACGCTCGAACAGGCATGCCCCATGGAATACCAAGGGGCGCAATGTGCGTTCAAAGATTCGATGATTCACTGAATTCTGCAATTCACACTACTTATCGCATTTCGCTGCGTTCTTCATCGATGCCAGAACCAAGAGATCCGTTGTTGAAAGTTGTAACTATTATGTTTTCAGACGCTGATTGCAACTGCAAGGGTTTAATTTGTCCAATCGGCGGCGGACCCG
>lab04QC_27_1
CGTGTCTCTACTTGGTCATTTAGAGGAAGTAAAAGTCGTAACAAGGTCTCCGTAGGTGAACCTGCGGAGGGATCATTACAATGAATGAGTTGCAAGACTCGAAAACCATCGCGAACATACCTCGTCGTTGCTTCGGCGGGGCGGGCCCCCCCAAGCCGAGGGGCGCCGTGGCCCGTAAGGGCGCCCGCCGGAGGGCCACACAACACCTCTGTTTTCTCGTGTCTCTCTGAGTAGACTTTGCGAATTAAGTTTAAAAACTTCAACAACGGATCTCTTGGTTCTGGCATCGATGAAGAACGCAGCGAAATGCGATAAGTAATGTGAATTGCAGAATTCAGTGAATCATCGAATCTTTGAACGCACATTGCGCCCGCTAGTATTCTGGCGGCATGCCTGTCGAGCGTCATTTCGACCC
>lab04QC_28_1
CGTGTCTCTATCCTCCGCTTATTGATATGCTTAAGTTTAGCGGGTATCCCTACCTGATCCGAGGTCAACCTGAAAATATAAAAGGTTTAACGGCAATGAGATCTCACCAAGCTTATAAGACGTTTTGATTTAACTCTACTACGCCCGAAGTTGGAGAAACCCCGCCGAGGTCTTCGAGGCACGCCCGCCTTTACGGCGGACGATGCCCAATACCAAGCGGTGCTTGAGTGGTGTAATGACGCTCGAACAGGCATGCCCCTCGGAATACCAAGGGGCGCAATGTGCGTTCAAAGATTCGATGATTCACTGAATTCTGCAATTCACATTACTTATCGCATTTCGCTGCGTTTTTCATCGATGCGAGAACCAAGAGATCCGTTGTTGAAAGTTTTAATTATTAATTAAGTTTACTCAGACTGCAAAGTTACGCAAGAGTTTGAAGTGTCCACCC
>lab04QC_29_1
CGTGTCTCTATCCTCCGCTTATTGATATGCTTAAGTTCAGCGGGTATCCCTACCTGATCCGAGGTCAACCTTAGAAATGGGGTTGTTTTACGGCGTAGCCTCCCGAACACCCTTTAGCGAATAGTTTCCACAACGCTTAGGGGACAGAAGACCCTGCCGGACGATTTGAGGCACGCGGCGGACCGCGTTGCCCAATACCAAGCGAGGCTTGAGTGGTGAAATGACGCTCGAACAGGCATGCCCCCCGGAATACCGAGGGGGCGCAATGTGCGTTCAAAGATTCGATGATTCACTGAATTCTGCAATTCACATTACTTATCGCATTTCGCTGCGTTCTTCATCGATGCCAGAACCAAGAGATCCGTTGTTAAAAGTTTTAATTTATTAATTAAGTTTACTCAGACTGCAAAGTTACGCAAGAGTTTGAAGTGTCCACCCGGAGCCCCGCCGA
>lab04QC_30_4
CGTGTCTCTACTTGGTCATTTAGAGGAAGTAAAAGTCGTAACAAGGTTTCCGTAGGTGAACCTGCGGAAGGATCATTAAAGAGTAAGGGTGCTCAGCGCCCGACCTCCAACCCTTTGTTGTTAAAACTACCTTGTTGCTTTGGCGGGACCGCTCGGTCTCGAGCCGCTGGGGATTCGTCCCAGGCGAGTGCCCGCCAGAGTTAAACCAAACTCTTGTTATTAAACCGGTCGTCTGAGTTAAAATTTTGAATAAATCAAAACTTTCAACAACGGATCTCTTGGTTCTCGCATCGATGAAGAACGCAGCGAAATGCGATAAGTAATGTGAATTGCAGAATTCAGTGAATCATCGAATCTTTGAACGCACATTGCGCCCCTTGGTATTCCGAGGGGCATGCCTGTTCGAGCGTCATTACACCACTCAAGCTATGCTTGGTATTGGGCGTCGTCC
>lab04QC_31_1
CGTGTCTCTATCCTCCGCTTATTGATATGCTTAAGTTCAGCGGGTATCCCTACCTGATCCGAGGTCAACCTGAAAAATAAAAGGTTTAACGGCAATGAGATCTCACCAAGCTTATAAGACGTTTTGATTTAACTCTACTACGTCCGAAGTTGGAGAAACCCTGCCGAGGTCTTCGGGGCACGCCCGCCTTTCGACGGACGATGCCCAATACCAAGCGGTGCTTGAGTGGTGTAATGACGCTCGAACAGGCATGCCCCTCGGAATACCAAGGGGCGCAATGTGCGTTCAAAGATTCGATGATTCACTGAATTCTGCAATTCACATTACTTATCGCATTTCGCTGCGTTCTTCATCGATGCGAGAACCAAGAGATCCGTTGTTGAAAGTTTTAATTTAATTAAAATTTTG
>lab04QC_32_6
CGTGTCTCTACTTGGTCATTTAGAGGAAGTAAAAGTCGTAACAAGGTCTCCGTAGGTGAACCTGCGGAGGGATCATTACAAGTGACCCCGGTCTTACCACCGGGATGTTCATAACCCTTTGTTGTCCGACTCTGTTGCCTCCGGGGCGACCCTGCCTTCGGGCGGGGGCTCCGGGTGGACACTTCAAACTCTTGCGTAACTTTGCAGTCTGAGTAAACTTAATTAATAAATTAAAACTTTTAACAACGGATCTCTTGGTTCTGGCATCGATGAAGAACGCAGCGAAATGCGATAAGTAATGTGAATTGCAGAATTCAGTGAATCATCGAATCTTTGAACGCACATTGCGCCCCCTGGTATTCCGGGGGGCATGCCTGTTCGAGCGTCATTTCACCACTCAAGCCTCGCTTGGTATTGGGCAGCGCGGTCCGCCGCGTGCCTCAAATCGACC
>lab04QC_33_1
CGTGTCTCTACTTGGTCATTTAGAGGAAGTAAAAGTCGTAACAAGGTTTCCGTAGGTGAACCTGCGGAAGGATCATTACCTAGAGTTTGTAGACTTCGGTCTGCTACCTCTTACCCATGTCTTTTGAGTATCTTCGTTTCCTCGGCGGGTCCGCCCGCCGATTGGACAACATTCAAACCCTTTGCAGTTGCAATCAGCGTCTGAAAAAACATAATAGTTACAACTTTCAACAACGGATCTCTTGGTTCTGGCATCGATGAAGAACGCAGCGAAATGCGATAAGTAGTGTGAATTGCAGAATTCAGTGAATCATCGAATCTTGAACGCACATTGCGCCCTTGGTATTCCATGGGGCATGCCTGTTCGAGCGTCATTTGTACCTTCAAGCTCTGCTTGGTGTTGGGTGTTGTCTCGCCTCTGCGTGTAG
>lab04QC_34_2
CGTGTCTCTAATCCTCCGCTTATTGATATGCTTAAGTTCAGCGGGTATCCCTACCTGATCCGAGGTCAACCTTGTGAAAGATTTAACGGCCGCGGCCGCCCGCACTCCGAAGCGATTAATGAAATCACAACGCTTAGAGACGGACAGCTCAGCCGGAGACTTTGAGGCGCGCGGATTGACCGCGGCGCCCAATACCAAGCCAGGCTTGAGTGGTGAAATGACGCTCGAACAGGCATGCCCTTCGGAATACCAAAGGGCGCAATGTGCGTTCAAAGATTCGATGATTCACTGAATTCTGCAATTCACATTACTTATCGCATTTCGCTGCGTTCTTCATCGATGCCAGAACCAAGAGATCCGTTGTTGAAAGTTTTGTTTAATTTACTTAAACTCCGACGCAAAGATGCAGTGTTTGATGGTCTCCGGGG
>lab04QC_35_1
CGTGTCTCTACTTGGTCATTTAGAGGAAGTAAAAGTCGTAACAAGGTTTCCGTAGGTGAACCTGCGGAAGGATCATTACTGAGCGCGAGGCCCCGCAGCGCGCAAGCTCTACGGCGGTTGACCCTCCACCCGTGTGAACTCTTATCTGTTGCTTTGGCGGGCCGGGCTCGACCTGCCGGCTCCGGCTGGCGAGTGCCCGCCAGAGAAGCCCCAACTCGTGCTGTGAGTGTTGTCTGAGGAAATGTGGAATTAGTAAAACTTTCAACAACGGATCTCTTGGCTCTGGCATCGATGAAGAACGCAGCGAAATGCGATAAGTAATGTGAATTGCAGAATTTAGTGAATCATCGAATCTTTGAACGCACATTGCGCCCCCCGG
>lab04QC_36_1
CGTGTCTCTACTTGGTCATTTAGAGGAAGTAAAAGTCGTAACAAGGTCTCCGTAGGTGAACCTGCGGAGGGATCATTACAAGAACGCCCAGGCTTCGGCCTGGTTATTCATAACCCTTTGTTGTCCGACTCTGTTGCCTCCGGGGCGACCCTGCCTTCGGGCGGGGGCTCCGGGTGGACACTTCAAACTCTTGCGTAACTTTGCAGTCTGAGTAAACTTAATTAATAAATTAAAACTTTTAACAACGGATCTCTTGGTTCTGGCATCGATGAAGAACGCAGCGAAATGGCGATAAGTAATGTGAATTGCAGAATTCAGTGAATCATCGAATCTTTGAACGCACATTGCGCCCCCCTGGTATTCCGGGGGCATGCCTGTTCGAGCGTCATTTCACCACTCAAGCCTCGCTTGGTATTGGGCAACGCGGTCCGCCGCGTGCCTCAATCGTCCG
>lab04_0_649
CGTGTCTCTATCCTCCGCTTATTGATATGCTTAAGTTCAGCGGGTATCCCTACCTGATCCGAGGTCAAGAGTGTAAAAATGTACTTTTGGACGTCGTCGTTATGAGTGCAAAGCGCGAGATGTACTGCGCTCCGAAATCAATACGCCGGCTGCCAATTGTTTTAAGGCGAGTCTACACGCAGAGGCGAGACAAACACCCAACACCAAGCAGAGCTTGAAGGTACAAATGACGCTCGAACAGGCATGCCCCATGGAATACCAAGGGGCGCAATGTGCGTTCAAAGATTCGATGATTCACTGAATTCTGCAATTCACACTACTTATCGCATTTCGCTGCGTTCTTCATCGATGCCAGAACCAAGAGATCCGTTGTTGAAAGTTGTAACTATTATGTTTTTCAGACGCTGATTGCAACTGCAAAGGGTTTGAATGTTGTCCAATCGGCGGGCGG
>lab04_1_1
CGTGTCTCTACTTGGTCATTTAGAGGAAGTAAAAGTCGTAACAAGGTCTCCGTAGGTGAACCTGCGGAGGGATCATTACAAGTGACCCCGGTCTTACCACCGGGATGTTCATAACCCTTTGTTGTCCGACTCTGTTGCCTCCGGGGCGACCCTGCCTTCGGGCGGGGGCTCCGGGTGGACACTTCAAACTCTTGCGTAACTTTGCAGTCTGAGTAAACTTAATTAATAAATTAAAACTTTTAACAACGGATCTCTTGGTTCTGGCATCGATGAAGAACGCAGCGAAATGCGATAAGTAATGTGAATTGCAGAATTCAGTGAATCATCGAATCTTTGAACGCACATTGCGCCCCTTGGTATTCCGAGGGGCATGCCTGTTCGAGCGTCATTACACCACTCAAGCACCGCTTGGTATTGGGCATCGTCCGCCGTAAAGGCGGGCGTGCCTCGA
>lab04_2_419
CGTGTCTCTACTTGGTCATTTAGAGGAAGTAAAAGTCGTAACAAGGTCTCCGTAGGTGAACCTGCGGAGGGATCATTACAAGAACGCCCGGGCTTCGGCCTGGTTATTCATAACCCTTTGTTGTCCGACTCTGTTGCCTCCGGGGCGACCCTGCCTTCGGGCGGGGGCTCCGGGTGGACACTTCAAACTCTTGCGTAACTTTGCAGTCTGAGTAAACTTAATTAATAAATTAAAACTTTTAACAACGGATCTCTTGGTTCTGGCATCGATGAAGAACGCAGCGAAATGCGATAAGTAATGTGAATTGCAGAATTCAGTGAATCATCGAATCTTTGAACGCACATTGCGCCCCCTGGTATTCCGGGGGGCATGCCTGTTCGAGCGTCATTTCACCACTCAAGCCTCGCTTGGTATTGGGCAACGCGGTCCGCCGCGTGCCTCAAATCGTCCG
>lab04_3_383
CGTGTCTCTATCCTCCGCTTATTGATATGCTTAAGTTCAGCGGGTATCCCTACCTGATCCGAGGTCAACCTTAGAAATGGGGTTGTTTTACGGCGTAGCCTCCCGAACACCCTTTAGCGAATAGTTTCCACAACGCTTAGGGGACAGAAGACCCAGCCGGACGATTTGAGGCACGCGGCGGACCGCGTTGCCCAATACCAAGCGAGGCTTGAGTGGTGAAATGACGCTCGAACAGGCATGCCCCCCGGAATACCAGGGGGCGCAATGTGCGTTCAAAGATTCGATGATTCACTGAATTCTGCAATTCACATTACTTATCGCATTTCGCTGCGTTCTTCATCGATGCCAGAACCAAGAGATCCGTTGTTAAAAGTTTTAATTTATTAATTAAGTTTACTCAGACTGCAAAGTTACGCAAGAGTTTGAAGTGTCCACCCGGAGCCCCCGCCCG
>lab04_4_1
CGTGTCTCTATCCTCCGCTTATTGATATGCTTAAGTTCAGCGGGTATCCCTACCTGATCCAAGTCCAAGGCTGTAGGGTTTAGCTTTATAGAGAGCCTGTCCGCCGGGCTTGAGGCGCTATTGTGCTGCGCTCAAAGCCAAAATACCGGCCGCCAATGTTTTCGAGGCGGGTCCACACTCAAAAGGCTGGACGATCGACCATCACCAAGCTGAGCTTGAGGGATGAAATGACGCTCGAGCAGGCACGCCCCAAGAAGTACCGAGGGGCACAATGTGCGTTCAAAGATTAAATGATTCACCGAAATGTACAATTCCGACTACTTTTCGCATTTCGCTGCGTTCTTCATCAATGCCAGAGCCGCGCTTGATAAAGATTTTCCGCAGGTTCACCTACAGAAACCCTGTTACGACTTTACTTCCTCTAAATGACCAAG
>lab04_5_97
CGTGTCTCTATCCTCCGCTTATTGATATGCTTAAGTTCAGCGGGTATCCCTACCTGATCCGAGGTCAACCTGTAAAAAATAAAGGTTTCAGTCGGCAGAAGTCCTCTCCATTGACAGACGTTATTGAATAAATTCTACTACGCCTAAAGCCGGTGAGGCCTCGCCGAGGTCTTTAAGGCGCGCCCAACTAAGGACGACGCCCAATACCAAGCATAGCTTGAGTGGTGTAATGACGCTCGAACAGGCATGCCCCTCGGAATACCAAGGGGCGCAATGTGCGTTCAAAGATTCGATGATTCACTGAATTCTGCAATTCACATTACTTATCGCATTTCGCTGCGTTCTTCATCGATGCGAGAACCAAGAGATCCGTTGTTGAAAGTTTTGATTTATTCAAAATTTTAACTCAGACGACCGGTTTAATAACAAGAGTTTGGTTTAACTCTGGCGG
>lab04_6_10
CGTGTCTCTATCCTCCGCTTATTGATATGCTTAAGTTCAGCGGGTAGCCCTACCTGATTTGAGGCCAGATCATGAATATGTGGGGTTATCAGCCACCCAGAAGGATGAAACGTATTACATCCAAGGTGCTTATGTCTTTAAGGCGAGCCTTTAGCAAGGCAACACCCAATACACTACCACTCAGGCAAAAACCCAAGTGGAGTGAGGTTTCATGACACTCAAACAGGCATGCCCTTCGGAATACCAAAGGGCGCAAGGTGCGTTCAAAGATTCGATGATTCACTGAATTCTGCAATTCACATTACTTATCGCATTTCGCTGCGTTCTTCATCGATGCGAGAGCCAAGAGATCCGTTGTTAAAAGTTTTGTTTTTGTTATGTATATTACATTTCATTACTAACAGTTTGTGATGGCCGAAGCCACAGTTCACGGTGTGTATGGAAACCCTCT
>lab04_7_151
CGTGTCTCTATCCTCCGCTTATTGATATGCTTAAGTTCAGCGGGTATCCCTACCTGATCCGAGGTCAAAAGTGTAAAATAGGCTTATGGACGCCAGTATTACCGGATAGAATCGCAAATTGTGCTGCGCTTCAATACCAAAACACTGGCTGCCAATTATTTTAAGGCGAGTCCAATCGCAAAGGAGAGGACAAACACCCAACACCAAGCAGAGCTTGAGGGTACAAATGACGCTCGAACAGGCATGCCCCATGGAATACCAAGGGGCGCAATGTGCGTTCAAAGATTCGATGATTCACTGAATTCTGCAATTCACACTACTTATCGCATTTCGCTGCGTTCTTCATCGATGCCAGAACCAAGAGATCCGTTGTTGAAAGTTGTAATTATTAAGTTTTCAGACGCTGAATTAAAAATTAAAAGGTTATAGTTTTGTCCAACGGCAGGCAAGC
>lab04_8_228
CGTGTCTCTATCCTCCGCTTATTGATATGCTTAAGTTCAGCGGGTATCCCTACCTGATCCGAGGTCAAGAGTTAAAAAATGTCTTGATGGATGTCGTCGTAATGAGTACAAAGCGCGGATTGTGCTGCGCTCCGAAATCTATACGCCGGCTGCCAATTGCTTTAAGGCGAGTCCGCGCACAAAGGCGGGACAAACACCCAACACCAAGCAGAGCTTGAAGGTACAAATGACGCTCGAACAGGCATGCCCCATGGAATACCAAGGGGCGCAATGTGCGTTCAAAGATTCGATGATTCACTGAATTCTGCAATTCACACTACTTATCGCATTTCGCTGCGTTCTTCATCGATGCCAGAACCAAGAGATCCGTTGTTAAAAGTTGTAATTATTATGTTTTTCAGACGCTGACTGCAACTGCAAATGGTTTATAATTGTCCTACGGCAGGCGGAC
>lab04_9_144
CGTGTCTCTACTTGGTCATTTAGAGGAAGTAAAAGTCGTAACAAGGTTTCCGTAGGTGAACCTGCGGAAGGATCATTATCTTCAGTGGTTTTCCACTGTATTGAGGGGGACCTAACCGTCCCTTCTCTCCATCCTTGTCTTTTGCGTACCCATGTTTCCTCGGCAGGCTTGCCTGCCGGTTGGACAAAACTATAACCTTTTTAATTTTTAATCAGCGTCTGAAAAACTTAATAATTACAACTTTCAACAACGGATCTCTTGGTTCTGGCATCGATGAAGAACGCAGCGAAATGCGATAAGTAGTGTGAATTGCAGAATTCAGTGAATCATCGAATCTTTGAACGCACATTGCGCCCCTTGGTATTCCATGGGGCATGCCTGTTCGAGCGTCATTTGTACCCTCAAGCTCTGCTTGGTGTTGGGTGTTTGTCCTCTCCTTTGCGATTGGACT
>lab04_11_85
CGTGTCTCTATCCTCCGCTTATTGATATGCTTAAGTTCAGCGGGTAGCCCTACCTGATTTGAGGCCAGATCATGAGTTATGTGGGGTTATTAGCCACCCGAAAGGATGAAACGTATTACATCCAAGGTGCTTATTCTTTTAAGGCGAGCCTTTGGCAAGGCAACACCCAATACACTACCACTCAGGCAAAAACCCAAGTGGAGTGAGGTTTCATGACACTCAAACAGGCATGCCCTTCGGAATACCAAAGGGCGCAAGGTGCGTTCAAAGATTCGATGATTCACTGAATTCTGCAATTCACATTACTTATCGCATTTCGCTGCGTTCTTCATCGATGCGAGAGCCAAGAGATCCGTTGTTAAAAGTTTTATTTTGTTATGATTTTTACATTCATTACTAAAAGTTTGTGATGACCGAAGTCACAGTTCACGGTGTGTGTGGATGGCCATCT
>lab04_12_1
CGTGTCTCTATCCTCCGCTTATTGATATGCTTAAGTTCAGCGGGTATCCCTACCCGATCCGAGGTCAACCTGAGGTGTGATTTAACGGCCGTGAGGGCTCGTGAACTCCGCGGCGAGACGTGATGCTACAACGCTGGGAGACGAGACCGCTCAGCCGGAGACTTTGAGGCGCGCGGGGAGTGATCCCCCGCGAGACGCCCAATACCCAGCGAGGCTGGAGTGGTGTAATGACGCTCGAACGGGCATCGCCCCCCGGAATACCAGGGGGCGCAATGTGCGTTCAAAGATTCGATGATTTACTGAATTCTGCAATTCACACTACTTATCGCATTTCGCTGCGTTCATCATCGATGCCAGAACCAAGAGATCCGTTGTTAAAAGTTGTAAATTATTATGTTTTCAGACGCTGACTGCAACTGCAAAATGGTTTAATAATTGTCCTACGGCAGGC
>lab04_13_223
CGTGTCTCTATCCTCCGCTTATTGATATGCTTAAGTTCAGCGGGTAGTCCTACCTGATTTGAGGCCAGATGTCAAAGTTACACAATGAGTAACATCCGAAGATGCACTTAAAGTGATGGTTTAGTTAGCAGACAATAGTCTAGGTCCTGGCCATCCGAAGATGTCCTCAGCAAAATACTTATTATGCCAAGTCAAACCAGTCATAGAGACAGATCTAGCTAATACTTTTAAGATGAGTCGGCTTATCACCGGCAAACATCCAAATCCAAACTCAAGCATGGATCGAAATCCAAAACTTGGGTTTGAGAGTTTCATGACACTCAAACAGGCATGCTCCTCGGAATACCAAGGAGCGCAAGGTGCGTTCAAAGATTCGATGATTCACTGAATTCTGCAATTCACATTACTTATCGCATTTCGCTGCGTTCTTCATCGATGCG
>lab04_14_1
CGTGTCTCTATCCTCCGCTTATTGATATGCTTAAGTTCAGCGGGTATCCCTACCTGATCCAAGTCCAAGGCTGTAGGGTTTAGCTTTATAGAGAGCCTGTCCGCCGGGCTTGAGGCGCTATTGTGCTGCGCTCAAAGCCAAAATACCGGCCGCCAATGTTTTCGAGGCGGGTCCACACTCAAAAGGCTGGACGATCGACCATCACCAAGCTGAGCTTGAGGGATGAAATGACGCTCGAGCAGGCACGCCCCAAGAAGTACCGAGGGGCACAATGTGCGTTCAAAGATTAAATGATTCACCGAAATGTACAATTCAGACTACTTTTCGCATTTCGCTGCGTTCTTCATCAATGCCAGAGCCGCGCTTGATAAAGATTTTCCGCAGGTTCACCTACAGAAACCTTGTTACGACTTTACTTCCTCTAAATGACCAAG
>lab04_15_7
CGTGTCTCTATCCTCCGCTTATTGATATGCTTAAGTTCAGCGGGTATTCCTACCTGATCCGAGGTCAACCATTAAAAAGTGCCCCCGAGGGGTGCGGTTTTTGGCTGTTGCCAGTCCGGCTTGCAGAAGCGAGATAAAAAATTACTACGCTCAGAGCACGAACCGACTCCGCCACTGGTTTTGAGGAGCTGCGTATTAGGCAGTCTCCCAACACTAAGCTAGGCTTAAGGGTTGAAATGACGCTCGAACAGGCATGCCCACTAGAATACTAATGGGCGCAATGTGCGTTCAAAGATTCGATGATTCACTGAATTCTGCAATTCACATTACTTATCGCATTTCGCTGCGTTCTTCATCGATGCCAGAACCAAGAGATCCGTTGTTGAAAGTTTTAACTTATTTCTTAGTTTGATTCAGATTGACAAAATTAACAGAGTTTAGGTAGTCCACC
>lab04_16_15
CGTGTCTCTATCCTCCGCTTATTGATATGCTTAAGTTCAGCGGGTAGTCCTACCTGATTTGAGGCCAGATGTCAAGAATATTAATCGTAAGATCAATGGATTAGAAAGCGGTCTTTAGTCCTGCAACGCGGCCATCCGAAGATGTCCTTAGCGAAATACTTATTACGCCAAGTCAAACCATGTCGCGAGACAGATCCAGCTATTACTTTTAAGACGAGCCGACTTATCATCGGCAAACGTCCAAATCCAAACCAAAGAAAGGTTTTAACCAATCTAGGGTTGAGGGTTTTCATGACACTCAAACAGGCATGCTCCTCGGAATACCAAGGAGCGCAAGGTGCGTTCAAAGATTCGATGATTCACTGAATTCTGCAATTCACATTACTTATCGCATTTCGCTGCGTTCTTCATCGATGCCAGAACCAAGAGATCCGTTGTTGAAAGTTTTAAC
>lab04_17_2
CGTGTCTCTATCCTCCGCTTATTGATATGCTTAAGTTCAGCGGGTAGCCCTACCTGATTTGAGGCCAGATCATGAGTTATGTGGGGTTATTAGCCACCCGAGATCCGTTGTTAAAAGTTTTATTTTGTTATGATTTTTACATTCATTACTAAAAGTTTGTGATGACCGAAGTCACAGTTCACGGTGTGTGTGGATGGCCATCTCCGAAGAGATGACACACATTGAACCCAGCTGACCGAAGCCAGAGGGCATTATTAATGATCCTTCCGCAGGTTCACCTACGGAAACCTTGTTACGACTTTTACTTCCTCTAAATGACCAAGTAGAGACACG
>lab04_19_139
CGTGTCTCTACTTGGTCATTTAGAGGAAGTAAAAGTCGTAACAAGGTTTCCGTAGGTGAACCTGCGGAAGGATCATTACCGAGAGTTGTAGGCTTCTGTCTACCATCTCTTACCCATGTCTTTTGCGTACTTAACGTTTCCTCGGCAGGTCCGCCTGCCGTAGGACAATTATAAACCATTTGCAGTTGCAGTCAGCGTCTGAAAAACATAATAATTACAACTTTTAACAACGGATCTCTTGGTTCTGGCATCGATGAAGAACGCAGCGAAATGCGATAAGTAGTGTGAATTGCAGAATTCAGTGAATCATCGAATCTTTGAACGCACATTGCGCCCCTTGGTATTCCATGGGGCATGCCTGTTCGAGCGTCATTTGTACCTTCAAGCTCTGCTTGGTGTTGGGTGTTTGTCCCGCCTTTGTGCGCGGACTCGCCTTAAAGCAATTGGCAGC
>lab04_20_123
CGTGTCTCTACTTGGTCATTTAGAGGAAGTAAAAGTCGTAACAAGGTTTCCGTAGGTGAACCTGCGGAAGGATCATTATTGAATTCAAATCATCTGTGGCTTCGGTCCGGATGTGCCAACAGGTAACACTGTTGGTAATTCTATCCATAACACCTGTGAACTGTTGGATGCTTGCATCCACTTTTATACTAAACATTATTGTAACAAATGTAGTCTTATTATAACTAATAAAACTTTTAACAACGGATCTCTTGGCTCTCGCATCGATGAAGAACGCAGCGAAATGCGATAAGTAATGTGAATTGCAGAATTCAGTGAATCATCGAATCTTTGAACGCACCTTGCGCTCCTTGGTATTCCGAGGAGCATGCCTGTTTGAGTGTCATGAAACTCTCAAACCCAAGTTTTGGATTTCGATCCATGCTTGAGTTTGGATTTGGATGTTTGCCGG
>lab04_22_2
CGTGTCTCTATCCTCCGCTTATTGATATGCTTAAGTTCAGCGGGTATCCCTACCTGATCCGAGGTCAAAAGTGTAAAATAGGCTTATGGACGCCAGTATTACCGGATAGAATCGCAAATTGTGCTGCGCTTCAATACCAAAACACTGGCTGCCAATTATTTTAAGGCGAGTCCAATCGCAAAGGAGAGGACAAACACCCAACACCAAGCAGAGCTTGAGGGTACAAATGACGCTCGAACAGGCATGCCCCATGGAATACCAAGGGGCGCAATGTGCGTTCAAAGATTCGATGATTCACTGAATTCTGCAATTCACATTACTTATCGCATTTCGCTGCGTTCTTCATCGATGCGAGAGCCAAGAGATCCGTTGTTAAAAGTTTTATTAGTTATAATAAGACTACATTTG
>lab04_23_1
CGTGTCTCTATCCTCCGCTTATTGATATGCTTAAGTCCAGCGGGTATCCCTACCTGATCCGAGGTCAACTAAAAAAGTGCTTATGGGGAACCACGCCCCCTGTGTACCGGGCGCAAGAGTGCTGCGCTCGAAGCCAGGGAGGTGGCTGCCAATGTTTTTAAGGCGAGTCCATGCCAAAAGGCTGGACAAACGCCCAACAACAAGCAGAGCTTGAGGGGGTTAAATGACGCTCGAACAGGCATGCCCTGCGGAATACCACAGGGCGCAATGTGCGTTCAAAGATTCGATGATTCACTGAATTCTGCAATTCACACTACTTATCGCATTTCGCTGCGTTCTTCATCGATGCCAGAACCAAGAGATCCGTTGTTGAAAGTTTTGATTATTTGTTTGGTACGGTTACAATAACATAAAAGGGTTGATGGGTCCCATTGGCAGGCAAGCCTGCCGA
>lab04_25_1
CGTGTCTCTATCCTCCGCTTATTGATATGCTTAAGTTCATCGGGTATCCCTACCTGACCCGAGGTCAAAGGTTGAAAAAGGCTTGCTGGACGCTGACCTTGGCTGGGCAAGAGCGCGACTTGTGCTGCGCTCCGAAACCAGTAGGCCGGCTGCCAATGACTTTAAGGCGAGTCTCCAGCGAGCTGGAGACAAAAGACGCCCAACACCAAGCAAAGCTTGAGGGTACAAATGACGCTCGAACAGGCATGCCCTTTGGAATACCAAAGGGCGCAATGTGCGTTCAAAGATTCGATGATTCACTGAATTCTGCAATTCACACTACGTATCGCATTTCGCTGCGTTCTTCATCGATGCCAGAACCAAGAGATCCGTTGTTGAAAGTTGTAATTAATTACGTTGTTACTGACGCTGATTGCTATTACAAAAGGTTTATGGTTGGTCCTGATGGCGG
>lab04_26_2
CGTGTCTCTATCCTCCGCTTATTGATATGCTTAAGTTCAGCGGGTATCCCTACCTGATCCGAGGTCAAGAGTGTAAAAATGTACTTTTTGGACGTCGTCGTTATGGTTGCAAAGCGCGAGATGTACTGCGCTCCGAAATCAATACGCCGGCTGCCAATCGTTTTGAGGCGAGTCTGCGCGCAGAGGCGAGACAAACACCCAACACCAAGCAGAGCTTGAAGGTACAAATGACGCTCGAACAGGCATGCCCCATGGAATACCAAGGGGCGCAATGTGCGTTCAAAGATTCGATGATTCACTGAATTCTGCAATTCACACTACTTATCACATTTCGCTGCGTTCTTCATCGATGCCAGAACCAAGAGATCCGTTGTTGAAAGTTGTAACTATTAAGTTTTTCAGACGCTGATTTCAATTACAAAGGG
>lab04_27_43
CGTGTCTCTACTTGGTCATTTAGAGGAAGTAAAAGTCGTAACAAGGTCTCCGTTGGTGAACCAGCGGAGGGATCATTACAGGACGTCATACTCCCGTAATACCACTGTGAATCTTACCTACCGTCGTTGCCTCGGCGGGCGCCTCTCCGCTTGCGGGGAGGGCCCACGTCCGCCGGCGGCCCGCATACTCTTGTCTTTTTATTAGCATCTCCGAGTATTATACAAACGAGTTAAAACTTTCAACAACGGATCTCTTGGTTCTGGCATCGATGAAGAACGCAGCGAAATGCGATAAGTAATGTGAATTGCAGAATTCAGTGAATCATCGAATCTTTGAACGCACATTGCGCCCGCCAGTATCCTGGCGGGCATGCCTGTTCGAGCGTCATTTCAACCCTCAAGCCCCGCGGCTTGGTGTTGGGGCCTGCGCACCGCAGCCCCTAAAGCAGCG
>lab04_29_8
CGTGTCTCTATCCTCCGCTTATTGATATGCTTAAGTTCAGCGGGTATCCCTACCTGATCCGAGGTCAACCTGTAAAAATTGGGTTTTTAGCGGCAAAGGAGGCCTACCGGGTCTTGAACGTGGAGAAATTCTACTACGCCCAAAGCCGGAGAGGCTCCGCCGAGGTGTTTGAGGCACGCCCACCTTTCGGAGGACGATGGCCTAATACCAAGCAGAGCTTGAGTGGTGTAATGACGCTCGAACAGGCATGCTCCCCGGAATACCAGGGAGCGCAATGTGCGTTCAAAGATTCGATGATTCACTGAATTCTGCAATTCACATTACTTATCGCATTTCGCTGCGTTCTTCATCGATGCGAGAACCAAGAGATCCGTTGTTGAAAGTTTTTGATTTAATTCAAAATTTTAACTCAGACGACCGGTTAAAACAAGAGTTTGAGTAGACTCTGGCG
>lab04_30_51
CGTGTCTCTACTTGGTCATTTAGAGGAAGTAAAAGTCATAACAAGGTTTCCGTAGGTGAACCTGCGGAAGGATCATTAATAGTGCCCTCTGATGCAAATCATTGGGTTAGATCTGCTCTCTTCGCAAGAAGAGGGTTTCCATACACACCGTGAACTGTGGCTTCGGCCATCACAAACTGTTAGTAATGAATGTAATATCATAACAAAAACAAAACTTTTAACAACGGATCTCTTGGCTCTCGCATCGATGAAGAACGCAGCGAAATGCGATAAGTAATGTGAATTGCAGAATTCAGTGAATCATCGAATCTTTGAACGCACCTTGCGCCCTTTGGTATTCCGAAGGGCATGCCTGTTTGAGTGTCATGAAACCTCACCCCACTTGGGTTTTGCCTGAGCGGTGGTGTATTGGGTGTTGCCTTGCTAAAGGCTCGCCTTAAAGACATAAGCA
>lab04_31_29
CGTGTCTCTACTTGGTCATTTAGAGGAAGTAAAAGTCATAACAAGGTTTCCGTAGGTGAACCTGCGGAAGGATCATTAATAATGCCCTCTGGCTTCGGTCAGCTGGGTTCAATGTGTGTCATCTCTTCGGAGATGGCCATCCACACACACCGTGAACTGTGACTTCGGTCATCACAAACTTTTAGTAATGAATGTAAAAATCATAACAAAATAAAACTTTTAACAACGGATCTCTTGGCTCTCGCATCGATGAAGAACGCAGCGAAATGCGATAAGTAATGTGAATTGCAGAATTCAGTGAATCATCGAATCTTTGAACGCACCTTGCGCCCTTTGGTATTCCGAAGGGCATGCCTGTTTGAGTGTCATGAAACCTCACTCCACTTGGGTTTTGCCTGAGTGGTAGTGTATTGGGTGTTGCCTTGCCAAAGGCTCGCCTTAAAAGAATAAG
>lab04_32_1
CGTGTCTCTATCCTCCGCTTATTGATATGCTTAAGTTCAGCGGGTATCCCTATCCGATCCGAGGTCAACCTGAGGTGTGATTTAACGGCCGTGAGGGCTCGTGAACTCCGCGGCGAGACGTGATGCTACAACGCTGGGAGACGAGACCGCTCAGCCGGAGACTTTGAGGCGCGCGGGGGAGTGATCCCCCGCGAGACGCCCAATACCCAGCGAGGCTGGAGTGGTGTAATGACGCTCGAACGGGCATGCCCCCCGGAATACCAGGGGCGCAATGTGCGTTCAAAGATTCGATGATTTACTGAATTCTGCAATTCACATTACTTATCGCATTTCGCTGCGTTCTTCATCGATGCCAGAACCAAGAGATCCGTTGTTGAAAGTTTTGTTTCGATTTACTCGTAAACTCCGACGCAGAGATGCAGTGGTTTTTGG
>lab04_33_18
CGTGTCTCTATCCTCCGCTTATTGATATGCTTAAGTTCAGCGGGTAATCCTGCCTGATCTGAGGTCTAATCTAAAGTTGACTAAAGTAGTTGGAAGCTTCTACTGAGATCTCATTCGGCCACACTACAAGAGCGTGTCCTCAGCGAATAGTCTATTACACTGAGTCAATCCGAGTTCGAATTAGAGATGCTAATATATTACGAACGAGCTCGATCCGAAGACCAGCAACGCTCAAAATCCAAACACCTATCAGTCTACAAGAAACTGGAGGGTTGAAGAGTTCATGACACTCAAACAGACATGCTCCCCGGAATACCAGGGAGCGCAAGGTGCGTTCAAAGATTCGATGATTCACTGAATTC
>lab04_35_43
CGTGTCTCTATCCTCCGCTTATTGATATGCTTAAGTTCAGTGGGTAGTCCTACCTGATTTGAGGCCAAGTTGTCAAAAGTTGCCAGCACTCGAAGTCTGCGCTAATTAGAAGCGTATCAACTGCTAGCGGCGGCCAGCACAACAAGTTGCACTGTCCTCGACGGAGATCTTATCACGTCGAGTAGAACCACCTCTAGAGGATTCAGCTAATGTATTTCAAGTGAGCCGATGCAACCAGGGCACCAGCAGCACTCACGTCCACGCCCCAACACCTCTAATTAAAGAAGGCTGGAGGTGAGAGTTTCATGACACTCAAACAGGCATGCTCTTCGGAATACCAAAGAGCGCAAGATGCGTTCAAAGATTCGATGATTCACTGAATTCTGCAATTCACATTACTTATCGCAATTCGCTGCGTTCTTCATCGATG
>lab04_36_10
CGTGTCTCTACTTGGTCATTTAGAGGAAGTAAAAGTCGTAACAAGGTTTCCGTAGGTGAACCTGCGGAAGGATCATTACAAAAGGCGCCTTCGGGCGCTGCCTGTCTAACAGGATACCCTTGAATTTTGCACTTTCTGTTGCCTCGGTGGGCTTGCCCGCCAGCAGAGGCCCCCACAAACCCTTTGCAATTGCAGTGTCTGTCTGAGAAAAAAACAAATAATCAAAACTTTCAACAACGGATCTCTTGGTTCTGGCATCGATGAAGAACGCAGCGAAATGCGATAAGTAGTGTGAATTGCAGAATTCCGTGAATCATCGAATCTTTGAACGCACATTGCGCCCTTTGGCATTCCTTAGGGCATGCCTGTTCGAGCGTCATTTAAACCTTCAAGCCTAGCTTGGTGATGGGTACCTGCCTAGTCTCTAGGCATACCTCAAAGATATTGGCAG
>lab04_37_1
CGTGTCTCTATCCTCCGCTTATTGATATGCTTAAGTTCAGCGGGTAGTCCTACCTGATTTGAGGTCAGAGTATAAAGTGTATTAGAGTGGAGGGGTGCGAAAACTTATAACGCATTCCACTTAGGTATTTAAGGCGAGCCAATGGCAGCACCCAAAGCACCGCTTACTGAACAAACAGTAAGGGTGAGGTTTATAAGACACTCAAACAGGCATGCCCTTCGGAATACCAAAGGGCGCAATTTGCGTTCAAAGATTCGATGATTCACTGAATTCTGCAATTCACATTACTTATCGCATTTCGCTGCGTTCTTCATCGATGTGAGAGCCAAGAGATCCGTTGTTGAAAGTTATATTTTGTTATAATAATTTACATTCGTTACATTATGTTTGTTGGCCCG
>lab04_38_3
CGTGTCTCTATCCTCCGCTTATTGATATGCTTAAGTTCAGCGGGTATCCCTACCTGATCCGAGGTCAACCTGTAAAAAAAGGCTTGACGGCGGGGCCCATCCGACCTCCGAAGCGAGTTGATGATTCACAACGCTTAGAGACGGATGCACCAGCCGGTGACATTGAGGCCCGCGGCGAACCGCGATGCCCAAGACCAAGCCGAGGCTTGATTGGTGTAATGACGCTCGAACAGGCATGCCCCCCGGAATACCAAGGGGCGCAATGTGCGTTCAAAGATTCGATGATTCACGGAATTCTGCAATTCACATTACTTATCGCATTTCGCTGCGTTCTTCATCGATGCCAGAGCCAAAGAGATCCGTTGTTGAAAGTTGTATTTCAAATTTTGTTTGGACTCGGACGACGGTTATGCAGTGTTATGTGGTCCTCCGGGGGTCGCCTTGCGGCGGA
>lab04_39_1
CGTGTCTCTATCCTCCGCTTATTGATATGCTTAAGTTCAGCGGGTATCCCTACCTGATTCGAGGTCAAACTAGATGGTATCTTGATGGACGCGAGCCCGTTGGGAGCCTTCTAGAGCGCAATGTGCTGCGCAAGAAGCCAACGATGCCGCTGCCAATGAATTTGAGGCGAGTCCCCGCGTAAAGCGGGGACAGACGCCCAACACCAAGCAGAGCTTGAGGGTGTAAATGACGCTCGAACAGGCATGCCCAATGGAATACCAAGGGGCGCAATGTGCGTTCAAAGATTCGATGATTCACTAAAGTCTGCAATTCACACTACTTATCGCATTTCGCTGCGTTCTTCATCGATGCCAGAACCAAGAGATCCATTGTTGAAAGTTGTAAACGATTGTTTGTTTCGGAACAGGTAATGCTAGATGCAAAAAGGTTTATCGGTTCC
>lab04_40_1
CGTGTCTCTTTCCTCCGCTTATTGATATGCTTAAGTTCAGCGGGTATCCCTACCCGATCCGAGGTCAACCTGAGGTGTGATTTAACGGCCGTGAGGGCCCGAGACTCCGCGGCGAGACGTGATGCCACAACGCTGGGAGACGGGACCGCTCAGCCGGAGACTTTGAGGCGCGCGGGGGATTGCTCCCCCGCGAAGACGCCCAATACCCAGCGAGGCTGGAGTGGTGTAATGACGCTCGAACGGGCATGCCCCCGGAATACCAGGGGGCGCAATGTGCGTTCAAAGATTCGATGATTCACTGAATTCTGCAATTCACATTACTTATCGCATTTCGCTGCGTTCTTCATCGATGCCAGAACCAAGAGATCCGTTGTTGAAAGTTTTGTTTCGATTTACTCGTAAACTCCGACGCAGAGATGCAGTGTTAAGTGGTCCTCCGGGGG
>lab04_41_2
CGTGTCTCTACTTGGTCATTTAGAGGAAGTAAAAGTCGTAACAAGGTTTCCGTAGGTGAACCTGCGGGAGGATCATTAGTGAATAAATAGGGTGTCCAATTTAACTTGGAACCCGACCTTCTCACATCTAACCCTGTGCATCTGTATTAATGGCGAGCAATTTTCGGATTGTGAGCCATTTCACTTTATAAACACTAGTCTATGAATGTCAAATTTTTATAACAAATAAAAACTTTCAACAACGGATCTCTTGGCTCTCGCATCGATGAAGAACGCAGCGAAATGCGATACGTAATGTGAATTGCAGAATTCAGTGAATCATCGAATCTTTGAACGCATCTTGCGCTCTCTGGTATTCCGGAGGGCATGTCTGTTTGAGTGTCATGTATTCTTCAACCCTAACTGTTTCTTG
>lab04_42_11
CGTGTCTCTATCCTCCGCTTATTGATATGCTTAAGTTCAGCGGGTATCCCTACCTGATCCGAGGTCAAGATTTAAAGGTGCTTATGGAGACCCTGCCCATCCGGCTCCGTCGCAATTGTGCTGCGTCGATAGCGGTTGGACAAGCTGCCAATATCTTTGAGGTATGCCTAGAGACTAGGCAGGTACCCATCACCAAGCTAGGCTTGAAGGTTTAAATGACGCTCGAACAGGCATGCCCTAAGGAATGCCAAAGGGCGCAATGTGCGTTCAAAGATTCGATGATTCACGGAATTCTGCAATTCACACTACTTATCGCATTTCGCTGCGTTCTTCATCGATGCCAGAACCAAGAGATCCGTTGTTGAAAGTTTTGATTTATTTGTTTTTTTCTCAGACAGACACTGCAATTGCAAAGGGTTTGTGGGGGCCTCTGCTGGCGGGCAAGCCCACG
>lab04_43_15
CGTGTCTCTATCCTCCGCTTATTGATATGCTTAAGTTCAGCGGGTAATCCTGCCTGATTTGAGATCTAATCTAAAGGTAGACTTTTCAATTAGAAGCTTCCATAATTAAGTTGGCTCAATGCGAACATTGAATCCTTAGCGAATAGTCTATTACGCCAAGTCAATCCAAACTTGTATTAGGGATGCTGATGTATTACGAACGAGCTAGGCACGAAGCCAGCAGCGCTCAGAATCCAAACACCAGCTGTTTACAAGAAACAGTTGGGTTGAAGAATTCATGACACTCAAACAGACATGCTCTCCGGAATACCAGAGAGCGCAAGATGCGTTCAAAGATTCGATGATTCACTGAATTCTGCAATTCACATTACGTATCGCATTTCGCTGCGTTCTTCATCGATGCGAGAGCCAAGAGATCCGTTGTTGAAAGTTTTTATTTG
>lab04_44_2
CGTGTCTCTACTTGGTCATTTAGAGGAAGTAAAAGTCGTAACAAGGTTTCCGTAGGTGAACCTGCGGAAGGATCATTAGTGAATCTAGGACGTCCAACTTAACTTGGAGTCCGAACTCTCACTTTCTAACCCTGTGCATCTGTTAATTGGAATAGTAGCTCTTCGGAGTGAACCACCATTCACTTATAAAACACAAAGTCTATGAATGTATACAAATTTATAACAAAACAAAACTTTCAACAACGGATCTCTTGGCTCTCGCATCGATGAAGAACGCAGCGAAATGCGATACGTAATGTGAATTGCAGAATTCAGTGAATCATCGAATCTTTGAACGCACCTTGCGCACCTTGGTATTCCGAGGAGCATGCCTGTTTGAGTGTCATGAAATCTTCAACCCACCTCTTTCTTAGTGAATCTGGTGGTGCTTGGTTTCTG
>lab04_45_1
CGTGTCTCTACTTGGTCATTTAGAGGAAGTAAAAGTCGTAACAAGGTTTCCGTAGGTGAACCTGCGGAAGGATCATTACTGGGTCACGGGCGCTCCGGCGCCCGGCACCAACCCTCCGCCTGCGGCCACGCAACCTTTGGCGCGAAGGGGGTCCCCTTTACAGGGGCCCCTGCCGAACACAACCCTGAACAACCATGCGGCCTGAAGTAAAAAGCAAATAGTTAAAACTTTCAACAACGGATCTCTTGGTTCTGGCAACGATGAAGAACGCAGCGAAATGCGATAAGTAATGTGAATTGCAGAATTCAGTGAATCATCGAATCTTTGAACGCACATTGCGCCGCCTGGTATTCCGGGCGGCACACCTGTTCGAGCGCCATTTCACCCTCAAGCCACGCTTGGTGATGGGTCCAGCCCCCGGGCGGGCCCCGAAACCCG
>lab04_46_63
CGTGTCTCTATCCTCCGCTTATTGATATGCTTAAGTTCAGCGGGTATCCCTACCTGATCCGAGGTCAAGAGTTAAAAAAAGTCTTACTGGACGCCACCGTATTGCTAACAAAGCGCGTTTTGTGCTGCGCTCCGAAATCTATACGCCGGCTGCCAATTGCTTTAAGGCGAGTCCACGCGCAAAGGCGGGACAAACACCCAACACCAAGCAGAGCTTGAAGGTACAAATGACGCTCGAACAGGCATGCCCCATGGAATACCAAGGGGCGCAATGTGCGTTCAAAGATTCGATGATTCACTGAATTCTGCAATTCACACTACTTATCGCATTTCGCTGCGTTCTTCATCGATGCCAGAACCAAGAGATCCGTTGTTGAAAGTTGTAATTATTAAGTTTTCAGACGCTGACTGCAACTGCAAATGGTTTAATTTTGTCCTAGCGGCAGGCGGAC
>lab04_47_68
CGTGTCTCTATCCTCCGCTTATTGATATGCTTAAGTTCAGCGGGTATCCCTACCTGATCCGAGGTCAAGAGTAAAAATTCTTGTGGGTTGCAAGTATCTAAGCTACAAGTGCAAAATGTGCTGCACTAGTAAACCAAAACACTGGCTGCCAATTGCTTTGAGATGAGTCCAGGCACAAGAGAATGGACAAACATCCAACACCAAGCACAGCTTGAGAGACAAATGACGCTCGAACAGGCATGCCCCATGGAATACCAAGGGGCGCAATGTGCGTTCAAAGATTCGATGATTCACTGAATTCTGCAATTCACACTACTTATCGCATTTCGCTGCGTTCTTCATCGATGCCAGAACCAAGAGATCCGTTGTTGAAAGTTGTAATAATTAAGTTTCTCAGACGCTGATTGAATGTTCAAGTATGTTAGAGATGTCCAG
>lab04_48_258
CGTGTCTCTACTTGGTCATTTAGAGGAAGTAAAAGTCGTAACAAGGTTTCCGTAGGTGAACCTGCGGAAGGATCATTACCTAGAGTTTGTAGACTTCGGTCTGCTACCTCTTACCCATGTCTTTTGAGTACCTTCGTTTCCTCGGCGGGTCCGCCCGCCGATTGGACAACATTCAAACCCTTTGCAGTTGCAATCAGCGTCTGAAAAAACATAATAGTTACAACTTTCAACAACGGATCTCTTGGTTCTGGCATCGATGAAGAACGCAGCGAAATGCGATAAGTAGTGTGAATTGCAGAATTCAGTGAATCATCGAATCTTTGAACGCACATTGCGCCCCTTGGTATTCCATGGGGCATGCCTGTTCGAGCGTCATTTGTACCTTCAAGCTCTGCTTGGTGTTGGGTGTTTGTCTCGCCTCTGCGTGTAGACTCGCCTTAAAACAATTGGC
>lab04_49_14
CGTGTCTCTATCCTCCGCTTATTGATATGCTTAAGTTCAGCGGGTATCCCTACCTGATCCGAGGTCAACCTTTGAATGGGGTTTGTTTAACGGCGTGACCCGAAAGTGCACCTTTAGCGAATAGTTTCCACAACGCTGAGGGACGATCGAACCCAGCCGGAAGATTTGAGGCGCGCGGCGGACCGCGTCGCCCAATACCAAGCGAGGCTTGAGTGGTGTAATGACGCTCGAACAGGCATGCCCCGCGGAATACCACGGGGCGCAATGTGCGTTCAAAGATTCGATGATTCACTGAATTCTGCAATTCACATTACTTATCGCATTTCGCTGCGTTCTTCATCGATGCCAGAACCAAGAGATCCGTTGTTGAAAGTTTTGATTTATTTATAAATCACTCAGACTGCAAAGTTACGCAAGAGTTTGGTTTGGTCCACCGGGGGGACGAGGCCCG
>lab04_50_7
CGTGTCTCTACTTGGTCATTTAGAGGAAGTAAAAGTCGTAACAAGGTTTCCGTAGGTGAACCTGCGGAAGGATCATTAAAGAGTTAGGGTCTCACAGGCCCGAACCTCCAACCCTTTGTCGTTATAACTACCTCGTTGCTTTGGCGGGACCGCTCGGTCTCGAGCTGCCGGTCTTCGGCCCGGCATGCGCCCGCCAGAGTCTACTCAAACTCTTGTTTTAACCGGTCGTCTGAGTTAAAATTTTGAATTAAATCAAAACTTTCAACAACGGATCTCTTGGTTCTCGCATCGATGAAGAACGCAGCGAAATGCGATAAGTAATGTGAATTGCAGAATTCAGTGAATCATCGAATCTTTGAACGCACATTGCGCTCCCTGGTATTCCGGGGAGCATGCCTGTTCGAGCGTCATTACACCACTCAAGCTCTGCTTGGTATTAGGCCATCGTCCT
>lab04_51_111
CGTGTCTCTACTTGGTCATTTAGAGGAAGTAAAAGTCGTAACAAGGTCTCCGTAGGTGAACCTGCGGAGGGATCATTACAAGTGACCCCGGTCTTACCACCGGGATGTTCATAACCCTTTGTTGTCCGACTCTGTTGCCTCCGGGGCGACCCTGCCTTCGGGCGGGGGCTCCGGGTGGACACTTCAAACTCTTGCGTAACTTTGCAGTCTGAGTAAACTTAATTAATAAATTAAAACTTTTAACAACGGATCTCTTGGTTCTGGCATCGATGAAGAACGCAGCGAAATGCGATAAGTAATGTGAATTGCAGAATTCAGTGAATCATCGAATCTTTGAACGCACATTGCGCCCCCTGGTATTCCGGGGGGCATGCCTGTTCGAGCGTCATTTCACCACTCAAGCCTCGCTTGGTATTGGGCAACGCGGTCCGCCGCGTGCCTCAAATCGACC
>lab04_52_8
CGTGTCTCTATCCTCCGCTTATTGATATGCTTAAGTTCAGCGGGTATCCCTACCTGATCCGAGGTCATCCAAAAATTGGGGTTCTGGCGGGTGCCGTCGCCGCCCTGTCGCGAGATACATGACTACGCGGAGAGCACAACAGCACCGCCACTGCGTTTAGGGGCGCCGAGCCGGCGAGCCCCAAGACCAAGCCAGGCTTGAGGGGTGTTCTGACGCTCGAACAGGCATGCCCCTCGGAATGGCCGGGGGGCGCAATGTGCGTTCAAAGATTCGATGATTCACTAAATTCTGCAATTCACATTACTTATCGCATTTCGCTGCGTTCTTCATCGATGCCAGAGCCAAGAGATCCGTTGTTGAAAGTTTTTAC
>lab04_53_4
CGTGTCTCTATCCTCCGCTTATTGATATGCTTAAGTTCAGCGGGTATCCCTACCTGATCCGAGGTCAACCTGTAAAAAATTGGGGGTTACTGGCAAGACACCACCGAGACCCTATAGCGAGAAGAATTACTACGCTCAGAGCTCAATGGCACCGCCACTGGGTTTAGAGGCTGCGAAACCGCAGGCCCCAAGACCAAGCCGAAGCTTGATGGGTTGAAATGACGCTCGAACAGGCATGCCCCGCGGAATACCACGGGGCGCAATGTGCGTTCAAAGATTCGATGATTCACTGAATTCTGCAATTCACATTACTTATCGCATTTCGCTGCGTTCTTCATCGATGCCAGAACCAAGAGATCCGTTGTTGAAAGTTTTTAACTATTATATAGTACTCAGACATCACTAAAACAGAGTTTGTTCCTCTGGCAGGCACGCCCGAGCCCGAAGCCCA
>lab04_54_4
CGTGTCTCTATCCTCCGCTTATTGATATGCTTAAGTTCAGCGGGTATCCCTACCCGATCCGAGGTCAACCTGAGGTGTGATTTAACGGCCGTGAGGGCTCGTAAACTCCGCGGCGAGACGTGATGCCACAACGCTGGGAGACGAGACCGCTCAGCCGGAGACTTTAAGGCGCGCGGGGGAGTGATCCCCCACGAGACGCCCAATACCCAGCGAGGCTGGAGTGGTGTAATGACGCTCGAACGGGCATGCCCCCCGGAATACCAGGGGGCGCAATGTGCGTTCAAAGATTCGATGATTCACTGAATTCTGCAATTCACATTACTTATCGCATTTCGCTGCGTTCTTCATCGATGCCAGAACCAAGAGATCCGTTGTTGAAAGTTTTGTTCCGATTTACTCGTAAACTCCGACGCAGAGATGCAGTGTTTTTGGGGTCCTCCGGGGGCGCCCG
>lab04_55_5
CGTGTCTCTATCCTCCGCTTATTGATATGCTTAAGTTCAGCGGGTATCCCTACCTGATCCGAGGTCAATCATTAAAAATATGGGGGGTTCTGGCAGGACACCACCGGGACTCTGTCGCGAGGAGTATTACTACGCGTAGAGCCAGATGGCACCGCCACTGCTTTTAAGGGCTGCCCTGTGACGGGCAGGCCCCAACACCAAGCTGAGCTTGAGGGGTGATAATGACGCTCGAACAGGCATGCCCCCCGGAATACCAAGGGGCGCAATGTGCGTTCAAAGATTCGATGATTCACTGAATTCTGCAATTCACATTACTTATCGCATTTCGCTGCGTTCTTCATCGATGCCAGAGCCAAG
>lab04_56_3
CGTGTCTCTATCCTCCGCTTATTGATATGCTTAAGTTCAGCGGGTATCCCTACCTGATCCGAGGTCAACCTTAGAAATGGGGTTGTTTTACGGCGTAGCCTCCCGAACACCCTTTAGCGAATAGTTTCCACAACGCTTAGGGGACAGAAGACCCAGCCGGTCGATTTGAGGCACGCGGCGGACCGCGTTGCCCAATACCAAGCGAGGCTTGAGTGGTGAAATGACGCTCGAACAGGCATGCCCCCCGGAATACCAGGGGGCGCAATGTGCGTTCAAAGATTCGATGATTCACTGAATTCTGCAATTCACATTACTTATCGCATTTCGCTGCGTTCTTCATCGATGCCAGAACCAAGAGATCCGTTGTTGAAAGTTTTGATTTTATTCAAAATTTTTAACTCAGACGACCGGTTTAAATAACAAGAGTTAGGTTTAACTCTGGCGGGCACTC
>lab04_57_1
CGTGTCTCTACTTGGTCATTTAGAGGAAGTAAAAGTCGTAACAAGGTTTCCGTAGGTGAACCTGCGGAAGGATCATTACCGAGAGTTGTAGGCTTCTGTCTACCATCTCTTACCCATGTCTTTTGCGTACTTAACGTTTCCTCGGCAGGTCCGCCTGCCGTAGGACAATTATAAACCATTTGCAGTTGCAGTCAGCGTCTGAAAAACATAATAATTACAACTTTTAACAACGGATCTCTTGGTTCTGGCATCGATGAAGAACGCAGCGAAATGCGATAAGTAATGTGAATTGCAGAATTCAGTGAATCATCGAATCTTTGAACGCACATTGCGCCCCTTGGTATTCCGAGGTGCATGCCTGTTCGAGCGTCATTACACCACTCAAGCTATGCTTGGTATTGGGCGTCGTCCTTAGTTGGGCGCGCCTTAAAGACCTCGGCGAGGCCTCACC
>lab04_58_2
CGTGTCTCTATCCTCCGCTATTGATATGCTTAAGTTCAGCGGGTATCCCTACCTGATCCGAGGTCAAAGACGGTAAATGTGCTTGTTGGACGCGAACCGGAGCCCCTCAAGAAGCGCAATGTGCTGCGCGAGAGGAGGCAAGGACCGCTGCCAATGAATTTGGGGCGAGTCCACGCGCGGAGGCGGGACAGACGCCCAACACCAAGCAGAGCTTGAGGGTGTAGATGACGCTCGAACAGGCATGCCCCACGGAATACCGAGGGGCGCAATGTGCGTTCAAAGATTCGATGATTCACTGAATTCTGCAATTCACACTACTTATCGCATTTCGCTGCGTTCTTCATCGATGCCAGAGCCAAGAGATCCATTGTTGAAAGTTGTAACGATTGTTTGTTTCGGAACAGGTAATGCTGGATGCAAAAAGGTTTATTCGGTTCC
>lab04_59_1
CGTGTCTCTACTTGGTCATTTAGAGGAAGTAAAAGTCGTAACAAGGCTTCCGTAGGTGAACCTGCGGAAGGATCATTAAATATCAGTAGTTTACTACTGTTTGAGAGGGGGGAAACCACCCGGACCTGTCACTTGAGGGCAGGCCCGGCCACTGGAGTACCCTTCTGTCTTAACCCTTGTTTTTTGCGCACTTGTGTTTCCTCGGCTGGCTTGCCAGCCGTTTGGACAAACCAATAACCTTTTTAATTTCAATCAGCGTCTGAATTATTTTAATAATTACAACTTTCAACAACGGATCTCTTGGTTCTGGCATCGATGAAGAACGCAGCGAAATGCGATAAGTAGTGTGAATTGCAGAATTCAGTGAATCATCGAATCTTTGAACGCACATTGCGCCCCTTGGTATTCCATGGGGCATGCCTGTTCGAGCGTCATTTGACTCTCAGGCCTT
>lab04_61_1
CGTGTCTCTATCCTCCGCTTATTGATATGCTTAAGTTCAGCGGGTATCCCTACCTGATCCGAGGTCAAAGACGGTAAATGTGCTTGTTGGACGCGAACCGGAGCCCCTCAAGAAGCGCAATGTGCTGCGCGAGAGGAGGCAAGGACCGCTGCCAATGAATTTGGGGCGAGTCCACGCGCGGAGGCGGGACAGACGCCCAACACCAAGCAGAGCTTGAGGGTGTAGATGACGCTCGAACAGGCATGCCCCACGGAATACCGAGGGGCGCAAATGTGCGTTCAAAAGATTCGATGATTCACTGAATTCTGCAATTCACACTACTTATCGCATTTCGCTGCGTTCTTCATCGATGCCAGAGCCAAAGAGATCCATTGTTGAAAGGTTGTAAACGATTGTTTGTTTCGGAAACAGGTAAATGCTAGATGCAAAAAAGGTTTAATTCGGTTCC
>lab04_63_4
CGTGTCTCTACTTGGTCATTTAGAGGAAGTAAAAGTCGTAACAAGGTTTCCGTAGGTGAACCTGCGGAAGGATCATTATTGAATGCCCTCACGGGCTTTAATATCCAACCAACCTCTGTGAACCGTCGCCCTCGGGCGCACTATTACAAACTATAACAGTCATGAACGTAGTATACAAAAACTAAACACAACTTTCAACAACGGATCTCTTGGCTCTCGCATCGATGAAGAACGCAGCGAAATGCGATAAGTAATGTGAATTGCAGAATTCAGTGAATCATCGAATCTTTGAACGCACCTTGCGCCCTCTGGTATTCCGGAGGGCATGCCTGTTTGAGTGTCATGTAGACTCAACCTCCTCGGTTTA
>lab04_64_177
CGTGTCTCTACTTGGTCATTTAGAGGAAGTAAAAGTCGTAACAAGGTTTCCGTAGGTGAACCTGCGGAAGGATCATTAAAGAGTAAGGGTGCTCAGCGCCCGACCTCCAACCCTTTGTTGTTAAAACTACCTTGTTGCTTTGGCGGGACCGCTCGGTCTCGAGCCGCTGGGGATTCGTCCCAGGCGAGTGCCCGCCAGAGTTAAACCAAACTCTTGTTATTAAACCGGTCGTCTGAGTTAAAATTTTGAATAAATCAAAACTTTCAACAACGGATCTCTTGGTTCTCGCATCGATGAAGAACGCAGCGAAATGCGATAAGTAATGTGAATTGCAGAATTCAGTGAATCATCGAATCTTTGAACGCACATTGCGCCCCTTGGTATTCCGAGGGGCATGCCTGTTCGAGCGTCATTACACCACTCAAGCTATGCTTGGTATTGGGCGTCGTCC
>lab04_65_1
CGTGTCTCTATCCTCCGCTTATTGATATGCTTAAGTTCAGCGGGTATCCCTACCTGATCCGAGGTCAACCTTGTGAAAGATTTAACGGCCGCGGCCGCCCGCACTCCGAAGCGATTAATGAAATCACGACGCTTAGAGACGGACAGCTCAGCCGGAGACTTTGAGGCGCGCGGATTGACCGCGGCGCCCAATACCAAGCCAGGCTTGAGTGGTGAAATGACGCTCGAACAGGCATGCCCTTCGGAATACCAAAGGGCGCAATGTGCGTTCAAAGATTCGATGATTCACTGAATTCTGCAATTCACATTACTTATCGCATTTCGCTGCGTTCTTCATCGATGCCAGAACCAAGAGATCCGTTGTTGAAAGTTTTGTTTAATTTACTTAAACCCCGACGTCAAAGATGCAGTGTTTGATGGTCTCCGGGGCGCTCGCCGTCGAAACGGCAGGG
>lab04_66_15
CGTGTCTCTATCCTCCGCTTATTGATATGCTTAAGTTCAGCGGGTAATCCTGCCTGATCTGAGGTCTAATCTAAAGTTGACTAAAGTAGTTGGAAGCTTCTACTGAGATCTCATTCGGCCACACTACAAAGAGCGTGTCCTCAGCGAATAGTCTATTACACTGAGTCAATCCGAGTTCGAATTAGAGATGCTAATATATTACGAATGAGCTGATTCACTAGGAATAGCAACACTCAAAATCCAAACACCAATCCAATTTACAAGAAACTGGTGGGTTGAAGAGTTCATGACACTCAAACAGACATGCTCCGCGGAATACCACGGAGCGCAAGGTGCGTTCAAAGATTCGATGATTCACTGAATTCTGCAATTCACATTACTTATCACATTTCGCTGCGTTCTTCATCGATGAGCAAGCCAAGAGATCCGTTGTTG
>lab04_67_13
CGTGTCTCTACTTGGTCATTTAGAGGAAGTAAAAGTCGTAACAAGGTTTCCGTAGGTGAACCTGCGGAAGGATCATTAGTGAATTGAGCTGGCTTCGGCCGCTCTGATCTATACACACCTGTGAACTGTTGGCCTTCGGGTCTTTAATTACAACTGTGACGAACGTAAATTATTATAACAAATAAAACTTTTAACAACGGATCTCTTGGCTCTCGCATCGATGAAGAACGCAGCGAAATGCGATAAGTAATGTGAATTGCAGAATTCAGTGAATCATCGAATCTTTGAACGCACCTTGCGCCCGTTGGTATTCCGACGGGCATGCCTGTTTGAGTGTCGTGAACAACCTCAACCTTGATTGGTTTTACCATCAAGGCTTGGACTTGGGTGTTGCTGCTGCAAAGTGGCTCGCCTTAAACTATTAGCTGGACTTGTCTATGACTTGGTTCGA
>lab04_68_19
CGTGTCTCTATCCTCCGCTTATTGATATGCTTAAGTTCAGCGGGTATCCCTACCTGATCCGAGGTCAACCTGTAAAAAAAAGGCTTGACGGCGGGGCCCGACCGACCTCCGGAGCGGCTGTTGATTCACAACGCTTAGAGACGGTCGCACCAGCCGGCGACATTGAGGCACGCGGGGGACCGCGACGCCCAAGACCAAGCCGAGGCTTGAGTGGTGTAATGACGCTCGAACAGGCATGCCCCCCGGAATACCGAGGGGCGCAATGTGCGTTCAAAGATTCGATGATTCACGGAATTCTGCAATTCACATTACTTATCGCATTTCGCTGCGTTCTTCATCGATGCCAGAGCCAAGAGATCCGTTGTTGAAAGTTGTGTTTCAAATTTCGTTTAGACTCGGACGACGGTTACGCAGAGTTAAGTGGTCCTCCGGGGGCCGCCAGACGGCGGGA
>lab04_69_7
CGTGTCTCTACTTGGTCATTTAGAGGAAGTAAAAGTCGTAACAAGGTTTCCGTAGGTGAACCTGCGGAAGGATCATTAATGGGTTTCCCGCCTCCGGGCGCAACTCCACCCTTTGTAACCGCGGCCCGGATTCGGCGCCTGGCGGGGTGCACCCCCCGTTTGCGGGGGGATGCCCCGCCTGCCGGAATTAGCCAACCCTGCCTAGAAAATTGAAGTCTGAGAACAAGTTAAATTAAACAAAACTTTCAACAACGGATCTCTTGGTTCTGGCAACGATGAAGAACGCAGCGAAATGCGATAAGTAATGTGAATTGCAGAATTCAGTGAATCATCGAATCTTTGAACGCACATTGCGCCCCCTGGTATTCCGGGGGGCACACCTGTTCGAGCGCCATTTCTACCCTGGAGCCCTGCTCTGTGATGGGCCCCGTCCTCGCGGACGGGCCCGAAA
>lab04_70_1
CGTGTCTCTATCCTCCGCTTATTGATATGCTTAAGTTCAGCGGGTATCCCTACCTGATCCGAGGTCAACCTTAGAAATGGGGTTGTTTTACGGCGTAGCCTCCCGAACACCCTTTAGCGAATAGTTTCCACAACGCTTAGGGGACAGAAGACCCAGCCGGTCGATTTGAGGCACGCGGCGGACCGCGTTGCCCAATACCAAGCGAGGCTTGAGTGGTGAAATGACGCTCGAACAGGCATGCCCCCCGGAATACCAAAGGGCGCAAGATGCGTTCAAAGATTCGATGATTCACTGACTTCTGCAATTCACATTACTTATCGCAATTCGCTGCGTTCTTCATCGATAGGAGAACCAAGAGATCCATTGCCGAAAGTTGTATTTAACTTTCACCCCCGTATAGGAGGATTTATATTTACCTTCAATAACCGCGTTATAAATGATCGTCTCCGTA
>lab04_71_3
CGTGTCTCTACTTGGTCATTTAGAGGAAGTAAAAGTCGTAACAAGGTTTCCGTAGGTGAACCTGCGGAAGGATCATTAGTGAATCTAGGACGTCCAACTTAACTTGGAGTCCGAACTCTCACTTTCTAACCCTGTGCATCTGTTAAATTGGACTAGTAGCTCTTCGGAGTGAACCGCCATTCACTTATAAACACAAAGTCTATGAATGTATACAAATTTATAACAAAACAAAACTTTCAACAACGGATCTCTTGGCTCTCGCATCGATGAAGAACGCAGCGAAATGCGATACGTAATGTGAATTGCAGAATTCAGTGAATCATCGAATCTTTGAACGCACCTTGCGCTCCTTGGTATTCCGAGGAGCATGCCTGTTTGAGTGTCATGAAATCTTCAACCCACCTCTTTCTTAGTGAATCTGGTGGTGCTTGGTTTCTG
>lab04_72_2
CGTGTCTCTATCCTCCGCTTATTGATATGCTTAAGTTCAGCGGGTATCCCTACCTGATCCGAGGTCAAAGACGGTAAATGTGCTTGTTGGACGCGAACCGGAGCCCCTCAAGAAGCGCAATGTGCTGCGCGAGAGGAGGCAAGGACCGCTGCCAATGAATTTGGGGCGAGTCCACGCGCGGAGGCGGGACAGACGCCCAACACCAAGCAGAGCTTGAGGGTGTAGATGACGCTCGAACAGGCATGCCCCACGGAATACCGAGGGGCGCAATGTGCGTTCAAAGATTCGATGATTCACTGAATTCTGCAATTCACACTACTTATCGCATTTCGCTGCGTTCTTCATCGATGCCAGAGCCAAGAGATCCATTGTTGAAAGTTGTACGATTGTTTGTTTCGGAACAGGTAATGCTAGATGCAAAAAGGTTTATCGGTTCCAACGGCAGGTTGCC
>lab04_73_16
CGTGTCTCTATCCTCCGCTTATTGATATGCTTAAGTTCAGCGGGTATCCCTACCTGATTCGAGGTCAACCTGAGCAATTAAGGAGTTTTGGCAAGTCCCGCTGCTTCTCTGTCGCGAGATGTATTACTACGCGGAGAGTTACATGGGCCCGCCACTGCTTTTGAGGACCACCACCGAGGCAGCGAGTCCCAATACCAAGCCAGGCTTGAGAGGTTGTTACGGACGCTCGAACAGGCATGCCCCTGGGAATTCCCAGGGGCGCAATGTGCGTTCAAAGATTCGATGATTCACTAAATTCTGCAATTCACATTACTTATCGCATTTCGCTGCGTTCTTCATCGATGCCAGAGCCAAGAGATCCGTTGTTGAAAGTTTTCATGATTATATATCATCCTCAGACATCACTGATAACAAGAGTTTTGGTCTTCCCTGGCGGATA
>lab04_74_1
CGTGTCTCTATCCTCCGCTTATTGATATGCTTAAGTTCAACGGGTATCCCTACCTGATCCGAGGTCAAGAGTAAAAATTCTTGTGGGTTGCGAGTATCTAAGCTACAAGTGCAAAATGTGCTGCACTAGTAAACCAAAACACTAGCTGCCAATTGCTTTGAGATGAGTCTAGGCACAAGAGAATAGACAAACATCCAACTCCAAGCACAGCTTGAGAGACAAATGACGCTCGAACAGGCATGCCCCTATGGAATACCAAGGGGCGCAATGTGCGTTCAAAG
>lab04_75_2
CGTGTCTCTATCCTCCGCTTATTGATATGCTTAAGTTCAGCGGGTATCCCCACCTGATCCGAGGCCAACCTTGTAAAAATGGTTTTCGGGGCGGCCGGCGGCGGGCACTCCGAGCGAGGGATTTCTCTTGCTACGCTCGGGGCCGGACGACGGCGCCCACGGGTTTCGGGCCCGTCCGCGAGGACGGGGCCCATCACAGAGCAGGGCTCCAGGGTAGAAATGGCGCTCGAACAGGTGTGCCCCCGGAATACCAGGGGGCGCAATGTGCGTTCAAAGATTCGATGATTCACTGAATTCTGCAATTCACATTACTTATCGCATTTCGCTGCGTTCTTCATCGTTGCCAGAACCAAGAGATCCGTTGTTGAAAGTTTTGTTTAATTTAACTTGTTCTCAGACTTCAATTTTCTAGGCAGGGTTGGCTAATTCCGGCAGGCGGGGCATCCCCCCG
>lab04_76_26
CGTGTCTCTACTTGGTCATTTAGAGGAAGTAAAAGTCGTAACAAGGTTTCCGTAGGTGAACCTGCGGAAGGATCATTACCGAAGTACAGGCCCTCTTGTAGGGCTACACTTCCACCCTTTGTTTACCATACTATGTTGCTTTGGCGAGACGTCTTCGGACCACCGGCCCTTGGGCTGGTGCGCGCTCGCCAGAGAAAACCCAAACCCAAACCATTTTAAGTGTCGTCTGAAAAACAAGTTTAATTATTAAAACTTTCAACAACGGATCTCTTGGCTCTGGCATCGATGAAGAACGCAGCGAAATGCGATAAGTAATGTGAATTGCAGAATTCAGTGAATCATCGAATCTTTGAACGCACATTGCGCCCCTTGGTATTCCGGGGGGCATGCCTGTTCGAGCGTCATTATCACCCCTCAAGCTCAGCTTGGTGTTGGGGCCTGCCCGTCACAG
>lab04_77_11
CGTGTCTCTATCCTCCGCTTATTGATATGCTTAAGTTCAGCGGGTAGTCCTACCTGATTTGAGGCCAGAGTCAAAGTATTGCCCAAGGGCGATTGTAAGCAGTCATCCACACCCTCTCCAGCGAAACTTATTACGCCAGAATGGGGCTTCTGAAGCCGCTAAGACATTTAAGGCGAGCCGTGACCGGCAGCGCCCACATCCAACCCGTCCCGATCATAAACCGAGGAGGTTGAGTCTACATGACACTCAAACAGGCATGCCCTCCGGAATACCAGAGGGCGCAAGGTGCGTTCAAAGATTCGATGATTCACTGAATTCTGCAATTCACATTACTTATCGCATTTCGCTGCGTTCTTCATCGATGCGAGAGCCAAGAGATCCGTTGTTGAAAGTTGTGTTTAGTTTTGTATAC
>lab04_78_1
CGTGTCTCTATCCTCCGCTTATTGATATGCTTAAGTTCAGCGGGTATCCCTACCTGATCCAAGGTCAAGAGTAAAAATTCTTGTGGGTTGCGAGTATCTAAGCTACAAGTGCAAAATGTGCTGCACTAGTAAACCAAAACACTAGCTGCCAATTGCTTTGAGATGAGTCCAGGCACAAGAGAATGGACAAACATCCAACACCAAGCACAGCTTGAGAGACAAATGACGCTCAAACAGGCATGCCCCATAGAATACCAAGGGGCGCAATGTGCGTTCAAAGATTCGATGATTCACTAAATTCTGCAATTCACACTACTTATCGCATTTCGCTGCGTTCTTCACCGATGCCAGAACCAAGAGATCTGTTGTTGAAAGTTGTAATAATTAAGTTTCTCAGACGCTGATTGAATGTTCAAGTATGTTAGAGATGTCCAGCC
>lab04_80_35
CGTGTCTCTATCCTCCGCTTATTGATATGCTTAAGTTCAGCGGGTAATCCTATCTGATTTGAGATCTAATCTAAAGGTAGACTAAGCTAGATTAGCAGCTTCCTAGTTCAAAAACGGCTCTAACCGAAGTTAGATTCCTCAGCGAATAGTCTATTACGCCAAGTCAATCCGAAGTCGAATATGGATGCTAATATATTACGAATGAGCTCGGGTTAGGAGCAACACTCAGAATCCAAACTCCTCTCAATTCACTAAGAAAAGGGAGGTTGAAGAATTCATGACACTCAAACAGACATACTCTCCGGAATACCAGAGAGTGCAAGATGCGTTCAAAGATTCGATGATTCACTGAATTCTGCAATTCACATTACTTATCACATTTCGCTGCGTTCTTCATCGATGCGAGAGCCAAGAGATCCGTTGTTGAAAGTTTTGTTTGTTATAAATTTAA
>lab04_81_25
CGTGTCTCTACTTGGTCATTTAGAGGAAGTAAAAGTCGTAACAAGGTCTCCGTAGGTGAACCTGCGGAGGGATCATTACCGAGCGAGGGCCTCCGGGTCCGACCTCCAACCCTTTGTGAACACATCCCGTTGCTTCGGGGGCGACCCTGCCGGGCGCCCCCGGAGGACCACCAAAAAACACTGCATCTCTGCGTCGGAGTTTACGAGTAAATCGAAACAAAACTTTCAACAACGGATCTCTTGGTTCTGGCATCGATGAAGAACGCAGCGAAATGCGATAAGTAATGTGAATTGCAGAATTCAGTGAATCATCGAATCTTTGAACGCACATTGCGCCCCCTGGTATTCCGGGGGCATGCCCGTTCGAGCGTCATTACACCACTCCAGCCTCGCTGGGTATTGGGCGTCTCGTGGGGGATCACTCCCCGCGCGCCTTAAAGTCTCCGGCTGA
>lab04_82_2
CGTGTCTCTACTTGGTCATTTAGAGGAAGTAAAAGTCGTAACAAGGTCTCCGTAGGTGAACCTGCGGAGGGATCATTACTGAGTGAGGGCCTTCGGGCTCGACCTCCAACCCTTTGTGAACACAACTTGTTGCTTCGGGGGCGACCCTGCCGTTTCGACGGCGAGCGCCCCCGGAGACCATCAAACACTGCATCTTTGCGTCGGAGTTTAAGTAAATTAAACAAAACTTTCAACAACGGATCTCTTGGTTCTGGCATCGATGAAGAACGCAGCGAAATGCGATAAGTAATGTGAATTGCAGAATTCAGTGAATCATCGAATCTTTGAACGCACATTGCGCCCTTTGGTATTCCGAAGGGCATGCCTGTTCGAGCGTCATTTCACCACTCAAGCCTGGCTTGGTATTGGGCGCCGCGGTCAATCCGCGCGCCTCAAAGTCTCCGGCTGAGCT
>lab04_83_25
CGTGTCTCTACTTGGTCATTTAGAGGAAGTAAAAGTCGTAACAAGGTTTCCGTAGGTGAACCTGCGGAAGGATCATTAAAGAGTAAGGGTCTCTGGCCCGAACCTCCAACCCTCTGTTGTTATAACTACTTCGTTGCTTTGGCGGGACCGCAAAGGTTCTCCCGAGCGCGCCGGTCTCCGGACAGGCGAGCGCCCGCCAGAGTCTAACCAAACTCTTGTTTTTAAACCAGTCGTCTGAGTATAAAATTTTTAATTAAATTAAAACTTTCAACAACGGATCTCTTGGTTCTCGCATCGATGAAGAACGCAGCGAAATGCGATAAGTAATGTGAATTGCAGAATTCAGTGAATCATCGAATCTTTGAACGCACATTGCGCCCCTTGGTATTCCGAGGGGCATGCCTGTTCGAGCGTCATTACACCACTCAAGCACCGCTTGGTATTGGGCATC
>lab04_84_1
CGTGTCTCTACTTGGTCATTTAGAGGAAGTAAAGGTCGTAACAAGGTTTCCGTAGGTGAACCTGCGGAAGGATCATTAAAGAGTAAGGGTGCTCAGCGCCCGACCTCCAACCCTTTGTTGTTAAAACTACCTTGTTGCTTTGGCGGGACCGCTCGGTTCCGAGCCGCTGGGGGATTCGTCCCAGGCGAGTGCCCGCCAGAGTTAAACCAAACTCTTGTTATTAAACCGGTCGTCTGAGTTAAAATTTTGAATAAATCAAAACTTTCAACAACGGATCTCTTGGCTCTGGCATCGATGAAGAACGCAGCGAAATGCGATAAGTAATGTGAATTGCAGAATTCAGTGAATCATCGAATCTTTGAACGCACATTGCGCCCTCTGGTATTCCGGGGGGCATGCCTGTTCGAGCGTCATTTACACCCCTCAAGCTAAGCTTGGTAA
>lab04_85_42
CGTGTCTCTATCCTCCGCTTATTGATATGCTTAAGTTCAGCGGGTAGCCCTACCTGATTTGAGGCCAGATCATGAATATGTGGGGTTATCAGCCACCCAGAAGGATGAAACGTATTACATCCAAGGTGCTTATGTCTTTAAGGCGAGCCTTTAGCAAGGCAACACCCAATACACCACCGCTCAGGCAAAAACCCAAGTGGGGTGAGGTTTCATGACACTCAAACAGGCATGCCCTTCGGAATACCAAAGGGCGCAAGGTGCGTTCAAAGATTCGATGATTCACTGAATTCTGCAATTCACATTACTTATCGCATTTCGCTGCGTTCCTCATCGATGCGAGAGCCAAGAGATCCGTTGTTAAAAGTTTGTTTTTGTTATGATATTACATTCATTACTAACAGTTTGTGATGGCCGAAGCCACAGTTCACGGTGTGTATGGAAACCCTCTTCT
>lab04_86_1
CGTGTCTCTACTTGGTCATTTAGAGGAAGTAAAAGTCGTAACAAGGTCTCCGTTGGTGAACCAGCGGAGGGATCATTAATGAGAACTTGCCCCTTGGGGTAGATCTCCCACCCTTTGTCTACCATACTCAGTTGCTTTGTCGGGCCCGTCCCCCGGGACCGCCGGCCCTCGGGCCGGCCCGCGCCCGACAGAGGAAACCAAACCCCTTTTTCACTGCAGTCAGAGAACTATACAATAGTTAAAACTTTCAACAACGGATCTCTTGGTTCTGGCATCGATGAAGAACGCAGCGAAATGCGATAAGTAATGTGAATTGCAGAATTCAGTGAATCATCGAATCTTTGAACGCACATTGCGCTCCCTGGTATTCCGGGG
>lab04_87_2
CGTGTCTCTACTTGGTCATTTAGAGGAAGTAAAAGTCGTAACAAGGTTTCCGTAGGTGAACCTGCGGAAGGATCATTAATGAAAGCTTGGGCTTCGGCCCTCTCTCTTCTACACACTTGTGAACTTACACTGTTGCTTTGGTAGGTTTCCGGAAGGGCTCACGCCCCGAAGGTCAGGTCGAAAGGCGCCTGCCAAGGACATTTATCCACCCTTTTTATATCGTCTGATTCTTGTTTTAAACAAATCAAAATAAAACTTTCAACAATGGATCTCTTGGCTCTGGCATCGATGAAGAACGCAGCGAAATGCGATAAGTAATGTGAATTGCAGAATTCAGTGAATCATCGAATCTTTGAACGCACATTGCGCCCTCTGGTATTCCGGAGGGCATGCCTGTTTGAGTGTCATTAATCTCTCACAAGACCTTCTTGGTCTCTGCTGATGTTGGGAG
>lab04_88_1
CGTGTCTCTATCCTCCGCTTATTGATATGCTTAAGTTCAGCGGGTATCCCTACCTGATCCAAGTCCAAGGCTGTAGGGTTTAGCTTTATAGAGAGCCTGTCCGCCGGGCTTGAGGCGCTATTGTGCTGCGCTCAAAGCCAAAATACCGGCCGCCAATGTTTTCGAGGCGGGTCCACACTCAAAAGGCTGGACGATCGACCATCACCAAGCTGAGCTTGAGGGATGAAATGGCGCTCGAGCAGGCACGCCCCAAGAAGTACCGAGGGGCACAATGTGCGTTCAAAGATTAAATGATTCACCGAAATGTACAATTCAGACTACTTTTCGCATTTCGCTGCGTTCTTCATCAATGCCAGAGCCGCGCTTGATAAAGATTTTTCCGCAGGTTCACCTACAGAAACCTTGTTACGACTTTTACTTCCTCTAAATGACCAAG
>lab04_89_2
CGTGTCTCTACTTGGTCATTTAGAGGAAGTAAAAGTCGTAACAAGGTCTCCGTAGGTGAACCTGCGGAGGGATCATTACCGAGTGAAGGGCCTCTGGCCCGAGACTCCCAACCCCATGTGACCCGACATTGTTGCCTCGGGGGCGACCCGGCTCTTGAGTCGGGGCCCCCGGCGGACTGTTCAACGCTGCATCTGTGCGTCCGAGTCAAATGATAAATCAATCAAAACTTTCAACAACGGATCTCTTGGTTCTGGCATCGATGAAGAACGCAGCGAAATGCGATAAGTAATGTGAATTGCAGAATTCAGTGAATCATCGAATCTTTGAACGCACATTGCGCCCCTTGGTATTCCGGGGGGCATGCCTGTTCGAGCGTCATTTCACCACTCAAGCCTCGCTTGCTATTGGGCGCTGCGGTTCGCCGCACGCCCCAATGTCTCCGGCTGAGCC
>lab04_90_15
CGTGTCTCTATCCTCCGCTTATTGATATGCTTAAGTTCAGCGGGTATCCCTACCTGATTCGAGGTCAAACTAGATGGTATCTTGATGGACGCGAGCCCGTTGGGAGCCTTCTAGAGCGCAATGTGCTGCGCAAGAAGCCAACGATGCCGCTGCCAATGAATTTGAGGCGAGTCCCCGCGTAAAGCGGGGACAGACGCCCAACACCAAGCAGAGCTTGAGGGTGTAAATGACGCTCGAACAGGCATGCCCAATGGAATACCAAGGGGCGCAATGTGCGTTCAAAGATTCGATGATTCACTAAAGTCTGCAATTCACACTACTTATCGCATTTCGCTGCGTTCTTCATCGATGCCAGAACCAAGAGATCCATTGTTGAAAGTTGTAATAATTTAGGTTTGTTTCAGTAAGTTTTAATGCTTAATACAAGTAGGTTTTATTGTCCCCAGCGGCG
>lab04_91_1
CGTGTCTCTATCCTCCGCTTATTGATATGCTTAAGTTCAGCGGGTATCCCTACCTGATCTGAGGTCAATCATTAAAAATATGGGGGGTTCTGGCAGGACACCCACCGGGACTCTGTCGCGAGGAGTATTACTACGCGTAGAGCCAGATGGCACCGCCACTGCTTTTAAGGGCTGCCCTGTGACGGGCACGGCCCCAACACCAAGCTGAGCTTGAGGGGTGATAATGACGCTCGAACAGGCATCGCCCCCCGGAATACCGAAGGGGCGCAATGTGCGTTCAAAGATTCGATGATTCACTGAATTCTGCAATTCACATTACTTATCGCATTTCGCTGCGTTCTTCATCGATGCCAGAGCCAAGAGATCCGTTGTTGAAAGTTTTAATAATTAAAGCTTGTTTTCAGACGACACTTAAAAATGGTTTGGGTTTGGGTTTTCTCTTGGCGAGCGC
>lab04_93_11
CGTGTCTCTATCCTCCGCTTATTGATATGCTTAAGTTCAGCGGGTATCCCTACCTGATCCGAGGTCAACCTGAAAAATATAAAAGGTTTAACGGCAATGAGATCTCACCAAGCTTATAAGACGTTTTGATTTAACTCTACTACGCCCGAAGTTGGAGAAACCCCGCCGAGGTCTTCGAGGCACGCCCGCCTTTACGGCGGACGATGCCCAATACCAAGCGGTGCTTGAGTGGTGTAATGACGCTCGAACAGGCATGCCCCTCGGAATACCAAGGGGCGCAATGTGCGTTCAAAGATTCGATGATTCACTGAATTCTGCAATTCACATTACTTATCGCATTTCGCTGCGTTCTTCATCGATGCGAGAACCAAGAG
>lab04_94_2
CGTGTCTCTATCCTCCGCTTATTGATATGCTTAAGTTCAGCGGGTATCCCTACCTGATCCGAGGTCAAACTGTGGGTGTACTTGATGGACGCCGATCCGCCAAAGCCTCTAGAAGAGCAATGTGCTGCGCGAGAAGCTGGCAAGACCGCTGCCAATGCATTTGAGGCGAGTCCGCGCACGAAGCGGGACAGACGCCCAACACCAAGCTGAGCTTGAGGGTGTAAATGACGCTCGAACAGGCATGCCCCATGGAGTACCAAGGGGCGCAATGTGCGTTCAAAGATTCGATGATTCACTGAATTCTGCAATTCACACTACTTATCGCATTTCGCTGCGTTCTTCATCGATGCCAGAACCAAGAGATCCATTGTTAAAAGTTGTAAATAATTAGGTTTGTTTCAGAAGTTTAATGCTCATTGCAAAAGGTTTAGGGGTTCCTTGCGGCAG
>lab04_95_2
CGTGTCTCTATCCTCCGCTTATTGATATGCTTAAGTTCAGCGGGTAGTCCTACCTGATTTGAGGTCGGAATATAAATTGTATTAGAGTGGAGGGTTGCGAGAACTTATTACGCATTCCACTTAGACATTTAAGGCGAGCCAGGTAAATGGCAACACCCAAAGCACCAACCTATTGTAATAAAACATTAGGGGTGAGGTTTATAAGACACTCAAACAGGCATGCCCTTCGGAATACCAAAGGGCGCAATTTGCGTTCAAAGATTCGATGATTCACTGAATTCTGCAATTCACATTACTTATCGCATTTCGCTGCGTTCTTCATCGATGTGAGAGCCAAAGAGATCCGTTGTTGAAAGTTGTATTTATATAGTAGATTACATTCATTACATTATGTTTGTTTGGTGCCCGAAGGCAAATAGTTCACAGGTGTATAGGATGAATAAAAG
>lab04_96_1
CGTGTCTCTATCCTCCGCTTATTGATATGCTTAAGTTCAGCGGGTAGTCCTACCTGATTTGAGGCCAGATGTCAAAGTTACACAATGAGTAACATCCGAAGATGCACTTAAAGTGATGGTTTAGTTAGCAGACAATAGTCTAGGTCCTGGCCATCCGAAGATGTCCTCAGCAAAATACTTATTATGCCAAGTCAAACCAGTCATAGAGACAGATCTAGCTAATACTTTTAAGATGAGTCGGCTTATCACCGGCAAACATCCAAATCCAAACTCAAGCGTGGATCGAAATCCAAAACTTGGGTTTGGGAGTTTCATGACACTCAAACAGGCATGCTCCTCGGAATACCAAGGAGCGCAAGGTGCGTTCAAAGATTCGATGGTTCACTGAATTCTGCAATTCACATTACTTATCGCATTTCGCTGCGTTCTTCATCGATGCCAGAACCAAG
>lab04_98_1
CGTGTCTCTATCCTCCGCTTATTGATATGCTTAAGTTCAGCGGGTATCCCTACCTGATCCGAGGTCAACCTTAGAAATGGGGTTGTTTTACGGCGTAGCCTCCCGAACACCCTTTAGCGAATAGTTTCCACAACGCTTAGGGGACAGAAGACCCAGCCGGACGATTTGAGGCACGCGGCGGACCGCGTTGCCCAATACCAAGCGAGGCTTGAGTGGTGAAATGACGCTCGAACAGGCATGCCCCCCGGAATACCAGGGGGCGCAATGTGCGTTCAAAGATTCGATGATTCACTGAATTCTGCAATTCACATTACTTATCGCATTTCGCTGCGTTCTTCATCGATGCGAGAGCCAAGAGATCCGTTGTTAAAAGTTTTTAGTTATAATAAGACTACATTTGTTACAATAATGTTTAGTATAAAAGTGGATG
>lab04_99_7
CGTGTCTCTATCCTCCGCTTATTGATATGCTTAAGTTCAGCGGGTATCCCTACCTGATCCGAGGTCAAAAGTTAAAAAAGGCTTATGGACGCAAGTATTATCGGCTAGAATCGCAAAATGTGCTGCGCTTCAATACCAAAACACTGGCTGCCAATTGCTTTAAGGCGAGTCCAAACGCAAAGGAGAGGACAAACACCCAACACCAAGCAGAGCTTGAGGGTACAAATGACGCTCGAACAGGCATGCCCCATGGAATACCAAGGGGCGCAATGTGCGTTCAAAGATTCGATGATTCACTGAATTCTGCAATTCACACTACTTATCGCATTTCGCTGCGTTCTTCATCGATGCCAGAACCAAGAGATCCGTTGTTGAAAGTTGTAATTATTAAGTTTTTCAGACGCTGATTGAAAATTAAAAGGTTATAAGTTTGTCCAATCGG
>lab04_100_2
CGTGTCTCTATCCTCCGCTTATTGATATGCTTAAGTTCAGCGGGTATCCCTACCCGATCCGAGGTCAACCTGAGGTGTGATTTAACGGCCGTGAGGGCCCGAGACTCCGCGGCGAGACGTGATGCCACAACGCTGGGAGACGGGACCGCTCAGCCGGAGACTTTGAGGCGCGCGGGGATTGCTCCCCCGCGAAGACGCCCAATACCCAGCGAGGCTGGAGTGGTGTAATGACGCTCGAACGGGCATGCCCCCCGGAATACCAGGGGGCGCAATGTGCGTTCAAAGATTCGATGATTCACTGAATTCTGCAATTCACATTACTTATCGCATTTCGCTGCGTTCTTCATCGATGCCAGAACCAAGAGATCCGTTGTTGAAAGTTTTGTTCGATTTACTCGTAAACTCCGACGCAGAGATGCAGTGTTAAGTGGTCCTCCGGGGCGCCCGGCAG
>lab04_101_7
CGTGTCTCTACTTGGTCATTTAGAGGAAGTAAAAGTCGTAACAAGGTTTCCGTAGGTGAACCTGCGGAAGGATCATTACAGAGCGTGAAGCTATGCGGAACTTCGTTTCGTGTAGTTGACCCTCCACCCGTGTCGATTATCTCATGTTGCTTTGGCGGATCGGGCTTGCCCGCGCCCACTTTGTGGGGGATATCCGCCAGGGAAGACCAAAACTCTTGTTATCAGTGATGTCTGAGGATGATATATAATCATGAAAACTTTCAACAACGGATCTCTTGGCTCTGGCATCGATGAAGAACGCAGCGAAATGCGATAAGTAATGTGAATTGCAGAATTTAGTGAATCATCGAATCTTTGAACGCACATTGCGCCCCTGGGAATTCCCAGGGGCATGCCTGTTCGAGCGTCCGTAACAACCTCTCAAGCCTGGCTTGGTATTGGGACTCGCTGC
>lab04_102_13
CGTGTCTCTATCCTCCGCTTATTGATATGCTTAAGTTCAGCGGGTATCCCTACCTGATCCGAGGTCAAAGGTTGAAAAAAGGCTTGCTGGACGCTGACCTTGGCTGGGCAAGAGCGCGACTTGTGCTGCGCTCCGAAACCAGTAGGCCGGCTGCCAATGACTTTAAGGCGAGTCTCCAGCGAGCTGGAGACAAAAGACGCCCAACACCAAGCAAAGCTTGAGGGTACAAATGACGCTCGAACAGGCATGCCCTTTGGAATACCAAAGGGCGCAATGTGCGTTCAAAGATTCGATGATTCACTGAATTCTGCAATTCACACTACGTATCGCATTTCGCTGCGTTCTTCATCGATGCCAGAACCAAGAGATCCGTTGTTGAAAGTTGTAATTAATTACGTTGTTACTGACGCTGATTGCTATTACAAAAAGGTTTATAGGTTGGTCC
>lab04_103_1
CGTGTCTCTATCCTCCGCTTATTGATATGCTTAAGTTCAGCGGGTATCCCTACCTGATCCGAGGTCAACCTGTAAAAAAAAGGCTTGACGGCGGGGCCCGACCGACCTCCGGAGCGGCTGTTGATTCACAACGCTTAGAGACGGTCGCACCAGCCGGCGACATTGAGGCACGCGGGGGACCGCGACGCCCAAGACCAAGCCGAGGCTTGAGTGGTGTAATGACGCTCGAACAGGCATGCCCCCCGGAATACCGAGGGGCGCAATGTGCGTTCAAAGATTCGATGATTCACTGAATTCTGCAATTCACATTACTTATCGCATTTTGCTGCGTTCTTCATCGATGCCAGAACCAAGAGATCCGTTGTTGAAAGTTTTGATTTATTTGTTTGTTTTACTCAGAAGTTACAATAAGAAACATTAGAGTTTGGGTCCTCTGGCGGGCCGTCCCGTT
>lab04_104_4
CGTGTCTCTATCCTCCGCTTATTGATATGCTTAAGTTCAGCGGGTATCCCTACCTGATCCGAGGTCAAAAGTGTTAAAATAGGCTTACTGGATGCAAGTGATAATCAGCAAGAGTCGCAAAATGTGCTGCGCTTCAAGACCAATACACTGGCTGCCAATGTCTTTAAGGCGAGTCCAATCGCAGAGGAGAGGACAAACACCCAACACCAAGCATAGCTTGAGGGTACAAATGACGCTCGAACAGGCATGCCCCATGGAATACCAAGGGGCGCAATGTGCGTTCAAAGATTCGATGATTCACTGAATTCTGCAATTCACACTACTTATCGCATTTCGCTGCGTTCTTCATCGATGCCAGAACCAAGAGATCCGTTGTTGAAAGTTGTAATTATTATGTTTATTCAGACG
>lab04_106_21
CGTGTCTCTATCCTCCGCTTATTGATATGCTTAAGTTCAGCGGGTAGTCCTACCTGATTTGAGGCCAGATGTCAAAGTTACACAATGAGTAACATCCAAGGATGCACTTAAAGTGATGGTTTAGTTAGCAGACAATAGTCTAGGTCCTGGCCATCCGAAGATGTCCTCAGCAAAATACTTATTATGCCAAGTCAAACCAGTCATATAGACAGATCCAGCTAATACTTTTAAGATGAGTCGGTTCATCACCGGCAAACATCCAAATCCAAACTCAAGCATGGACCGAAATCCAAAACTTGGGTTTGAGGGTTTCATGACACTCAAACAGGCATGCTCCTCGGAATACCAAGGAGCGCAAGGTGCGTTCAAAGATTCGATGATTCACTGAATTCTGCAATTCACATTACTTATCGCATTTCGCTGCGTTCTTCATCGATGCGAGAG
>lab04_107_1
CGTGTCTCTATCCTCCGCTTATTGATATGCTTAAGTTCAGCGGGTATCCCTACCTGATCCGAGGTCAACCTGTAAAAAATAAAGGTTTCAGTCGGCAGAAGTCTCTCCATTGACAGACGTTATTGAATAAATTCTACTACGCCTAAAGCCGGTGAGGCCTCGCCGAGGTCTTTAAGGCGCGCCCAACTAAGGACGACGCCCAATACCAAGCATAGCTTGAGTGGTGTAATGACGCTCGAACAGGCATGCCCCTCGGAATACCAAGGGGCGCAATGTGCGTTCAAAGATTCGATGATTCACTGAATTCTGCAATTCACATTACGTATCGCATTTCGCTGCGTTCATCATCGATGCGAGAGCCAAGAGATCCGTGTTGAAAGTTTTATTTGTTATAAAATTTGACATTCATAGACTAGTGTTTATAAAGTGAAATGG
>lab04_109_4
CGTGTCTCTACTTGGTCATTTAGAGGAAGTAAAAGTCGTAACAAGGTTTCCGTAGGTGAACCTGCGGAAGGATCATTAGTGAATAAATAGGGTGTCCAATTTAACTTGGAACCCGACCTTCTCACATCTAACCCTGTGCATCTGTATTAATGGCGAGCAATTTTCGGATTGTGAGCCATTTCACTTTATAAACACTAGTCTATGAATGTCAAATTTTTATAACAAATAAAAACTTTCAACAACGGATCTCTTGGCTCTCGCATCGATGAAGAACGCAGCGAAATGCGATACGTAATGTGAATTGCAGAATTCAGTGAATCATCGAATCTTTGAACGCATCTTGCGCTCTCTGGTATTCCGGAGAGCATGTCTGTTTGAGTG
>lab04_110_11
CGTGTCTCTATCCTCCGCTTATTGATATGCTTAAGTTCAGCGGGTATCCCTACCTGATCCGAGGTCAATCGTGATAAAATTTGGGGTTCTGGCAGGACACCACCGGGACTCTGTCGCGAGAAGTATTACTACGCGTAGAGCCAGATGGCACCGCCACTGCTTTTAGGGGCTGCCCTGTGACGGGCAGGCCCCAACACCAAGCTGAGCTTGAGGGGTGATAATGACGCTCGAACAGGCATGCCCCCCGGAATACCAAGGGGCGCAATGTGCGTTCAAAGATTCGATGATTCACTGAATTCTGCAATTCACATTACTTATCGCATTTCGCTGCGTTCTTCATCGATGCCAGAGCCAAGAGATCCGTTGTTGAAAGTTTTAATTATTAAAATAGTTCTCAG
>lab04_111_298
CGTGTCTCTATCCTCCGCTTATTGATATGCTTAAACTCAGCGGGTAGTCCCGCCTGACCTGGGGTCGCAACGAGGGCATCCTAGAAGGTCGATGCCCGAGGGTCCGGGAGATCCCGGGGGCGACGGGCGCGCGCACGACAGTGTCCGAGGGTCTCTCAACCACCGCTCGTCGTGGCGACCGTCGCCGAGGACTCGATTTTGGGCCAGCCGCGAGCGGGAGCGCGCGGGAGACCAGTATCCGCCCCCGCCCTCGTGAGCCGAGGGGAGTGGGGGCGACGATGCGTGACACCCAGGCAGACGTGCCCTCGACCAAGAGGCCTCGGGCGCAACTTGCGTTCAAAGACTCGATGGTTCACGGGATTCTGCAATTCACACCAAGTATCGCATTTCGCTACGTTCTTCATCGATGCGAGAGCCGAGATATCCGTTGCCGAGAGTCGTTTAGATTATC
>lab04_113_1
CGTGTCTCTATCCTCCGCTTATTGATATGCTTAAGTTTAGCGGGTATCCCTACCTGATCTGAGGTCAAGAGTAAAAATTCTTGTGGGTTGCAAGTATCTAAGCTACAAGTGCAAAATGTGCTGTACTAGTAAACCAAAACACTGGCTGCCAATTGCTTTGAGATGAGTCTAGGTACAAGAGAATGGACAAACATCTAACACCAAGCACAGCTTGAGAGACAAATGACGCTCGAACAGGCATGCCCCATAGAATACCAAGGGGCGCAATGTGCGTTTAAAGATTTGATGATTCACTGAATTCTGCAATTTACACTACTTATCGCATTTCGCTGCGTTCTTTATTGATGCTAGAACCAAGAGATCCGTTGTTGAAAGTTGTAATAATTAAGTTTCTCAGACGCTGATTGAATG
>lab04_116_1
CGTGTCTCTACTTGCTCATTTAGAGGAAGTAAAAGTCGTAACAAGGTTTCCGTAGGTGAACCTGCGGAAGGATCATTAATGAGTTAGGGTCCTCGGGCCCGACCTCCAACCCTTTGTAGTTGAAAAACCCTTGTTGCTTTGGCGGGACCGTCCGAGCCCCCCCTCAAAAGGGAGCCCGGCCGCCGGTCCTCGGCCCGTCGAGTGCCCGCCAGAGTCAAGCCAAACTCTTGTTTAAACAGTATCGTCCGAGTAAATTGATAAATCAATTAAAACTTTCAACAACGGATCTCTTGGTTCTGGCATCGATGTAGAACGCAGCGAAATGCGATAAGTAATGTGAATTGCAGAATTCAGTGAATCATCGAATCTTTGAACGCACATTGCGCCCCTTGGTATTCCGAGGGGCATGCCTGTTCGAGCGTCATTACACCAATCAAGCACAGCTTGG
>lab04_117_4
CGTGTCTCTATCCTCCGCTTATTGATATGCTTAAGTTCAGCGGGTATCCCTACCTGATCCGAGGTCAAGAGTTAAAAAAAGTCTTGATGGATGCCACCGTATTGCTAACAAAGCGCGTTTTGTGCTGCGCTCCGAAATCTATACGCCGGCTGCCAATTGCTTTAAGGCGAGTCCACGCACAGAGGCGGGACAAACACCCAACACCAAGCAGAGCTTGAAGGTACAAATGACGCTCGAACAGGCATGCCCCATGGAATACCAAGGGGCGCAATGTGCGTTCAAAGATTCGATGATTCACTGAATTCTGCAATTCACACTACTTATCGCATTTCGCTGCATTCTTCATCGATGCCAGAACCAAGAGATCCGTTGTTGAAAGTTGTAATTATTAAGTTTTTCAGACGCTGACTGCAACTGCAAATGGTTTAAGTTTGTCC
>lab04_118_1
CGTGTCTCTATCCTCCGCTTATTGATATGCTTAAGTTCAGCGGGTATCCCTACCTGATCCGAGGTCAAGAGTGTAAAAATGTACTTTTGGACGTCGTCGTTATGAGTGCAAAGCGCGAGATGTACTGCGCTCCGAAATCAATACGCCGGCTGCCAATTGTTTTAAGGCGAGTCTACACGCAGAGGCGAGACAAACACCCAACACCAAGCAGAGCTTGAAGGTACAAATGACGCTCGAACAGGCATGCCCCATGGAATACCAAGGGGCGCAAGGTGCGTTCAAAGATTCGATGATTCACTGAATTCTGCAATTCACATTACTTATCGCATTTCGCTGCGTTCTTCATCGATGCGAGAGCCAAGAGATCCGTTGTTAAAAGTTTTATTAGTTATAATAAGACTACATTTGTTACAATAATG
>lab04_119_1
CGTGTCTCTATCCTCCGCTTATTGATATGCTTAAGTTCAGCGGGTATCCCTACCTGATCCGAGGTCAAGAGTGTAAAAATGTACTTTTGGACGTCGTCGTTATGAGTGCAAAGCGCGAGATGTACTGCGCTCCGAAATCAATACGCCGGCTGCCAATTGTTTTAAGGCGAGTCTACACGCAGAGGCGAGACAAACACCCAACACCAAGCAGAGCTTGAAGGTACAAATGACGCTCGAACAGGCATGCCCCATGGAATACCAAGGGGCGCAATGTGCGTTCAAAAATTCGATGATTCACTGAATTCTGCAATTCACACTACTTATCGCATTTCGCTGCGTTCTTCATCGATGCGAGAGCCGAGATATCCGTTGCCGAGAGTCGTTTAGATTATCACCAGAAGAAGGCGCGCCCCCG
>lab04_120_1
CGTGTCTCTACTTGGTCATTTAGAGGAAGTAAAAGTCGTAACAAGGTTTCCGTAGGTGAACCTGCGGAAGGATCATTACCGAGATAGGGTGCCGGCCTAAACCCCCGGCGCCCGACCTCCAACCCATTGTCTACCATACCTCTGTTGCCTCGGCGGGTCGTCGAGCACCTAGTAATAGGTCTCGCCGTCGGCTCCCAGGAGCCCTCGTGCGCCCGTCGAAGGATTTAAATAAACCACATTTGAAACCAGCCCTCTGAGTGAAATTAGAATACTTCAAAACTTTCAACAACGGATCTCTTGGTTCTCGCATCGATGAAGAACGCAGCGAAATGCGATAAGTATTGTGAATTGCAGAATTCAGTGAATCATCGAATCTTTGAACGCACCTTGCGCTCCTTGGTATTCCGAGGAGCATGCCTGTTTGAGTGTCATGAAACTC
>lab04_121_7
CGTGTCTCTACTTGGTCATTTAGAGGAAGTAAAAGTCATAACAAGGTTTCCGTAGGTGAACCTGCGGAAGGATCATTAATAGTGCTCATTGACGCAAGTCAGTGAGTTAGATCTGCTCTCTTCGCAAGAAGAGGGTTTCCATACACACCGTGAACTGTGGCTTCGGCCATCACAAACTGTTAGTAATGAATGTAATATCATAACAAAAACAAAACTTTTAACAACGGATCTCTTGGCTCTCGCATCGATGAAGAACGCAGCGAAATGCGATAAGTAATGTGAATTGCAGAATTCAGTGAATCATCGAATCTTTGAACGCACCTTGCGCCCTTTGGTATTCCGAAGGGCATGCCTGTTTGAGTGTCATGAAACCTCACTCCACTTGGGTTTTGCCTGAGTGGTAGTGTATTGGGTGTTGCCTTGCTAAAGGCTCGCCTTAAAGACATAAGCA
>lab04_122_52
CGTGTCTCTATCCTCCGCTTATTGATATGCTTAAGTTCAGCGGGTATTCCTACCTGATCCGAGGTCAACCATTGTAAAGATGGGGGTTTACCGGCCGGAGCGCGCCCTGGACCGCGAACGAGGGTAGAATCTACTACGTTCGGTACCAGGCCACGCCCGCCGCTGTCTTTAGGGGGCTGCGGTGCGCAGGCCCCCAACACCAAGCCGCGGGGGCTTGAGGGTTGAAATGACGCTCGAACAGGCATGCCCGCCAGGATACTGGCGGGCGCAATGTGCGTTCAAAGATTCGATGATTCACTGAATTCTGCAATTCACATTACTTATCGCATTTCGCTGCGTTCTTCATCGATGCCAGAACCAAGAGATCCGTTGTTGAAAGTTTTTAACTCGTTTGTATAATACTCGGAGATGCTAAATAAAAAGACAAAGAGTATGCGGGCCGCCGGCGGAC
>lab04_123_12
CGTGTCTCTATCCTCCGCTTATTGATATGCTTAAGTTCAGCGGGTATCCCTACCTGATCCGAGGTCAACCTAGAAAAATAAAGGTTTCAGTCGGCAGAGTTCCTCTCCTTTGACAGACGTTCGAATAAATTCTACTACGCCTAAAGCCGGAGTGGCCTCGCCGAGGTCTTTAAGGCGCGCCCAACTAAGGACGACGCCCAATACCAAGCATAGCTTGAGTGGTGTAATGACGCTCGAACAGGCATGCCCCTCGGAATACCAAGGGGCGCAATGTGCGTTCAAAGATTCGAAGATTCACTGAATTCTGCAATTCACATTACTTATCGCATTTCGCTGCGTTCTTCATCGATGCGAGAACCAAGAGATCCGTTGTTGGAAGTTTTTGATTTATTCAAAATTTTAACTCAGACGACCGGTTAAATAACAAGAGTTTGGTTTAACTCTGGCGGGC
>lab04_124_6
CGTGTCTCTATCCTCCGCTTATTGATATGTTTAAGTTCAGCGGGTAGTCCTACCTGATTTGAGATCTAATCAAAAAATAGACTTTAGGATTAGGAGCTTCCTTTAACCCAACTCGGCTCTAGTAAACTAGAATCCTCAGCGAATAGTCTATTACGCCAAGTCAATCCGAAGTTCGGTTGCGGATGCTAATGCATTACGAACGAGCTAAGCCGAAGCAGAGCAGCGCTCAGAAACCAAGCACCACCAGATTCACTAAGAAAGAGGTGGGTTGAAGATTTCATGACACTCAAACAGGCATGCTCCTCGGAACACCAAGGAGCGCAAGGTGCGTTCAAAGATTCGATGATTCACTGAATTC
>lab04_125_3
CGTGTCTCTATCCTCCGCTTATTGATATGCTTAAGTTCAGCGGGTATCCCTACCTGATCCGAGGTCAAGAGTAAAAATTCTTGTGGGTTGCGAGTATCTAAGCTACAAGTGCAAAATGTGCTGCACTAGTAAACCAAAACACTAGCTGCCAATTGCTTTGAGATGAGTCTAGGCACAAGAGAATAGACAAACATCCAACACCAAGCACAGCTTGAGAGACAAATGACGCTCGAACAGGCATGCCCTATGGAATACCAAGGGGCGCAATGTGCGTTCAAAG
>lab04_126_1
CGTGTCTCTATCCTCCGCTTATTGATATGCTTAAGTTCAGCGGGTATCCCTACCTGATCCGAGGTCAAAAGTTAAAAAAGGCTTATGGACGCAAGTATTATAGGCTAGAATCGCAAAATGTGCTGCGCTTCAATACCAAAACACTGGCTGCCAATTGCTTTAAGGCGAGTCCAAACGCAGAGGAGAGGACAAACACCCAACACCAAGCAGAGCTTGAGGGTACAAACGACGCTCGAACAGGCATGCCCCATGGAATACCAAGGGGCGCAATGTGCGTTCAAAGATTCGATGATTCACTGAATTCTGCAATTCACACTACTTATCGCATTTCGCTGCGTTCTTCATCGATGCCAGAACCAAGAGATCCGTTAGTTAAAGTTGTAATTATTATGTTTTCAG
>lab04_127_15
CGTGTCTCTATCCTCCGCTTATTGATATGCTTAAGTTCAGCGGGTAGTCCTACCTGATTTGAGGCCAGATGTCAAGAATATTAATCCGAAGATCAATGGATTAGAAAGCGGTCTTTAGTCTTGCAACGCGGCCATCCGAAGATGTCCTTAGCGAAATACTTATTACGCCAAGTCAAACCATGTCGCGAGACAGATCCAGCTATTACTTTTAAGACGAGCCGACTTATCATCGGCAAACGTCCAAATCCAAGCCAAAGAAAGGTGTTAACCAATCTAAGGTTGAGGGTTTTCATGACACTCAAACAGGCATGCTCCCCGGAATACCAGGGAGCGCAAGGTGCGTTCAAAGATTCGATGATTCACTGAATTCTGCAATTCACATTACTTATCGCATTTCGCTGCGTTCTTCATCGATGCGAGAGCCAAGAGATCCGTTGTTGAAAGTTTTATT
>lab04_129_1
CGTGTCTCTACTTGGTCATTTAGAGGAAGTAAAAGTCGTAACAAGGTTTCCGTAGGTGAACCTGCGGAAGGATCACTAAAGTAAACGCCCTCCGGGGCTCTCTTTATTCACACACCCCTGTGCACTTTGGCCACCTGCCGCGCTTAACTGCGTTAGTAGGTGTGTCTCTTTATTTATACCCATATACACAAGTCATTGAATGTAAAATCGTTATAAACTAATATAACTTTCAACAACGGATCTCTTGGTTCTCGCATCGATGAAGAACGCAGCGAATTGCGATAAGTAATGTGAATTGCAGAATTCAGTGAATCATCGAATCTTTGAACGCACCTTGCGCTCCCTGGTATTCCGGGGAGCATGTCTGTTTGAGTGTCATGAACTCTTCAACCCTCCAGTTTCTTGTAGACTGATAGGTGTTTGGATTTTGAGCGTTGCTGGTCTTCGGATC
>lab04_130_4
CGTGTCTCTATCCTCCGCTTATTGATATGCTTAAGTTCAGCGGGTAGTCCTACTTGATTTGAGGCCAGATGTCAAAGTTACACAATGAGTAACATCCAAAGATGCACTTAAAGTGATGGTTTAGTTAGCAGACAGTAGTCTAGGTCCTGGCCATCCGAAGATGTCCTCAGCAAAATACTTATTATGCCAAGTCAAACCAGTCATATAGACAGATCCAAGCTAATACTTTTAAGATGAGTCGGTTCATCACCGGCAAACATCCAAATCCAAACTCAAGCATGGATCGAAATCCAAAACTTGGGTTTGAGGGTTTCATGACACTCAAACAGGCATGCTCCTCGGAATACCAAGGAGCGCAAGGTGCGTTCAAAGATTCGATGATTCACTGAATTCTGCAATTCACATTACTTATCGCAATTCGCTGCGTTCTTCATCGATGCGAG
>lab04_131_1
CGTGTCTCTATCCTCCGCTTATTGATATGCTTAAGTTCAGCGGGTATCCCTACCTGATCCGAGGTCAACCTTGAGGTGTTGGGTTTTAGAGGCGGGCGACTACAAGCTCTAGAAGCGGGAAGTATTACTAACGCTTAAGAGGCCTGAGCCACCGCCGACCGGTTTGAAGCGCGCCCGCCCGGTTGAGGGAGGGTGACACTCAATGCCAAGCAGAGCTTGATGGTTGATAATGACGCTCGAACAGGCATGCCCACCGGAATACCAGTGGGCGCAATGTGCGTTCAAAGATTCGATGATCCACTGAATTCTGCAATTCACATTACTTATCGCATTTCGCTGCGTTCTTCATCGATGCCAGAACCAAG
>lab04_132_7
CGTGTCTCTATCCTCCGCTTATTGATATGCTTAAGTTCAGCGGGTATCCCTACCTGATCCGAGGTCAAAAGTTAAAAAAAGGCTTATGGACGCAAGTATTATAGGCTAGAATCGCAAAATGTGCTGCGCTTCAATACCAAAACACTGGCTGCCAATTGCTTTAAGGCGAGTCCAAACGCAGAGGAGAGGACAAACACCCAACACCAAGCAGAGCTTGAGGGTACAAATGACGCTCGAACAGGCATGCCCCATGGAATACCAAGGGGCGCAATGTGCGTTCAAAGATTCGATGATTCACTGAATTCTGCAATTCACACTACTTATCGCATTTCGCTGCGTTCTTCATCGATGCCAGAACCAAGAGATCCGTTGTTGAAAGTTGTAATTATTAAGTTTTTCAG
>lab04_133_3
CGTGTCTCTATCCTCCGCTTATTGATATGCTTAAGTTCAGCGGGTATCCCTACCTGATCCGAGGTCAACCTTGTGAAAGATTTAACGGCCGCGGCCGCCCGCACTCCGAAGCGATTAATGAAATCACAACGCTTAGAGACGGACAGCTCAGCCGGAGACTTTGAGGCGCGCGGATTGACCGCGGCGCCCAATACCAAGCCAGGCTTGAGTGGTGAAATGACGCTCGAACAGGCATGCCCTTCGGAATACCAAAGGGCGCAATGTGCGTTCAAAGATTCGATGATTCACTGAATTCTGCAATTCACATTACTTATCGCATTTCGCTGCGTTCTTCATCGATGCCAGAACCAAGAGATCCGTTGTTGAAAGTTTTGTTTAATTTACTTAAACTCCGACGCAAAGATGCAGTGTTTGATGGTCTCCGGGGCGCTCGCCGTCGAAACGGCAGGGT
>lab04_134_1
CGTGTCTCTATCCTCCGCTTATTGATATGCTTAAGTTCAGCGGGTATCCCTACCTGATCCGAGGTCAACCTAGAAAAATAAAGGTTTCAGTCGGCAGAAGTCCTCTCCTTTGACAGACGTTCGAATAAATTCTACTACGCCTAAAGCCGGTGAGGCCTCGCCGAGGTCTTTAAGGCGCGCCCAACTAAGGACGGCACCCAATACCAAGCATAGCTTGAGTGGTGTAATGACGCTCGAACAGGCATGCCCCTCGGAATACCAAGGGG
>lab04_135_1
CGTGTCTCTATCCTCCGCTTATTGATATGCTTAAGTTCAGCGGGTAGCCCTACCTGATTTGAGGCCAGATCATGAATATGTGGGGTTATCAGCCACCCAGAAGGATGAAACGTATTACATCCAAGGTGCTTATGTCTTTAAGGCGAGCCTTTAGCAAGGCAACACCCAATACACCACCGCTCAGGCAAAAACCCAAGTGGGGTGAGGTTTCATGACACTCAAACAGGCATGCCCTTCGGAATACCAAAGGGCGCAAGGTGCGTTCAAAGATTCGATGATTCACTGAATTCGGCAATTCACATTACTTATCGCATTTCGCTGCGTTCTTCATCGATGCGAGAGCCAAGAGATCCGTTGTTAAAAGTTTTATTTTGTTATTGATTTTTACATTTCATTTACTAAAAGTTTGTGATGACCGAAGTCACAGTTCACGGTGTGTGTGGATGGCCAT
>lab04_136_3
CGTGTCTCTACTTGGTCATTTAGAGGAAGTAAAAGTCGTAACAAGGTTTCCGTAGGTGAACCTGCGGAAGGATCATTACCGAGTTCATGCCCTCACGGGTAGATCTCCCACCCTTGAATACTATACCTTTGTTGCTTTGGCGGGCCGCCTTTCAGGCTCTCGGCTCCGGCTGGGACGCGCCCGCCAGAGGACCCAAAAATCTTATTAAACAACTGTCTGAGTACTATATAATAGTTAAAACTTTCAACAACGGGTCTCTTGGTTCTGGCATCGATGAAGAACGCAGCGAAATGCGATAAGTAATGTGAATTGCAGAATTCAGTGAATCATCGAATCTTTGAACGCACATTGCGCCCCCTGGTATTCCGGGGGGCATGCCTGTTCGAGCGTCATAATAACCCTCAAGCCTCGCTTGGTGTTGGAGCCTGTGGTCACCCACAGCTCTTAAAAT
>lab04_139_3
CGTGTCTCTACTTGGTCATTTAGAGGAAGTAAAAGTCGTAACAAGGTTTCCGTAGGTGAACCTGCGGAAGGATCATTAATGGGTTTCCCGCCTCCGGGCGCAACTCCACCCTTTGTAACAGCGGCCCGGATTCGGCGCCTGGCGGGGACTACCCCCCGTTCGCGGGGGGCCCCGCCTGCCGGAATTAGCCAACCCTGCCCAGAAAATTGAAGTCTGAGAACAAGTTAAATTAAACAAAAACTTTCAACAACGGATCTCTTGGTTCTGGCAACGATGAAGAACGCAGCGAAATGCGATAAGTAATGTGAATTGCAGAATTCAGTGAATCATCGAATCTTTGAACGCACATTGCGCCCCCTGGTATTCCGGGGGGCACACCTGTTCGAGCGCCATTTCTACCCTGGAGCCCTGCTCTGTGATGGGCCCCGTCCTCGCGGACGGGCCCGAAACC
>lab04_140_15
CGTGTCTCTATCCTCCGCTTATTGATATGCTTAAGTTCAGTGGGTAGTCCTACCTGATTTGAGGCCAAGTTGTCAAAAGTTGCCAGCACTCGAAGTCTGCGCTAATTAGAAGCGACGTCAACTGCTAGGAGCGGCCAGCACAACAAGTTGCACTGTCCTCGACGGAGATCTTATCACGTCGAGTAGAACCACCTCTAGAGGAGTCAGCTAACATATTTCAAGTGAGCCGATGCAACCAGGGCACCAGCAGCACTCACGTCCACGCCCCAACACCTCTAATTAAAGAAGGCTGGAGGTGAGAGTTTCATGACACTCAAACAGGCATGCTCTTCGGAATACCAAAGAGCGCAAGATGCGTTCAAAG
>lab04_141_2
CGTGTCTCTATCCTCCGCTTATTGATATGCTTAAGTTCAGCGGGTATCCCCACCTGATCCGAGGCCAACCTTTGTATGTATGGGTTTCGGGGCGGCCGGCGACGGGCACTCCGAGCGAGGGATTTCTCTTGCTACGCTCAGGGCCGGACGACGGCGCCCACGGGTTTCGGGCCCGTCCGCGAGGACGGGGCCCATCACAGAGCAGGGCTCCAGGGTAGAAATGGCGCTCGAACAGGTGTGCCCCCCGGAATACCAGGGGGCGCAATGTGCGTTCAAAGATTCGATGATTCACTGAATTCTGCAATTCACATTACTTATCGCATTTCGCTGCGTTCTTCATCGTTGCCGGAACCAAGAGATCCGTTGTTGAAAGTTTTGTTTAAATTTAACTTGTTCTCAG
>lab04_142_19
CGTGTCTCTATCCTCCGCTTATTGATATGCTTAAGTTCAGCGGGTATCCCTACCTGATCCGAGGTCAAAGACGGTAAATGTGCTTGTTGGACGCGAACCGGAGCCCCTCAAGAAGCGCAATGTGCTGCGCGAGAGGAGGCAAGGACCGCTGCCAATGAATTTGGGGCGAGTCCACGCGCGGAGGCGGGACAGACGCCCAACACCAAGCAGAGCTTGAGGGTGTAGATGACGCTCGAACAGGCATGCCCCACGGAATACCGAGGGGCGCAATGTGCGTTCAAAGATTCGATGATTCACTGAATTCTGCAATTCACACTACTTATCGCATTTCGCTGCGTTCTTCATCGATGCCAGAGCCAAGAGATCCATTGTTGAAAGTTGTAACGATTGTTTGTTTCGGAACAGGTAATGCTAGATGACAAAAAGAGTTTTAATTCGGTTACCAAACGGC
>lab04_143_18
CGTGTCTCTACTTGGTCATTTAGAGGAAGTAAAAGTCGTAACAAGGTTTCCGTAGGTGAACCTGCGGAAGGATCATTAGTGAATATTAGCGCATCTACTTGTAGAGCGTGACCTCCACTTTCTAACTCTGTGCATTTATTGGCGGAAGAGACTTGAGCAATCGAGTCTTCTTCTCGCGGCTCATTTTATAACACTAGTTAAAGTATGTAACGAAATATCGAAAACAAAAAAAACTTTCAACAACGGATCTCTTGGCTTGCTCATCGATGAAGAACGCAGCGAAATGTGATAAGTAATGTGAATTGCAGAATTCAGTGAATCATCGAATCTTTGAACGCACCTTGCGCTCCCTGGTATTCCGGGGACATGTCTGTTTGAGTGTCATGAACTCTTCAACCCTCCAGTTTCTTGTAGACTGATAGGTGTTTGGATTTTGAGCGTTGCTGGTCTT
>lab04_144_8
CGTGTCTCTACTTGGTCATTTAGAGGAAGTAAAAGTCGTAACAAGGTTTCCGTAGGTGAACCTGCGGAAGGATCATTACAATTCAGTAGCTTGCTACTGGTCGGGAGGTGCTGTTAGTCCGCATAGTTTAATTACTGATGAGCGGCAGGCCCTCTGTCTGTACCCTTGTCTTTTGCGCACTCATGTTTCCTCGGCGGGCTTGCCCGCCGATTGGACAAAACTATAACCTTTTTAATTTCAATCAGCGTCTGAAAAAACTTAATAATTACAACTTTCAACAACGGATCTCTTGGTTCTGGCATCGATGAAGAACGCAGCGAAATGCGATAAGTAGTGTGAATTGCAGAATTCAGTGAATCATCGAATCTTTGAACGCACATTGCGCCCCTTGGTATTCCATGGGGCATGCCTGTTCGAGCGTCATTTGTACCCTCAAGCTCTGCTTGGTGTT
>lab04_145_29
CGTGTCTCTACTTGGTCATTTAGAGGAAGTAAAAGTCGTAACAAGGTTTCCGTAGGTGAACCTGCGGAAGGATCACTAAAGTAAACGCCCTCCGGGGCTCTCTTTATTCACACACCCCTGTGCACTTTGGCCACCTGCCGCGCTTAACTGCGTTAGTAGGTGTGTCTCTTTATTTATACCCATATACACAAGTCATTGAATGTAAAATCGTTATAAACTAATATAACTTTCAACAACGGATCTCTTGGTTCTCGCATCGATGAAGAACGCAGCGAATTGCGATAAGTAATGTGAATTGCAGAATTCAGTGAATCATCGAATCTTTGAACGCATCTTGCGCTCTTTGGTATTCCGAAGAGCATGCCTGTTTGAGTGTCATGAAACTCTCACCTCCAGCCTTCTTTAATTAGAGGTGTTGGGGCGTGGACGTGAGTGCTGCTGGTGCCCTGGT
>lab04_146_2
CGTGTCTCTATCCTCCGCTTATTGATATGCTTAAGTTCAGCGGGTATCCCTACCTGATCCGAGGTCAAGAGTGTAAAAATGTACTTTTGGACGTCGTCGTTGTGAGTGCAAAGCGCGAGATGTACTGCGCTCCGAAATCAATACGCCGGCTGCCAATTGTTTTAAGGCGAGTCTACACGCAGAGGCGAGACAAACACCCAACACCAAGCAGAGCTTGAAGGTACAAATGACGCTCGAACAGGCATGCTCCTCGGAATACCAAGGAGCGCAAGGTGCGTTCAAAGATTCGATGATTCACTGAATTCTGCAATTCACATTACTTATCGCATTTCGCTGCGTTCTTCATCGATGCGAGAGCCAAGAGATCCGTTGTTAAAAGTTTATTAGTTATAATAAGACTACATTTGTTACAATAATGTTTAGTATAAAAGTGGATGCAAGCATCCAACAG
>lab04_147_1
CGTGTCTCTATCCTCCGCTTATTGATATGCTTAAGTTCAGCGGGTATCCCTACCTGATCCGAGGTCAACCTTAGAATAAAAAGGTGTTTAACGGCAGCAGAAGCGCCGGCCCGCAAGACGTTTTGAAAGATTCTACTACGCCCAAAGCCGGTGCGACTTCGCCGAGGTTTTTGAGGCACGCCCACCCGCGGACGGGGGCGAGGGCCCAATACCAAGCGGAGCTTGAGTGGTGAAATGACGCTCGAACAGGCATGCCCCTCGGAATACCAAGGGGCGCAATGTGCGTTCAAAGATTCGATGATTCACTGAATTCTGCAATTCACATTACTTATCGCATTTCGCTGCGTTCTTCATCGATGCCAGAACCAAGAGATCCGTTGTTGAAAGTTTTTGATTGATTTACAA
>lab04_150_1
CGTGTCTCTATCCTCCGCTTATTGATATGCTTAAGTTCAGCGGGTATCCCTACCTGATCCGAGGTCAAAAGTTGAAAATAGGCTTATGGACGCAAGTATTATAGGCCAGAATCGCAAAATGTGCTGCGCTTCAATACCAAAACACTGGCTGCCAATTGCTTTGAGGCGAGTCCAAACGCAGAGGAGAGGACAAACACCCAACACCAAGCAGAGCTTGAGGGTACAAATGACGCTCGAACAGGCATGCCCCATGGAATACCAAGGGGCGCAATGTGCGTTCAAAGATTCGATGATTCACTGAATTCTGCAATTCACACTACTTATCGCATTTCGCTGCGTTCTTCATCGATGCCAGAACCAAGAGATCCGTTGTTGAAAGTTGTAATTATTAAGTTTTTCAG
>lab04_151_2
CGTGTCTCTATCCTCCGCTTATTGATATGCTTAAGTTCAGCGGGTATCCCTACCTGATCCGAGGTCAAACTAAGAAGGGGGCTTCTGGAAATCGACAGAGCGACCTCGACGCGCGTATTCTGCTGCGCACGAAGCCAATCTATCGGCTGCCAATGCTTTTGAGGCGAGTCCGCACGCGGAGGCGGGACAAACACCCAACACCAAGCAGAGCTTGAAGGTTTAAATGACGCTCGAACAGGCATGCCCTACGGAATACCGAAGGGCGCAATGTGCGTTCAAAGATTCGATGATTCACTGAATTCTGCAATTCACACTACTTATCGCATTTCGCTGCGTTCTTCATCGATGCCAGAACCGAGAGATCCGTTG
>lab04_152_1
CGTGTCTCTATCCTCCGCTTATTGATATGCTTAAGTTCAGCGGGTATCCCTACCTGATCCGAGGTCAACCTGTAAAAAATAAAGGTTTCAGTCGGCAGAGGTCCTCTCCATTGACAGACGTTAATTGAATAAATTCTACTACGCCTAAAGCCGGTGAGGCCTCGCCGAGGTCTTTAAGGCGCGCCCAACTAAGGACGACGCCCAATACCAAGCATAGCTTGAGTGGTGTAATGACGCTCGAACAGGCATGCCCCTCGGAATACCAAGGGGCGCAATGTGCGTTCAAAGATTCGATGATTCACTGAATTCTGCAATTCACATTACTTATCGCATTTCGCTGCGTTCTTCATCGATGCGAGAACCAAGAGATCCGTTGTTGAAAGTTTTGTTTGTTATAAATTTAAACATACTTTGACTTAGTGTTTGTAAAATGAAAGAGGTG
>lab04_153_1
CGTGTCTCTATCCTCCGCTTATTGATATGCTTAAGTTCAGCGGGTATCCCTACCTGATCCGAGGTCAACCTTGAGGTGTTGGGTTTTAGAGGCGGGCGACTACAAGCTCTAGAAGCGGGAAGTATTACTAACGCTTAAGAGGCCTGAGCCACCGCCGACCGGTTTGAAGCGCGCCCGCCCGGTTGAGGGAGGGTGACACTCAATGCCAAGCAGAGCTTGATGGTTGATAATGACGCTCGAACAGGCATGCCCACCGGAATACCAGTGGGCGCAATGTGCGTTCAAAGATTCGATGATTCACTGAATTCTGCAATTCACATTACTTATCGCATTTCGCTGCGTTCTTCATCGATGCCAGAACCAAG
>lab04_154_1
CGTGTCTCTACTTGGTCATTTAGAGGAAGTAAAAGTCGTAACAAGGTTTCCGTAGGTGAACCTGCGGAAGGATCATTACCGAGTTAGGGTCCTTCGGGGCCCGACCTCCAACCCTTTGTCGTTCAAAAAACCTTTTGTTGCTTTGGCGGGACCGCCGGCCTCACGGCCGGCCGTCTGGCTCGCGCCGGGCGAGCGCCCGCCAGGGGCCAACTCAAAACTCTTTCATTAAAACATGTCGTCTGAGTTAAATTGTAAATCAATCAAAACTTTCAACAACGGATCTCTTGGTTCTGGCATCGATGAAGAACGCAGCGAAATGCGATAAGTAA
>lab04_155_2
CGTGTCTCTATCCTCCGCTTATTGATATGCTTAAGTTCAGCGGGTATCCCTACCTGATCCGAGGTCAAAAGTTAAAAAAGGCTTATGGACGCAAGTATTATCGGCTAGAATCGCAAAATGTGCTGCGCTTCAATACCAAAACACTGGCTGCCAATTGCTTTAAGGCGAGTCCAAACGCAAAGGAGAGGACAAACACCCAACACCAAGCAGAGCTTGAGGGTACAAATGACGCTCGAACAGGCATGCCCCATGGAATACCAAGGGGCGCAATGTGCGTTCAAAGATTCGATGATTCACTGAATTCTGCAATTCACACTACTTATCGCATTTCGCTGCGTTCTTCATCGATGCCAGAACCAAGAGATCCGTTGTTGAAAGTTGTAATTATTTAAAGTTTTTCAGACGCTGATTAGAAAATTAAAAAGGTTAATAAAGTTTTGTCCAAATCGGC
>lab04_156_1
CGTGTCTCTACTTGGTCATTTAGAGGAAGTAAAAGTCGTAACAAGGTTTCCGTAGGTGAACCTGCGGAAGGATCATTACTGCTTGCTTATGGCCGCTTAGGTGGGGAGACCCCCTCTGCGGTACGGCAACACACCCTTGTCTATGTATACCATTTGTTATTTCCCTCGGCGGGGCAACCCGCCGCTGGGGACAATAAAACCTCTTGTATTAAGCATTAAAACTTCTGAAACAAACCTAAATTATTACAACTTTCAACAATGGATCTCTTGGTTCTGGCATCGATGAAGAACGCAGCGAAATGCGATAAGTAGTGTGAATTGCAGACTTTAGTGAATCATCGAATCTTTGAACGCACCTTGCGCCCTTTGGTATTCCGAAGGGCATGCCTGTTTGAGTGTCATGAAACC
>lab04_157_1
CGTGTCTCTATCCTCCGCTTATTGATATGCTTAAGTTCAGCGGGTATTCCTACCTGATCCGAGGTCAACCTTACGAAGAAAGGGGGTTAGACCGGCCCGGGGGACCTTGAAACTCGACGCGTGCTCCGAAAAGCTCGTTGCACCGAGGGTCCCGCGGACGCCGTCATTGTCTTTGAGGCCAGCTGCGTCGCAGCAGCTCGGGCCCAACACCAAACACGAGGTTTGAGGGAGGATAATGACGCTCGAACAGGCATGCCCACCGGAATACCAGTGGGCGCAATGTGCGTTCAAAGATTCGATGACTCACGGAAATTCTGCAATTCGCATTACTTATCGCATTTCGCTGCGTTCTTCATCGATGCCAGAACCAAGAGATCCGTTGTTGAAAGTTTTGTTTTTTGATTTTAATCAAGTAATTCAGACGACATGGTTTGGTACAAGAGTTTGTGGT
>lab04_158_4
CGTGTCTCTACTTGGTCATTTAGAGGAAGTAAAAGTCGTAACAAGGTTTCCGTAGGTGAACCTGCGGAAGGATCATTACTGAGCGCGAGGCCCCGCAGCGCGCAAGCTCTGCGGCGGTTGACCCTCCACCCGTGTGAACTCTTATCTGTTGCTTTGGCGGGCCGGGCTCGACCTGCCGGCTCCGGCTGGCGAGTGCCCGCCAGAGAAGCCCCAACTCGTGCTGTGAGTGTTGTCTGAGGAAATGTGGAATTAGTAAAACTTTCAACAACGGATCTCTTGGCTCTGGCATCGATGAAGAACGCAGCGAAATGCGATAAGTAATGTGAATTGCAGAATTTAGTGAATCATCGAATCTTTGAACGCACATTGCGCCCCCGGCATTCCGAGGGGCATGCCTGTTCGAGCGTCAGAACACCCCCTCAAGCCTGGCTTGGTCTTGGGGCTCGCCGGC
>lab04_159_26
CGTGTCTCTACTTGGTCATTTAGAGGAAGTAAAAGTCGTAACAAGGTTTCCGTAGGTGAACCTGCGGAAGGATCATTACTGCTTGCTTATGGCCGCTTAGGTGGGGAGACCCCCTCTGCGGTACGGCAACACACCCTTGTCTATGTATACCATTTGTTATTTCCCTCGGCGGGGCAACCCGCCGCTGGGGACAATAAAACCTCTTGTATTAAGCATTAAAACTTCTGAAACAAACCTAAATTATTACAACTTTCAACAATGGATCTCTTGGTTCTGGCATCGATGAAGAACGCAGCGAAATGCGATAAGTAGTGTGAATTGCAGACTTTAGTGAATCATCGAATCTTTGAACGCACATTGCGCCCCTTGGTATTCCATTGGGCATGCCTGTTCGAGCGTCATTTACACCCTCAAGCTCTGCTTGGTGTTGGGCGTCTGTCCCCGCTTTACG
>lab04_161_1
CGTGTCTCTACTTGGTCATTTAGAGGAAGTAAAAGTCGTAACAAGGTTTCCGTAGGTGAACCTGCGGAAGGATCATTAAATTTCGGTAGTTTACTACCGTTTGAAGGGGGTGGAAACCTTGAAAGAGGGAGTACATTCTGTTCTTAACCCTTGACTTTTTGCGTACTCATGTTTCCTCGGCAGGCTTGCCTGCCGATTGGACAATCAATAACCTTTTTTACTTTTTAATCAGCGTCTGATAAATTCTAATAATTACAACTTTCAACAACGGATCTCTTGGTTCTGGCATCGATGAAGAACGCAGCGAAATGCGATAAGTAGTGTGAATTGCAGAATTCAGTGAATCGTCGAATCTTTGAACGCACATTGCGCCCCTTGGTATTCCAGGGGGCATGCCTGTTCGAGCGTCATTTGTACTCTCAAGCCTTGCTTGGTGTTGGG
>lab04_162_49
CGTGTCTCTACTTGGTCATTTAGAGGAAGTAAAAGTCGTAACAAGGTTTCCGTAGGTGAACCTGCGGAAGGATCATTGTCGAAACCTGCCTAGCAGAACGACCCGCGAACCCGTGGCATGACATGCTGGGCTCGGGGGGCACCCGCCCCTCGCGTCCTCGCGGGCCGTGGAGGGACGCACCCGCGCCCTGCGCGGCTCGCAAACGAACCCCGGCGCGAGAAGCGCCAAGGAAATTGAGTACTAGGAGCGCGCCCCCGTAGCCTCGGCGTCGGGGGCGCGCCTTCTTCTGGTGATAATCTAAACGACTCTCGGCAACGGATATCTCGGCTCTCGCATCGATGAAGAACGTAGCGAAATGCGATACTTGGTGTGAATTGCAGAATCCCGTGAACCATCGAGTCTTTGAACGCAAGTTGCGCCCGAGGCCTCTTGGTCGAGGGCACGTCTGCCT
>lab04_163_2
CGTGTCTCTACTTGGTCATTTAGAGGAAGTAAAAGTCGTAACAAGGTTTCCGTAGGTGAACCTGCGGAAGGATCATTACATTCAGTAGCTTGCTACTGGTCGGGAGGCGCTGTAACTCCGCATAGTATTAATTTACTGATGAGCGGCAGGCCCTCTGTCTGTACCCTTGTCTCTTGCGCACTCATGTTTCCTCGGCGGGCTTGCCCGCCGATTGGACAAAACTATAACCTTTTTAATTTCAATCAGCGTCTGAAAAAACTTAATAATTACAACTTTCAACAACGGATCTCTTGGTTCTGGCATCGATGAAGAACGCAGCGAAATGCGATAAGTAGTGTGAATTGCAGAATTCAGTGAATCATCGAATCTTTGAACGCACATTGCGCCCCTTGG
>lab04_164_34
CGTGTCTCTACTTGGTCATTTAGAGGAAGTAAAAGTCGTAACAAGGTTTCCGTAGGTGAACCTGCGGAAGGATCATTATTTTAGTAGCTTGCTACAGCTCAGGGGTTCTATCAGACTGTATAGTAATGCTACTGATGAGCAGCATGAACCTCGAACCCAACCCTTGTTTTTTGTGTACCTATGTTTCCTCAGCGGATCATATCCGCTGGCTGGACATCTCTAACATACTTGAACATTCAATCAGCGTCTGAGAAACTTAATTATTACAACTTTCAACAACGGATCTCTTGGTTCTGGCATCGATGAAGAACGCAGCGAAATGCGATAAGTAGTGTGAATTGCAGAATTCAGTGAATCATCGAATCTTTGAACGCACATTGCGCCCCTTGGTATTCCATGGGGCATGCCTGTTCGAGCGTCATTTGTCTCTCAAGCTGTGCTTGGTG
>lab04_165_50
CGTGTCTCTACTTGGTCATTTAGAGGAAGTAAAAGTCGTAACAAGGTTTCCGTAGGTGAACCTGCGGAAGGATCATTAACCTTTCAAAACAGGGTGCGTCGCGGCCCCCGAGGTGCGGAAACAAGCCTCGAGCGGTTTGGGGTCCTCCCCTTCACGCGCGCACGACTGCCATCCTTACTTTACGAGCACCTTCTGTTCTCCCTCGGCGGGGCAACCTGCCGTTGGAACCGAATAAACTCTTTTTGCATCTAGCATTACCTGTTCCGAAACAAACAATCGTTACAACTTTCAACAATGGATCTCTTGGCTCTGGCATCGATGAAGAACGCAGCGAAATGCGATAAGTAGTGTGAATTGCAGAATTCAGTGAATCATCGAATCTTTGAACGCACATTGCGCCCCTGGTATTCCGTGGGGCATGCCGGTTCGAGCGTCATCTACACCCTCAAGC
>lab04_166_1
CGTGTCTCTATCCTCCGCTTATTGATATGCTTAAGTTCAGCGGGTATCCCTACCTGATCCGAGGTCAACCTGAAAAATATAAAAGGTTTAACGGCAATGGGATCTCACCAAGCTTATAAGACGTTTTGATTTAACTCTACTACGCCCGAAGTTGGAGAAACCCCGCCGAGGTCTTCGAGGCACGCCCGCCTTTACGGCGGACGATGCCCAATACCAAGCGGTGCTTGAGTGGTGTAATGACGCTCGAACAGGCATGCCCCTCGGAATACCAAGGGGCGCAATGTGCGTTCAAAGATTCGATGATTCACTGAATTCTGCAATTCACATTACTTATCGCAATTCGCCGCGTTCTTCATCGATGCGAGAACCAAGAGATCCGTTGTTGAAAG
>lab04_168_1
CGTGTCTCTACTTGGTCATTTAGAGGAAGTAAAAGTCGTAACAAGGTCTCCGTAGGTGAACCTGCGGAGGGATCATTACCGAGTTAGGGTCTCACCGGCCCGATCTCCCAACCCTTTGTCTACTTGACCATCGTTGCTTCGGCGAGCCCGTCCTCACGGACCGCCGGGGGGTTCTTCGCACCCCTTGGCCCGCGCACGTCGATAGCCCCCAAAATTAAAATCTTAACTAAACGTGTCTTGAATCTAAGTATTATTGTTAAATAAAAACAAAACTTTCAACAACGGATCTCTTGGTTCTGGCATCGATGAAGAACGCAGCGAAATGCGATAAGTAATGCGAATTGCAGAATTCCAGTGAGTCATCGAATCTTTGAACGCACATTGCGCCCTTTGGTATTCCGAAGGGGCATGCCTGTTCGAGCGTCATTATCACCCCTCAAGCCCTCGGCTT
>lab04_169_3
CGTGTCTCTACTTGGTCATTTAGAGGAAGTAAAAGTCGTAACAAGGTTTCCGTAGGTGAACCTGCGGAAGGATCATTAATAAATGGCGAAGCTTTCGAGCCTAGCTTTTATCATCCTATACACCTGTGAACTATTTGCCTTCGGGCACCAAACAAACATAATGTAATGAATGCAATCTACTATAATAAATACAACTTTCAACAACGGATCTCTTGGCTCTCACATCGATGAAGAACGCAGCGAAATGCGATAAGTAATGTGAATTGCAGAATTCAGTGAATCATCGAATCTTTGAACGCAAATTGCGCCCTTTGGTATTCCGAAGGGCATGCCTGTTTGAGTGTCTTATAACCTCACCCCTAATGTTTTATTACAATAGGTTGGTGCTTTGGGTGTTGCCATTTACCTGGCTCGCCTTAAATGTCTAAGTGGAATGCGTAATAAGTTCTCG
>lab04_170_1
CGTGTCTCTATCCTCCGCTTATTGATATGCTTAAGTTCAGCGGGTATCCCTACCTGATCCGAGGTCAAGAGTTAAAAAAAGTCTTACTGGACGCCACCGTATTGCTAACAAAGCGCGTTTTGTGCTGCGCTCCGAAATCTATACGCCGGCTGCCAATTGCTTTAAGGCGAGTCCACGCGCAAAGGCGGGACAAACACCCAACACCAAGCAGAGCTTGAAGGTACAAATGACGCTCGAACAGGCATGCCCCATGGAATACCAAGGGGCGCAATGTGCGTTCAAAGATTCGATGATTCACTGAATTCTGCAATTCACACTACTTATCGCATTTCGCTGCGTTCTCCATCGATGCCAGAACCAAGAGATCCGTTGTTGAAAGTTGTAATTATTAAGTTTTCCAGACGCTAGAATTAAAAATTAAAAGGTTATAG
>lab04_171_3
CGTGTCTCTACTTGGTCATTTAGAGGAAGTAAAAGTCATAACAAGGTTTCCGTAGGTGAACCTGCGGGAGGATCATTATTGAATTCGGCCTTTTGGCCTTATACATAATAACACTGTGAACCGTGGCTTCGGCCCAAACTTGAAGTCTTGAATGTGATAAATAATAACAAAATACAACTTTTAACAACGGATCTCTTGGCTCTCGCATCGATGAAGAACGCAGCGAAATGCGATAAGTAATGTGAATTGCAGAATTCAGTGTATCATCGAATCTTTGAACGCACCTTGCGCCTTCTGGTATTCCGGAAGGCATGCCTGTTTGAGTGTCATGAACACCTCACCCCCTCGGGTTTCCGATTGGGTGGATTTGGGCGCTGCCAGTCACATGGCTCGCCTTAAAAGCATTAGCGGTTGTTGACTTAATAAGTTTCGTCTTGTCGACCGCTTCTAA
>lab04_172_33
CGTGTCTCTACTTGGTCATTTAGAGGAAGTAAAAGTCGTAACAAGGTTTCCGTAGGTGAACCTGCGGAAGGATCATTACCGAGAGTTGTAGGCTTCTGTCTACCATCTCTTACCCATGTCTTTTGCGTACTATACGTTTCCTCGGCAGGTCCGCCTGCCGTTAGGACAAACTTAAACCATTTGCAGTTGCAGTCAGCGTCTGAAAAACTTAATAATTACAACTTTCAACAACGGATCTCTTGGTTCTGGCATCGATGAAGAACGCAGCGAAATGCGATAAGTAGTGTGAATTGCAGAATTCAGTGAATCATCGAATCTTTGAACGCACATTGCGCCCCTTGGTATTCCATGGGGCATGCCTGTTCGAGCGTCATTTGTACCTTCAAGCTCTGCTTGGTGTTGGGTGTTTGTCCCGCCTCTGTGCGTGGACTCGCCTTAAAGCAATTGGCAG
>lab04_175_9
CGTGTCTCTACTTGGTCATTTAGAGGAAGTAAAAGTCGTAACAAGGTTTCCGTAGGTGAACCTGCGGAAGGATCATTAGTGAATAACAGGACGTTCAATTTAACTTGAAGTCCGAACTCTCACATCTAACCCTGTGCATTTGTTTTGGTTAGTAGAGCGCTTGCGTTCGAACACCTCTTCATTTTACAAACACTAAGTCAAAGTATGTTTAAATTTATAACAAAACAAAACTTTCAACAACGGATCTCTTGGCTCTCGCATCGATGAAGAACGCAGCGAAATGTGATAAGTAATGTGAATTGCAGAATTCAGTGAATCATCGAATCTTTGAACGCATCTTGCACTCTCTGGTATTCCGGAGAGTATGTCTGTTTGAGTGTCATGAATTCTTCAACCCTCCTTTTCTTAGTGAATTGAGAGGAGTTTGGATTCTGAGTGTTGCTCCTAACCC
>lab04_176_1
CGTGTCTCTATCCTCCGCTTATTGATATGCTTAAGTTCAGCGGGTATTCCTACCTGATCCGAGGTCAACCATTGTAAAGATGGGGGTTTACCGGCCGGAGCGCGCCCTGGACCGCGAACGAGGGTAGAATCTACTACGTTCGGTACCAGGCCACGCCCGCCGCTGTCTTTAGGGGGCTGCGGTGCGCAGGCCCCCAACACCAAGCCGCGGGGGCTTGAGGGTTGAAATGACGCTCGAACAGGCATGCCCGCCAGGATACTGGCGGGCGCAATGTGCGTTCAAAGATTCGATGATTCACTGAATTCTGCAATTCACACTACTTATCGCATTTTGCTGCGTTCTTCATCGATGCCAGAACCAAGAGATCCGTTGTTGAAAGTTGTAACTATTATGTTTTTTCAGTACGCTGATTGCAACTGCAAAGGGTTTGAATGTTGTCCAATCGGCGGGC
>lab04_177_11
CGTGTCTCTACTTGGTCATTTAGAGGAAGTAAAAGTCGTAACAAGGTCTCCGTAGGTGAACCTGCGGAGGGATCATTACTGAGTTTTTAACTCTCCAAACCATGTGAACTTACCACTGTTGCCTCGGTGGATGGTGCTGTCTCTCGGGACGGCGCCACCGCCGGTGGACTACCTAAACTCTGTTAATTTTTGTCAATCTGAATCAAACTAAGAAATAAGTTAAAACTTTCAACAACGGATCTCTTGGTTCTGGCATCGATGAAGAACGCAGCGAAATGCGATAAGTAATGTGAATTGCAGAATTCAGTGAATCATCGAATCTTTGAACGCACATTGCGCCCATTAGTATTCTAGTGGGCATGCCTGTTCGAGCGTCATTTCAACCCTTAAGCCTAGCTTAGTGTTGGGAGACTGCCTAATACGCAGCTCCTCAAAACCAGTGGCGGAGTCG
>lab04_178_9
CGTGTCTCTACTTGGTCATTTAGAGGAAGTAAAAGTCGTAACAAGGTTTCCGTAGGTGAACCTGCGGAAGGATCATTACCGAAGTACAGGCCCCTTCGGGGGCTAAACTTCCACCCTTTGTTTATCACACTTTGTTGCTTTGGCGAGACGCCCCTGGGCCACCGGCTTCGGCTGGTGAGTGCTCGCCGGAGAAAACCCAAACCCAAACCTTTTTTAGTGTTGTCTGAGAACTATTTTAATAATTAAAACTTTCAACAACGGATCTCTTGGCTCTGGCATCGATGAAGAACGCAGCGAAATGCGATAAGTAATGTGAATTGCAGAATTCAGTGAATCATCGAATCTTTGAACGCACATTGCGCCCCTTGGTATTCCGGGGGGCATGCCTGTTCGAGCGTCATTATCACCCTCAAGCTCAGCTTGGTGTTGGGGCCTGCCCGTCACAGGGCAG
>lab04_179_3
CGTGTCTCTATCCTCCGCTTATTGATATGCTTAAGTTCAGCGGGTATCCCTACCTGATCCGAGGTCAAAAGTTAAAAAAGGCTTATGGACGCAAGTCTTTCGGCTAGAATCGCAAAATGTGCTGCGCTTCAATACCAAAACACTGGCTGCCAATTGCTTTAAGGCGAGTCCAAACGCAAAGGAGAGGACAAACACCCAACACCAAGCAAAGCTTGAGGGTACAAATGACGCTCGAACAGGCATGCCCCATGGAATACCAAGGGGCGCAATGTGCGTTCAAAGATTCGATGATTCACTGAATTTTGCAATTCACACTACTTATCGCATTTCGCTGCGTTCTTCATCGATGCCAGAACCAAGAGATCCGTTGTTGAAAGTTGTAATTATTAAGTTTTCCAGACGCTGATTAGAAAATTAAAAGGTTATAAGTTTGTCCAGTCGGCGGCAAGCC
>lab04_180_3
CGTGTCTCTACTTGGTCATTTAGAGGAAGTAAAAGTCGTAACAAGGTTTCCGTAGGTGAACCTGCGGAAGGATCACTAGAGATTTCGCCCTCCGGGGCTCTCTTTTTCTTCACACACCCCCTGTGCACTTTGGCTGCCGCTTCATTGCGGTGGTCTTTTATAATTACCATACCCATATACACAAGTCATTGAATGTAAAATCGTTATAAACTAATATAACTTTCAACAACGGATCTCTTGGTTCTCGCATCGATGAAGAACGCAGCGAATTGCGATAAGTGATGTGAATTGCAGAATTCAGTGAATCATCGAATCTTTGAACGCATCTTGCGCTCTTTGGTATTCCGAAGAGCATGCCTGTTTGAGTGTCATGAAACTCTCACCTGCAGCACTCTTTTATTAGAGGGCTGGAGCGTGGACGTGAGTGCTGCTGGTGCCCTCGGCTGCATCG
>lab04_181_10
CGTGTCTCTACTTGGTCATTTAGAGGAAGTAAAAGTCGTAACAAGGTTTCCGTAGGTGAACCTGCGGAAGGATCACTAAAGTAAACGCCCTCCGGGGCTCTCTTTATTCACACACCCCTGTGCACTTTGGCCACCTGCCGCGCTTCACTGCGTTAGTAGGTGTGTCTTTATAATTATACCCATATACACAAGTCATTGAATGTAAAATCGTTATAAACTAATATAACTTTCAACAACGGATCTCTTGGTTCTCGCATCGATGAAGAACGCAGCGAATTGCGATAAGTAATGTGAATTGCAGAATTCAGTGAATCATCGAATCTTTGAACGCATCTTGCGCTCTTTGGTATTCCGAAGAGCATGCCTGTTTGAGTGTCATGAAACTCTCACCTCCAGCCTTCTTTAATTAGAGGTGTTGGGGCGTGGACGTGAGTGCTGCTGGTGCCCTGGT
>lab04_182_1
CGTGTCTCTACTTGGTCATTTAGAGGAAGTAAAAGTCGTAACAAGGTCTCCGTAGGTGAACCTGCGGAGGGATCATTACCGAGTTAGGGTCTCACCGGCCCGATCTCCCAACCCTTTGTCTACTTGACCATCGTTGCTTCGGCGAGCCCGTCCTCACGGACCGCCGGGGGGTCTTTGTACCCCTTGGCCCGCGCTCGTCGATAGCCCCTAAATTTAAAAAATCTTAACTAAACGTGTCTTGAATCTAAGTATTATTGTTAAAATAAAAACAAAACTTTCAACAACGGATCTCTTGGTTCTGGCATCGATGAAGAACGCAGCGAAATGCGATAAGTAATGCGAATTGCAGAATTCCAGTGAGTCATCGAATCTTTGAACGCACATTGCGCCCTTTGGTATTCCGAAGGGCATGCCTGTTCGAGCGTCATTATCACCCC
>lab04_183_20
CGTGTCTCTACTTGGTCATTTAGAGGAAGTAAAAGTCGTAACAAGGTCTCCGTAGGTGAACCTGCGGAGGGATCATTACTGAGCTCGGGCTAACCGCCCGACCTCCCAACCCTTCTGTCGTCTCCGACCGCGTTGCCTCGGGGGTCCCGCCGTCTGGCGGCCCCCGGAGGACCACTTAACTCTGCGTAACCGTCGTCCGAGTCTAAACGAAATTTGAAACACAACTTTCAACAACGGATCTCTTGGCTCTGGCATCGATGAAGAACGCAGCGAAATGCGATAAGTAATGTGAATTGCAGAATTCCGTGAATCATCGAATCTTTGAACGCACATTGCGCCCCTCGGTATTCCGGGGGGCATGCCTGTTCGAGCGTCATTACACCACTCAAGCCTCGGCTTGGTCTTGGGCGTCGCGGTCCCCGCGTGCCTCAATGTCGCCGGCTGGTGCGAC
>lab04_185_2
CGTGTCTCTATCCTCCGCTTATTGATATGCTTAAATTCAGCGGGTATCCCTACCTGATCCGAGGTCAAAAGTGAAAAAGAGGCTTCATGGATGCCGCTGTTTAGAGACTAAGACGCAAAATGTGCTGCGCTTACTAACCAAAAACACTGGCTGCCAATTACTTTAAGGCGAGTCTGCATAAACAGACAAAACGCCCAACACCAAGCAAAGCTTGAGGGTACAAATGACGCTCGAACAGGCATGCCCCATGGAATACCAAGGGGCGCAATGTGCGTTCAAAGATTCGATGATTCACTGAATTCTGCAATTCACACTACTTATCGCATTTCGCTGCGTTCTTCATCGATGCCAGAACCAAGAGATCCGTTGTTGAAAGTTGTAATTATTATGTATAATTCAGACGCTGATTGAAGATTTAACAAGGTTATAGGTTTTGTCCAACCGG
>lab04_186_1
CGTGTCTCTATCCTCCGCTTATTGATATGCTTAAGTTCAGCGGGTATCCCTACCTGATCCAAGGTCAACCTGTAAAAAAATAAAGGTTTCAGTCGGCAGAAGTCCTCTCCATTGACAGACGTTATTGAATAAATTCTACTACGCCTAAAGCCGGTGAGGCCTCGCCGAGGTCTTTAAGGCGCGCCCAACTAAGGACGACGCCCAATACCAAGCATAGCTTGAGTGGTGTAATGACGCTCGAACAGGCATGCCCCTCGGAATACCAAGGGGCGCAATGTGCGTTCAAAGATTCGATGATTCACTGAATTCTGCAATTCACACTACTTATCGCATTTCGCTGCGTTCTTCATCGATGCCAGAACCAAGAGATCCGTTGTTGAAAGTTGTAAATAATTAAGTTTCTCAGACGCTGATTGAATGTTCAAGTATGTTAGAGATGTCCAGCCAGCGG
>lab04_188_1
CGTGTCTCTACTTGGTCATTTAGAGGAAGTAAAAGTCGTAACAAGGTTTCCGTAGGTGAACCTGCGGAAGGATCATTAAAAAGGATGCCGGGAAACCGGTAGACCCCACCCGTGTCTATCTACTCTTGTTGCTTTGGCAGGCCGTGGCCTTCCACCGCGGGTTCTGCCCGTGCGTGCCTGCCAGAGGACCAAACTCTGAATTTTAGTGATGTCTGAGTACTATATAATAGTTAAAACTTTCAACAACGGATCTCTTGGTTCTGGCATCGATGAAGAACGCAGCGAAATGCGATAAGTAATGTGAATTGCAGAATTCAGTGAATCATCGAATCTTTGAACGCACATTGCGCCCCCTGGTATTCCGGGGGGCATGCCTGTTCGAGCGTCATTTCACCACTCAAGCCTCGCTTGGTATTGGGCAACGCGGTCCGCCGCGTGCCTCAAATCGACC
>lab04_189_3
CGTGTCTCTATCCTCCGCTTATTGATATGCTTAAGTTCAGCGGGTAGTCCTACCTGATTTGAGGTCTAGCAAAAAGTAATTGCCCGAGGGCTGGTTGTGAGCAGGCGTCACCGACCGTGCGAGACGAAACTTATTACGTCAAGCCATAGGCCGATGTTCCCACTAAGGTCTTTGAGGCGAGCCGTGTGACCGGCAGACGCCCAACTCCAAGTCCACCGCCGGGTCAGAAACCCGTGGGGATTGATTTTATAAGACACTCAAACAGGCATGCCTCTCGGAATACCAAGAGGCGCAAGGTGCGTTCAAAGATTCGATGATTCACTGAATTCTGCAATTCACATTACTTATCGCATTTCGCTGCGTTCTTCATCGATGCGAGAGCCAAG
>lab04_191_1
CGTGTCTCTACTTGGTCATTTAGAGGAAGTAAAAGTCGTAACAAGGTCTCCGTAGGTGAACCTGCGGAGGGATCATTACAAGAACGCCCGGGCTTCGGCCTGGTTATTCATAACCCTTTGTTGTCCGACTCTGTTGCCTCCGGGGCGACCCTGCCTTCGGGCGGGGGCTCCGGGTGAACACTTCAAACTCTTGCGTAACTTTGCAGTCTGAGTAAACTTAATTAATAAATTAAAACTTTTAACAACGGATCTCTTGGTTCTGGCATCGATGAAGAACGCAGCGAAATGCGATAAGTAATGTGAATTGCAGAATTCAGTGAATCATCGAATCTTTGAACGCACATTGCGCCCCTTGGTATTCCATGGGGCATGCCTGTTCGAGCGTCATTTGTCTCTCAAGCTGTGCTTGGTGTTGGATGTTTGTCCATTCTCTTGTGCCTGGACTCATC
>lab04_194_2
CGTGTCTCTACTTGGTCATTTAGAGGAAGTAAAAGTCGTAACAAGGTTTCCGTAGGTGAACCTGCGGAAGGATCATTACAATTCAGTAGCTTGCTGCTGTCGGGAGGCGCTGTAAGTCCGCATAGTTTAATTACTGATGAGCGGCAGGCCCTCTGTCTGGACCCTTGTCTTTTGCGCACTCATGTTTCCTCGGCGGGCTTGCCCGCCGATTGGACAAAACTATAACCTTTTTAATTTTAATCAGCGTCTGAAAAAACTTAATAATTACAACTTTCAACAACGGATCTCTTGGTTCTGGCATCGATGAAGAACGCAGCGAAATGCGATAAGTAGTGTGAATTGCAGAATTCAGTGAATCATCGAATCTTTGAACG
>lab04_195_2
CGTGTCTCTACTTGGTCATTTAGAGGAAGTAAAAGTCGTAACAAGGTTTCCGTAGGTGAACCTGCGGAAGGATCATTACCGAGATAGGGTGCCGGCCTAAACCCCCGGCGCCCGACCTCCAACCCATTGTCTACCATACCTCTGTTGCCTCGGCGGGTCGTCGAGCACCTAGTAATAGGTCTCGCCGTCGGCTCCCAGGAGCCCTCGTGCGCCCGTCGAAGGATTTAAATAAACCACATTTGAAACCAGCCCTCTGAGTGAAATTAGAATACTTCAAAACTTTCAACAACGGATCTCTTGGTTCTCGCATCGATGAAGAACGCAGCGAAATGCGATAAGTATTGTGAATTGCAGAATTCAGTGAATCATCGAATCTTTGAACGCACATTGCGCCCCTTGGTATTCCGGGGGGCATGCCTGTTCGAGCGTCATTTAAGAACCTCAAGCGCAG
>lab04_197_2
CGTGTCTCTACTTGGTCATTTAGAGGAAGTAAAAGTCGTAACAAGGTCTCCGTAGGTGAACCTGCGGAGGGATCATTACACAAATATGAAGCCGGACTGGGATAGGGCCTCGCTGCCTTGCCCGTCTGGCGCTATATTCACCCATGTCTTTTTGCGTACTACTTGTTTCCTTGGCGGGTCCGCCCGCCAATTGGACCTTATTCAAACCTTTTTTTCAGTTGCAATCAGCGTCAGCAAAACAAATGTAATCAATTACAACTTTCAACAACGGATCTCTTGGTTCTGGCATCGATGAAGAACGCAGCGAAATGCGATAAGTAGTGTGAATTGCAGAATTCAGTGAATCATCGAATCTTTGAACGCACATTGCGCCCCTTGGTATTCCAAAGGGCATGCCTGTCGAGCGTCATTTG
>lab04_198_3
CGTGTCTCTACTTGGTCATTTAGAGGAAGTAAAAGTCGTAACAAGGTTTCCGTAGGTGAACCTGCGGAAGGATCATTACCTAGAGTTTGTAGACTTCGGTCTGCTACCTCTTACCCATGTCTTTTGAGTACCTTCGTTTCCTCGGCGGGTCCGCCCGCCGATTGGACAACATTCAAACCCTTTGCAGTTGCAATCAGCGTCTGAAAAAACATAATAGTTACAACTTTCAACAACGGATCTCTTGGTTCTGGCATCGATGAAGAACGCAGCGAAATGCGATAAGTAATGTGAATTGCAGAATTCAGTGAATCATCGAATCTTTGAACGCACATTGCGCCCCCTGGTATTCCGGGGGGCATGCCTGTTCGAGCGTCATTTCACCACTCAAGCCTCGCTTGGTATTGGGCAACGCGGTCCGCCGCGTGCCTCAAATCGTCCGGCTGGGTCTTCT
>lab04_199_2
CGTGTCTCTACTTGGTCATTTAGAGGAAGTAAAAGTCGTAACAAGGTTCCCGTAGGTGAACCTGCGGAAGGATCATTACCTAGAGTTTGTAGGCTTCGGTCTGCTACCTCTTACCCATGTCTTTTGAGTACCTTCGTTTCCTCGGCGGGTCCGCCCGCCGATTGGACAACATTCAAACCCTTTGCAGTTGCAATCAGCGTCTGAAAAAACATAATAGTTACAACTTTCAACAACGGATCTCTTGGTTCTGGCATCGATGAAGAACGCAGCGAAATGCGATAAGTAGTGTGAATTGCAGAATTCAGTGAATCATCGAATCTTTGAACGCACATTGCGCCCCCTGGTATTCCGGGGGGCATGCCTGTTCGAGCGTCATTTCACCACTCAAGCCTCGCTTGGTATTGGGCAACGCGGTCCGCCGCGTGCCTCAGATCGACCGGCTGGGTCTTCT
>lab04_201_2
CGTGTCTCTACTTGGTCATTTAGAGGAAGTAAAAGTCGTAACAAGGTTTCCGTAGGTGAACCTGCGGAAGGATCATTACAGAGTTCATGCCCTTCGGGGTAGATCTCCCACCCTTGAATATTATACCTTAGTTGCTTTGGCAGGCCGGGGCAACCCCCCGGGCTCAGGCCTGGGAGTGCCTGCCAGAGGAAACAAACTCTGTTTTTAGTGATGTCTGAGTACTATATAATAGTTAAAACTTTCAACAACGGATCTCTTGGTTTTGGCATCGATGAAGAACGCAGCGAAATGCGATAAGTAATGTGAATTGCAGAATTCAGTGAATCATCGAATCTTTGAACGCACATTGCGCCCCGTGGTATTCCGCGGGGCATGCCTGTTCGAGCGTCATTTCAACCCATCAAGCCTCGGCTTGGTCTTGGGG
>lab04_202_3
CGTGTCTCTACTTGGTCATTTAGAGGAAGTAAAAGTCGTAACAAGGTTTCCGTAGGTGAACCTGCGGAAGGATCATTAGTGAATATTAGCGCATCTCTTCGGAGAGCGTGACCTCCACTTTCTAACTCTGTGCATTTATTTGGCGGCTCTGAAGATGTAACAGTCTACTTAGCTGCGGCTCATTTTATAACACTAGTTAAAGTATGTAACAAAATATCGAAAACAAAAAAAACTTTCAACAACGGATCTCTTGGCTTGCTCATCGATGAAGAACGCAGCGAAATGTGATAAGTAATGTGAATTGCAGAATTCAGTGAATCATCGAATCTTTGAACGCACCTTGCGCTCCGTGGTATTCCGCGGAGCATGTCTGTTTGAGTGTCATGAACTCTTCAACCCACCAGTTTCTTGTAAATTGGATTGGTGTTTGGATTTTGAGTTGTTGTTATTC
>lab04_204_5
CGTGTCTCTACTTGGTCATTTAGAGGAAGTAAAAGTCGTAACAAGGTTTCCGTAGGTGAACCTGCGGAAGGATCATTACAATTCAGTAGCTTGCTACTGGTCGGGAGGTGCTGTAAGTCCGCATAGTTTAATTACTGATGAGCGGCGAGCCCTCTGTCTGTACCCTTGTCTTTTGCGCACTCATGTTTCCTCGGCGGGCTTGCCCGCCGACTGGACAAACTTATAACCTTTTTAATTTTCAATCAGCGTCTGAAAAACTTAATAATTACAACTTTCAACAACGGATCTCTTGGTTCTGGCATCGATGAAGAACGCAGCGAAATGCGATAAGTAGTGTGAATTGCAGAATTCAGTGAATCATCGAATCTTTGAACGCACATTGCGCCCCTTGGTATTCCATGGGGCATGCCTGTTCGAGCGTCATTTGTACCCTCAAGCTTTGCTTGGTGTT
>lab04_207_14
CGTGTCTCTACTTGGTCATTTAGAGGAAGTAAAAGTCGTAACAAGGTCTCCGTAGGTGAACCTGCGGAGGGATCATTAACCGTAACACAGACTCGGTGCGGACTTCGGTCCCCGAGGAAATGTCACACCCTTTGTTGTCCGACCACGTTGCCTCGGGGGTGACCCTGCCTTCGGGCTCGTCCCCCCGGTGGACCAAACCAAACTCTTGCGTAACTTTGCAGTCTGAGTGATTTATAAATAAATCAAAACTTTCAACAACGGATCTCTTGGTTCTGGCATCGATGAAGAACGCAGCGAAATGCGATAAGTAATGTGAATTGCAGAATTCAGTGAATCATCGAATCTTTGAACGCACATTGCGCCCCGTGGTATTCCGCGGGGCATGCCTGTTCGAGCGTCATTACACCACTCAAGCCTCGCTTGGTATTGGGCGACGCGGTCCGCCGCGCGC
>lab04_208_4
CGTGTCTCTATCCTCCGCTTATTGATATGCTTAAGTTCAGCGGGTAATCCTACCTGATTTGAGGCCACACAGTAAAGTAGCGTCTCATAGTGAGAGCATGATTAGAAGCAGACGGCATCAAGCCTTGGCCAGGTGTTACCCTGTCCCCGATGAATACTTATTACATCGAGTCGAACCAAGTCATAGACAAGTCCAGCTAATAGTTTTAAGGCGAGCCACTTTGCAGCAGCAACACCCAAATCCAAGCCTTGATTAGTAAAACCAATCAAGGTTGAGGTTGTTCACGACACTCAAACAGGCATGCCCGTCGGAATACCAACGGGCGCAAGGTGCGTTCAAAGATTCGATGATTCACTGAATTCTGCAATTCACATTACTTATCGCATTTCGCTGCGTTCTTCATCGATGCGAGAGCCAAAG
>lab04_209_2
CGTGTCTCTATCCTCCGCTTATTGATATGCTTAAGTTCAGCGGGTATCCCTACCTGATCCGAGGTCAAAGACGGTAATGTTGCTTCGTGGATGCGGGCCACGCCCCCTCGCAGACGCAATTGTGCTGCGCGAGAGGAGGCAAAGACCGCTGCCAATGAATTTGGGGCGAGTCCGCGCGCAGAGGCGGGACAGACGCCCAACACCAAGCAGAGCTTGAGGGTGTAGATGACGCTCGAACAGGCATGCCCCACGGAATACCGAGGGGCGCAATGTGCGTTCAAAGATTCGATGATTCACTGAATTCTGCAATTCACACTACTTATCGCATTTCGCTGCGTTCTTCATCGATGCCAGAGCCAAAGAGATCCATTGTTGAAAGTTGTAACGATTATTTGTATCAGAACAGGTAATGCTAGATG
>lab04_211_8
CGTGTCTCTACTTGGTCATTTAGAGGAAGTAAAAGTCGTAACAAGGTTTCCGTAGGTGAACCTGCGGAAGGATCATTACTTTCAGTACTTGGGGGTTGTAAGCCTATATCACTATAGCTTGCCCCTACCTGAACCCTTGTCTTTTGCGTACCTATGTTTCCTCGGTGGGCTTGCCCGCCGGCTGGACAAACTTATAACCTTTTTAATTTTCAATCAGCGTCTGAATAAACATAATAATTACAACTTTCAACAACGGATCTCTTGGTTCTGGCATCGATGAAGAACGCAGCGAAATGCGATAAGTAGTGTGAATTGCAGAATTCAGTGAATCATCGAATCTTTGAACGCACATTGCGCCCCTTGGTATTCCATGGGGCATGCCTGTTCGAGCGTCATTTGTACCCTCAAGCTATGCTTGGTGTTGGGTGTTTGTCCTCTCCTCTGCGATTGG
>lab04_212_1
CGTGTCTCTACTTGGTCATTTAGAGGAAGTAAAAGTCGTAACAAGGTTTCCGTAGGTGAACCTGCGGAAGGATCATTAATGATTAACTGTCTGTCGAGCTTGCTCACAGGCTTATCATATCCATAACACCTGTGCACTTGTCGGATGGCTTAGTGAAGACCGCAAGGTTGGAACTATCCATCTACTTTACATAACAATTTAGTAACAAATGTAGTCTTATTATAACATAATAAAACTTTCAACAACGGATCTCTTGGCTCTCGCATCGATGAAGAACGCAGCGAAATGCGATAAGTAATGTGAATTGCAGAATTCAGTGAATTATCGAATCTTTGAACGCACCTTGCGCTCCCTGGTATTCCGGGGAGCATGCCTGTTTGAGTGTCATGAAAACCCTCAACCTTAGATTGGTTAACACCTTTCTTTGGCTTGGATTTGGACGTTTGCCGAT
>lab04_213_2
CGTGTCTCTACTTGGTCATTTAGAGGAAGTAAAAGTCGTAACAAGGTTTCCGTAGGTGAACCTGCGGAAGGATCATTATAAAATGCAGCTTGCTGCTTCTATATATCTTACACCTGTGAACTATTGCCTTCGGGCCAACAAACATAATGTAACGAATGTAAATTATTATAACAAAATATAACTTTCAACAACGGATCTCTTGGCTCTCACATCGATGAAGAACGCAGCGAAATGCGATAAGTAATGTGAATTGCAGAATTCAGTGAATCATCGAATCTTTGAACGCAAATTGCGCCCTTTGGTATTCCGAAGGGCATGCCTGTTTGAGTGTCTTATAAACCTCACCCCTTACTGTTTGTTCAGTAAGCGGTGCTTTGGGTGCTGCCATTGGCTCGCCTTAA
>lab04_215_1
CGTGTCTCTATCCTCCGCTTATTGATATGCTTAAGTTCAGCGGGTAGTCCTGACTGATTTGAGGTCTAAAGCTTATGATGTATTATAACGCATTAGAAGCACCACTGACTTTAAAGAAGACGTCCTCAGCGAAATAATTATTACGCCGAGTCAAACCGTCTATTTCAAATGGGTTGCTCGTATATTTCAGTTGAGTCGGCTTGACGCCGGCAGACAACCATAATCCAAGCCCACGCTTATCTCGGTTACAAAATAAGGGGGTTGAGAGTTTCATGACACTCAAACAGACATACTCTTCGGAATACCAAAG
>lab04_217_11
CGTGTCTCTACTTGGTCATTTAGAGGAAGTAAAAGTCGTAACAAGGTTTCCGTAGGTGAACCTGCGGAAGGATCATTAATGAATTTTAGGCCCTAGTCTTAACTGATAAGGGCTGGTTCTATCCATAACACCTGTGCACTGTTGGATGCTTGCATCCACTTTTAAACTAAACATTATTGTAACAAATGTAGTCTTATTATAACATAATAAAACTTTCAACAACGGATCTCTTGGCTCTCGCATCGATGAAGAACGCAGCGAAATGCGATAAGTAATGTGAATTGCAGAATTCAGTGAATCATCGAATCTTTGAACGCACCTTGCGCTCCTTGGTATTCCGAGGAGCATGCCTGTTTGAGTGTCATGATACCCTCAAACCCAAGTTTTGGATTTCGGTCCATGCTTGAGTTTGGATTTGGATGTTTGCCGGTGATGAACCG
>lab04_218_4
CGTGTCTCTATCCTCCGCTTATTGATATGCTTAAGTTCAGCGGGTATCCCTACCCGATCCGAGGTCAACCTGTGATTGAGGTTTAACGGCGCGTCCGGTCATCCTCGCCAGCGAATTGATGAAACCACAACGCTGAGATTCAAACCGTCCAGCCGATCACTTCGAGGCGCGGCAGACTGCCGTCGCCCAATACCAAGCCAGGCTTGAGGGGTGTAATGACGCTCGAACGGGCATGCCCTTCGGAATGCCAAAGGGCGCAATGTGCGTTCAAAGATTCGATGATTCACTGAATTCTGCAATTCACATTACTTATCGCATTTCGCTGCGTTCTTCATCGATGCCAGAACCAAGAGATCCGTTGTTGAAAGTTTTGATTGATTTGTTTTCAATACTCCGACGCAAAGACGCAGTGTGTTGGGTTGGACCTCTGGGGACTCCCGGACGTGACGTC
>lab04_219_10
CGTGTCTCTACTTGGTCATTTAGAGGAAGTAAAAGTCGTAACAAGGTTTCCGTAGGTGAACCTGCGGAAGGATCATTACAGAGTTCATGCCCTCACGGGTAGATCTCCCACCCTTGAATACTATACCTTAGTTGCTTTGGCAGGCCGTGGAAACACCCTGGGCTTCGGCTCGGGCGTGCCTGCCAGAGGAAACAAACTCTGTTTTTAGTGATGTCTGAGTACTATATAATAGTTAAAACTTTCAACAACGGATCTCTTGGTTCTGGCATCGATGAAGAACGCAGCGAAATGCGATAAGTAATGTGAATTGCAGAATTCAGTGAATCATCGAATCTTTGAACGCACATTGCGCCCCGTGGTATTCCGCGGGGCATGCCTGTTCGAGCGTCATTTCAACCCATCAAGCTTCGGCTTGGTCTTGGGGCCTGCGGTTTCGCAGCCTCTAACCCAG
>lab04_220_2
CGTGTCTCTATCCTCCGCTTATTGATATGCTTAAGTTCAGCGGGTATCCCTACCTGATCCGAGGTCAAAAGTGTAAAATAGGCTTATGGACGCCAGTATTACCGGATAGAATCGCAAATTGTGCTGCGCTTCAATACCAAAACACTGGCTGCCAATTATTTTAAGGCGAGTCCAATCGCAAAGGAGAGGACAAACACCCAACACCAAGCAGAGCTTGAGGGTACAAATGACGCTCGAACAGGCATGCCCCATGGAATACCAAGGGGCGCAATGTGCGTTCAAAGGTTCGATGATTCACTGAATTCTGCAATTCACACTACTTATCGCATTTCGCTGCGTTCTTCATCGATGCCAGAACCAAGAGATCCGTTGTTGAAAGTTGTAATAAATTAAGTTTCTCAGACGCTGATTGAATGTTCAAGTATGTTAGAGATGTCCAGCCAGCGGATAT
>lab04_221_4
CGTGTCTCTACTTGGTCATTTAGAGGAAGTAAAAGTCGTAACAAGGTTTCCGTAGGTGAACCTGCGGAAGGATCATTAATGATTGAACGTCTGTCGAGCTTGCTCACAGGCACATCATATCCATAACACCTGTGCACTTGTCGGATGGCTTAGTGAAGACCGCAAGGTTGGATCTATCCATCTACTTTACATAACAATTCTGTAACAAATGTAGTCTTATTATAACATAATAAAACTTTCAACAACGGATCTCTTGGCTCTCGCATCGATGAAGAACGCAGCGAAATGCGATAAGTAATGTGAATTGCAGAATTCAGTGAATCATCGAATCTTTGAACGCACCTTGCGCTCCTTGGTATTCCGAGG
>lab04_223_18
CGTGTCTCTACTTGGTCATTTAGAGGAAGTAAAAGTCGTAACAAGGTTTCCGTAGGTGAACCTGCGGAAGGATCATTACCGAGAGTTGTAGGCTTCTGTCTACCATCTCTTACCCATGTCTTTTGCGTACTACACGTTTCCTCGGCAGGTCCGCCTGCCGCTAGGACAAAATTAAACCATTTGCAGTTGCAGTCAGCGTCTGAAAAACTTAATAATTACAACTTTCAACAACGGATCTCTTGGTTCTGGCATCGATGAAGAACGCAGCGAAATGCGATAAGTAGTGTGAATTGCAGAATTCAGTGAATCAATCGAATCTTTGAACGCACATTGCGCCCCTTGGTATTCCATGGGGCATGCCTGTTCGAGCGTCATTTGTACCTTCAAGCTCTGCTTGGTGTTGGGTGTTTGTCCCGCCTTTGCGCGTGGACTCGCCTTAAAGCAATTGGCA
>lab04_224_1
CGTGTCTCTATCCTCCGCTTATTGATATGCTTAAGTTCGGCGGGTATCCCTACCCGATCCGAGGTCAACCTGAGGTGTGATTTAACGGCCGTGAGGGCCCGAGACTCCGCGGCGAGACGTGATGCCACAACGCTGGGAGACGGGACCGCTCAGCCGGAGACTTTGAGGCGCGCGGGGGATTGCTCCCCCGCGAAGACGCCCAATACCCAGCGAGGCTGGAGTGGTGTAATGACGCTCGAACGGGCATGCCCCCCGGAATACCAGGGGGCGCAATGTGCGTTCAAAGATTCGATGATTCACTGAATTCTGCAATTCACATTACTTATCGCATTTCGCTGCGTTCTTCATCGATGCCAGAACCAAGAGATCCGTTGTTGAAAGTTTTTGTTTCGATTTACTCGTAAACTCCGACGCAGAGATGCAGTGCTAAGTGGTCCTCCGGGGGCGCCCC
>lab04_225_2
CGTGTCTCTACTTGGTCATTTAGAGGAAGTAAAAGTCGTAACAAGGTTTCCGTAGGTGAACCTGCGGAAGGATCATTACATTCAGTAGCTTGCTACTGTTAGGGGGGTCTGTCAGCCTGTATAGTATCACTACTGATGAGCAGCGCGACCCTCTGTCTGTACCCTTGTCTTTTGCGTACTCATGTTTCCTCGGCGGGTTTACACCCGCCGGCTGGACAACTCTATAACCTTTTTAATTTTCAATCAGCGTCTGAAAAACCTAATAATTACAACTTTCAACAACGGATCTCTTGGTTCTGGCATCGATGAAGAACGCAGCGAAATGCGATAAGTAGTGTGAATTGCAGAATTCAGTGAATCATCGAATCTTTGAACG
>lab04_226_4
CGTGTCTCTATCCTCCGCTTATTGATATGCTTAAGTTCAGCGGGTATCCCTACCTGATCCGAGGTCAAAAGTGAAAAAGAGGCTTCATGGATGCCGCTGTTTAGAGACTAAGACGCAAAATGTGCTGCGCTTACTACCAAAAACACTGGCTGCCAATTACTTTAAGGCGAGTCTGCATAAACAGACAAAACGCCCAACACCAAGCAAAGCTTGAGGGTACAAATGACGCTCGAACAGGCATGCCCCATGGAATACCAAGGGGCGCAATGTGCGTTCAAAGATTCGATGATTCACTGAATTCTGCAATTCACACTACTTATCGCATTTCGCTGCGTTCTTCATCGATGCCAGAACCAAGAGATCCGTTGTTGAAAGTTGTAATTATTATGTATAATTCAGACGCTGATTGAAGATTTAAACAAGGTTTATAGGGTTTTGTCCAACGGCGAGC
>lab04_227_7
CGTGTCTCTATCCTCCGCTTATTGATATGCTTAAGTTCAGCGGGTATTCCTACCTGATCCGAGGTCAACATTCAGAAGTTGGGGTTTTACGGCATGGCCGCGCCGCGTTCCAGTTGCGAGGTGTTAGCTACTACGCAATGGAGGCTGCAGCGAGACCGCCAATGTATTTCGGGGGCGGCACCGCCAGAAGGCAGAGCCGATCCCCAACACCAAACCCGGGGGCTTGAGGGTTGAAATGACGCTCGAACAGGCATGCCCGCCGGAATACCAGCGGCGCAATGTGCGTTCAAAGATTCGATGATTCACTGAATTCTGCAATTCACATTACTTATCGCATTTTGCTGCGTTCTTCATCGATGCCAGAACCAAGAGATCCGTTGTTGAAAGTTTTGATTTTATTTGTTTGTTTTACTCTAGAAGTTACAATAAGAAACATTAGAGTTTGGGTCC
>lab04_228_1
CGTGTCTCTATGGTCATTTAGAGGAAGTAAAAGTCGTAACAAGGTTTCCGTAGGTGAACCTGCGGAAGGATCATTACCGAAGTACAGGCCCTCTCGAGGGCTAAACTTCCACCCTTTGTTAACTATACCTTTTGTTGCTTTGGCGGACCGCCCTCGGCCACCGGCTTCGGCTGGTGAGCGTCCGCTAGAGACCCCAAACCCAAACCCATATTAGTGTCGTCTGAAAACAAGTTTAAATTATTAAAACTTTCAACAACGGATCTCTTGGCTCTGGCATCGATGAAGAACGCAGCGAAATGCGATAAGTAATGTGAATTGCAGAATTCAGTGAATCATCGAATCTTTGAACGCACATTGCGCCCCTTGGTATTCCGGGGGGCATGCCTGTTCGAGCGTCATTATCACCCCTCAAGCTCAGCTTGGTGTTGGGGCCTGCCCGTCACAGGGCAGC
>lab04_229_1
CGTGTCTCTATCCTCCGCTTATTGATATGCTTAAGTTCAGCGGGTATTCCTACCTGATCCGAGGTCAACATTCAGAAGTTGGGGTTTTACGGCATGGCCGCGCCGCGTTCCAGTTGCGAGGTGTTAGCTACTACGCAATGGAGGCTGCAGCGAGACCGCCAATGTATTTCGGGGGCGGCACCGCCAGAAGGCAGAGCCGATCCCCAACACCAAACCCGGGGGCTTGAGGGTTGAAATGACGCTCGAACAGGCATGCCCCGCCGGAATACCAGCGGGCGCAACGTGCGTTCAAAGATTCGATGATTCACTGAATTCTGCAATTCACATTACTTATCGCATTTTGCTGCGTTCTTCATCGATGCCAGAACCAAGAGATCCGTTGTTGAAAGTTTTGATTTATTTGTTTGTTTTACTCAG
>lab04_230_4
CGTGTCTCTATCCTCCGCTTATTGATATGCTTAAGTTCAGCGGGTATCCCTACCCGATCCGAGGTCAACCTGAGGTGTGATTTAACGGCCGTGAGGGCTCGTAAACTCCGCGGCGAGACGTGATGCCACAACGCTGGGAGACGAGACCGCTCAGCCGGAGACTTTAAGGCGCGCGGGGAGTGATCCCCCACGAGACGCCCAATACCCAGCGAGGCTGGAGTGGTGTAATGACGCTCGAACGGGCATGCCCCCCGGAATACCAGGGGGCGCAATGTGCGTTCAAAGATTCGATGATTCACTGAATTCTGCAATTCACATTACTTATCGCATTTCGCTGCGTTCTTCATCGATGCCAGAACCAAGAGATCCGTTGTTGAAAGTTTTGTTTCGATTTACTCGTAAACTCCGACGCAGAGATGCAGTGTTTTTTGGTGGTTCCTCCGGGGGCGCC
>lab04_231_6
CGTGTCTCTATCCTCCGCTTATTGATATGCTTAAGTTCAGCGGGTATCCCTACCTGATCCGAGGTCAACCTGTAAAAATTGGGGGTTGCTGGCAAGTAAACCTACCGGACCCAGACGCGAGGAGTATTACTACGCGTAGAGCCGACAGGCACCGCCACTGATTTTAGGGGCCGCGAAACCGCGAACCCCAATACCAAGCGAAAGCTTGAGTGGTTATAATGACGCTCGAACAGGCATGCCCCCCGGAATACCAGAGGGCGCAATGTGCGTTCAAAGATTCGATGATTCACTGAATTCTGCAATTCACATTACTTATCGCATTTCGCTGCGTTCTTCATCGATGCCAGAACCAAGAGATCCGTTGTTGAAAGTTTTAAC
>lab04_232_4
CGTGTCTCTACTTGGTCATTTAGAGGAAGTAAAAGTCGTAACAAGGTCTCCGTAGGTGAACCTGCGGAGGGATCATTACACAATATGAAGGCGGGCTGGACACCCTCCAGCCGGGCACTGCTTCACGGCGTGCGCGGCTGGAGCCGGCCCTGCTGAATTATTCACCCGTGTCTTTTGCGTACTTCTTGTTTCCTGGGTGGGCTCGCCCGCCATCAGGACCAACCATAAACCTTTTTGAATAGCAATCAGCGTCAGTAACAACGTAATTAATTACAACTTTCAACAACGGATCTCTTGGTTCTGGCATCGATGAAGAACGCAGCGAAATGCGATACGTAGTGTGAATTGCAGAATTCAGTGAATCATCGAATCTTTGAACGCACATTGCGCCCTTTGGATTCCAAAGGGCATGCCTGTTCGAGCGTCATTTGTACCCTCAAGCTTTGCTTGG
>lab04_233_1
CGTGTCTCTACTTGGTCATTTAGAGGAAGTAAAAGTCGTAACAAGGTTTCCGTAGGTGAACCTGCGGAGGGATCATTACAAGAACGCCCGGGCTTCGGCCTGGTTATTCATAACCCTTTGTTGTCCGACTCTGTTGCCTCCGGGGCGACCCTGCCTTCGGGCGGGGGCTCCGGGTGGACACTTCAAACTCTTGCGTAACTTTGCAGTCTGAGTAAACTTAATTAATAAATTAAAACTTTTAACAACGGATCTCTTGGTTCTGGCATCGATGAAGAACGCAGCGAAATGCGATAAGTAATGTGAATTGCAGAATTCAGTGAATCATCGAATCTTTGAACGCACATTGCGCCCCCTGGTATTCCGGGGGGCATGCCTGTTCGAGCGTCATTTCAACCCTCAAGCCCCCGCGGCTTGGTGTTGGGGGCCTGCGCACCGCAGCCCCCTAAAGACA
>lab04_234_2
CGTGTCTCTACTTGGTCATTTAGAGGAAGTAAAAGTCGTAACAAGGTTTCCGTAGGTGAACCTGCGGAAGGATCATTAAATTTCGGTAGTTTACTACCGTTTGAAGGGGGTGGAAACCTTGAAAGAGGGAGTACATTCTGTTCTTAACCCTTGACTTTTTGCGTACTCATGTTTCCTCGGCAGGCTTGCCTGCCGATTGGACAATCAATAACCTTTTTACTTTTTAATCAGCGTCTGATAAATTTTAATAATTACAACTTTCAACAACGGATCTCTTGGTTCTGGCATCGATGAAGAACGCAGCGAAATGCGATTAGTAGTGTGAATTGCAGAATTCAGTGAATCATCGAATCTTTGAACGCACATTGCGCCCCTTGGTATTCCAGGGGGCATGCCTGTTCGAGCGTCATTTGTACTCTCAAGCCTTGCTTGGTGTTGGTGCTTG
>lab04_235_1
CGTGTCTCTACTTGGTCATTTAGAGGAAGTAAAAGTCGTAACAAGGTCTCCGTTGGTGAACCAGCGGAGGGATCATTACCGAGTTTTCAACTCCCAACCCTTTGTGAACTTACCATATCGTTGCTTCGGCGGGACCGCCCCGGCGCCCTCGCGGCCCGGACCCAGGCGCCCGCCGGAGACCCCAAACTCTGTCTTTAGTGGTTTTCTCCTCTGAGTGACATAAACAAAATAAATCAAAACTTTCAACAACGGATCTCTTGGTTCTGGCATCGATGAAGAACGCAGCGAAATGCGATAAGTAATGTGAATTGCAGAATTCAGTGAATCATCGAATCTTTGAACGCACATTGCGCCCCTTGGTATTCCGAGGGGCATGCCTGTTCGAGCGTCATTACACCACTCAAGCACCGCTTGGTATTGGGCATCGTCCGCCGTAAAGGCGGACGTGCCT
>lab04_236_1
CGTGTCTCTATCCTCCGCTTATTGATATGCTTAAGTTCAGCGGGTATCCCTACCTGATCCGAGGTCAAAGGTTGAAAAAAGGCTTGCTGGACGCTGACCTTGGCTGGGCAAGAGCGCGACTTGTGCTGCGCTCCGAAACCAGTAGGCCGGCTGCCAATGACTTTAAGGCGAGCCTCCAGCGAGCTGGAGACAAAAGACGCCCAACACCAAGCAAAGCTTGAGGGTACAAATGACGCTCGAACAGGCATGCCCTTTGGAATACCAAAGGGCGCAATGTGCGTTCAAAGATTCGATGATTCACTGAATTCTGCAATTCACACTACGTATCGCATTTCGCTGCGTTCTTCATCGATGCCAGAACCAAGAGATCCGTTGTTGAAAGTTGTAATTAATTACGTTGTTACTGACGCTGATTGCTATTACAAAAGGTTTATGGTTGGTCCTGATGGCG
>lab04_237_1
CGTGTCTCTATCCTCCGCTTATTGATATGCTTAAGTTCAGCAGGTATCCCTACCTGATCCGAGGTCAACCATAGAAAGTTGGGGGTTCTGGCGCGGACCCTCCAGACCCTATAGCGAGAAGAATTACTACGCTTAGAGCCGAAGGGCACTGCCACTGATTTTAAGAGCTGCTAGGTAGCATGCTCCAACACCAAGCAAGGCTTGAGGGTTATAATGACGCTCGAACAGGCATGCCCCCCGGAATACCAAGGGGCGCAATGTGCGTTCAAAGACTCGATGATTCACTGAATTCTGCAATTCACATTACTTATCGCATTTCGCTGCGTTCTTCATCGATGCCAGAACCAAGAGATCCGTTGTTGAAAGTTTTAACTATTGTATAGTACTCAGACGACACTATAATTCAGAGTTTTGGTGTCTCTGGCGGGCACTCACCAGCCGAAGCCCGGTG
>lab04_238_1
CGTGTCTCTACTTGGTCATTTAGAGGAAGTAAAAGTCGTAACAAGGTTTCCGTAGGTGAACCTGCGGAAGGATCATTACCTAGAGTTGCGGGCTTTGCCTGCCATCTCTTACCCATGTCTTTTGAGTACCTTCGTTTCCTCGGTGGGTTCGCCCGCCGATTGGACAACACTTAAACCCTTTGTAATTGAAATCAGCGTCTGAAAAAACTTAATAGTTACAACTTTCAACAACGGATCTCTTGGTTCTGGCATCGATGAAGAACGCAGCGAAATGCGATAAGTAGTGTGAATTGCAGAATTCAGTGAATCATCGAATCTTTGAACGCACATTGCGCCCCTTGGTATTCCATGGGGCATGCCTGTTCGAGCGTCATTTGACCTTCAAGCTCTGCTTGG
>lab04_239_1
CGTGTCTCTATCCTCCGCTTATTGATATGCTTAAGTTCAGCGGGTAGTCCTACCTGATTTGAGGTCAGAGTATAAAGTGTATTAGAGTGGAGGGGTGCGAAAACTTATAACGCATTCCACTTAGGTATTTAAGGCGAGCCAATGGCAGCACCCAAAGCACCGCTTACTGAACAAACAGTAAGGGTGAGGTTTATAAGACACTCAAACAGGCATGCCCTTCGGAATACCAAAGGGCGCAATTTGCGTTCAAAGATTCGATGATTCACCGAATTCTGCAATTCACATTACTTATCGCATTTCGCTGCGTTCTTCATCGATGTGAGAGCCAAGAGATCCGTTGTTGAAAGTTATATTTTGTTATAATAATTTTACATTTCGTTAC
>lab04_240_1
CGTGTCTCTACTTGGTCATTTAGAGGAAGTAAAAGTCGTAACAAGGTTTCTGTAGGTGAACCTGCAGAAGGATCATTAATGAGAATAAGAGGGTAGAATTTCGTATTCTCCCTCGACCTTTCAATCCACACACACCTGTGAACACACATACCAGTCTTCTTACGGAGACGATCATTTATAACGCGGTTATTGAAGGTAAATATAAATCCTCCTATACGGGGGTGAAAGTTAAATACAACTTTCGGCAATGGATCTCTTGGTTCTCCTATCGATGAAGAACGCAGCGAATTGCGATAAGTAATGTGAATTGCAGAAGTCAGTGAATCATCGAATCTTTGAACGCATCTTGCGCCCTTTGGTATTCCGGGGGGCATGCCTGTTCGAGCGTCATTTCACCACTCAAGCCTCGCTTGGTATTGGGCAACGCGGTCCGCCGCGTGCCTCAAATCGA
>lab04_241_1
CGTGTCTCTATCCTCCGCTTATTGATATGCTTAAGTTCAGTGGGTAGTCCTACCTGATTTGAGGCCAAGTTGTCAAAAGCTGCCAGCACTCGAAGTCTGCGCTAATTAGAAGCGACGTCAACTGCTAGGAGCGGCCAGCACAACAAGTTGCACTGTCCTCGACGGAGATCTTATCACGTCGAGTAGAACCACCTCTAGAGGAGTCAGCTAACATATTTCAAGTGAGCCGATGCAACCAGGGCACCAGCAGCACTCACGTCCACGCCCCAACCCTAACTAATTAAAGAAGGCTGGAGGTGAGAGTTTCATGACACTCAAACAGGCATGCTCTTCGGAATACCAAAGAGCGCAAGATGCGTTCAAAGATTCGATGATTCACTGAATTC
>lab04_242_2
CGTGTCTCTATCCTCCGCTTATTGATATGCTTAAGTTCAGCGGGTATCCCCACCTGATCCGAGGCCAACCTTTGTATGTGTGGGTTTCGGGGCGGCCGGCGACAGGCACTCCGAGCGAGGGATTTCTCTTGCTACGCTCAGGGCCGGACGACGGCGCCCACGGGTTTCGGGCCCGTCCGCGAGGACGGGACCCATCACAGAGCAGAGCTCCAGGGTAGAAATGGCGCTCGAACAGGTGTGCCCCCCGGAATACCAGGGGGCGCAATGTACGTTCAAAGATTCGATGATTCACTGAATTCTGCAATTCACATTACTTATCGCATTTCGCTGCGTTCTTCATCGTTGCCGGAACCAAGAGATCCGTTGTTGAAAGTTTTGTTTAATTTAACTTGTTCTCAG
>lab04_244_3
CGTGTCTCTACTTGGTCATTTAGAGGAAGTAAAAGTCGTAACAAGGTTTCCGTAGGTGAACCTGCGGAAGGATCATTAATGATTAACTGTCTGTCGAGCTTGCTCACAGACTTATCATATCCATAACACCTGTGCACTTGTCGGATGGCTTAGTGAAGACCGCAAGGTTGGAACTATCCATCTACTTTACATAACAATTTAGTAACAAATGTAGTCTTATTATAACATAATAAAACTTTCAACAACGGATCTCTTGGCTCTCGCATCGATGAAGAACGCAGCGAAATGCGATAAGTAATGTGAATTGCAGAATTCAGTGAATCATCGAATCTTTGAACGCACCTTGCGCTCCCTGGTATTCCGGGGAGCATGCCTGTTTGAGTGTCATGAAAACCCTCAACCTTAGATTGGTTAACACCTTTCTTTGGCTTGG
>lab04_245_1
CGTGTCTCTACTTGGTCATTTAGAGGAAGTAAAAGTCGTAACAAGGTTTCCGTAGGTGAACCTGCGGAAGGATCATTATCTTCAGTGGTTTTCCACTGTATTGAGGGGGACCTAACCGTCCCTTCTCTCCATCCTTGTCTTTTGCGTACTTCTTGTTTCCTTGGTGGGTTCGCCTACCACTAGGACAAACATAAACCTTTTGTAATTGCAATCAGCGTCAGTAACAAATTAATAATTACAACTTTCAACAACGGATCTCTTGGTTCTGGCATCGATGAAGAACGCAGCGAAATGCGATAAGTAGTGTGAATTGCAGAATTCAGTGAATCATCGAATCTTTGAACGCACATTGCGCCCTTTGGTATTCCAAAGGGCATGCCTGTTCGAGCGTCATTTG
>lab04_248_4
CGTGTCTCTATCCTCCGCTTATTGATATGCTTAAGTTCAGCGGGTAATCCTGCCTGATTTGAGGTCTAAAATCAAAAAATTTGACTACAAATTGAGATTAGAAGCTTCGTAGTTATCTACAGTTCGGCCACCAGACCCGAAGGCGCCAGTGTCCTCAGCGAATAGTCTATTACGCTGAGTCAATCCGAAGTTCGAAATTGAGAAGGCTAATGTATTACGAACGAGCAGGCTGACAAGCAGTCTGCAAAACGTTCAAGATCCAAACACCAACACCAATCAACAAGGAAAGGGTGGGTTGAAGAGTTCATGACACTCAAACAGGCATGCTCTCCGGAATACCAGAGAGCGCAAGGTGCGTTCAAAG
>lab04_249_2
CGTGTCTCTACTTGGTCATTTAGAGGAAGTAAAAGTCGTAACAAGGTTTCCGTAGGTGAACCTGCGGAAGGATCATTACCTAGAGTTTGTGGGCTTTGCCCGCTACCTCTTACCCATGTCTTTTGAGTACTTACGTTTCCTCGGCGGGTCCGCCCGCCGATTGGACAAAATTAAACCCTTTGCAGTTGCAATCAGCGTCTGAAAAACATAATAGTTACAACTTTCAACAACGGATCTCTTGGTTCTGGCATCGATGAAGAACGCAGCGAAATGCGATAAGTAGTGTGAATTGCAGAATTCAGTGAATCATCGAATCTTTGAACGCACATTGCGCCCCTTGGTATTCCATGGGCATGCCTGTTCGAGCGTCATTTGTACCTTCAAGCTTTGCTTGG
>lab04_250_1
CGTGTCTCTATCCTCCGCTTATTGATATGCTTAAGTTCAGCGGGTATCCCTACCTGATCCGAGGTCAACCATAGAAAAATTTGGGTTTTGGCAGAAGCACACCGAGAACCTGTAACGAGAGATATTACTACGTTCAGGACCCAGCGGCGCCGCCACTGATTTTAGAGCCTGCCATTACTGACATAGACTCAATACCAAGCTAAGCTTGAGGGTTGAAATGACGCTCGAACAGGCATGCCCCCCGGAATACCAAGGGGCGCAATGTGCGTTCAAAGATTCGATGATTCACTGAATTCTGCAATTCACATTACTTATCGCATTTCGCTGCGTTCTTCATCGATGCCAGAACCAAGAGATCCGTTGTTGAAAGTTTTTAACTATTATATAGTACTCAGACGACATTGATAAAAAGAGTTTTGGTTTTCTCTGGCGAGCATACAAGGCCCGAAAG
>lab04_251_3
CGTGTCTCTACTTGGTCATTTAGAGGAAGTAAAAGTCGTAACAAGGTCTCCGTTGGTGAACCAGCGGAGGGATCATTACAGAGTTTTCTAAACTCCCAACCCTTTGTGAACTTACCTTTGTTGCCTCGGCAGGGCCTACCCGGTACCTATCCTCTAGGGGACGGTTGCCTTGTAGCCTGCCGGTGGACCACTAAACTCTTGTTATTTACATGATATCTGAGCGTCTTATTTTAATAAGTCAAAACTTTCAACAACGGATCTCTTGGTTCTGGCATCGATGAAGAACGCAGCGAAATGCGATAAGTAATGTGAATTGCAGAATTCAGTGAATCATCGAATCTTTGAACGCACATTGCGCCCATTAGTATTCTAGTGGGCATGCCTGTTCGAGCGTCATTTCAACCCTTAAGCCTAGCTTAGTGTTGGGAATCTACTCCAGCGGAGCTACTCT
>lab04_252_1
CGTGTCTCTACTTGGTCATTTAGAGGAAGTAAAAGTCGTAACAAGGTTTCCGTAGGTGAACCTGCGGAAGGATCATTACCTAGAGTTGTAGGCTTTGCCTGCTATCTCTTACCCATGTCTTTTGAGTACCTTCGTTTCCTCGGCGGGTCCGCCCGCCGATTGGACAATTTAAACCATTTGCAGTTGCAATCAGCGTCTGAAAAAACTTAATAGTTACAACTTTCAACAACGGATCTCTTGGTTCTGGCATCGATGAAGAACGCAGCGAAATGCGATAAGTAGTGTGAATTGCAGAATTCAGTGAATCATCGAATCTTTGAACGCACATTGCGCCCCTTGGTATTCCATGGGGCATGCCTGTTCGAGCGTCATTTGTACCTTCAAGCTCTGCTTGGTGTTGGGTGTTTGTCTCGCCTCTGCGCG
>lab04_253_1
CGTGTCTCTATCCTCCGCTTATTGATATGCTTAAGTTCAGCGGGTATCCCTACCTGATCCGAGGTCAACCTTAGAAATGGGGTTGTTTTACGGCGTAGCCTCCCGAACACCCTTTAGCGAATAGTTTTCACAACGCTTAGGGGACAGAAGACCCAGCCGGACGATTTGAGGCACGCGGCGGACCGCGTTGCCCAATACCAAGCGAGGCTTGAGTGGTGAAATGACGCTCGAACAGGCATGCCCCCCGGAATACCAGGGGGCGCAATGTGCGTTCAAAGATTCGATGATTCACTGAATTCTGCAATTCACATTACTTATCGCATTTCGCTGCGTTCTTCATCGATGCCAGAACCAAGAGATCCGTTGTTGAAAGTTTTAACTATTATATAGTACTCAGACATCACTAAAATTCAGAGTTTGGTCC
>lab04_254_1
CGTGTCTCTACTTGGTCATTTAGAGGAAGTAAAAGTCGTAACAAGGTTTCCGTAGGTGAACCTGCGGAAGGATCATTATCTTCAGTGGTTTTCCACTGTATTGAGGGGGACCTAACCGTCCCTTCTCTCCATCCTTGTCTTTTGCGTACCCATGTTTCCTCGGCAGGCTTGCCTGCCGGTTGGACAAAACTATAACCTTTTTAATTTTTAATCAGCGTCTGAAAAACTTAATAATTACAACTTTCAACAACGGATCTCTTGGTTCTGGCATCGATGAAGAACGCAGCGAAATGCGATAAGTAGTGTGAATTGCAGAATTCAGTGAATCATCGAATCTTTGAACGCACATTGCGCCCCTTGGTATTCCATGGGGCATGCCTGTTCGAGCGTCATTTGTCTCTCAAGCTGTGCTTGGTGTTGGATGTTGTCCATTCTCTTGTGCCTGGACTCA
>lab04_255_2
CGTGTCTCTACTTGGTCATTTAGAGGAAGTAAAAGTCGTAACAAGGTTTCCGTAGGTGAACCTGCGGAAGGATCATTATTTTAGTAGCTTGCTACAGCTTAGGGGTTCTATTAGACTGTATAGTAATGCTACTGATGAGCAGCATGAACCTTGAACCTAACCCTTGTTTTTTGTGTACCTATGTTTCCTTAGCGGATCATATCCGCTGGCTGGACATCTCTAACATACTTGAACATTCAATCAGCGTCTGAGAAACTTAATTATTACAACTTTCAACAACGGATCTCTTGGTTCTGGCATCGATAAAGAACGCAGCGAAATGCGATAAGTAGTGTGAATTGCAGAATTCAGTGAATTATCGAATCTTTGAACGCACATTGCGCCCCTTGGTATTCCATAGGGCATGCCTG
>lab04_256_1
CGTGTCTCTATCCTCCGCTTATTGATATGCTTAAGTTCAGCGGGTAGCCCTACCTGATTTGAGGCCAGATCGTGAATATGTGGGGTTATCAGCCACCCAGAAGGATGAAACGTATTACATCCAAGGTGCTTATACTTTTAAGGCGAGCCTTTGGCAAGGCAACACCCAATACACCACCGCTCAGGCAAAAACCCAAGTGGGGTGAGGTTTCATGACACTCAAACAGGCATGCCCTTCGGAATACCAAAGGGCGCAAGGTGCGTTCAAAGATTCGATGATTCACTGAATTCTGCAATTCACATTACTTACCGCATTTCGCTGCGTTCTTCATCGATG
>lab04_258_2
CGTGTCTCTACTTGGTCATTTAGAGGAAGTAAAAGTCGTAACAAGGTTTCCGTAGGTGGACCTGCGGAAGGATCATTAAAGAGTTAGGGTCCTAGTGGCCCAACCTCCAACCCTCTGTCGTTATAACTACTTCGTTGCTTTGGCGGGACCGCAAAGGTTCTCCCGAGCGCGCCGGTCTCCGGACAGGCGAGCGCCCGCCAGAGTCTAACCAAACTCTTGTTTTTAAACCAGTCGTCTGAGTATAAAATTTTAATTAAATTAAAACTTTCAACAACGGATCTCTTGGTTCTCGCATCGATGAAGAACGCAGCGAAATGCGATAAGTAATGTGAATTGCAGAATTCAGTGAATCATCGAATCTTTGAACTCACATTGCGCCCCTTGGTATTCCGAGGGGCATGCCTGTTCGAGCGTCATTATACCACTCAAGCACCGCTTGGTATTGGCATCG
>lab04_259_5
CGTGTCTCTACTTGGTCATTTAGAGGAAGTAAAAGTCGTAACAAGGTCTTCGTTGGTGAACCAGCGGAGGGATCATTACCGAGTTTACAACTCCCAAACCCCTGTGAACATACCTTAATGTTGCCTCGGCGGATCAGCCCGCGCCCCGTAAAACGGGACGGCCCGCCAGAGGACCCAAACTCTAATGTTTCTTATTGTAACTTCTGAGTAAAACAAACAAATAAATCAAAACTTTCAACAACGGATCTCTTGGTTCTGGCATCGATGAAGAACGCAGCAAAATGCGATAAGTAATGTGAATTGCAGAATTCAGTGAATCATCGAATCTTTGAACGCACATTGCGCCCGCTGGTATTCCGGCGGGCATGCCTGTTCGAGCGTCATTTCAACCCTCAAGCCCCCGGGTTTGGTCGTTGGGGATCGGCTCTGCCCTTCTGGGCGGTGCCGCCCC
>lab04_260_1
CGTGTCTCTACTTGGTCATTTAGAGGAAGTAAAAGTCGTAACAAGGTTTCCGTAGGTGAACCTGCGGAAGGATCATTATTTTAGTAGCTTGCTACAGCTCAGGGGTTCTATCAGACTGTATAGTAATGCTACTGATGAGCAGCATGAACCTCGAACCCAACCCTTGTTTTTTGTGTACCTATGTTTCCTCAGCGGATCATATCCGCTGGCTGGACATCTCTAACATACTTGAACATTCAATCAGCGTCTGAGAAACTTAATTATTACAACTTTCAACAACGGATCTCTTAGTTCTGGCATCGATGAAGAACACAGCGAAATGCGATAAGTAGTGTAAATTGCAGAATTCAGTGAATCATCGAATCTTTGAACGCACATTGCGCCCCTTGGTATTCCATGGGGCATGCCTGTTCGAGCGTCTATTTGTACCTTCAAGCTCTGCTTGGTGTTG
>lab04_261_5
CGTGTCTCTATCCTCCGCTTATTGATATGCTTAAGTTCAGCGGGTAGTCCTACCTGATTTGAGGTCAGATCATGAAGTGTCCGAAGACATCCCTAAGGAGATTAGAAGCGGTCGACAAGACGAAACTTATTAAGTCAACAACCGCTAATGCTTTTAAGGCGAGCCATGTGACTGGCAGCGCCCAAATCCACCCAATCGGAAACCCGAGGGGGTGAGGTGTTCATGACACTCAAACAGGCATGCCTTCCGGAATACCAGAAGGCGCAAGGTGCGTTCAAAGATTCGATGATTCACTGAATTCTGCAATTCACATTACTTATCGCATTTCGCTGCGTTCTTCATCGATGCGAGAGCCAAGAGATCCGTTGTTAAAAGTTGTATTTGTTAATATTTATCACATTTCAAGACTTCAAGTTTTGGGCCGAAGCCACGGTTCACAGTGTTATTATGT
>lab04_262_1
CGTGTCTCTATCCTCCGCTTATTGATATGCTTAAGTTCAGCGGGTATCCCTACCTGATCCGAGGTCAACCTTAGAATAAAAAGGTGTTTAACGGCAGCAGAAGCGCCGGCCCGCAAGACGTTTTGAAAGATTCTACTACGCCCAAAGTCGGTGCGACTTCGCCGAGGTTTTTGAGGCACGCCCACCCGCGGACGGGGGGCGAGGGCCCAATACCAAGCGGAGCTTGAGTGGTGAAATGACGCTCGAACAGGCATGCCCCTCGGAATACCAAGGGGCGCAATGTGCGTTCAAAGATTCGATGATTCACTGAATTCTGCAATTCACATTACTTATCGCATTTCGCTGCGTTCTTCATCGATGCCAGAACCAAGAGATCCGTTGTTGAAAGTTTTGATTGATTTACAATTTAACTC
>lab04_263_2
CGTGTCTCTACTTGGTCATTTAGAGGAAGTAAAAGTCGTAACAAGGTTTCCGTAGGTGAACCTGCGGAAGGATCATTACCGAAGTACAGGCCCTCTCGAGGGCTAAACTTCCACCCTTTGTTAACTATACCTTTTGTTGCTTTGGCGGACCGCCCTCGGCCACCGGCTTCGGCTGGTGAGCGTCCGCCAGAGACCCCAAACCCAAACCCATATTAGTGTCGTCTGAAAACAAGTTTAAATTATTAAAACTTTCAACAACGGATCTCTTGGCTCTGGCATCGATGAAGAACGCAGCGAAATGCGATAAGTAATGTGAATTGCAGAATTCAGTGAATCATCGAATCTTTGAACGCACATTGCGCCCCTTGGTATTCCGGGGGGCATGCCTGTTCGAGCGTCATTATCACCCCTCAAGCTCAGCTTGGTGTTGGGGCCTGCCCGTC
>lab04_264_1
CGTGTCTCTACTTGGTCATTTAGAGGAAGTAAAAGTCGTAACAAGGTCTCCGTAGGTGAACCTGCGGAGGGATCATTACAAGTGACCCCGGTCTTACCACCGGGATGTTCATAACCCTTTGTTGTCCGACTCTGTTGCCTCCGGGGCGACCCTGCCTTCGGGCGGGGGCTCCGGGTGGACACTTCAAACTCTTGCGTAACTTTGCAGTCTGAGTAAACTTAATTAATAAATTAAAACTTTTAACAACGGATCTCTTGGTTCTGGCATCGATGAAGAACGCAGCGAAATGCGATAAGTAATGTGAATTGCAGAATTCAGTGAATCATCGAATCTTTGAACGCACATTGCGCCCCTTGGTATTCCGAGGGGCATGCCTGTTCGAGCGTCATTACACCACTCAAGCTATGCTTGGTATTGGGCGTCGTCCTTAGTTGGGCGCGCCTTAAAG
>lab04_266_1
CGTGTCTCTACTTGGTCATTTAGAGGAAGTAAAAGTCGTAACAAGGTCTCCGTAGGTGAACCTGCGGAGGGATCATTACCGAGTGCGGGCCCTCGCGCCCAACCTCCCAACCCTTTGTCGATTCGTATCTGTTGCCTCGGGGGGCGACCCGGACGTCACGTCCGGGAGTCCCCCAGAGGTCCAACCCAACACACTGCGTCTTTGCGTCGGAGTATTGAAAACAAATCAATCAAAACTTTCAACAACGGATCTCTTGGTTCTGGCATCGATGAAGAACGCAGCGAAATGCGATAAGTAATGTGAATTGCAGAATTCAGTGAATCATCGAATCTTTGAACGCACATTGCGCCCTTTGGCATTCCGAAGGGCATGCCCGTTCGAGCGTCATTACACCCC
>lab04_268_2
CGTGTCTCTATCCTCCGCTTATTGATATGCTTAAGTTCAGCGGGTAGTCCTACCTGATTTGAGGCCATATGTCAAAGTAATACTATAAGTAACACCAGAGATGCACTTAAAGTAAGGTTTAGTAAGCAGACAAAAGTCAAGTCCTGGCCATCCGAAGATGTCCTTAGCAAAATACTTATTATGCCAAGTCAAACCAGTCAAAGACGGATCTAGCTAATACTTTTAAGGTGAGTCAGTTCATCACTGGCAAACACCCAAATCCAAACTCAAGCAAGGATAAATCCAAAACTTGGGTTTGAGAGGTTTATGACACTCAAACAGGCATGCTCCTCGGAATACCAAGGAGCGCAAGGTGCGTTCAAAGATTCGATGATTCACTGAATTCTGCAATTCACATTACTTA
>lab04_269_14
CGTGTCTCTACTTGGTCATTTAGAGGAAGTAAAAGTCGTAACAAGGTTTCCGTAGGTGAACCTGCGGAAGGATCATTAATGGGCCAGCCTCCGGGCAAAACCCCACCCTCTGTAACCGCGGCCCGGATTCGGCGCCTGGCGGGGAGCACCCCCGTTCGCGGGGGGCCCCGTCTGCCGGAATTAGCCAACCCTGCCTAGAAAATTGAAGTCTGAGAACAAGTTAAATTAAACAAAACTTTCAACAACGGATCTCTTGGTTCCGGCAACGATGAAGAACGCAGCGAAATGCGATAAGTAATGTGAATTGCAGAATTCAGTGAATCATCGAATCTTTGAACGCACATTGCGCCCCCTGGTATTCCGGGGGGCACACCTGTTCGAGCGCCATTTCTACCCTGGAGCCCTGCTCTGTGATGGGTCCCGTCCTCGCAGACGGGCCCGAAACCCGTGG
>lab04_270_2
CGTGTCTCTACTTGGTCATTTAGAGGAAGTAAAAGTCGTAACAAGGTTTCCGTAGGCGAACCTGCGGAAGGATCATTAAAGAGATAGGGTCTTCATGGCCCGACCTCCAACCCTCTGTTGTTATAACTACCTTGTTGCTTTGGCGGGACCGTCTCGGTCTCCGAGCGCACTAACCCTCGGGTTGGTGGGCGCCCGCCAGAGTCCAACCAAACTCTTGTATTAAACCAGTCGTCTGAGTATAAAATTTTAATTAAATTAAAACTTTCAACAACGGATCTCTTGGTTCTCGCATCGATGAAGAACGCAGCGAAATGCGATAAGTAATGTGAATTGCAGAATTCAGTGAATCATCGAATCTTTGAACGCACATTGCGCCCCTTGGTATTCCGAGGGGCATGCCTGTTCGAGCGTCATTACACCACTCAAGCATCGCTTGGTATTGGGAACGGTC
>lab04_271_2
CGTGTCTCTACTTGGTCATTTAGAGGAAGTAAAAGTCGTAACAAGGTTTCCGTAGGTGAACCTGCGGAAGGATCATTACCTAGAGTTGCGGGCTTTGCCTGCCATCTCTTACCCATGTCTTTTGAGTATCTTCGTTTCCGCGGTGGGTTCGCCCGCCGATTGGACAACACTTAAACCCTTTGTAATTGAAATCAGCGTCTGAAAAAACTTAATAGTTACAACTTTCAACAACGGATCTCTTGGTTCTGGCATCGATGAAGAACGCAGCGAAATGCGATAAGCAGTGTGAATTGCAGAATTCAGTGAATCATCGAATCTTTGAACGCACATTGCGCCCCTTGGTATTCCATGGGGCATGCCTGTTCGAGCGTCATTTG
>lab04_272_1
CGTGTCTCTATCCTCCGCTTATTGATATGCTTAAGTTCAGTGGGTAGTCCTACCTGATTTGAGGCCAAGTTGTCAAAAAGTTGCCAGCACTCGAAGTCTGCGCTAATTAGAAGCAACGTCAACTGCTAGGAGCGGCCAGCACAACAAGTTGCACTGTCCTCGACGGAGATCTTATCACGCCGAGTAGAACCACCTCTAGAGGAGTCAGCTAACATATTTCAAGTGAGCCGATACAACCAGGGCACCAGCAGCACTCACGTCCACGCCCCAACACCCTCTAATTAAAGAAGGCTGGAGGTGAGAGTTTCATGACACTCAAACAGGCATGCTCTTCGGAATACCAAAGAGCGCAAGATGCGTTACAAAGATTCGATGATTCACTGAATTC
>lab04_274_1
CGTGTCTCTATCCTCCGCTTATTGATATGCTTAAGTTCAGCGGGTAATCCTGCCTGATCTGAGGTCTAATCTAAAGTTGACTAAGGTAGTTGGAAGCTTCTACTGAGATCTCATTCGGCCACACTACAAGAGCGTGTCCTCAGCGAATAGTCTATTACACTGAGTCAATCCGAGTTCGAATTAGAGATGCTAATATATTACGAACGAGCTCGATCCGAAGACCAGCAACGCTCAAAATCCAAACACCTATCAGTCTACAAGAAACTGGAGGGTTGAAGAGTTCATGACACTCAAACAGACATGCTTCCCAGAATACCAGGGAGCGCAAGGTGCGTTCAAAGATTCGATGATTCACTGAATTCTGCAATTCACATTACTTATCACATTTCGCTGCGTTCTTCATCGATG
>lab04_275_1
CGTGTCTCTATCCTCCGCTTATTGATATGCTTAAGTTCAGCGGGTAGTCCTGACTGATTTGAGGTCTAAAGCTTAAAGGTGTGCAGCTGACGCTACGACGCATTAGAAGCACCACTATCTTGAAATGAAACGTCCTCAGCGAAATAAAGCTATTACGCCGAGTCAAGCCGTTAATTCAAACTGGGTTACTCGTATATTTCAGCCGAGCCGATCTCTAATTAAAGAGTCCAGCAGACAGCCATAATCCAAGCCCACGCCTGCTCCATTACAAAACAAGGGGG
>lab04_276_1
CGTGTCTCTACTTGGTCATTTAGAGGAAGTAAAAGTCGTAACAAGGTCCCCGTTGGTGAACCAGCGGAGGGATCATTAATGAGAACTTGCCCTTCGGGGTAGATCTCCCACCCTATGTTTATCTTGCCTATGTTGCTTTGTCGGGCCCGTCTCAGGACCGCCGGCCCCAGTGGCTGGTCAGCGCCCGACAGAGGAAATCCAAACTCTTGTTTAGTGTGGTCAGAGTACTATATAATAGTTAAAAACTTTCAACAACGGATCTCTTGGTTCTGGCATCGATGAAGATCGCAGCGAAATGCGATAAGTAATGTGAATTGCAGAATTCAGTGAATCATCGAATCTTTGAACGCACATTGCGCCCTCTGGTATTCCGGGGGGCATGCCTGTTCGAGCGTCATTTCAACCCTCAAGCTCTGCTTGGTTATGGGCATCGCTGTACCAGCGTGCCTCA
>lab04_277_2
CGTGTCTCTATCCTCCGCTTATTGATATGCTTAAGTTCAGCGGGTATCCCTACCTGATCCGAGGTCAACCTTTTGAGGTATGGTTTTCTAGAAGCTAGCGGTCACGAGGCCCCCGAAGCGGGATATTTCTACTACGCTTGAGGCTCCGCGCCGCCGCCGAGGTCTTTGGGGCCCGTCCGCTGCGGGGACGAATGCCCAATGCCAAGCTGCGCTTGAGGTTCTTTAAATGACGCTCGAACAGGCATGCCCCCCGGAATACCAAGGGGCGCAATGTGCGTTCAAAGATTCGATGATTCACTGAATTCTGCAATTCACAATACTTATCGCATTTCGCTGCGTTCTTCATCGATGCGAGAACCAAGAGATCCGTTGTTGAAAGTTTTTGAAGTATTCTAATTTCACTCAGAGGGCTGGTTTCAAATGTGGTTTATTTAAATCCTTCGACGGGCGC
>lab04_278_6
CGTGTCTCTATCCTCCGCTTATTGATATGCTTAAGTTCAGCGCGTATTCCTACCTGATCTGAGGTCAATAAATGAAAATGCCGAGAGCACGAGGCACAAGGCGGGCTTTAGGTGCAGCACCATGAATGCACCGGTCAAGCAACGAGTTGGACGAACCTAGAACGTTGTGTAACCGGGCGGCGGGCCGCACCAATTCATTTGAGGAGAGCGTCCCACAAGGGGTCGCAGCTCCCAACATCAGCAGAGACCAAGAAGGTCTTGTGAGAGATTAATGACACTCAAACAGGCATGCCCTCCGGAATACCAGAGGGCGCAATGTGCGTTCAAAGATTCGATGATTCACTGAATTCTGCAATTCACATTACTTATCGCATTTCGCTGCGTTCTTCATCGATGCCAGAGCCAAGAGATCCATTGTTG
>lab04_280_2
CGTGTCTCTATCCTCCGCTTATTGATATGCTTAAGTTCAGCGGGTAATCCTACCTGATTTGAGGCCACACAGTAAAGTAGCGTCTCATAGTGAGAACATGATTAGAAGCAGACGGCATCAAGCCTTGGCCAGGTTTAACCCTGTCCCCGATGAATACTTATTACATCGAGTCGAACCAAGTCATAGACAAGTCCAGCTAATAGTTTTAAGGCGAGCCACTTTGCAGCAGCAACACCCAAGTCCAAGCCTTGATGGTAAAACCAATCAAGGTTGAGGTTGTTCACGACACTCAAAC
>lab04_281_1
CGTGTCTCTACTTGGTCATTTAGAGGAAGTAAAAGTCGTAACAAGGTCTCCGTTGGTGAACCAGCGGAGGGATCATTACCGAGTTTACAACTCCCAAACCCAATGTGAACCATACCAAACTGTTGCCTCGGCGGGGTCACGCCCCGGGTGCGTCGCAGCCCCGGAACCAGGCGCCCGCCGGAGGGACCAACCAAACTCTTTCTGTAGTCCCCTCGCGGACGTTATTTCTTACAGCTCTGAGCAAAAATTCAAAATGAATCAAAACTTTCAACAACGGATCTCTCGGTTCTGGCATCGATGAAGAACGCAGCGAAATGCGATAAGTAATGTGAATTGCAGAATTCAGTGAATCATCGAATCTTTGAACGCACATTG
>lab04_282_1
CGTGTCTCTACTTGGTCATTTAGAGGAAGTAAAAGTCGTAACAAGGTTTCCGTAGGTGAACCTGCGGAAGGATCATTAATGAATATAAATCGTACTGTTCACGCAGTATGTGGGGTGGTGACTTCGGTCCCGCTCATTCATATCCATAACACCTGTGCACTGTTGGATGCTTGCATCCACTTTTAAACTAAACATTATTGTAACAAATGTAGTCTTATTATAACATAATAAAACTTTCAACAACGGATCTCTTGGTTCTCGCATCGATGAAGAACGCAGCGAATTGCGATAAGTAATGTGAATTGCAGAATTCAGTGAATCATCGAATCTTTGAACGCATCTTGCGCTCTTTGG
>lab04_283_1
CGTGTCTCTACTTGGTCATTTAGAGGAAGTAAAAGTCGTAACAAGGTCTCCGTTGGTGAACCAGCGGAGGGATCATTACCGAGTTTACAACTCCCAAACCCCTGTGAACATACCTTAATGTTGCCTCGGCGGATCAGCCCGCGCCCCGTAAAACGGGACGGCCCGCCAGAGGACCCAAACTCTAATGTTTCTTATTGTAACTTCTGAGTAAAACAAACAAATAAATCAAAACTTTCAACAACGGATCTCTTGGTTCTGGCATCGATGAAGAACGCAGCAAAATGCGATAAGTAATGTGAATTGCAGAATTCAGTGAATCATCGAATCTTTGAACGCACATTGCGCCGCTGGTATTCTGGCGGGCATGCCTGTTCGAGCGTCATTTCAACCCTCAAGCCCCCGGGTTTGGTGTTGGGGATCGGCTCTGCCCTTCTGGGCGGTGCCGCCCCCG
>lab04_284_1
CGTGTCTCTACTTGGTCATTTAGAGGAAGTAAAAGTCGTAACAAGGTTTCCGTAGGTGAACCTGCGGAAGGATCATTAATAGAGCAATGGATAGACAGCGCCCTGGGAGAAATCCTGGGGGCTACCCTACTTCGGTAAGGTTTAGAGTCGTCAGGCCTCTCGGAGAAGCCTGGTCCAGACCTCCACCCTTGAATAAATTACCTTTGTTGCTTTGGCAGGGCGCCTCGCGCCAGCGGCTTCGGCTGTTGAGTACCTGCCAGAGGACCACAACTCTTGTTTTTAGTGATGTCTGAGTACTATATAATAGTTAAAACTTTCAACAACGGATCTCTTGGTTCTGGCATCGATGAAGAACGCAGCGAAATGCGATAAGTAATG
>lab04_285_1
CGTGTCTCTACTTGGTCATTTAGAGGAAGTAAAAGTCGTAACAAGGTTTCCGTAGGTGAACCTGCGGAAGGATCATTACCGAGAGTTGTAGGCTTCTGTCTACCATCTCTTACCCATGTCTTTTGCGTACTTAACGTTTCCTCGGCAGGTCCGCCTGCCGTAGGACAATTATAAACCATTTGCAGTTGCAGTCAGCGTCTGAAAAACATAATAATTACAACTTTTAACAACGGATCTCTTGGTTCTGGCATCGATGAAGAACGCAGCGAAATGCGATAAGTAGTGTGAATTGCAGAATTCAGTGAATCATCGAATCTTTGAACGCACATTGCGCCCCTTGGTATTCCATGGGGCATGCCTGTTCGAGCGTCATTTGTCTCTCAAGCTGTGCTTGGTGTTGGATGTTTGTCCATTCTCTTGTGCCTGGACTCATCTCAAAGC
>lab04_286_1
CGTGTCTCTACTTGGTCATTTAGAGGAAGTAAAAGTCGTAACAAGGTTTCCGTAGGTGAACCTGCGGAAGGATCATTAATGGGTTAACGCCTTCGGGCACAATCCCCACCCTTTGTAACTGCGGCCCGGATTCGGCGCCTGGCGGGGAGCTCCCTCTGTTCGCGGAGGGCCCCGCCTGCCGGAATTAGCCAACCCTGCCTAGAAAATTGAAGTCTGAGAACAAGTAAATTAAACAAAACTTTCAACAACGGATCTCTTGGTTCTGGCAACGATGAAGAACGCAGCGAAATGCGATAAGTAATGTGAATTGCAGAATTCAGTGAATCATCGAATCTTTGAACGCACATTGCGCCCCCTGGTATTCCGGGGGGCACACCTGTTCGAGCGCCATTTC
>lab04_287_3
CGTGTCTCTACTTGGTCATTTAGAGGAAGTAAAAGTCGTAACAAGGTCCCCGTTGGTGAACCAGCGGAGGGATCATTAATGAGAACTTGCCCTTCGGGGTAGATCTCCCACCCTATGTTTATCTTGCCTATGTTGCTTTGTCGGGCCCGTCTCAGGACCGCCGGCCCCAGTGGCTGGTCAGCGCCCGACAGAGGAAATCCAAACTCTTGTTTAGTGTGGTCAGAGTACTATATAATAGTTAAAACTTTCAACAACGGATCTCTTGGTTCTGGCATCGATGAAGAACGCAGCGAAATGCGATAAGTAATGTGAATTGCAGAATTCAGTGAATCATCGAATCTTTGAACGCACATTGCGCCCTCTGGTATTCCGGGGGGCATGCCTGTTCGAGCGTCATTTCAACCCTCAAGCTCTGCTTGGTTATGGG
>lab04_289_3
CGTGTCTCTATCCTCCGCTTATTGATATGCTTAAGTTCAGCGGGTATCCCTACCTGATCCGAGGTCAACCTGAAAAATATAAAAGGTTTAACGGCAATGAGATCTCACCAAGCTTATAAGACGTTTTGATTTAACTCTACTACGCCCGAAGTTGGAGAAACCCCGCCGAGGTCTTCGAGGCACGCCCGCCTATACGGCGGACGATGCCCAATACCAAGCGGTGCTTGAGTGGTGTAATGACGCTCGAACAGGCATGCCCCTCGGAATACCAAGGGGCGCAATGTGCGTTCAAAGATTCGATGATTCACTGAATTCTGCAATTCACATTACTTATCGCATTTCGCTGCGTTCTTCATCGATGCGAGAACCAAGAGATCCGTTGTTGAAAGTTTTAATTTAATTAAAATTTTATAAC
>lab04_291_1
CGTGTCTCTACTTGGTCATTTAGAGGAAGTAAAAGTCGTAACAAGGTTACCGTAGGTGAACCTGCGGAAGGATCATTAAAGAGTAAGGGTCTCTGGCCCGAACCTCCAACCCTCTGTTGTTATAACTACTTCGTTGCTTTGGCGGGACCGCAAAGGTTCTCCCGAGCGCGCCGGTCTCCGGACAGGCGAGCGCCCGCCAGAGTCTAACCAAACTCTTGTTTTTAAACCAGTCGCCTGAGTATAAAATTTTAATTAAATTAAAACTTTCAACAACGGATCTCTTGGTTCTCGCATCGATGAAGAACGCAGCGAAATGCGATAAGTAATGTGAATTGCAGAATTCAGTGAATCATCGAATCTTTGTACGCACATTGCGCCCCTTGGTATTCCGAGGGGCACGCCTGTTCGAGCGTCATTACACCACTCAAGCACCGCTTGGTATTGGGCATCG
>lab04_292_1
CGTGTCTCTATCCTCCGCTTATTGATATGCTTAAGTTCAGCGGGTATCCCTACCTGATCCGAGGTCAACCTGTAAAAAAAGGCTTGACGGCGGGGCCCGACCGACCTCCGGAGCGGCTGTTGATTCACAACGCTTAGAGACGGTCGCACCAGCCGGCGACATTGAGGCACGCGGGGGACCGCGACGCCCAAGACCAAGCCGAGGCTTGAGTGGTGTAATGACGCTCGAACAGGCATGCCCCCATGGAATACCAAGGGGCGCAATGTGCGTTCAAAGATTCGATGATTCACTGAATTCTGCAATTCACACTACTTATCGCATTTCGCTGCGTTCTTCATCGATACCAGAACCAAGAGATCCGTTGTTGAAAGTTGTAACTATTATGTTTTTTCAGACGCTGATTGCAACTGCAAAGGGTTTGAATGTTGTCCAATCGGCGGCGGACCCGCCG
>lab04_293_3
CGTGTCTCTACTTGGTCATTTAGAGGAAGTAAAAGTCGTAACAAGGTTTCCGTAGGTGAACCTGCGGAAGGATCATTATCGTGGGGATTCGTCCCTGTCGAGATAGCACCCTTTGTCTATGAGTACCTTCTGTTTCCTCGGCGGGCTTGCCCGCCAACGGGGACCACGCAAACCCTTTGCAATAGCAGTAACTTCTGATAACAAACAAATATTAAAACTTTCAACAACGGATCTCTTGGTTCTGGCATCGATGAAGAACGCAGCGAAATGCGATAAGTAGTGTGAATTGCAGAATTCAGTGAATCATCGAATCTTTGAACGCACATTGCGCCCTTCGGTATTCCGTAGGGCATGCCTGTTCGAGCGTCATTTAAACCTTCAAGCTCTGCTTGGTGTTGGGTG
