# Supplementary material for: Host Genotype Shapes the Foliar Fungal Microbiome of Balsam Poplar (Populus balsamifera)
Source: PLoS One. 2013 Jan 11;8(1):e53987. doi: 10.1371/journal.pone.0053987 (PMC3543377; doi:10.1371/journal.pone.0053987)
Supplement: Material S1 — Pruned sequences produced by the 454 runs for the foliar fungal communities of each balsam poplar host specimen in FASTA format. (ZIP) [file pone.0053987.s003.zip › Supplementary_Material_1/lov11_good.fa]

>lov11QC_0_2
TCTCTATGCGCTTGGTCATTTAGAGGAAGTAAAAGTCGTAACAAGGTTTCCGTAGGTGAACCTGCGGAAGGATCATTACCTAGAGTTTGTAGACTTCGGTCTGCTACCTCTTACCCATGTCTTTTGAGTACCTTCGTTTCCTCGGCGGGTCCGCCCGCCGATTGGACAACATTCAAACCCTTTGCAGTTGCAATCAGCGTCTGAAAAAACATAAATAGTTACAACTTTCAACAACGGATCTCTTAGTTCTGGCATCGATGAAGAACGCAGCGAAATGCGATAAGTAGTGTGAATTGCAGAATTCAGTGAATCATCGAATCTTTGAACGCACATTGCGCCCCTTGGTATTCCATGGGGCATGCCTGTTCGAGCGTCATTTGTACCTTCAAGCTCTGCTTGGTGTTGGGTGTTTGTCTCGCCTCTGCGTGTAGACTCGCC
>lov11QC_1_1
TCTCTATGCGTCCTCCGCTTATTGATATGCTTAAGTTCAGCGGGTATCCCTACCTGATCCGAGGTCAACCTTAGAAATGGGGTTGTTTTACGGCGTAGCCTCCCGAACACCCTTTAGCGAATAGTTTCCACAACGCTTAGGGGACAGAAGACCCAGCCGGACGATTTGAGGCACGCGGCGGGCCGCGTTGCCCAATACCAAGCGAGGCTTGAGTGGTGAAATGACGCTCGAACAGGCATGCCCCCGGAATACCGAGGGGCGCAATGTGCGTTCAAAGATTCGATGATTCACTGAATTCTGCAATTCACATTACTTATCGCATTTCGCTGCGTTCTTCATCGATGCCAGAACCAAGAGATCCGTTGTTAAAAGTTTTAATTTATTAATTAAGTTTACTCAGACTGCAAAGTTACGCAAGAGTTTGAAGTGTCCACCCGG
>lov11QC_2_1
TCTCTATGCGCTTGGTCATTTAGAGGAAGTAAAAGTCGTAACAAGGTTTCCGTAGGTGAACCTGCGGAAGGATCATTACCTAGAGTTTGTAGACTTCGGTCTGCTACCTCTTACCCATGTCTTTTGAGTACCTTCGTTTCCTCGGCGGGTCCGCCCGCCGATTGGACAACATTCAAACCCTTTGCAGTTGCAATCAGCGTCTGAAAAACATAATAGTTACAACTTTCAACAACGGATCTCTTGGTTCTGGCATCGATGAAAACGCAGCGAAATGCGATAAGTAGTGTGAATTGCAGAATTCAGTGAATCATCGAATCTTTGAACGCACATTGCGCCCCTTGGTATTCCATGGGGCATGCCTGTTCGAGCGTCATTTGTACCTTCAAGCTCTGCTTGGTGTTGGGTGTTTGTCTCGCCTCTGCGTGTAGACTCG
>lov11QC_3_1
TCTCTATGCGCTTGGTCATTTAGAGGAAGTAACTAATTGTTGCGGACAGTTCTCAGAAAACATCGGAGACAGGCACATACATGTTTTGCATTCACTGCTAGGTACTCCACGGTGAAAATGGAAGTCAATAGCTCACTCAAGTCCATGAAGGGCACTGAAACACAACTTGGAATTCTGCTAGTGTTATGCTGTAGGCTGGAAGTTCATCGCGCAAAGCTTGGGCACACAGCTAGTTTCAGACACCAAATCTACTTGTAACTTTCACAGAATTGATGAGAATCACACATGCCAAAGCTTAAGCCCTCAAGTAGTTGCTGAAAAATGCTGGCTCTCAGGCATTCTCATATCTATTCTCACCCTAAAATTCAAGAATCAAATGGACCCCAAGATTACAGCGTAGTATGATCAACACTAGAAGATACATTAAAATAATTTTATTAC
>lov11QC_4_1
TCTCTATGCGCTTGGTCATTTAGAGGAAGTAAAAGTCGAAACAAGGTTTCCGTAGGTGAACCTGCGGAAGGATCATTACCTAGAGTCTGTAGACTTCGGTCTGCTACCTCTTACCCATGTCTTTTGAGTACCTTCGTTTCCTCGGCGGGTCCGCCCGCCGATTGGACAACATTCAAACCCTTTGCAGTTGCAATCAGCGTCTGAAAAACATAATAGTTACAACTTTCAACAACGGATCTCTTGGTTCTGGCATCGATGAAGAACGCAGCGAAATGCGATAAGTAGTGTGAATTGCAGAATTCAGTGAATCATCGAATCTTTGAACGCACATTG
>lov11QC_5_2
TCTCTATGCGTCCTCCGCTTATTGATATGCTTAAACTCAGCGGGTAGTCCCGCCTGACCTGGGGTCGCAACGAGGGCATCCTAGAAGGTCGATGCCCGAGGGTCCGGGAGATCCCGGGGGCGACGGGCGCGCGCACGACAGTGTCCGAGGGTCTCTCAACCACCGCTCGTCGTGGCGACCGTCGCCGAGGACTCGATTTGGGCCAGCCGCGAGCGGGAGCGCGCGGGAGACCAGTATCCGCCCCCGCCTCGTGAGCCGAGGGGAGTGGGGCGACGATGCGTGACACCAGGCAGACGTGCCCTCGACCAAGAGGCCTCGGGCGCAACTTGCGTTCAAAGACTCGATGGTTCACGGGATTCTGCAATTCACACCAAGTATCGCATTTCGCTACGTTCTTCATCGATGCGAGAGCCGAGATATCCGCTGCCGAGAGTCGTTTAGATTATCACCA
>lov11QC_6_4
TCTCTATGCGTCCTCCGCTTATTGATATGCTTAAGTTCAGCGGGTATCCCTACCTGATCCGAGGTCAAGAGTGTAAAAATGTACTTTTGGACGTCGTCGTTATGAGTGCAAAGCGCGAGATGTACTGCGCTCCGAAATCAATACGCCGGCTGCCAATTGTTTTAAGGCGAGTCTACACGCAGAGGCGAGACAAACACCCAACACCAAGCAGAGCTTGAAGGTACAAATGACGCTCGAACAGGCATGCCCCATGGAATACCAAGGGGCGCAATGTGCGTTCAAAGATTCGATGATTCACTGAATTCTGCAATTCACACTACTTATCGCATTTCGCTGCGTTCTTCATCGATGCCAGAACCAAGAGATCCGTTGTTGAAGTTGTAACTATTATGTTTTTCAG
>lov11QC_7_1
TCTCTATGCGTCCTCCGCTTATTGATATGCTTAAACTCAGCGGGTAGTCCCGCCTGACCTGGGGTCGCAACGAGGGCATCCTAGAAGGTCGATGCCCGAGGGTCCGGGAGATCCCGGGGGCGACGGGCGCGCGCACGACAGTGTCCGAGGGTCTCTCAACCACCGCTCGTCGTGGCGACCGTCGCCGAGGACTCGATTTTGGGCCAGCCGCGAGCGGGAGCGCGCGGGAGACCAGTATCCGCCTCCGCCCTCGTGAGCCGAGGGGAGTGGGGGCGACGATGCGTGACACCCAGGCAGACGTGCCCTCGACCAAGAGGCCTCGGGCGCAACTTGCGTTCAAAGACTCGATGGTTCACGGGATTCTGCAATTCACACCAAGTATCGCATTTCGCTACGTTCTTCATCGATGCGAGAGCCGAGATATCGTTGCCGAGAGTCGTTAGATTATCAC
>lov11QC_8_3
TCTCTATGCGCTTGGTCATTTAGAGGAAGTAAAAGTCGTAACAAGGTTTCCGTAGGTGAACCTGCGGAAGGATCATTAACCTTTCAAAACAGGGTGCGTCGCGGCCCCCGAGGTGCGGAAACAAGCCTCGAGCGGTTTGGGGTCCTCCCCTTCACGCGCGCACGACTGCCATCCTTACTTTACGAGCACCTTCTGTTCTCCCTCGGCGGGGCAACCTGCCGTTGGAACCGAATAAACTCTTTTGCATCTAGCATTACCTGTTACCGAAACAAACAATCGTTAACAACTTTCAACAATGGATCTCTTGGCTCTGGCATCGATGAAGAACGCAGCGAAATGCGATAAGTAGTGTGAATTGCAGAATTCAGTGAATCATCGAATCTTTGAACGCACATTGCGCCCCTCGGTATTCCGTGGGGCATGCCTGTTCGAGCGTCA
>lov11QC_9_1
TCTCTATGCGTCCTCCGCTTATTGATATGCTTAAACTCAGCGGGTAGTCCCGCCTGACCTGGGGTCGCAACGAGGGCATCCTAGAAGGTCGATGCTTGAGGGTCCGGGAGATCCCGGGGGCGACGGGCGCGCGCACGACAGTGTCCGAGGGTCTCTCAACCACCGCTCGTCGTGGCGACCGTCGCCGAGGACTCGATTTTGGCCAGCCGCGAGCGGGAGCGCGCGGGAGACCAGTATCCGCCCCCGCCCTCGTGAGCCGAGGGGAGTGGGGGCGACGATGCGTGACACCCGAGGCAGACGTGCCCTCGACCAAGAGGCCTCGGGCGCAGCTTGCGTTCAAAGACTCGATGGTTCACGGGATTCTGCAATTCACACCAAGTATCGCATTCGCTACGTTCTTCATCGATGCGAGAGCCGAGATATCCGTTGCCGAGAGTCGTTTAGATTATCA
>lov11QC_10_1
TCTCTATGCGTCCTCCGCTTATTGATATGCACTTAGTTGTGGACTCTTCACTATTCCTTCAGCAATTTTGCCTTTCTTTCTATCATTTACTTTTCTCCTGCCATCATAATTTCTCAATTATACTGTTTTTGATATTAATATACATTATTATTGTCATTCTAAAGCCTCTAAACAGGGATCATGGTTATCCATTGCGAGTGGTTGTACCAGGTGTTATAGGTGCCCGATCTGTCAAATGGTTGGATTGTATCAACATCAATTGCAGAAGAATCCCAGGTCACAAAAGTGTTAATGTATGTTTTAACAAACTTACTTCCTCTAAATGACCAAGCGCATAGAGAC
>lov11QC_11_1
TCTCTATGCGTCCTCCGCTTATTGATATGCTTAAACTCAGCGGGTAGTCCCGCCTGACCTGGGGTCGCAACGAGGGCATCCTAGAAGGTCGATGCCCGAGGGTCCAGGAGATCCCGGGGGCGACGGGCGCGCGCACGACAGTGTCCGAGGGTCTCTCAACCACCGCTCGTCGTGGCGACCGTCGCCGAGGACTCGATTTTGGGCCAGCCGCGAGCGGGAGCGCGCGGGAGACCAGTATCCCGCCCCCGCCCTCGTGAGCCGAGGGAGTGGGGCGACGATGCGTGACACCCAGGCAGACGTGCCCTCGACCAAGAGGCCTCGGGCGCAACTTGCGTTCAAAGACTCGATGGTTCACGGGATTCTGCAATTCAC
>lov11_0_6
TCTCTATGCGTCCTCCGCTTATTGATATGCTGCTGTGCTTGAAGCCATGTCAATTTCGGTATTTGCTTGGCCGCCTGTCTTTCTGTACTTGTCTAATCGTGTGTCTTTCTGTCTCGGTTCTTTTACGGGGACTTTATTCTTCTCACCCCAGATTAGTTCACCGTACAAGGGAGGTGGTAAGGTGGGGACAACTGTAAATGGTTGGTTTTTCTTTAGCATTACTTCCTCTAAATGACCAAGCGCATAGAGAC
>lov11_1_712
TCTCTATGCGTCCTCCGCTTATTGATATGCTTAAACTCAGCGGGTAGTCCCGCCTGACCTGGGGTCGCAACGAGGGCATCCTAGAAGGTCGATGCCCGAGGGTCCGGGAGATCCCGGGGGCGACGGGCGCGCGCACGACAGTGTCCGAGGGTCTCTCAACCACCGCTCGTCGTGGCGACCGTCGCCGAGGACTCGATTTTGGGCCAGCCGCGAGCGGGAGCGCGCGGGAGACCAGTATCCGCCCCCGCCCTCGTGAGCCGAGGGGAGTGGGGGCGACGATGCGTGACACCCAGGCAGACGTGCCCTCGACCAAGAGGCCTCGGGCGCAACTTGCGTTCAAAGACTCGATGGTTCACGGGATTCTGCAATTCACACCAAGTATCGCATTTCGCTACGTTCTTCATCGATGCGAGAGCCGAGATATCCGTTGCCGAGAGTCGTTTAGATTATC
>lov11_2_487
TCTCTATGCGTCCTCCGCTTATTGATATGCTTAAGTTCAGCGGGTATCCCTACCTGATCCGAGGTCAAGAGTGTAAAAATGTACTTTTGGACGTCGTCGTTATGAGTGCAAAGCGCGAGATGTACTGCGCTCCGAAATCAATACGCCGGCTGCCAATTGTTTTAAGGCGAGTCTACACGCAGAGGCGAGACAAACACCCAACACCAAGCAGAGCTTGAAGGTACAAATGACGCTCGAACAGGCATGCCCCATGGAATACCAAGGGGCGCAATGTGCGTTCAAAGATTCGATGATTCACTGAATTCTGCAATTCACACTACTTATCGCATTTCGCTGCGTTCTTCATCGATGCCAGAACCAAGAGATCCGTTGTTGAAAGTTGTAACTATTATGTTTTTCAGACGCTGATTGCAACTGCAAAGGGTTTGAATGTTGTCCAATCGGCGGGCGG
>lov11_3_1
TCTCTATGCGCTTGGTCATTTAGAGGAAGTAAGAAGATGCTCAAATAGGAACCGTGATGTGGTCATTTCTAATGTCAACAATTGCATAAATTTTGTATACATGAAAGGAAATAGAGTTGGGGTTAAAATGGAAATTTTACTGGGATTTTTGGATGTGAGTGTAGCCGTTTCTGAGAAATCACAGTTCCATGGACTCTTTGCAGAAGCCTGGAAGTAGAGATTAATGGCATAAGCAGCATGTGATGCCAGAGTATCTGGTATGAAACAGGCACCTCCTGGTTGAATGGGGCCGCAATCTATGCCTTGGCCACAGGCATAGTCGAGACTTGCCTGCAATTGAGCCTCAGAAGCACCAGTTTTCGGCACGCACCAGCCTAC
>lov11_4_4
TCTCTATGCGTCCTCCGCTTATTGATATGCTTATTTCAAATCTTATCTGGCGTATTGTGGTGAGTACCCATGGGTCCCGTTGATAGGAGCCCGCTGCTGTATTAGTTACTGTCCTAACCTGGTTTTACGACAGTTTGGATTTGAGCAGTTTATTCCAAGGACTACTAAACTGGCAACATTTTATGAAGATTTCAAGACCTCAAAGAAATTATTGGAGTCAGTGAAGAAGGCATGGAAACATCCTGGTAGGGTTACTTCCTCTAAATGACCAAGCGCATAGAGAC
>lov11_5_3
TCTCTATGCGCTTGGTCATTTAGAGGAAGTAAGAACAGGCAAGCTCACATTTACACATCATTTCTAGCAAACAAACCTCTAAGAGGGCATCTGAACTTTGTGGCACAACAGGAAAGTCAACAGCACAAGTACAGAGAGTTCTCACATGATGGATCTCCCAGCCCCAGTAGACAATAGATATAAGGAACAATAACACATGTTTTCCAAAATTCATTACATGGTACAGGAACACAGCAATATTATGAACTAGTAACCATGTGATCTCACTTTATCACATGGAAAGCTAAAAGTCCACATGCATATCAATAAGCGGAGGACGCATAGAGAC
>lov11_6_5
TCTCTATGCGTCCTCCGCTTATTGATATGCTCTACTTTTGCCTCCTTCAGGATGTTCTCAGCAAGGAGATTATTGGGCGTGGTACTAAGAGGGGGGACTGTATTACCTGGATGACTTCAGCCTAGGCAAAGCAAATCACATGCACCATCAAACCAGTAGTCATGAACGACAGATTTGGCTCTGGCATAGGCGTTTGGGGCACCCATCCTTTGGCTATCTCCAGCATTTACTTCCTCTAAATGACCAAGCGCATAGAGAC
>lov11_7_90
TCTCTATGCGTCCTCCGCTTATTGATATGCTTAAGTTCAGCGGGTATCCCTACCTGATCCGAGGTCAACCTTAGAAATGGGGTTGTTTTACGGCGTAGCCTCCCGAACACCCTTTAGCGAATAGTTTCCACAACGCTTAGGGGACAGAAGACCCAGCCGGACGATTTGAGGCACGCGGCGGACCGCGTTGCCCAATACCAAGCGAGGCTTGAGTGGTGAAATGACGCTCGAACAGGCATGCCCCCCGGAATACCAGGGGGCGCAATGTGCGTTCAAAGATTCGATGATTCACTGAATTCTGCAATTCACATTACTTATCGCATTTCGCTGCGTTCTTCATCGATGCCAGAACCAAGAGATCCGTTGTTAAAAGTTTTAATTTATTAATTAAGTTTACTCAGACTGCAAAGTTACGCAAGAGTTTGAAGTGTCCACCCGGAGCCCCCGCCCG
>lov11_8_26
TCTCTATGCGCTTGGTCATTTAGAGGAAGTAAAAGTCGTAACAAGGTCTCCGTTGGTGAACCAGCGGAGGGATCATTACCGAGTTTACAACTCCCAAACCCCTGTGAACATACCTTAATGTTGCCTCGGCGGATCAGCCCGCGCCCCGTAAAACGGGACGGCCCGCCAGAGGACCCAAACTCTAATGTTTCTTATTGTAACTTCTGAGTAAAACAAACAAATAAATCAAAACTTTCAACAACGGATCTCTTGGTTCTGGCATCGATGAAGAACGCAGCAAAATGCGATAAGTAATGTGAATTGCAGAATTCAGTGAATCATCGAATCTTTGAACGCACATTGCGCCCGCTGGTATTCCGGCGGGCATGCCTGTTCGAGCGTCATTTCAACCCTCAAGCCCCCGGGTTTGGTGTTGGGGATCGGCTCTGCCCTTCTGGGCGGTGCCGCCCCC
>lov11_9_3
TCTCTATGCGTCCTCCGCTTATTGATATGCAGCTCGGCTATTTTGGAGTTAATTTGGACTGTAAAGCTGTCCATGTAGCCTTGACATTCTTGACGCTCTTGCTTAGCCTTACTAAGCTCCTCCTCCATCTCGAAGTAATGGCTTCTCAACTCCCTCAACTCTTCTACTTGTATCTCGATCTCAGATTGTAAAGTCATCATTCTTCCTTTCGAAGACTCAGCTCTTTTCTGGTAATCTCTCATGTCAGACTCGGCGGCCTTTCTTGCACTTCTCTCTTCCTCAAGCTGCACCATATATTGAGCTCTAATCCTTCTTTCCTCTTCTATGTCGAGCTGGGCTAGCCGATTCTTCTCCTTTTCAACTTCTATTTTCTTTGAAAGAATGCTCTTTCCCTTCTTCAAGGAATCCATCACCTCTTTGTCAACATTCATCTTGTCCCTTTTGTTG
>lov11_10_1
TCTCTATGCGACTGGGTTTAAAGCGTGCGTAGGCGGTTTCTTAAGTCTAGTGTGAAAGCCCACGGCTTAACCGTGGAGGGTCATTAGAAACTGGGAGACTTGAGTACAGCAGAGGTAAGTGGAATTTCTAGTGGAGCGGTGAAATGCGTAGATATTAGAAGGAACACCAGTGGCGAAGGCGGCTTACTGGGCTGGAACTGACGCTGAGGCACGAAAGCGTGGGGAGCAAACAGGATTAGATACCCTGGAC
>lov11_11_3
TCTCTATGCGTCCTCCGCTTATTGATATGCCAGTTAGAATCTAATGTAATTTGGCAGGGGTTTAATGAGGCTCTCAATGGATTTAGTGATGAGGGATGGTCAATGATCGGAAATGATGGCATGGATGATGTTACTATCCTCGTGAACTCATCTCCTGACAAGTTGATGGGTTCAAATCTTTCCTTCACTAATGGGTTTCCAGCTGTCAGCAGTGCTGTCCTGTGTGCTAAAGCATCGATGCTTTTACAGGTAGGGATATGCTTTGTCCTAGGCTTGTGGAAAAAGTTGAAATACAAATATATGCTGTAAGACTTGGTAAATTGTGCACTATGTGTCTTATATGTTACTTCCTCTAAATGACCAAGCGCATAGAGAC
>lov11_12_4
TCTCTATGCGTCCTCCGCTTATTGATATGCAAGTGGTAGAAGTGGTCCTACTAATTCAGTGCTAAGCACTCAGCTTCCTCAGGGCTTGGAAGACCCTTCGCTAGCGAGGCAGCTGTTACAGAGGAAGAATAAGAGGGAGGGAGTACCGAACCGAGGAGACAAAGACAACTATGTAAAGCTTAGACCGTCGCGTATACTGCTCCTCCTTTGGGTAGCTCTCTCTTCAAGCACTCCTTCTTGAAAGAACAACTCTTCCCACTCAAGCACTACTTGTGCTATGAAAGTAATCTTTCTACTAAACGAAGGAAAGCCATACAACTGCTTACTTCCTCTAAATGACCAAGCGCATAGAGAC
>lov11_13_6
TCTCTATGCGTCCTCCGCTTATTGATATGCCCGTTTGCAGATACTGATCACTTTTTCAAAGAGTCATGTATAGCATAGTTCTCATTTGTATCAGCATACAAATGTCTTGCTGCCTGCATATGGCTTTGTTGACTGGTGAATCTCTATTCATTTTTCTGTTATTTTACCTGGATTTGGTGATTAATTTGTGATTTAACAATTTAGTCAACAATAATCAAAAGGAATGCTTCACGTAGGCATAATTGAAGCTTCTAAATAAATATGTTTTAATTAGCTGTACAGATATCTACTTAGAGTGTGGCACTTTCCAAGATTCTAAATAAATGTACTTCTCTGCAAGTTATTACTTCCCTTGCTGATATTCAGTGGGATTGGATTGCCTTCTTAGCTCGTGTTTTACTCCTCTAAATGACCAAGCGCATAGAGAC
>lov11_14_8
TCTCTATGCGTCCTCCGCTTATTGATATGCGTACCACATCATAGAAGTGTTGAGAGGAGCTACCCATTAGGTGCTCATAATAAGGTGCTTTGAAGGTATTGGCAAACAAGCTCACCATCTCCGTTTCTATCAAAGGGGGTTGGACATGCATTGCTTCATCCCTCCATCTTTGCGCATAAGCCCTTACTGACTCCTGGCTCCTTTTCTCCATTGCCATTAGATTTGCTCGATCAGGAGCGATTTCCATGTTAAACTTGTACTGTTTGAGGAAAGCCTCCACCAAGTCTCTCCAGCTCTTGATCCTGATGCTGTCTAACCTCATGTACCAGCTTAAAGCGGATCCTGCTAGGCTATCTTGAAAAAATGATTAGCAATTTATCATCACGGATTACTTCCTCTAAATGACCAAGCGCATAGAGAC
>lov11_15_5
TCTCTATGCGTCCTCCGCTTATTGATATGCAAGTAAAGATAAAGAAAAGAAAACTCTATATGTGGCTGCATGAATTTATTCTAAACTATATTCTGGGCTTTGCAGAACTCCTTTCAATTGGCATTCTTCACATGGACTTGGGTAAGCTTTTATTAGGAGTACGTTTTTCTTAAGGAATTTATTCTATGAGTTGATTTGAATTAAAAGAAATTACAATTCTAATGTTGCTTCAAAATTTCAGTACAAATTTGGATTTAGATCATGCTTCCACCGACGAGCAGAAGACATTGTCATAACGCTTGTCACGGGACTGTTGGTTTACTTCCTCTAAATGACCAAGCGCATAGAGAC
>lov11_16_5
TCTCTATGCGTCCTCCGCTTATTGATATGCTTAAGTTCAGCGGGTATCCCTACCTGATCCGAGGTCAACCTGAAAAATAAAAGGTTTAACGGCAATGAGATCTCACCAAGCTTATAAGACGTTTTGATTTAACTCTACTACGTCCGAAGTTGGAGAAACCCCGCCGAGGTCTTCGAGGCACGCCCGCCTTTCGACGGACGATGCCCAATACCAAGCGGTGCTTGAGTGGTGTAATGACGCTCGAACAGGCATGCCCCTCGGAATACCAAGGGGCGCAATGTGCGTTCAAAGATTCGATGATTCACTGAATTCTGCAATTCACATTACTTATCGCATTTCGCTGCGTTCTTCATCGATGCGAGAACCAAGAGATCCGTTG
>lov11_17_4
TCTCTATGCGTCCTCCGCTTATTGATATGCTTGATGAATTGATATCAGCCTTCTATCTTTCAAAAGTTGACGAGGCTTACATTTGGTCCATGAAGGATTCATGGGAATTGCGGTTTGTGATTAAGCTGCCTCAGAGAGTTGAGCGCTATAACTACATATTTTTGAAGCCCCTGCTTAATTACTTTGAAAAATGCTGAAATTCTGATAGAGGCGGGTGAAAAGGCAAGCATTCTGCATGATCCAAGAATGATACCTTGCAGTAAACCATACGTAATTAAGTAGTCGGATTAGCGTTAGCAATTAGTAGTCAACGTTGGGTTATTTAATTTGGGATTTTGGATGGATTTACCTTGTAATTTTACTTCCTCTAAATGACCAAGCGCATAGAGAC
>lov11_18_1
TCTCTATGCGCTTGGTCATTTAGAGGAAGTAATTTAAACTTCAGCACTAAGACTTGCAAGCAACAATATAAGTGCAACGTATTAAGCACAGGAAGAAGATTACCCAATCTAAGAGACAAACACAACTGCTGTTGCTTGGCATGTAGTTATTGTTGTTCTTCCCACTAATAATTTCCAAAGCAACAACCCAAACTGTAAGCATCTGCTTTGTCAGTCAAGTAACCCCATAGTGCATATTCTGGTGCCATATATCCTCTGCATATCAATAAGCGGAGGACGCATAGAGAC
>lov11_19_3
TCTCTATGCGTCCTCCGCTTATTGATATGCTTAAGTTCAGCGGGTATCCCTACCTGATCCGAGGTCAACCATAGAAAAATTTGGGTTTTGGCAGAAGCACACCGAGAACCTGTAACGAGAGATATTACTACGTTCAGGACCCAGCGGCGCCGCCACTGATTTTAGAGCCTGCCATTACTGACATAGACTCAATACCAAGCTAAGCTTGAGGGTTGAAATGACGCTCGAACAGGCATGCCCCCCGGAATACCAAGGGGCGCAATGTGCGTTCAAAGATTCGATGATTCACTGAATTCTGCAATTCACATTACTTATCGCATTTCGCTGCGTTCTTCATCGATGCCAGAACCAAGAGATCCGTTGTTGAAAGTTTTTAACTATTATATAGTACTCAGACGACATTAATAAAAGAGTTTTGGTTTTCTCCGGCGAGCATACAAGGCCCGAAGGC
>lov11_20_1
TCTCTATGCGTCCTCCGCTTATTGATATGCCGAGAAATTATTCAAGCTGGCATGGGATTATCCAAGAACCATGCCATATCACTTCCACTACGGGTGAATCCTGCCATTTTGGGCTTAATTCTTGATTACTGCCGGTTTCATCAAGTACCAGGTCACTCTAACAAGGTGTTACTTTCTTTTGTCTTTCATTTTCTTCTCTTGTTTTTCAGCTCCTGTAATTCTTTTGCTTTCTTAGATGCTATAGTTTCCTAGAACTCTAATAGAGGACACTGAAATTTTTGGGATTGGAGAATGCCATCATCTCATATTGGATTTTTTTGGTGTGAGTGTGTGTGTGTGTTTCTGCCGGG
>lov11_21_18
TCTCTATGCGTCCTCCGCTTATTGATATGCTTAAGTTCAGCGGGTATCCCTACCTGATCCGAGGTCAAGAGTGTAAAAAGTACTTTTGGACGTCGTCGTTATGAGTGCAAAGCGCGAGATGTACTGCGCTCCGAAATCAATACGCCGGCTGCCAATTGTTTTAAGGCGAGTCTACGCGCAAGGCGAGACAAACACCCAACACCAAGCAGAGCTTGAAGGTACAAATGACGCTCGAACAGGCATGCCCCATGGAATACCAAGGGGCGCAATGTGCGTTCAAAGATTCGATGATTCACTGAATTCTGCAATTCACACTACTTATCGCATTTCGCTGCGTTCTTCATCGATGCCAGAACCAAGAGATCCGTTGTTGAAAGTTGTAACTATTATGTTTTCAGACGCTGATTGCAACTGCAAATGGTTTAAATTGTCCAACGGCGGGCGAGCCCAC
>lov11_22_5
TCTCTATGCGCTTGGTCATTTAGAGGAAGTAAGATCAGGTGTGACGTGTTGATTCACATCGATGTCGGGGAACCAAGTCACAGTAGAAACATTCCCAACAGCAAGGTGAGCAGAGGGCTGCTGGGTACTGCTGTGAAATTGGGGACAATGGGGAGCTGTGTGACCAAAACTGGAGCACAATTAGCAGCGAACATGCTGCTGTCCCGACCACTGGCTACTACTGGTGTGGCGCCTGTTCTACTGCTAATTGTTTGGCTGCCAGTCTGCAGCAGATTAGCCCCTGTTCTAGTGAGTGTAGCGGTTGCTGTTGGGATGCCAATTACCTCGAGAACGACCCTTGTTATGGCTAAAGTTTGAGCTATGGTACAACAATGGAGATGAAGGCAACAGAGAAGCAGTAGCATCCAAGGACTGAAGAGAGTTATTGTGCAG
>lov11_23_19
TCTCTATGCGTCCTCCGCTTATTGATATGCTTAAGTTCAGCGGGTATTCCTACCTGATCCGAGGTCAACATTCAGAAGTTGGGGTTTTACGGCATGGCCGCGCCGCGTTCCAGTTGCGAGGTGTTAGCTACTACGCAATGGAGGCTGCAGCGAGACCGCCAATGTATTTCGGGGGCGGCACCGCCCAGAAGGGCAGAGCCGATCCCCAACACCAAACCCGGGGGCTTGAGGGTTGAAATGACGCTCGAACAGGCATGCCCGCCGGAATACCAGCGGGCGCAATGTGCGTTCAAAGATTCGATGATTCACTGAATTCTGCAATTCACATTACTTATCGCATTTTGCTGCGTTCTTCATCGATGCCAGAACCAAGAGATCCGTTGTTGAAAGTTTTGATTTATTTGTTTGTTTTACTCAGAAGTTACAATAAGAAACATTAGAGTTTGGGTCC
>lov11_24_4
TCTCTATGCGTCCTCCGCTTATTGATATGCTTAAGTTCAGCGGGTATCCCTACCTGATCCGAGGTCAACCTTGAAGGTGTGGGTTTTTCGGAGCGGGCGTCGCGAGGCCCCCTGTAAAGCGGGATAGGTTTCTACTACGCTTGAGGCCACTGCGCCGCCGCCGAGGTCTTTAGGGCCCGTCCACTGCGGGGACGACACCCAATGCCAAGCAGTGCTTGATGGTCTGTAATGACGCTCGAACAGGCATGCCCCCCGGAATACCGAGGGGCGCAATGTGCGTTCAAAGATTCGATGATTCACTGAATTCTGCAATTCACAATACTTATCGCATTTCGCTGCGCTCTTCATCGATGCCAGAACCAAGAGATCCGTTGTTGAAAGTTTTAACTATTATATAGTACTCTGACCACACTAAACAAGAGTTTGGATTTCC
>lov11_25_137
TCTCTATGCGCTTGGTCATTTAGAGGAAGTAAAAGTCGTAACAAGGTCTCCGTAGGTGAACCTGCGGAGGGATCATTACAAGAACGCCCGGGCTTCGGCCTGGTTATTCATAACCCTTTGTTGTCCGACTCTGTTGCCTCCGGGGCGACCCTGCCTTCGGGCGGGGGCTCCGGGTGGACACTTCAAACTCTTGCGTAACTTTGCAGTCTGAGTAAACTTAATTAATAAATTAAAACTTTTAACAACGGATCTCTTGGTTCTGGCATCGATGAAGAACGCAGCGAAATGCGATAAGTAATGTGAATTGCAGAATTCAGTGAATCATCGAATCTTTGAACGCACATTGCGCCCCCTGGTATTCCGGGGGGCATGCCTGTTCGAGCGTCATTTCACCACTCAAGCCTCGCTTGGTATTGGGCAACGCGGTCCGCCGCGTGCCTCAAATCGTCCG
>lov11_26_3
TCTCTATGCGTCCTCCGCTTATTGATATGCTTGGACAAAGTTATCTATAAAAGCCTTGTTATACCTAAACTCTCTGATGCTCGATCATCATATCCGAGACTTGAATGAATCAATCTAATTATAACTTAGATCGATTTCTGACTGAACTAACATGAAGTAAAACAGTAAAATAATCAAAACTATGTCGTTCTGATCTTTTAATATTAGAAAAACAGGTAAATCTTGGATGATTTTGTCGACTCATTATCCCATGCCTGCACCAAATCTACCCAGAGAGACAGAGGTGACTTTGAAAATGTGCATATGAGTAGATAGGTGAAACAGAGGAATCATATACAAACAAGTGGATAGCCATAAA
>lov11_27_272
TCTCTATGCGCTTGGTCATTTAGAGGAAGTAAAAGTCGTAACAAGGTTTCCGTAGGTGAACCTGCGGAAGGATCATTACCTAGAGTTTGTAGACTTCGGTCTGCTACCTCTTACCCATGTCTTTTGAGTACCTTCGTTTCCTCGGCGGGTCCGCCCGCCGATTGGACAACATTCAAACCCTTTGCAGTTGCAATCAGCGTCTGAAAAAACATAATAGTTACAACTTTCAACAACGGATCTCTTGGTTCTGGCATCGATGAAGAACGCAGCGAAATGCGATAAGTAGTGTGAATTGCAGAATTCAGTGAATCATCGAATCTTTGAACGCACATTGCGCCCCTTGGTATTCCATGGGGCATGCCTGTTCGAGCGTCATTTGACCTTCAAGCTCTGCTTGGTGTTGGGTGTTTGTCTCGCCTCTGCGTGTAGACTCGCCTTAAAACAATTGGCA
>lov11_28_2
TCTCTATGCGCTTGGTCATTTAGAGGAAGTAATGGTGGTGCAGGACTTGGGCTTGCCATCTGCAAACGGTAGAGCTAAAACCTTTCCATTACATTGCATTGCAAAGTTTGTAGAAGTTGTGAGATCATTCCTTTCGAGCACTGTCCCATCATCCATCAAATTAAGGGCAAAAATAGTTACTGTTAGATCTAACGTGGAAGCTACCATATAAATCTCTCCTTTCTTATTTGTTTTCTTGTTCTATTAGTTTTTTACTTGTTCTCCTTGTCTTAAATTATGGGAATCAGATTTGTAACTCTCATGAAGGGCCATATATGGATAGAAAGTGAAGGCCTTGACAAAGGTACAGTGACTACTTTCATTGTCAAACTTGGACTCTGCAACAATCCAGATGATCCATCTGTACACCAAGCTGCATCAAGAGGG
>lov11_29_4
TCTCTATGCGTCCTCCGCTTATTGATATGCATATTGTCCCGGTCTGGGTTCAATTCCCTGATCTCCCTTTTACATGCTGGTCTCTCAAATGTTTATCCAAAATCGCCAGTGTAATTGGAAAACCTATTCAAAGTGACATGCTCACTTATTCCATGTCTAAACTATCATATGCCCGGGTATTGGTGGAAGTAAATTTGCTCTCTGATTTGCCTTACTCTATTGAGGTTACTCTGCCTAATGGCAGTATACTTCACCAGCAAGTTGTTTACGAAACTCTCCCACGCTTTTGCAAACATTGCAGGACTCTTGGACATATTACTTCCTCTAAATGACCAAGCGCATAGAGAC
>lov11_30_5
TCTCTATGCGTCCTCCGCTTATTGATATGCCTCCCACGCGTACTTCATGCCAAAGCTTCTCGTTCGATCCCTTTCCCAAGCGTAGAAGGGGTATCGGAAGATCTCTGCTTACCTTAGATAGAGGAGCTACTCTAATAGCTTATGGGAGCTACTTGGCACGCTTGGCCCTAGATTATTTAAGGATACTCACTAGCATAGCAGACTGGCGCTATACAGACAGCTATTCTAGACTGCATAGACTAATGCTTGCCTTCTTGCTTATTACTTCCTCTAAATGACCAAGCGCATAGAGAC
>lov11_31_3
TCTCTATGCGCTTGGTCATTTAGAGGAAGTAACTTGTATTTTTCCTTCTTTTCTTCTTCGTTTCGGATAGGAAAATAGAAGAGTTGAGTGAATAAAAACCAAAAGGAGGTTCATGGCCAATGGTAAAGACGTCCGAATAAGGGTTATTTTAGAATGTACCAGTTGTGTTCGAAAGAGTGTTAATAAGAAATCAATAGGCATTTCTAGATATATTACTCAAAAGAATCGACACAATAGGCCTAGTCGATTGGAGTTGAGAAAATTCTGTCCCTATTGTTACAAACATACAATTCACGGGGAGATAAAGAAATAGACGGAATCGATCAACTGCGTGTGACTTTTACAAGGAAGATGAAAATGACATATTGACATATCATATATTAGCATATCAATAAGCGGAGGACGCATAGAGAC
>lov11_32_8
TCTCTATGCGCTTGGTCATTTAGAGGAAGTAACCTGCTCATGTTGATGGATTTGAGGTCCCAGTCTGCTAAAGACTCCCCTTTTACCTGCTTGCACATCTTGAGTACTACCCACATTGTTGGTAATGGAAGTAGCTTTGGAGCAAAGAAGCCGAGTATGTCCAAGGACATTACAAAAGTTACAGAACTTTGGCAGAGTTTCATAAACCACCTTTTGGTGAAGTATTGGACCAGACAACAAAGACACCTCTACAGAGTGTTGAATGTCCTCACGAAGGTCTATTTCAACCAACACACGTGCATATCAATAAGCGGAGGACGCATAGAGAC
>lov11_33_1
TCTCTATGCGTCCTCCGCTTATTGATATGCAACATAGACAGAAGCAGGGGAAAATGCATCACATTACCAGTACACAATAATAATCTTTTTGCACAAATGCACGCGAAGTCAACAGCCTTGTTTGAAAAAGTACAAGAAAAGGTTACAGTTTTCACTTATAAGAAGGAACAGGTTCATCCCAGCACAGAAAGCACCTCCTTGCGTTCAACTGAGTAACGCCATATTCTTCTTCTCTTCTCCATCCATGTAAGTACTGCTATTAAGATCAAATATCAAACCGTGAAACGTTCCTCTTTATTTATAAGTTTATCCAAAACAGAATAGACACAAAAAG
>lov11_34_6
TCTCTATGCGTCCTCCGCTTATTGATATGCTTAAGTTCAGCGGGTATCCCTACCTGATCCGAGGTCAAGAGTTAAAAAAAGTCTTGATGGATGCCACCGTATTGCTAACAAAGCGCGTTTTGTGCTGCGCTCCGAAATCTATACGCCGGCTGCCAATTGCTTTAAGGCGAGTCCACGCACAGAGGCGGGACAAACACCCAACACCAAGCAGAGCTTGAAGGTACAAATGACGCTCGAACAGGCATGCCCCATGGAATACCAAGGGGCGCAATGTGCGTTCAAAGATTCGATGATTCACTGAATTCTGCAATTCACACTACTTATCGCATTTCGCTGCGTTCTTCATCGATGCCAGAACCAAGAGATCCGTTGTTGAAAGTTGTAATTATTAAGTTTTTCAGACGCTGACTGCACTGCAAATGGTTTAAGTTTGTCCTAACGGCAGGCGGAC
>lov11_35_2
TCTCTATGCGCTTGGTCATTTAGAGGAAGTAATGGTGGTGCAGGACTTGGGCTTGCCATCTGCAAACGGTAGAGCTAAAAACTTTCCATTACATTGCATTGCAAAGTTTGTAGAAGTTGTGAGATCATTCCTTTCGAGCACTGTCCCATCATCCATCAAATTAAGGGCAAAAATAGTTACTGTTAGATCTAACGTGGAAGCTACCATATAAATCTCTCCTTTCTTATTTGTTTCTTGTTCTATAGTTTTTTACTTGTTCTCCTTGTCTTAAATTATGGGAATCAGATTTGTAACTCTCATGAAGGGCCATATATGGATAGAAAGTGAAGGCCTTGACAAAGGTACAGTGACTACTTTCATTGTCAAACTTGGACTCTGCAACAATCCAGATGATCCATCTGTACACCAAGCTGCATCAAGAGGG
>lov11_36_2
TCTCTATGCGCTTGGTCATTTAGAGGAAGTAACAAACACAACATATCATACCAGAAAGAAAGAGGCCAATGCTCCTGTAGTAAGCTCCTTGGCCAAACTGCGGTTTCTCCTAGAAGAGGTCGCTTCGTAGCTGCATAAACCACGCTTGTATAACATCAGAAACGAGATGGCACATATTTGCACACAAACAGATCTTTTCATAGTTCATCAACAACAACAACATGTTCAAACAAAACAGCAGATCTTGTCATAAATTCATCAACAACAACATTTTCATATAAAATACTCTTTGTTCTAAAAAGAAACAAGAAAACAGAATGCCTGCTACATAGCATGTTAATCTTCATTATAACAGTATGTTAAGTATTTACGAGGACCGACCGAGGATGTTTGTAATAATTAATCTGCAGCAAATTCTGGTGGAGTGATAATATCTCATGGAAGACCTAAA
>lov11_37_4
TCTCTATGCGTCCTCCGCTTATTGATATGCTCGCCCTCTTGATGCAGCTTGGTGTACAGATGGATCATCTGGATTGTTGCAGAGTCCAAGTTTGACAATGAAAGTAGTCACTGTACCTTTGTCAAGGCCTTCACTTTCTATCCATATATGGCCCTTCATGAGAGTTACAAATCTGATTCCCATAATTTAAGACAAGGAGAACAAGTAAAAAACTATAAGAACAAGAAAACAAATAAGGAGAGATTATATGGTAGCTTCCACGTTAGATCTAACAGTAACTATTTTGCCTTAATTTGATGGATGATGGGACAGTGCTCGAAAGGAATGATCTCACAACTTCTACAAACTTTGCAATGCAATGTAATGGAAAGTTTTAGCTCTACCGTTTGCAGATGGCAAGCCCAAGTCCTGCACCACCATTACTTCCTCTAAATGACCAAGCGCATAGAGA
>lov11_38_129
TCTCTATGCGTCCTCCGCTTATTGATATGCTTAAGTTCAGCGGGTATCCCTACCTGATCCGAGGTCATCCAAAAATTGGGGTTCTGGCGGGTGCCGTCGCCGCCCTGTCGCGAGATACATGACTACGCGGAGAGCACAACAGCACCGCCACTGCGTTTAGGGGCCGCCGAGCCGGCGAGCCCCAAGACCAAGCCAGGCTTGAGGGGTGTTCTGACGCTCGAACAGGCATGCCCCTCGGAATGCCGGGGGGCGCAATGTGCGTTCAAAGATTCGATGATTCACTAAATTCTGCAATTCACATTACTTATCGCATTTCGCTGCGTTCTTCATCGATGCCAGAGCCAAGAGATCCGTTGTTGAAAGTTTTACTAATTCCACATTTCCTCAGACAACACTCACAGCACGAGTTGGGGCTTCTCTGGCGGGCACTCGCCAGCCGGAGCCGGCAGGT
>lov11_39_2
TCTCTATGCGCTTGGTCATTTAGAGGAAGTAACTTCTAGAAGCAATGGACACCACACAGTTTTTCCTTTTCCTTTCATTTTTTCTGGGTCCTTGTTTGCAGACATCAATTGGCCCGACAAACAGGGTGGCTTCCGCTATCATTGTCATAAATAATGAGCTGAAGGAGAAGGTGAGAAAAGAGAAGGATGCATGTTCATTTGCACCACTAGACCTTCAAGTTTCAAAGCACCAGCACTCGGCATGTCCGTTCCTGTATTAATGAAGTTAGAACATTGTTACGAACTTACGAGTGCCTGCACTGTTTGGTACGAATACAAAAGATGATTTGCTACTGTTCTGCTTATAAAAGCTCATATATATTCCCCGTACTAAAGAGATATGGCTGTGCATATCAATAAGCGGAGGACGCATAGAGAC
>lov11_40_1
TCTCTATGCGTCCTCCGCTTATTGATATGCTTAAGTTCAGCGGGTATCCCTACCTGATCCGAGGTCAACCTTTGATAATATTGGTGTTTTGCGGCAGAAGGCCTCGCCGGACTCGTGAACGTTGTGGAAATTCTACTACGCCCAAAGCCGATGTGACTTCGCCGAATGTTTCGGGGCACGACCCCCCGCGAGGGGGGACGAGGGCCCAATACCAAGCAGGGCTTGATTGGTGTAATGACGCTCGAACAGGCATGCCCCTCGGAATACCAAGGGGCGCAATGTGCGTTCAAAGATTCGATGATTCACTGAATTCTGCAATTCACATTACTTATCGCATTTCGCTGCGTTCTTCATCGATGCCAGAACCAAGAGATCCGTTGTTGAAAGTTTTGATTGATTTATCAATTTACTCAGACGATACTGTTAAAACAAGAGTTTGGTTTGACTCCGG
>lov11_41_2
TCTCTATGCGCTTGGTCATTTAGAGGAAGTAAAACATTTCTAAGAGAACCATCAACCATGTACTCTGTTACAGTAGCTAATGTCCCCCCATGTCCATCTTGAACTACACCATAAAATGCAACAACATTTGGATGGTGGAGCTTTGAAAGGATGCCAGCTTCCCGCCAAAACTCCAAGGTCTGATGAAGCCAGTGAAAATAGATTATTTAACATCAAGCTAAGAAAGCATATAAGAAGATAAGGAAACTAGAAGCCAATGTACTTGTTGAATACTAATGAAGACTTATTGAATTGGCCTCCTCTTTTTTCTATAAATCAAAGAAGGCTACAGGATAAAATAGCACACAATTATTTTAGGAAAAAATTTGGAAATGCATATCAATAAGCGGAGGACGCATAGAGAC
>lov11_42_4
TCTCTATGCGCTTGGTCATTTAGAGGAAGTAATGCTAAAAGAAAAAACCAACCATTTACAGTTGTCCCCCACCTTACCACCTCCCTTGTACGGTGAACTAATCTGGGGTGAGAAGAATAAAGTCCCCGTAAAAGAACCGAGACAGAAAGACACACGATTAGACAAGTACAGAAAGACAGGCGGCCAAGCAAATACCGAAATTGACATGGCTTCAAGCACAGCAGCATATCAATAAGCGGAGGACGCATAGAGAC
>lov11_43_2
TCTCTATGCGTCCTCCGCTTATTGATATGCACCTAATTCGTCGCCAAGAGAAGGATCCAACCCAGAACCGGGCATGAAACCGGGCTGTCCATTTCTAGAATGGAAAGAAAGTAATGTTTCTGGGTTCAATATAAGACCATTGCCTTGGTTTGGCATAGGAATCTGGATCAGAAAAGGCATCATATCTTTCACCATTTGGAGTCACAGCATGGAGAGGATGAGGAGATAGAATAGCTGGAGTGGTGTAGTTCATCTCCTTCATTGAGAGGTACTCTTCCATCATCATTCTGGAACGCTCCTCCAGCATCATCCTGCCTCGCTTC
>lov11_44_1
TCTCTATGCGTCCTCCGCTTATTGATATGCAGCGATATGCAGTTCTGGTGATATATGTATTGGTGAGTGGATTGCAAAGATATTAATTTACAGTACTGGACACATTTATATCTAAACAAATGCATCCTCGATAAACCAATTTTGATTCTTACTATTAATGCAGGCTGTATAGTAGAAAGTAGTTACTTCCTCTAAATGACCAAGCGCATAGAGAC
>lov11_45_3
TCTCTATGCGCTTGGTCATTTAGAGGAAGTAACTGCTGGTAAAATGATTGATACCAGTTATCTAGATCTTCAGGTTTCGCAGACACCATGCCTTCTGATTTTTTAAGAACACAATGTAAGTTTCTAGTTTGCTTTCCTGGTTCACAATGGAGTTACTAGTTGATGAACTGACTACTTGATCAGTAATAGCTTGAGTGGAGCTAAACAAGATACTCAGACTAAGGAGTATTGTAACCAACATGGTTGGAAATATTTCGCACCTCCTGTTCTCCATATTAGCAAAAGAATCAGGAAAGCGCTGGATATTTTGAGTGACTCTAAAGTCAAATTTAACATCTTATATATACAGAGAGGAAGGAAGAGAATGTCTGTAATCTGTTGGTATCAACGGTAGCCGGCATATCAATAAGCGGAGGACGCATAGAGAC
>lov11_46_2
TCTCTATGCGCTTGGTCATTTAGAGGAAGTAATTTGATATGAATCAACTAACTCACCAAGTTAAAAGACATCATCTCCCATAGTTAATTCATTGTTCTCATCCTGAACAACCTTGACACGACCCTTATGTTTAATTTTACTACGGATAACCAATCAACTCTTGAACGATCCTTTCTAAAGGAAAGATTACTATTGTCATCTACAACTCCATGCACGTTGCTAGCACTAAAAGTTGACCCAAACATCCTCTCTACTATGGTTTCGTGAGGAACATATGGTTCTTCGTGTGCATATCAATAAGCGGAGGACGCATAGAGAC
>lov11_47_5
TCTCTATGCGCTTGGTCATTTAGAGGAAGTAAGTGCGGTCTCAATTCCGAGCCATTCTTCTCCCACTTTCTGCGCAAAAATTACTTGATGATGGCCACAGAATAACTCCATTACGACCTTCCGTTATCAAAATCACACGGACTTGAAGAATTAGAGTTCGTTGATTGATACGCGGAGACTTAGAATAAATCAAGTTTCTCAGTCCAGTCAAAGACGGGTTATAGAAAGACTCCAGATGCCTAAGTTCTGGAGAAATTCAATATCACGACGGAATGATAAGTTGATGTCATTGCATATCAATAAGCGGAGGACGCATAGAGAC
>lov11_48_1
TCTCTATGCGCTTGGTCATTTAGAGGAAGTAATCCGTGATGATAAATTGCTAATCTATTTTTTCAAGATAGCCTAGCAGGATCCGCTTTAAGCTGGTACATGAGGTTAGACAGCATCAGGATCAAGAGCTGGAGAGACTTGGTGGAGGCTTTCCTCAAACAGTACAAGTTTAACATGGAAATCGCTCCTGATCGAGCAAATCTAATGGCAATGGAGAAAAGGAGCCAGGAGTCAGTAAGGCTTATGCGCAAAGATGGAGGGATGAAGCAATGCATGTCCAACCCCCTTTGATAGAAACGGAGATGGTGAGCCTGTTGCCAATACCTTCAAAGCACCTTATATGAGCACCTAATGGGTAGCTCCTCTCAACACTTC
>lov11_49_1
TCTCTATGCGTCCTCCGCTTATTGATATGCTTAAGTTCAGCGGGTAATCCCACCTGATTTGAGGTCTAAATAATTAAATTCAATAGGGTTAGGAAGCTATTCATCAACATATATAAAAATGGCTGCAGAATTAACTACACTCCTCAATGATTTTTTATCACACCAAGTATATATCCATTTTCATTTTGTCAACAAAAGTACTTATGTATTTAAAGCGAGCCAATTACGGCAACACTCAACATCCATCACCAACCCTTTAACTTAATAAAGAATCAGAATGAGAGGGTTTCATGACACTCAAACAGGTGTACCTTTTGGAATAACCAAGAGGTGCAAGGTGCG
>lov11_50_3
TCTCTATGCGCTTGGTCATTTAGAGGAAGTAATCTTGTGTTGATTTTTTCTAAATGGAAGTTTTCTTCTTCTGCATGTAGAAAAGGAATAAATAAATCAATCAAATTCCGGGAGGCTTCATGAAGTGCTTCTTTAGGAGTTAAACTTCCATTTGTCCATATTTCGAGAAAAGTATCTCTTGCTTTTCATTCCCACTTCCATAAGAATGAACACTATGATTCGCATTTCGAACAGGCATGAATACAGCATCTATGGAATAACTTCCGTCTTGAAAGTTTTTTGGCGGTTTCATACAATAGCCACGATTCCTCTCGATTTCTAATCCAATATGCATATCAATAAGCGGAGGACGCATAGAGAC
>lov11_51_1
TCTCTATGCGTCCTCCGCTTATTGATATGCTAACTGACTGTATATCACACCGGCAGAGTAATAGGACATCATCTGCAAAAGCTAAGTGGTTGACCCCTAGAGCACAACATTTGGGGTGGAAATTGAAATCGGTGTGCTGCGTACTCTGTTTAAGCATCCTGGAAAGTATTCCATACAAGCAATAAAAAGATAGGGGGAAAGCGGATCTCCTTGATGAACTCCGCATTGCTTCTAAAAGAAACCATATAAATCCCCATTAACAGCAACAGAAAAGGATGCGGTCTCAACACATTGCATAAGGAGATGGACAAAACGAGGAGGGAAACCCAATAACAGTAGGACTTGTCGCAGAAAAGACCACTAAACAAAGTCAAAAGCCTTTCTGAAATCAAATCTTGGTAA
>lov11_52_5
TCTCTATGCGTCCTCCGCTTATTGATATGCACGTGTGTTGGTTGAAATAGACCTTCGTGAGGACATTCAACACTCTGTAGAGGTGTCTTTGTTGTCTGGTCCAATACTTCACCAAAAGGTGGTTTATGAAACTCTGCCAAAGTTCTGTAACTTTTGTAATGTCCTTGGACATACTCGGCTTCTTTGCTCCAAAGCTACTTCCATTACCAACAATGTGGGTAGTACTCAAGATGTGCAAGCAGGTAAAAGGGGAGTCTTTAGCAGACTGGGACCTCAAATCCATCAACATGAGCAGGTTACTTCCTCTAAATGACCAAGCGCATAGAGAC
>lov11_54_225
TCTCTATGCGTCCTCCGCTTATTGATATGCTTAAGTTCAGCGGGTATCCCTACCTGATCCGAGGTCAAAGACGGTAAATGTGCTTGTTGGACGCGAACCGGAGCCCCTCAAGAAGCGCAATGTGCTGCGCGAGAGGAGGCAAGGACCGCTGCCAATGAATTTGGGGCGAGTCCACGCGCGGAGGCGGGACAGACGCCCAACACCAAGCAGAGCTTGAGGGTGTAGATGACGCTCGAACAGGCATGCCCCACGGAATACCGAGGGGCGCAATGTGCGTTCAAAGATTCGATGATTCACTGAATTCTGCAATTCACACTACTTATCGCATTTCGCTGCGTTCTTCATCGATGCCAGAGCCAAGAGATCCATTGTTGAAAGTTGTAACGATTTGTTTGTTTCGGAACAGGTAATGCTAGATGACAAAAAGGTTTATTCGGTTCCAACGGCAGGT
>lov11_55_2
TCTCTATGCGTCCTCCGCTTATTGATATGCTCCCATAATATCGAGTCGAAGGCTTTATGAAAATCTACCTTTAGCAAAAACCCGTGGTCCTTCTTGCTGCGAATAGTATGGACAACCTCGTTTGCTATCATGAACCCCTCTAGAATCTGACGCCCCGCAATGAAAGCAGACTGGTTTACACTTATCACATCTGGCAAGACACTTCTGAGCCTAGTGGACAATAGTTTTGCCACTATTTTATACAACCCATGAATCAAACTAATCGGCCGGAATTGGGAGAATCTGCACGACCCCTTAGTCTTTGGGATCAACGTTACAAAGGATGAGCCAATTCCCTTTGGTAATTTACCTGTTCTGAAGAATTCTTTGACCATCACAAAGATGTCGGAGCTGATAAGATTCCATGTCTTTTATAGAAGGAGAAGGTGAACCCATCAGGACAGGGGCTTTT
>lov11_56_418
TCTCTATGCGCTTGGTCATTTAGAGGAAGTAAAAGTCGTAACAAGGTTTCCGTAGGTGAACCTGCGGAAGGATCATTAACCTTTCAAAACAGGGTGCGTCGCGGCCCCCGAGGTGCGGAAACAAGCCTCGAGCGGTTTGGGGTCCTCCCCTTCACGCGCGCACGACTGCCATCCTTACTTTACGAGCACCTTCTGTTCTCCCTCGGCGGGGCAACCTGCCGTTGGAACCGAATAAACTCTTTTTGCATCTAGCATTACCTGTTCCGAAACAAACAATCGTTACAACTTTCAACAATGGATCTCTTGGCTCTGGCATCGATGAAGAACGCAGCGAAATGCGATAAGTAGTGTGAATTGCAGAATTCAGTGAATCATCGAATCTTTGAACGCACATTGCGCCCCTGGTATTCCGTGGGGCATGCCTGTTCGAGCGTCATCTACACCCTCAAGC
>lov11_57_12
TCTCTATGCGCTTGGTCATTTAGAGGAAGTAACCATCAACTGTTCATTCGGAAGGGGAAGTCATGACCATTATTGCAATTGGCATCGATCTGGCCAAGAACGTTTTTGCGGTGCATGGTGTCGATGAGACGGGCAAGGCTGCGCTGGTGCGGCCCAGCGTCAAGCGCGATGCGCTGCTGGAGTTGATCGCCAAGCAACCGGCGTGTGTGATTGGCATGGAAGCATGCTCTGGGGCACATTACTGGGCGCGCCAGTTCCAGGCATATGGCCACACGGTGAGGCTCATCGCGGCCAAGTTTGTGGCGCCGTACCGG
>lov11_58_2
TCTCTATGCGCTTGGTCATTTAGAGGAAGTAAAGGAATATGAATGTCACAAAGCAGTTGACGAATCCAGGCAAGCTCTGCAGCAGTGATAGCGAGAGCGCGATATTCAGCCTCCGTAGACGAACGAGAAACAGTATGTTGTTTCTTAGAAGCCCAAGAAATAGGACTGGAACCAAAATAGACAAGAGAACCAGAGACAGACCGGCGGTCATTAGGATCTCCAGCCCAGTCGGCATCACTGTAGGCCTGCAAATGAAGAGGACCAGGATGAAAGTGAAGGCCAAGATGTAGGGTACCTTTGAGATATCGCAAAATGCGTTTGACTGCTACAACATGAGAGACCATTGGATTATGCATGAACTGGCAAGCTTGATTCACCGAAAAAGCAAATATCAAGGCCTTGTGAAAAGTGAGATAACTGCAAAGGCTCCC
>lov11_59_2
TCTCTATGCGTCCTCCGCTTATTGATATGCTCTTCTACATCCTAGGTCTTCCCGTTCCTTCATCTGGCTTATGTTCTTCATGTAGCATTCAGACCGAATGACCCTATGAAATTACGTCGATACTTCCACATATTAGGGGTAACGTAGGAGACATCTCTATTTTTCCCCCGGGGAATCTTTAGAATTCCCACTGCTTAGCTTTCAATTCGCCTCTGACCATCAAATGAAATGGGAATAACCCGTCCTCCTCTCTTTGAAACAAGGGGCGCTTCTGGTTCTGTCGGTGCTTGAAACAATTTTGTCTTCTCCATATTACTATATCTCTAGAGTCAATAATTTTATATGAGGAACTACTGAACTCAATCACTTGCTGCCC
>lov11_60_1
TCTCTATGCGCTTGGTCATTTAGAGGAAGTAAGAAGATGCTCAAATAGGAACCGTGATGTGGTCATTTCTAATGTCAACAATTGCATAAATTTTGTATACATGAAAGGAAATAGAGTTGGAGTTAAAATGGAAATTTTACTGGGATTTTTGGATGTGAGTGTAGCCGTTTCTGAGAAATCACAGTTCCATGGACTCTTTGCAGAAGCCTGGAAGTAGAGATTAATGGCATAAGCAGCATGTGATGCCAGAGTATCTGGTATGAAACAGGCACCTCCTGGTTGAATGGGGCCGCAATCTATGCCTTGGCCACAGGCATAGTCGAGACTTGCCTGCAATTGAGCCTCAGAAGCACCAGTTTTCGGCACGCACCAGCCTAC
>lov11_61_2
TCTCTATGCGCTTGGTCATTTAGAGGAAGTAATAAGTAGGGATGACAGGATTTGAACCCGTGACATTTTGTACCCAAAACAAACGCGCTACCAAGCTGCGCTACATCCCTTTCAATTGGTCTACAATGTCATTGTAGAGAATCCCTGTCTTGTTTTCCACATACTTATTTCATTTCATTTTCTCCATTGAGATACATAACTTATCTTGCCATTTCTTCTTTTTTTTGTCGCATATCAATAAGCGGAGGACGCATAGAGAC
>lov11_62_3
TCTCTATGCGTCCTCCGCTTATTGATATGCAGGGTTAAAATTGAGATCCTTTGCTATCATTGATTATTTTCAATTAATTTCATTGTGGATTTTCCTGTAAAAATTTCAAAAACATTTATGCAATGCTTAAGGGTTAGATGACATGTGTGTATCCTTATCTGATTTGAAATATAGGCCCCTCCTCTTTGATGCTCCATAGTTATAAGATGAGTTGGCTTGCTATTTAAAGCCTTATTAATCCTCTAATTCACTAGCTCATTCAAGTTTACAATATGTTAATCCTCCGCTCGAATGTAAGTGCTCTTTCTGGACTATCCACTGTGATTACTGCTCCTATTGTTTATCAAACCTGACCAAGCCCCCCAAATATGATGTTGCTTACTTCCTCTAAATGACCAAGCGCATAGAGAC
>lov11_63_3
TCTCTATGCGTCCTCCGCTTATTGATATGCCTGGTGAGGGCCCCTTTTGATCGCTTATGTGGCATTTCGCTTTCTGTAACTTGTGCCAATCTATGCCTTACTCCTTCATCTGCCAGCTAAGAACTTTTTGTAGCAGAAAAGGAACTTAGTTGTAAGAAACAAGTGCTCCAGAAATTGACATGGCTTAACATCAGCAGAAATGGAAATAAAAACGGGTCCATTGAATCTTTAGATTGTTGATCATTTCATTGCGATTTGAATTTTTAGAATGCTGAATAGAGGCAGCTGCTGGAGCTGAAAACAAGCTGACCTAATAAATAGCCATGCTTCTGAGTTTTGATCTTATAATTCTATTACTTCTCTAAATGACCAAGCGCATAGAGAC
>lov11_64_1
TCTCTATGCGTCCTCCGCTTATTGATATGCTTAAGTTCAGCGGGTATCCCTACCTGATCCGAGGTCAAGAGTGTAAAAATGTACTTTTGGACGTCGTCGTTATGAGTGCAAAGCGCGAGATGTACTGCGCTCCGAAATCAATACGCCGGCTGCCAATTGTTTTAAGGCGAGTCTACACGCAGAGGCGAGACAAACACCCAACACCAAGCAGAGCTTGAAGGTACAAATGACGCTCGAACAGGCATGCCCCATGGAATACCAAGGGGCGCAATGTGCGTTCAAAGATTCGATGATTCACTGAATTCTGCAATTCACACTACTTATCGCATTTCGCTGCGTTCTTCATCGATGCCAGAGCCAAAGAGATCCATTGTTGAAAGTTGTAACGATTGTTTGTTTCGGAAACAGGTAAATGCTAGACGCAAAAAGAGTTTAATTCGGTTCCAAACGG
>lov11_65_5
TCTCTATGCGTCCTCCGCTTATTGATATGCTTAAGTTCAGCGGGTATCCCTACCTGATTCGAGGTCAACCTTTACAAAGCAAGGATTGATTGGCCAGCCGCCGCTGCCGCTCTGTCGCGAGAATCGTACTACGCGTAGAGACCACAACGGCACCGCCACTGTCTTTAAGGGCCGCCCGACGGACGAGCCCCAACACCAAGCCACACACACGGCGCGGCTTGAGGGGGTGTGACGACGCTCGAACAGGCATGCCCCTCGGAATACCAAGGGGCGCAATGTGCGTTCAAAGATTCGATGATTCACTAAATTCTGCAATTCACATTACTTATCGCATTTCGCTGCGTTCTTCATCGATGCCAGAGCCAAGAGATCCGTTGTTGAAAGTTTTAACAATTCAATATTTCTTCCTCAGACCACACGACAACACGAGTTAGATGGGGTCTTTGGCGGA
>lov11_66_5
TCTCTATGCGTCCTCCGCTTATTGATATGCTTAAGTTCAGCGGGTAGTCCTACTTGATTTGAGGTCAAAAGTGAAGAGCGCAGTAATAAAACTTGGATATTACCACGTCTGCCTCTCAAGCCAAACGTCGTTCTAGCTCACTGCCAAACCCAGGGTTTGAGGGAGAAATGACGCTCAAACAAGCATACTTTCTGGAATACCAAAAAGTGCAATGTGCGTTCAAAGATTCGATGATTCACGAAAATCTGCAATTCATATTACTTATCGCATTTCGCTGCGTTCTTCATCGATGCGAGAACCAAGAGATCCGTTGTTGAAAGTTTTGATATTAGTAAAGGTTGACCTTTGTGACAATGTTTTCGTGTCTTCTGTATAAAAGGTGTGCGCATTTAAGCTTACTATAATGATCCTTCCGCAGGTTCACCTACGGAAACCTTGTTACGACTTTACT
>lov11_67_5
TCTCTATGCGTCCTCCGCTTATTGATATGCTAATATATGATATGTCAATATGTCATTTTTCATCTTCCTTGTAAAAGTCACACGCAGTTGATCGATTCCGTCTATTTCTTTATCTCCCCGTGAATTGTATGTTTGTAACAATAGGGACAGAATTTTCTCAACTCCAATCGACTAGGCCTATTGTGTCGATTCTTTTGAGTAATATATCTAGAAATGCCTATTGATTTCTTATTAACACTCTTTCGAACACAACTGGTACATTCTAAAATAGCCCTTATTCGGACGTCTTTACCATTGGCCATGAACCTCCTTTGGTTTTATTCACTCAACTCTTCTATTTTCCTATCCGAAACGAAGAAGAAAAGAAGGAAAAATACAAGTTACTTCCTCTAAATGACCAAGCGCATAGAGAC
>lov11_68_1
TCTCTATGCGTCCTCCGCTTATTGATATGCTTAAGTTCAGCGGGTAGCCCTACCTGATTTGAGGCCAGATCATGAATATGTGGGGTTATCAGCCACCCAGAAGGATGAAACGTATTACATCCAAGGTGCTTATGTCTTTAAGGCGAGCCTTTAGCAAGGCAACACCCAATACACCACCGCTCAGGCAAAAACCCAAGTGGGGTGAGGTTTCATGACACTCAAACAGGCGTGCCCTTCGGAATACCAAAGGGCGCAAGGTGCGTTCAAAGATTCGATGATTCACTGAATTCTGCAATTCACATTACTTATCGCATTTCGCTGCGTTCTTCATCGATGCGAGAGCCAAGAGATCCGTTGTTAAAAGTTTTGTTTTTGTTATGATATTACATTCATTACTAACAGTTTGTGATGGCCGAAGCCACAGTTCACGGTGTGTATGGAAACCCTCCTC
>lov11_69_1
TCTCTATGCGTCCTCCGCTTATTGATATGCTTAAGTTCAGCGGGTATCCCTACCTGATCCGAGGTCAACCTTAGAAATGGGGTTGTTTTACGGCGTAGCCTCCCGAACACCCTTTAGCGAATAGTTTCCACAACGCTTAGGGGACAGAAGACCCAGCCGGTCGATTTGAGGCACGCGGCGGACCGCGTTGCCCAATACCAAGCGAGGCTTGAGTGGTGAAATGACGCTCGAACAGGCATGCCCCCCGGAATACCAGGGGGCGCAATGTGCGTTCAAAGATTCGATGATTCACTGAATTCTGCAATTCACATTACTTATCGCATTTCGCTGCGTTCTTCATCGATGCCAGAACCAAGAGATCCGTTGTTAAAAGTTTTAATTTAATTAAAAGTTTTTACTCAGACTGTACTGTTCAAGAGAAGAGTTGGAGTTTGACTCTGGCGGGCGCATA
>lov11_70_5
TCTCTATGCGTCCTCCGCTTATTGATATGCATCGGCTTTCCTAAACGCCCTACAATCAAACGTGAGCCTAATCTCAAGAAATCTTTCTTTTCTCCTAGGAAAGGCTAATCTCCGCTCTAGATGGGAAATTGATCAAAAGTCCGTCTTTCTCGTGTGATCTACAAGTAGTGCTTGAATAGGACTTCTTAAGAATTCAAAGCCAAGCCAAGAGGGAAAGAAGTTTGCAGGTAGCTGTTAGACGTCGCTCCTAGAGCAGAAAGAAGTCAACCATCAAGAGATCCTAGAAGATCAAGAGAAAGAATTTCTCACAGGACTCAAAATCTTCCCCTTCCGATTAACAATCTCTTACTTCCTCTAAATGACCAAGCGCATAGAGAC
>lov11_71_1
TCTCTATGCGCTTGGTCATTTAGAGGAAGTAAAACATTTCTAGGGATTGGCAGTCCTTGAGAAGCTGCAAATTCCTGAGCTGCTAAAAGCTTTGGCAGAGCGAAGCGAGTTCCTTCCACAAAAAGAGCCAGCCAAAATGGACGAGGAAAGTCCTTTAGCCGCTGGAGACCAGACTGCATGTAAGAGTAGCAGAAAGTTCAAAATGGTATCAACAAGGGCACATGCACACACAGATATTCAAAGGATGTGCAAGTCTCTGGAAATGTATATGGTGATGCATCAAGTGTCTGTACTTATTATTGTACAAGTATGTCTAGAATATATTTATGCATACCTTTAATGTGTTTTCATCCTTGGCCCAACTTCTTTCCAGAAAGAGGTATTCAGAAACCACATTGACCAACCTATCACCTGAATAGGATGAGCATATCAATAAGCGGAGGACG
>lov11_72_89
TCTCTATGCGCTTGGTCATTTAGAGGAAGTAAAAGTCGTAACAAGGTTTCCGTAGGTGAACCTGCGGAAGGATCATTACTGAGCGCGAGGCCCCGCAGCGCGCAAGCTCTGCGGCGGTTGACCCTCCACCCGTGTGAACTCTTATCTGTTGCTTTGGCGGGCCGGGCTCGACCTGCCGGCTCCGGCTGGCGAGTGCCCGCCAGAGAAGCCCCAACTCGTGCTGTGAGTGTTGTCTGAGGAAATGTGGAATTAGTAAAACTTTCAACAACGGATCTCTTGGCTCTGGCATCGATGAAGAACGCAGCGAAATGCGATAAGTAATGTGAATTGCAGAATTTAGTGAATCATCGAATCTTTGAACGCACATTGCGCCCCCGGCATTCCGAGGGGCATGCCTGTTCGAGCGTCAGAACACCCCTCAAGCCTGGCTTGGTCTTGGGGCTCGCCGGCT
>lov11_73_18
TCTCTATGCGCTTGGTCATTTAGAGGAAGTAAAAGTCATAACAAGGTTTCCGTAGGTGAACCTGCGGAAGGATCATTAATAGTGCCCTCTGATGCAAATCATTGGGTTAGATCTGCTCTCTTCGCAAGAAGAGGGTTTCCATACACACCGTGAACTGTGGCTTCGGCCATCACAAACTGTTAGTAATGAATGTAATATCATAACAAAAACAAAACTTTTAACAACGGATCTCTTGGCTCTCGCATCGATGAAGAACGCAGCGAAATGCGATAAGTAATGTGAATTGCAGAATTCAGTGAATCATCGAATCTTTGAACGCACCTTGCGCCCTTTGGTATTCCGAAGGGCATGCCTGTTTGAGTGTCATGAAACCTCACCCCATTGGG
>lov11_74_1
TCTCTATGCGCTTGGTCATTTAGAGGAAGTAAAGGAATATGAATGTCACAAAGCAGTTGACGAATCCAGGCAAGCTCTGCAGCAGTGATAGCGAGAGCGCGATATTCAGCCTCCGTAGACGAACGAGAAACAGTATGTTGTTTCTTAGAAGCCCAAGAAATAGGACTGGAACCAAAATAGACAAGAGAACCAGAGACAGACCGGCGGTCATTAGGATCTCCAGCCCAGTCGGCATCACTGTAGGCCTGCAAATGAAGAGGACCAGGATGAAAGTGAAGGCCAAGATGTAGGGTACCTTTGAGATATCGCAAAATGCGTTTGACTACTACAACATGAGAGACCATTGGATTATGCATGAACTGGCAAGCTTGATTCACCGAAAAAGCAAATATCAAGGCCTTGTGAAAGTGAGATACTGCAAGGCTCCCACAAATGCTCC
>lov11_75_4
TCTCTATGCGCTTGGTCATTTAGAGGAAGTAAAAAAACATGCTGAGCAATAAAGAAGCAATCATGCACAATTGATCACGTGGGCAAATCTCGAGCAGGATGATGCAATGAAAAGGTAATTAAACACATTGATCACATGGCAAAAACTCAAGTGGATTGAAGATTTAAGTTGAGTAACCAAGGGCCCAGCTTAGTAGCTGCAAACCTTTCCACTAATCAAAGGTTGATTTGCAAGGAAGAGGGGTCTATGTTTCCAACCAGGTAAGGATGCATGCATATCAATAAGCGGAGGACGCATAGAGAC
>lov11_76_4
TCTCTATGCGTCCTCCGCTTATTGATATGCAATGCATCTTACCTTTTGAAATATAGATCCCCCGTTCATCTTGTTTGAGGATCCTGATCTTGATTTTTAGTGAGCTCTTTTGATTCACACATCTTTCAAATCTACTCAAGCCGACCCATGTTGCTCATTTTTCTAAGATAAGCTTTGTTTGAGTTTCCCAACAGTCACTGCACCTTTCTCTATTGGTTACTTCCTCTAAATGACCAAGCGCATAGAGAC
>lov11_77_1
TCTCTATGCGTCCTCCGCTTATTGATATGCTACCTTTTTGTATGCGAGAAGTTTGGGTAATAACTGCTTGCTTGGCTATAATCAATGCTACTGCTTCTCCTAATTACGATGGACTTGTGGCACCTGACATAGAAAAGGAGTTCTACCGCCTCAAGGGTGATCTTTATTCTTTATGTCGAGTTAAGGTAAAAAACTTTCTTCTTTTGGCTCCATTTTCTAAGCAGCAAATGGTGCTGCATCCTTTACCTTTTCAATATTTTTATCCTGTATGAACCTATTCTCTTTTGTCAAAGCAAGAATGACA
>lov11_78_8
TCTCTATGCGCTTGGTCATTTAGAGGAAGTAAAACACGAGCTAAGAAGGCAATCCAATCCCACTGAATATCAGCAAGGGAAGTAATAACTTGCAGAGAAGTACATTTATTTAGAATCTTGGAAAGTGCCACACTCTAAGTAGATATCTGTACAGCTAATTAAAACATATTTATTTAGAAGCTTCAATTATGCCTACGTGAAGCATTCCTTTTGATTATTGTTGACTAAATTGTTAAATCACAAATTAATCACCAAATCCAGGTAAAATAACAGAAAAATGAATAGAGATTCACCAGTCAACAAAGCCATATGCAGGCAGCAAGACATTTGTATGCTGATACAAATGAGAACTATGCTATACATGACTCTTTGAAAAAGTGATCAGTATCTGCAAACGGGCATATCAATAAGCGGAGGACGCATAGAGAC
>lov11_79_1
TCTCCATGCGTCCTCCGCTTATTGATATGCTTAAGTTCAGCGGGTATCCCTACCTGATCCGAGGTCAACCTAGAAAAATTTGGGGTTGCTGGCAAGCATCTCCCCAGACCCTATAGCGAGAAAATTACTACGCGTAGAGCTGAAGAGCACCGCCACTAGTTTTAAGGCCCGCCAACTGGCGAGGCCCAACACCTAGCCAGGCTAGATTGGTATAAATGACGCTCGAACAGGCATGCCCCCCGGAATACCAAGGGGCGCAATGTGCGTTCAAAGATTCGATGATTCACTGAATTCTGCAATTCACATTACTTATCGCATTTCGCTGCGTTCTTCATCGATGCCAGAACCAAGAGATCCGTTGTTGAAAGTTTTAACTATTTAATAGTACTCAGACGACACTAACATTCAGAGTTTAGGGGTCCTCTGGCGGGCGCGCTCGACGCGAATCGAG
>lov11_80_30
TCTCTATGCGCTTGGTCATTTAGAGGAAGTAAAAGTCGTAACAAGGTTTCCGTAGGTGAACCTGCGGAAGGATCATTAAAGAGTAAGGGTGCTCAGCGCCCGACCTCCAACCCTTTGTTGTTAAAACTACCTTGTTGCTTTGGCGGGACCGCTCGGTTCCGAGCCGCTGGGGATTCGTCCCAGGCGAGTGCCCGCCAGAGTTAAACCAAACTCTTGTTATTAAACCGGTCGTCTGAGTTAAAATTTTGAATAAATCAAAACTTTCAACAACGGATCTCTTGGTTCTCGCATCGATGAAGAACGCAGCGAAATGCGATAAGTAATGTGAATTGCAGAATTCAGTGAATCATCGAATCTTTGAACGCACATTGCGCCCCTTGGTATTCCGAGGGGCATGCCTGTTCGAGCGTCATTACACCACTCAAGCTATGCTTGGTATTGGGCGTCGTCC
>lov11_81_2
TCTCTATGCGCTTGGTCATTTAGAGGAAGTAATAAGCAAGAAGGCAAGCATTAGTCTATGCAGTCTAGAATAGCTGTCTGTATAGCGCCAGTCTGCTATGCTAGTGAGTATCCTTAAATAATCTAGGGCCAAGCGTGCCAAGTAGCTCCCATAAGCTATTAGAGTAGCTCCTCTATCTAAGGTAAGCAGAGATCTTCCGATACCCCTTCTACGCTTGGGAAAGGGATCGAACGAGAAGCTTTGGCATGAAGTACGCGTGGGAGGCATATCAATAAGCGGAGGACGCATAGAGAC
>lov11_82_4
TCTCTATGCGTCCTCCGCTTATTGATATGCATTTGCTTGCATTTTGGTTATATTAGGGAATATGTTCATGCACTTTTCATTTCTTTAATAGAAACAATATAGTTGTTACAAATATTAACATTACCCACGCTAAATTAGCTACTACAAATAATTTTATAATTGTTAAGATAGCTTCTATATTGTGATTTTTATCCACACTCTACATAATTCATCTTTCAATTTATTTACTTCCTCTAAATGACCAAGCGCATAGAGAC
>lov11_83_1
TCTCTATGCGTCCTCCGCTTATTGATATGCTTAAGTTCAGCGGGTATCCCTACCTGATCCGAGGTCAAGAGTAAAAATTCTTGTGGGTTGCAAGTATCTAAGCTACAAGTGCAAAATGTGCTGCACTAGTAAACCAAAACACTGGCTGCCAATTGCTTTGAGATGAGTCCAGGCACAAGAGAATGGACAAACATCCAACACCAAGCACAGCTTGAGAGACAAATGACGCTCGAACAGGCATGCCCCATAGAATACCAAGGGGCGCAATGTGCGTTCAAAGATTCGATGATTCACTGAATTCTGCAATTCACACTACTTATCGCATTTCGCTGCGTTCTTCATCGATGCCAGAACCAAGAGATCCGTTGTTGAAAGTTGTAATAATTAAGTTTCTCAGACGCTGATTGAATGTTCAAGTATATTAGAGATGTCCAG
>lov11_84_9
TCTCTATGCGTCCTCCGCTTATTGATATGCTTAAGTTCAGCGGGTATCCCTACCTGATCCGAGGTCAAAAGTTGAAAAAAAGGCTTAATGGATGCTAGACCTTTGCTGATAGAGAGTGCGACTTGTGCTGCGCTCCGAAACCAGTAGGCCGGCTGCCAATTACTTTAAGGCGAGTCTCCAGCAAAGCTAGAGACAAGACGCCCAACACCAAGCAAAGCTTGAGGGTACAAATGACGCTCGAACAGGCATGCCCTTTGGAATACCAAAGGGCGCAATGTGCGTTCAAAGATTCGATGATTCACTGAATTCTGCAATTCACACTACTTATCGCATTTCGCTGCGTTCTTCATCGATGCCAGAACCAAGAGATCCGTTGTTGAAAGTTGTAATTATTAATTTGTTACTGACGCTGATTGCAATTACAAAGGTTTATGTTTGTCTAGTGGTGGCG
>lov11_85_2
TCTCTATGCGCTTGGTCATTTAGAGGAAGTAAGAGATTGTTAATCGGAAGGGGAAGATTTTGAGTCCTGTGAGAAATTCTTTCTCTTGATCTTCTAGGATCTCTTGATGGTTGACTTCTTTCTGCTCTAGGAGCGACGTCTAACAGCTACCTGCAAACTTCTTTCCCTCTTGGCTTGGCTTTGAATTCTTAAGAAGTCCTATTCAAGCACTACTTGTAGATCACACGAGAAAGACGGACTTTTGATCAATTTCCCATCTAGAGCGGAGATTAGCCTTTCCTAGGAGAAAAGAAAGATTTCTTGAGATTAGGCTCACGTTTGATTGTAGGGCGTTTAGGAAAGCCGATGCATATCAATAAGCGGAGGACGCATAGAGAC
>lov11_86_13
TCTCTATGCGTCCTCCGCTTATTGATATGCTTAAGTTCAGCGGGTATCCCTACCTGATCCGAGGTCAAAATTGTGAAGATAGCTTCTGGGAGCCAATACGACGGGCCCGAGTTCGCGTTTCTGCTGCGCTCGAAGCCAATGTACCGGCCGCCAATAATTTTGAGGCGAGTCCACGCGCCCGGGGGCGGCGGACAGTCACCCAACACCAAGCTGAGCTTGAAGGTTTAAATGACGCTCGAACAGGCATGCCCTAAGGAATACCAAAGGGCGCAATGTGCGTTCAAAGATTCGATGATTCACTGAATTCTGCAATTCACACTACTTATCGCATTTCGCTGCGTTCTTCATCGATGCCAGAACCAAGAGATCCGTTGTTGAAAGTTTTAATTTTGTTTGTTTGTTCAGACTGTTACAGGTACTGCAAAGTGTTTTTGGGGTCCCCATTGGCAGC
>lov11_87_34
TCTCTATGCGCTTGGTCATTTAGAGGAAGTAAAAGTCGTAACAAGGTCTCCGTAGGTGAACCTGCGGAGGGATCATTACAAGTGACCCCGGTCTTACCACCGGGATGTTCATAACCCTTTGTTGTCCGACTCTGTTGCCTCCGGGGCGACCCTGCCTTCGGGCGGGGGCTCCGGGTGGACACTTCAAACTCTTGCGTAACTTTGCAGTCTGAGTAAACTTAATTAATAAATTAAAACTTTTAACAACGGATCTCTTGGTTCTGGCATCGATGAAGAACGCAGCGAAATGCGATAAGTAATGTGAATTGCAGAATTCAGTGAATCATCGAATCTTTGAACGCACATTGCGCCCCCTGGTATTCCGGGGGGCATGCCTGTTCGAGCGTCATTTCACCACTCAAGCCTCGCTTGGTATTGGGCAACGCGGTCCGCCGCGTGCCTCAAATCGACC
>lov11_88_4
TCTCTATGCGCTTGGTCATTTAGAGGAAGTAACCAATTAGGTTTACGACGAAACCTAGAAATCGATCACTGATCCAATTTGAGTACCTCTACAGGATAGACCTCAACAGAAAACTGAAGAGTAAGGGCAGCAAGTGATTGAGTTCAGTAGTTCCTCATATAAAATTATTGACTCTAGAGATATAGTAATATGGAGAAGACAAAATTGTTTCAAGCACCGACAGAACCAGAAGCGCCCCTTGTTTCAAAGAGAGGAGGACGGGTTATTCCCATTTCATTTGATGGTCAGAGGCGAATTGAAAGCTAAGCAGTGGGAATTCTAAAGATTCCCGGGGGAAAATAGAGATGTCTCCTACGTTACCCCTAATATGTGGAAGTATCGACGTAATTTCATAGGGTCATTCGGTCTGAATGCTACATGAAGAACATAAGCCAGATGAAGGACGGG
>lov11_89_26
TCTCTATGCGTCCTCCGCTTATTGATATGCTTAAGTTCAGCGGGTATCCCTACCTGATTCGAGGTCAACCTGAGCAATTAAGGAGTTTTGGCAAGTCCCGCTGCTTCTCTGTCGCGAGATGTATTACTACGCGGAGAGTTACATGGGCCCGCCACTGCTTTTGAGGACCACCACCGAGGCAGCGAGTCCCAATACCAAGCCAGGCTTGAGAGGTTGTTACGGACGCTCGAACAGGCATGCCCCTGGGAATTCCCAGGGGCGCAATGTGCGTTCAAAGATTCGATGATTCACTAAATTCTGCAATTCACATTACTTATCGCATTTCGCTGCGTTCTTCATCGATGCCAGAGCCAAGAGATCCGTTGTTGAAAGTTTTCATGATTATATATCATCCTCAGACATCACTGATAACAAGAGTTTTGGTCTTCCCTGGCGGA
>lov11_90_5
TCTCTATGCGCTTGGTCATTTAGAGGAAGTAACTTCTCTTCGAACATTAACAAATTTCATTGTTAGCGGAGGTGGGGGTCAAAGTGGTGCAGCTAATCTTGGTGAATTGGGAAACTTAAGTCACCTTCGAGGGACTCTTTGGATAGAGAAACTTCTAAATGTCAGAGATGTGAACGAAGCCGTGAAAGCCGAAATCAAGAAGAAGAAGTACCTGATTGGTTTATATCTGCTGTTCAATAGAGATGAAACAGATCTGCGAGTTGACGAGAATGCTTTAGTTGAAGCTTTGCAACCACCATCAAACTTGCAAGTTTTATGCATATCAATAAGCGGAGGACGCATAGAGAC
>lov11_91_3
TCTCTATGCGTCCTCCGCTTATTGATATGCTAAAACAAAGGATCTTAGTGAGCTGGGTCAATTTTATAGTGGTTGTCTTGAATTCTTTGCATCTTCATCTTAAAATGTTCCATACTATGCGAGAATCAAATTTTGCTTCTTGCTAGAGACTTCGAGGTGAAACTTAGTCAGGTTTCAGGTCAACCGTGTCATGTTATAAACTAGAAAATATTTGCTCCAGTTACAGAAGCCCAATACACTCGATCTTATTCTCAATTTTGCTAAAATAATTTGAAAGGCACTCATTTTTTCTTAAGCTTCACACCTATCTTATCAGCACTACTGGACCAGACAGGGTGCACTTTACGGATTCTTGCTGCTCTATACTTTACTTCCTCTAAATGACCAAGCGCATAGAGAC
>lov11_92_17
TCTCTATGCGTCCTCCGCTTATTGATATGCTTAAGTTCAGCGGGTAATCCTGCCTGATTTGAGATCTAATCTAAAGGTAGACTTTTCAATTAGAAGCTTCCATAATTAAGTTGGCTCAATGCGAACATTGAATCCTTAGCGAATAGTCTATTACGCCAAGTCAATCCAAACTTGTATTAGGGATGCTGATGTATTACGAACGAGCTAGGCACGAAGCCAGCAGCGCTCAGAATCCAAACACCAGCTGTTTACAAGAAACAGTTGGGTTGAAGAATTCATGACACTCAAACAGACATGCTCTCCGGAATACCAGAGAGCGCAAGATGCGTTCAAAGATTCGATGATTCACTGAATTCTGCAATTCACATTACGTATCGCATTCGCTGCGTTCTTCATCGATGCGAGAGCCAAGAGATCCGTTGTTG
>lov11_93_1
TCTCTATGCGTCCTCCGCTTATTGATATGCATTTTGGCACGAAAAGTTATTTGAAAAGCACCCGCAACCACACTGCCAAACACGCTCTTTAGCTATAAGTCTAAAGCATGAAAAAGACAGCCTATGCATGAGCCAATATAATGTGATTAGTTAGAGAGAAGATGGCTCGTCACCTAACAGGTTAGAAATTCTTGTTGAAAGGTCGCGTCGCATCACAGTTTCATATGAAACCTAACACACGGACACAAATTTTATATGGTTGAAATAGTTCCAACCAAATGTTTCGAATTTACCAGATATTGATTTGTCATTCAGGTGAATCTGGTGACTCTTAACCACTTCCCTTCTCTTTTGCTTACTTCCTCTAAATGACCAAGCGCATAGAGAC
>lov11_94_3
TCTCTATGCGTCCTCCGCTTATTGATATGCTTAAGTTCAGCGGGTATCCCTACCTGATCCGAGGTCAAAGACGGTAAATGTGCTTGTTGGACGCGAACCGGAGCCCCTCAAGAAGCGCAATGTGCTGCGCGAGAGGAGGCAAGGACCGCTGCCAATGAATTTGGGGCGAGTCCACGCGCGGAGGCGGGACAGACGCCCAACACCAAGCAGAGCTTGAGGGTGTAGATGACGCTCGAACAGGCATGCCCCACGGAATACCGAGGGGCGCAATGTGCGTTCAAAGATTCGATGATTCACTGAATTCTGCAATTCACATTACTTATCGCATTTCGCTGCGTTCTTCATCGATGCGAGAACCAAGAGATCCGTTGTTGAAAGTTGTAACTATTATGTTTTTCAGTACGCTGATTGCAACTGCAAAGGGTTTGAATGTTGTCCAATCGGCGGGCGG
>lov11_95_10
TCTCTATGCGCTTGGTCATTTAGAGGAAGTAAAAGTCGTAACAAGGTTTCCGTAGGTGAACCTGCGGAAGGATCATTAAAGAGTTAGGGTCCTAGTGGCCCAACCTCCAACCCTCTGTTGTTAAAACTACCTTGTTGCTTTGGCGGGACCGTTCGGTCTCCGAGCGCGTTAACCCTCGGGTTGGCGAGCGCCCGCCAGAGTCCAACCAAACTCTTGTATTAAACCAGTCGTCTGAGTACAAAATTTTAATTAAATTAAAACTTTCAACAACGGATCTCTTGGTTCTCGCATCGATGAAGAACGCAGCGAAATGCGATAAGTAATGTGAATTGCAGAATTCAGTGAATCATCGAATCTTTGAACGCACATTGCGCCCCTTGGTATTCCGAGGGGCATGCCTGTTCGAGCGTCATTACACCACTCAAGCACCGCTTGGTATTTGGCATCGTCC
>lov11_96_21
TCTCTATGCGTCCTCCGCTTATTGATATGCTTAAGTTCAGCGGGTATCCCTACCTGATCCGAGGTCAACCTTAGAAATGGGGTTGTTTTACGGCGTAGCCTCCCGAACACCCTTTAGCGAATAGTTTCCACAACGCTTAGGGGACAGAAGACCCAGCCGGTCGATTTGAGGCACGCGGCGGACCGCGTTGCCCAATACCAAGCGAGGCTTGAGTGGTGAAATGACGCTCGAACAGGCATGCCCCCCGGAATACCAGGGGGCGCAATGTGCGTTCAAAGATTCGATGATTCACTGAATTCTGCAATTCACATTACTTATCGCATTTCGCTGCGTTCTTCATCGATGCCAGAACCAAGAGATCCGTTGTTAAAAGTTTTAATTTATTAATTAAGTTTACTCAGACTGCAAAGTTACGCAAGAGTTTGAAGTGTCCACCCGGAGCCCCCGCCGA
>lov11_97_4
TCTCTATGCGTCCTCCGCTTATTGATATGCTTAAGTTCAGCGGGTATTCCTACCTGATCCGAGGTCAACCTTCAGAAGTGGGGGGTTTCACGGCGTGGCCAGGCTGCGGTTCCGGTGCGAGGTGTGCTACTACGCAGAGGAGGCTACAGCGAGACCGCCACTAGATTTCGGGGCCGGCGCGCCGAAGCGGGCCGATCCCCAACACCAAGCCCGGGGGCTTGAGGGTTGAAATGACGCTCGAACAGGCATGCCCGCCAGAATACTAGCGGGCGCAATGTGCGTTCAAAGATTCGATGATTCACGGAATTCTGCAATTCACATTACTTATCGCATTTCGCTGCGTTCTTCATCGATGCCAGAACCAAGAGATCCGTTGTTGAAAGTTTTAATTTATTTGCTTGTGTCACTCAGAAGATGC
>lov11_98_2
TCTCTATGCGTCCTCCGCTTATTGATATGCTTAAGTTCAGCGGGTATCCCCACCTGATCCGAGGCCAACCTTTGTATGTGTGGGTTTCGGGGCGGCCGGCGACGGGCACTCCGAGCGAGGGATTTCTCTTGCTACGCTCAGGGCCGGACGACGGCGCCCACGGGTTTCGGGCCCGTCCGCGAGGACGGGGCCCATCACAGAGCAGGGCTCCAGGGTAGAAATGGCGCTCGAACAGGTGTGCCCCCCGGAATACCAGGGGGCGCAATGTGCGTTCAAAGATTCGATGATTCACTGAATTCTGCAATGCACATTACTTATCGCATTTCGCTGCGTTCTTCATCGTTGCCGGAACCAAGAGATCCGTTGTTGAAAGTTTTGTTTAAATTTAACTTGTTCTCAGACTTCAATTTTCTAGGCAGGGTTGGCTAATTCCGG
>lov11_99_6
TCTCTATGCGTCCTCCGCTTATTGATATGCTTAAGTTCAGCGGGTATCCCTACCTGATCCGAGGTCAACCTTGAGGTGTTTGGTTTTAGAGGCCAACAGATCCGACACGCAAAGCGGGAAGTATTACTAACGCTCGCGGTTCGCATCCGAAGCCGACCTGTTTAGACCGCTCCCACCGGGGAGGTGGGTGACAGTCAATGCCAAGCAGTGCTTGATGGTTGATAATGACGCTCGAACAGGCATGCCCTCCGGAATACCAGAGGGCGCAATGTGCGTTCAAAGATTCGATGATTCACTGAATTCTGCAATTCACATTACGTATCGCATTTCGCTGCGTTCTTCATCGATGCCAGAACCAAGAGATCCGTTGTTGAAAGTTTTGAAGTTATTAAATAATTTCTCAGAAGACTGGGTTTGCTAAAGGG
>lov11_100_1
TCTCTATGCGTCCTCCGCTTATTGATATGCTTAAGTTCAGCGGGTATCCCTACCTGATCCGAGGTCAAGAGTGTAAAAATGTACTTTTGGACGTCGTCGTTGTGAGTGCAAAGCGCGAGATGTACTGCGCTCCGAAATCAATACGCCGGCTGCCAATTGTTTTAAGGCGAGTCTACACGCAGAGGCGAGACAAACACCCAACACCAAGCAGAGCTTGAAGGTACAAATGACGCTCGAACAGGCATGCCCCATGGAATACCAAGGGGCGCAATGTGCGTTCAAAGATTCGATGATTCACTGAATTCTGCAATTCACACTACTTATCGCATTTCGCTGCGTTCTTCATCGATGCCAGAGCCAAGAGATCCATTGTTGAAAAGTTGTAAACGATTGTTTGTTTCGGAACAGGTAATGCTAGATGCAAAAAG
>lov11_101_3
TCTCTATGCGCTTGGTCATTTAGAGGAAGTAAGTTCCTGTCTCTTGGTATTCTTGTTTTCCCCAGAAACCCAAAAGCATATGAGCAAAGCCCAACAAAGGAGATCAAACAAAACACCAGATCTAGAAACCCACAAAGAAATAAGAAATCTTTGAAACCCCAGAAAAGCTATTACCTTGTATAATTCCTCGTAGTCCTGCATAAGACTCTGATGCTTGAACATGATCCTTGGATCTTCATACATGGTAGCATATCAATAAGCGGAGGACGCATAGAGAC
>lov11_102_2
TCTCTATGCGTCCTCCGCTTATTGATATGCTCTACTTTTTGCCTCCTTCAGGATGTTCTCAGCAAGGAGATTATTGGGCGTGGTACTAAGAGGGGGGACTGTATTACCTGGATGACTTCAGCCTAGGCAAAGCAAATCACATGCACCATCAAACCAGTAGTCATGAACGACAGATTTGGCACTGGCATAGGCGTTTGGGGCACCCATCCTTTGGCTATCTCCAGCATTTACTTCCTCTAAATGACCAAGCGCATAGAGAC
>lov11_103_18
TCTCTATGCGCTTGGTCATTTAGAGGAAGTAAAAGTCGTAACAAGGTTTCCGTAGGTGAACCTGCGGAAGGATCATTACCTAGAGTTTGTGGGCTTTGCCCACTGTCTCTTACCCATGTCTTTTGAGTACTTACGTTTCCTCGGTGGGCTCGCCCGCCGGTTGGACAATTTAAACCATTTGCAGTTGCAATCAGCGTCTGAAAAACATAATAGTTACAACTTTCAACAACGGATCTCTTGGTTCTGGCATCGATGAAGAACGCAGCGAAATGCGATAAGTAGTGTGAATTGCAGAATTCAGTGAATCATCGAATCTTTGAACGCACATTGCGCCCCTTGGTATTCCATGGGGCATGCCTGTTCGAGCGTCATTTGTACCTTCAAGCTCTGCTTGGTGTTGGGTGTTTGTCTCGCCTTGCGCGTAGACTCGCCTTAAACAATTGGCAGCCGG
>lov11_104_1
TCTCTATGCGCTTGGTCATTTAGAGGAAGTAATTTGGGGGGCTCAAGGTGTCAAGAATGTGGAAACCAAGCTAAGAAAGACTGTGTTTACATGAGATGCAGAACATGCTGTAACAGTAAAGGATTTCAGTGTCAAACACATGTTAAGAGCACTTGGGTTCCCGCTTGTAGACGGCGACAGAGGGCTCAAAATCTTTTGCCTTGTCAACAACAGCAGCTTCAAGGACACAACCCTAAAAGGCCCAGAGAAAATCCCTCAACAGGTACTGTTACAGTTCCTTTAGATCTATTCTGTACTATTTAGATATTGTCAAGAAAAACTCAAGAAACCATATCACTTGCTTGATATGTATGTGATGAACATAGTAATCCTAGTAGCTATATATGTAGTACTACTCTTTATTCTATTCTACTGTCAAGGGTTAGCTACGACAAAGAGCATATTGCATATC
>lov11_105_3
TCTCTATGCGCTTGGTCATTTAGAGGAAGTAATGGTGGTGCAGGACTTGGGCTTGCCATCTGCAAACGGTAGAGCTAAAAACTTTCCATTACATTGCATTGCAAAGTTTGTAGAAGTTGTGAGATCATTCCTTTCGAGCACTGTCCCATCATCCATCAAATTAAGGGCAAAAATAGTTACTGTTAGATCTAACGTGGAAGCTACCATATAAATCTCTCCTTATTTGTTTTCTTGTTCTATTAGTTTTTTACTTGTTCTCCTTGTCTTAAATTATGGGAATCAGATTTGTAACTCTCATGAAGGGCCATATATGGATAGAAAGTGAAGGCCTTGACAAAGGTACAGTGACTACTTTCATTGTCAAACTTGGACTCTGCAACAATCCAGATGATCCATCTGTACACCAAGCTGCATCAAGAGGG
>lov11_106_4
TCTCTATGCGCTTGGTCATTTAGAGGAAGTAATGAATAATCCTCCTAAATTAATTAACAAGATAGAGAATTCCCAGCAAGAAATGGGTCGCGATGGGCACCATAAAGGCTAAGTTGTGTAAAATTGAAAATATTCTGGAAAAATACTTATATGGGCAAACTCAAGTGGGTTAGAAGTCAAACGATCAAGAGGACTCAAATCAAATATAGCAAGACCTCACCAACCAAGCAACAAAGAGATTGAGAAGAAATGAGGAGCTATATTTAAATTAGGTAAAGATACATGCATATCAATAAGCGGAGGACGCATAGAGAC
>lov11_107_1
TCTCTATGCGTCCTCCGCTTATTGATATGCTTAAGTTCAGCGGGTAGTCCTGACTGATTTGAGGTCTAAAGCTTAAAGGTGTGCAGCTGACGCTACGACGCATTAGAAGCACCACTATCTTGAAATGAAACGTCCTCAGCGAAATAAAGCTATTACGCCGAGTCAAGCCGTTAATTCAAACTGGGTTACTCGTATATTTCAGCCGAGCCGATCTCTAATTAAAGAGTCCAGCAGACAGCCATAATCCAAGCCCACGCCTGCTCCATTACAAAACAAGGGGG
>lov11_108_3
TCTCTATGCGTCCTCCGCTTATTGATATGCTTAAGTTCAGCGGGTATCCCCACCTGATCCGAGGCCAACCTTTGTATGTATGGGTTTCGGGGCGGCCGGCGACGGGCACTCCGAGCGAGGGATTTCTCTTGCTACGCTCAGGGCCGGACGACGACGCCCACGGGTTTCGGGCCCGTCCGCGAGGACGGGGCCCATCACAGAGCAGGGCTCCAGGGTAGAAATGGCGCTCGAACAGGTGTGCCCCCCGGAATACCAGGGGGCGCAATGTGCGTTCAAAGATTCGGTGATTCACTGAATTCTGCAATTCACATTACTTATCGCATTTCGCTGCGTTCTTCATCGTTGCCGGAACCAAGAGATCCGTTGTTGAAAGTTTTGTTTAATTTAACTTGTTCTCAGACTTCAATTTTCTAGGCAGGGTTGGCTAATTCCGGCAGACGGGGCCCCCGCG
>lov11_109_2
TCTCTATGCGCTTGGTCATTTAGAGGAAGTAAAGCAAGCTGTATGGGATTGTGACGGTTCAAAAGCCCCCTGTCCTGATGGGTTCACCTTCTCCTTCTATAAAAAGACATGGAATCTTATCAGCTCCGACATCTTTGTGATGGTCAAAGAATTCTTCAGAACAGGTAAATTACCAAAGGGAATTGGCTCATCCTTTGTAACGTTGATCCCAAAGACTAAGGGGTCGTGCAGATTCTCCCAATTCCGGCCGATTAGTTTGATTCATGGGTTGTATAAAATAGTGGCAAAACTATTGTCCACTAGGCTCAGAAGTGTCTTGCCAGATGTGATAAGTGTAAACCAGTCTGCTTTCATTGCGGGGCGTCAGATTCTAGAGGGGTTCATGATAG
>lov11_110_4
TCTCTATGCGTCCTCCGCTTATTGATATGCAATGACATCAACTTATCATTCCGTCGTGATATTGAATTTCTCCAGAACTTAGGCATCTGGAGTCTTTCTATAACCCGTCTTTGACTGGACTGAGAAACTTGATTTATTCTAAGTCTCCGCGTATCAATCAACGAACTCTAATTCTTCAAGTCCGTGTGATTTTGATAACGGAAGGTCGTAATGGAGTTATTCTGTGGCCATCATCAAGTAATTTTGCGCAGAAAGTGGGAGAAGAATGGCTCGGAATTGAGACCGCACTTACTTCCTCTAAATGACCAAGCGCATAGAGAC
>lov11_111_1
TCTCTATGCGCTTGGTCATTTAGAGGAAGTAAAACATTTCTAGGGATTGGCAGCCCTTGAGAAGCTGCAAATTCCTGAGCTGCTAAAAGCTTTGGCAGAGTGAAGCGAGTTCCTTCCACAAAAAGAGCCAGCCAAAATGGACGAGGAAAGTCCTTTAGCCGCTGGAGACCAGACTGCATGTAAGAGTAGCAGAAAGTTCAAAATGGTATCAACAAGGGCACATGCACACACAGATATTCAAAGGATGTGCAAGTCTCTGGAAATGTATATGGTGATGCATCAAGTGTCTGTACTTATTATTGTACAAGTATGTCTAGAATATATTTATGCATACCTTTAATGTGTTTTCATCCTTGGCCC
>lov11_112_3
TCTCTATGCGTCCTCCGCTTATTGATATGCCTAGTAATAATTGGACACAGAACTGCTGCTAAGCAAACAAATGGAATCTGCACAGTCAATCCTCCTGCATAACTTGTATTATGTAAAGAAAATTCAATTTTTTCATTTTCTTGTGCAAACGCTGAAAGAGCAAGAAGTGTGTGTCATTGATAGTTGCACGTACCTGGATAGCGTCCAATTTCAGCAGAAGGCTCATTATCATTTCTCCAATGACTAGCCTTTGCTGATCATCTTTCTGGAGGTCAGAAGAGGACTCGAGAGCATAAATCTTATCTTTAACCACAACTAACTGCTCCTGGACCTTAGCAATTTGCTTTAATTTCTTCAAAGGTTCCCATCTCCTCACTTCAAACCCACGATAAGCTGATTGTATAAGCAAGGCGCTGCTTCATCTGATAAGTTCTTTCTCTTG
>lov11_113_5
TCTCTATGCGTCCTCCGCTTATTGATATGCTTAAGTTCAGCGGGTAGTCCTACCTGATTTGAGGCCAGATGTCAAAGTTACACAATGAGTAACATCCGAAGATGCACTTAAAGTGATGGTTTAGTTAGCAGACAATAGTCTAGGTCCTGGCCATCCGAAGATGTCCTCAGCAAAATACTTATTATGCCAAGTCAAACCAGTCATAGAGACAGATCTAGCTAATACTTTTAAGATGAGTCGGCTTATCACCGGCAAACATCCAAATCCAAACTCAAGCATGGATCGAAATCCAAAACTTGGGTTTGAGAGTTTCATGACACTCAAACAGGCATGCTCCTCGGAATACCAAGGAGCGCAAGGTGCGTTCAAAGATTCGATGATTCACTGAATTCTGCAATTCACATTACTTATCGCATTTCGCTGCGTTCTTCATCGATG
>lov11_114_6
TCTCTATGCGTCCTCCGCTTATTGATATGCATGCATCCTTACCTGGTTGGAAACATAGACCCCTCTTCCTTGCAAATCAACCTTTGATTAGTGGAAAGGTTTGCAGCTACTAAGCTGGGCCCTTGGTTACTCAACTTAAATCTTCAATCCACTTGAGTTTTTGCCATGTGATCAATGTGTTTAATTACCTTTTCATTGCATCGTCCTGCTCGAGATTTGCCCACGTGATCAATTGTGCATGATTGCTTCTTTATTGCTCAGCATGTTTTTTACTCCTCTAAATGACCAAGCGCATAGAGAC
>lov11_115_2
TCTCTATGCGTCCTCCGCTTATTGATATGCTTAAGTTCAGCGGGTATCCCTACCTGATCCGAGGTCATCCAAAAATTGGGGTTCTGGCGGGTGCCGTCGCCGCCCTGTCGCGAGATACATGACTACGCGGAGAGCACAACAGCACCGCCACTGCGTTTAGGGGCCGCCGAGCCGGCGAGCCCCAAGACCAAGCCAGGCTTGAGGGGTGTTCTGACGCTCGAACAGGCATGCCCCTCGGAATGCCGGGGGGCGCAATGTGCGTTCAAAGATTCGATGATTCACTAAATTCTGCAATTCACATTACTTATCGCATTTCGCTGCGTTCTTCATCGATGCCAGAGCCAAGGATCCGTTGTTGAAAGTTTTTGTTTTTGTTATGATATTACATTCATTACTAACAGTTTGTGATGGCCGAAGCCACAGTTCACGGTGTGTATGGAAACCCTCTTCT
>lov11_116_2
TCTCTATGCGTCCTCCGCTTATTGATATGCATTCACAGTCGTGGTTTGCTTAAGTCTGGACAATGCTTCTGACGGATCATCATACTCAGTTGGTCCAAAACGGTGGAGAAGGGTTGAGACAAACTCATTCCAGCGTAATTGTCCCTTGCTTTTCGTATACCAATGATACCACTGCAAGGCGACACTCGACAGATGAAATGACGCCAATTGTACTTGTCGTGGAGCGTCAATGTTCTGGAACTCAAAGTATTGTTCTGCCTTAAATATCCAGCCAGTGGGGATCCTCCCCTTCTCCAGAATAGGTTGGAAAATTCAACTTAAGGGTAGTGTGGTTTCTGTCGGCATTGAAGGTTGCAGACGACTTGTCGTGAGAAGTACTTCCCCCAGCAAAAGG
>lov11_117_1
TCTCTATGCGTCCTCCGCTTATTGATATGCTTAAGTTCAGCGGGTATCCCTACCTGATCCGAGGTCATCCAAAAATTGGGGTTCTGGCGGGTGCCGTCGCCGCCCTGTCGCGAGATACATGACTACGCGGAGAGCACAACAGCACCGCCACTGCGTTTAGGGGCCGCCGAGCCGGCGGGCCCCAAGACCAAGCCAGGCTTGAGGGGTGTTCTGACGCTCGAACAGGCATGCCCCTCGGAATGCCGGGGGGCGCAATGTGCGTTCAAAGATTCGATGATTCACTAAATTCTGCAATTCACATTACTTATCGCATTTCGCTGCGTTCTTCACCGATGCCAGAGCCAAGAGATCCATTGTTGAAAGTTGTAACGATTGTTTGTTTCGGAACAGGTAATGCTAGATGCAAAAAG
>lov11_118_2
TCTCTATGCGTCCTCCCTTATTGATATGCTTAAGTTCAGCGGGTATCCCTACCTGATCCGAGGTCAACCTGAAAAATAAAAGGTTTAACGGCAATGAGATCTCACCAAGCTTATAAGACGTTTTGATTTAACTCTACTACGTCCGAAGTTGGAGAAACCCCGCCGAGGTCTTCGAGGCACGCCCGCCTTTCGACGGACGATGCCCAATACCAAGCGGTGCTTGAGTGGTGTAATGACGCTCGAACAGGCATGCCCCTCGGAATACCAAGGGGCGCAATGTGCGTTCAAAGATTCGATGATTCACTGAATTCTGCAATTCACATTACTTATCGCATTTCGCTGCGTTCTTCATCGATGCGAGAACCAAGAGATCCGTTGTTGAAAGTTTTAATTTAATTAAAATTTTGTACTTCAGACGACTGGTTTAATACAAGAGTTTGGTTGG
>lov11_119_2
TCTCTATGCGTCCTCCGCTTATTGATATGCTTAAGTTCAGCGGGTAGCCCTACCTGATTTGAGGCCAGATCATGAATATGTGGGGTTATCAGCCACCCAGAAGGATGAAACGTATTACATCCAAGGTGCTTATGTCTTTAAGGCGAGCCTTTAGCAAGGCAACACCCAATACACCACCGCTCAGGCAAAAACCCAAGTGGGGTGAGGTTTCATGACACTCAAACAGGCATGCCCTTCGGAATACCAAAGGGCGCAAGGTGCGTTCAAAGATTCGACGATTCACTGAATTCTGCAATTCACATTACTTATCGCATTTCGCTGCGTTCTTCATCGATGCGAGAGCCAAGAGATCCGTTGTTAAAAGTTTTGTTTTTGTTATGATATTACATTCATTACTAACAGTTTGTGATGGCCGAAGCCACAGTTCACGGTGTGTATGGAAACCC
>lov11_120_3
TCTCTATGCGTCCTCCGCTTATTGATATGCTTAAGTTCAGCGGGTATCCCTACCTGATCCGAGGTCAACCTGTAAAAAAAAGGCTTGACGGCGGGGCCCGACCGACCTCCGGAGCGGCTGTTGATTCACAACGCTTAGAGACGGTCGCACCAGCCGGCGACATTGAGGCACGCGGGGGACCGCGACGCCCAAGACCAAGCCGAGGCTTGAGTGGTGTAATGACGCTCGAACAGGCATGCCCCCCGGAATACCGAGGGGCGCAATGTGCGTTCAAAGATTCGATGATTCACGGAATTCTGCAATTCACATTACTTATCGCATTTCGCTGCGTTCTTCATCGATGCCAGAGCCAAGAGATCCGTTGTTGAAAGTTGTGTTTCAAATTTCGTTTAGACTCGGACGACGGTTACGCAGAGTTAAGTGGTCCTCCGGGGGCCGCCAGACGGCGGGA
>lov11_121_4
TCTCTATGCGCTTGGTCATTTAGAGGAAGTAAAAGTCATAACAAGGTTTCCGTAGGTGAACCTGCGGAAGGATCATTAATAGTGCCCTCTGATGCAAATCATTGGGTTAGATCTGCTCTCTTCGCAAGAAGAGGGTTTCCATACACACCGTGAACTGTGGCTTCGGCCATCACAAACTGTTAGTAATGAATGTAATATCATAACAAAACAAAACTTTTAACAACGGATCTCTTGGCTCTCGCATCGATGAAGAACGCAGCGAAATGCGATAAGTAATGTGAATTGCAGAATTCAGTGAATCATCGAATCTTTGAACGCACCTTGCGCCCTTTGGTATTCCGTAGGGCATGCCTGTTTGAGTGTCATGAAACCTCACCCCACTTGGGTTTTGCCTGAGCGGTGGTGTATTGGGTGTTGCCTTGCTAAGGGCTCGCCTTAAAGACATAAGCAC
>lov11_122_14
TCTCTATGCGTCCTCCGCTTATTGATATGCTTAAGTTCAGCGGGTATCCCTACCTGATCCGAGGTCAACCTTTAAAAATTGGGGGTTTTGCGGCAGAAGGCCTCGCCGGACTCATGAACGTTATTGAAGTAATTCTACTACGCCCAAAGCCGATGAGACTTCGCCGAAGGTTTCGGGGCACGCCCACCCCGTGAAGGGTGGACGAGGGCCCAATACCAAGCTGTGCTTGATTGGTGTAATGACGCTCGAACAGGCATGCCCCTCGGAATACCAAGGGGCCAATGTGCGTTCAAAGATTCGATGATTCACTGAATTCTGCAATTCACATTACTTATCGCATTTCGCTGCGTTCTTCATCGATGCCAGAACCAAGAGATCCGTTGTTGAAAGTTTTAATTGATTTATCAATTTACTCGGACGATACTGTTTAAACAAGTAGTTTGGTTTGACT
>lov11_124_2
TCTCTATGCGTCCTCCGCTTATTGATATGCTTAAACTCAGCAGGTAGTCCCGCATGACCTGGGGTCGCAATGAGAGCATCCTAGAAAGTCGATGCCCGAGGGTCTCTCAACCACCGTTCGTCATGGCGACCGTCGCCGAGGACTCGATTTTGGGCCAACCGCGAGCAGGACACTAGTATCTGCCCCTGCCCTCGTGAGTCGAGGGGAGTGGGGGCGACGATACGTGACACCCAGGCAGACGTGCCCTCGACCAAGAGGCCTCGGGCGCAACTTGCGTTCAAAG
>lov11_125_8
TCTCTATGCGTCCTCCGCTTATTGATATGCTTAAGTTCAGCGGGTATCCCTACCTGATCCGAGGTCAACCTGTAAAAAATAAAGGTTTCAGTCGGCAGAAGTCCTCTCCATTGACAGACGTTAATTGAATAAATTCTACTACGCCTAAAGCCGGTGAGGCCTCGCCGAGGTCTTTAAGGCGCGCCCAACTAAGGACGACGCCCAATACCAAGCATAGCTTGAGTGGTGTAATGACGCTCGAACAGGCATGCCCCTCGGAATACCAAGGGGCGCAATGTGCGTTCAAAGATTCGATGATTCACTGAATTCTGCAATTCACATTACTTATCGCATTTCGCTGCGTTCTTCATCGATGCGAGAACCAAGAGATCCGTTGTTGAAAGTTTTGATTTATTCTAAAATTTTAACTCAGACGACCGGTTTAATAAACAAGAGTTTGGTTTAACTCTGG
>lov11_126_3
TCTCTATGCGTCCTCCGCTTATTGATATGCAGGGTTAAAATTGAGATCCTTTGCTATCATTGATTATTTTTCAATTAATTTCATTGTGGATCTTCCTGTAAAAATTTCAAAAACATTTATGCAATGCTTAAGGGTTAGATGACATGTGTGTATCCTTATCTGATTTGAAATATAGGCCCCTCCTCTTTGATGCTCCATAGTTATAAGATGAGTTGGCTTGCTATTTAAAGCCTTATTAATCCTCTAATTCACTAGCTCATTCAAGTTTACAATATGTTAATCCTCCGCTCGAATGTAAGTGCTCTTTCTGGACTATCCACTGTGATTACTGCTCCTATTGTTTATCAAACCTGACCAAGCCCCCCAAATATGATGTTGCTTACTTCCTCTAAATGACCAAGCGCATAGAGAC
>lov11_127_11
TCTCTATGCGTCCTCCGCTTATTGATATGCTTAAGTTCAGCGGGTAGCCCTACCTGATTTGAGGCCAGATCATGAATATGTGGGGTTATCAGCCACCCAGAAGGATGAAACGTATTACATCCAAGGTGCTTATGTCTTTAAGGCGAGCCTTTAGCAAGGCAACACCCAATACACCACCGCTCAGGCAAAAACCCAGTGGGGTGAGGTTTCATGACACTCAAACAGGCATGCCCTTCGGAATACCAAAGGGCGCAAGGTGCGTTCAAAGATTCGATGATTCACTGAATTCTGCAATTCACATTACTTATCGCATTTCGCTGCGTTCTTCATCGATGCGAGAGCCAAGAGATCCGTTGTTAAAAGTTTTGTTTTTGTTATGATATTACATTCATTACTAACAGTTTG
>lov11_128_3
TCTCTATGCGCTTGGTCATTTAGAGGAAGTAAAGGAATACGAATGTCACAAAGCAGTTGACGAATCCAGGCAAGCTCTGCAGCAGTGATAGCGAGAGCGCGATATTCAGCCTCCGTAGACGAACGAGAAACAGTATGTTGTTTCTTAGAAGCCCAAGAAATAGGACTGGAACCAAAATAGACAAGAGAACCAGAGACAGACCGGCGGTCATTAGGATCTCCAGCCCAGTCGGCATCACTGTAGGCCTGCAAATGAAGAGGACCAGGATGAAAGTGAAGGCCAAGATGTAGGGTACCTTTGAGATATCGCAAAATGCGTTTGACTGCTACAACATGAGAGACCATTGGATTATGCATGAACTGGCAAGCTTGATTCACCGAAAAGCAATATCAGGCCTTGTGAAAAGTGAGATACTGCAAGGCTCCCACAATGCTCC
>lov11_130_2
TCTCTATGCGTCCTCCGCTTATTGATATGCTTAAGTTCAGCGGGTATCCCTACCTGATCCGAGGTCATCCAAAAATTGGGGTTCTGGCGGGTGCCGTCGCCGCCCTGTCGCGAGATACATGACTACGCGGAGAGCACAACAGCACCGCCACTGCGTTTAGGGGCCGCCGAGCCGGCGAGCCCCAAGACCAAGCCAGGCTTGAGGGGTGTTCTGACGCTCGAACAGGCATGCCCCTCGGAATGCCGGGGGCGCAATGTGCGTTCAAAGATTCGATGATTCACTAAATTCTGCAATTCACATTACTTATCGCATTTCGCTGCGTTCTTCATCGATGCCAGAGCCAAGAGATCCGTTGTTGAAAGTTGTAACTATTATGTTTTTTCAGACGCTGATTGCAACTGCAAAGGGTTTGAATGTTGTCCAATCGGCGGGCGGACCCGCCGAGGAAACG
>lov11_131_4
TCTCTATGCGCTTGGTCATTTAGAGGAAGTAAAAGTCGTAACAAGGTTTCCGTAGGTGAACCTGCGGAAGGATCATTACAGAGTTCATGCCCTTCGGGGTAGATCTCCCACCCTTGTGTATCATTATGGAATGTTGCTTTGGCGGGCTGCGTGCCTAGCACGCCTCGATTCGCGTCGAGCGCGCCCGCCAGAGGACCCCTAAACTCTGAATGTTAGTGTCGTCTGAGTACTATTAAATAGTTAAAACTTTCAACAACGGATCTCTTGGTTCTGGCATCGATGAAGAACGCAGCGAAATGCGATAAGTAATGTGAATTGCAGAATTCAGTGAATCATCGAATCTTTGAACGCACATTGCGCCCCTTGGTATTCCGGGGGGCATGCCTGTTCGAGCGTCATTTATACCAATCTAGCCTGGCTAGG
>lov11_133_1
TCTCTATGCGTCCTCCGCTTATTGATATGCTTAAGTTCAGCGGGTAATCCTGCCTGATCTGAGGTCTAATCTAAAGTTGACTAAAGTAGTTGGAAGCTTCTACTGAGATCTCATTCGGCCACACTACAAAGAGCGTGTCCTCAGCGAATAGTCTATTACACTGAGTCAATCCGAGTTCGAATTAGAGATGCTAATATATTACGAATGAGCTGATTCACTAGGAATAGCAACACTCAAAATCCAAACACCAATCCAATTTACAAGAAACTGGTGGGTTGAAGAGTTCATGACACTCAAACAGACATGCTCCGCGGAATACCACGG
>lov11_134_1
TCTCTATGCGCTTGGTCATTTAGAGGAAGTAAAAGTCGTAACAAGGTCTCCGTAGGTGAACCTGCGGAGGGATCATTACAAGTGACCCCGGTCTTACCACCGGGATGTTCATAACCCTTTGTTGTCCGACTCTGTTGCCTCCGGGGCGACCCTGCCTTCGGGCGGGGGCTCCGGGTGGACACTTCAAACTCTTGCGTAACTTTGCAGTCTGAGTAAACTTAATTAATAAATTAAAACTTTTAACAACGGATCTCTTGGTTCTGGCATCGATGAAGAACGCAGCGAAATGCGATAAGTAATGTGAATTGCAGAATTCAGTGAATCATCGAATCTTTGAACGCACATTGCGCCCCCTGGTATTCCGGGGGGCATGCCTGTTCGAGCGTCCGTAACAACCTCTCAAGCCTGGCTTGGTATTGGGACTCGCTGCCTCGGTGGTGGTCCTCAAAGC
>lov11_135_11
TCTCTATGCGCTTGGTCATTTAGAGGAAGTAAAAGTCGTAACAAGGTTTCCGTAGGTGAACCTGCGGAAGGATCATTAATGAGTTAGGGTCTTCGGGCCCGACCTCCAACCCTTTGTAGTTGAAAAACCCTTGTTGCTTTGGCGGGACCGTCCGAGCCCCCCCTCAAAAGGGAGCCCGGCCGCCGGTCCTCGGCCCGTCGAGTGCCCGCCAGAGTCAAACCAAACTCTTGTTTAAACAGTATCGTCCGAGTAAATTGATAAATCAATTAAAACTTTCAACAACGGATCTCTTGGTTCTGGCATCGATGAAGAACGCAGCGAAATGCGATAAGTAATGTGAATTGCAGAATTCAGTGAATCATCGAATCTTTGAACGCACATTGCGCCCCTTGGTATTCCGAGGGGCATGCCTGTTCGAGCGTCATTACACCAATCAAGCACAGCTTGGTAT
>lov11_136_6
TCTCTATGCGCTTGGTCATTTAGAGGAAGTAAAAGTCGTAACAAGGTTTCCGTAGGTGAACCTGCGGAAGGATCATTAAAGAGTAAGGGTCTCTGGCCCGAACCTCCAACCCTCTGTTGTTATAACTACTTCGTTGCTTTGGCGGGACCGCAAAGGTTCTCCCGAGCGCGCCGGTCTCCGGACAGGCGAGCGCCCGCCAGAGTCTAACCAAACTCTTGTTTTTAAACCAGTCGTCTGAGTATAAAATTTTAATTAAATTAAAACTTTCAACAACGGATCTCTTGGTTCTCGCATCGATGAAGAACGCAGCGAAATGCGATAAGTAATGTGAATTGCAGAATTCAGTGAATCATCGAATCTTTGAACGCACATTGCGCCCCTTGGTATTCCGAGGGGCATGCCTGTTCGAGCGTCATTACACCACTCAAGCACCGCTTGGTATTGGGCATCG
>lov11_137_3
TCTCTATGCGTCCTCCGCTTATTGATATGCTTAAGTTCAGCGGGTAATCCTATCTGATTTGAGATCTAATCTAAAGGTAGACTAAGCTAGATTAGCAGCTTCCTAGTTCAAAAACGGCTCTAACCGAAGTTAGATTCCTCAGCGAATAGTCTATTACGCCAAGTCAATCCGAAGTCGAATATGGATGCTAATATATTACGAATGAGCTCGGGTTAGGAGCAACACTCAGAATCCAAACTCCTCTCAATTCACTAAGAAAGGGAGGTTGAAGAATTCATGACACTCAAACAGACATACTCTCCGGAATACCAGAGAGTGCAAGATGCGTTCAAAGATTCGATGATTCACTGAATTCTGCAATTCAC
>lov11_138_1
TCTCTATGCGTCCTCCGCTTATTGATATGCCGGCTACCGTTGATACCAACAGATTACAGACATTCTCTTCCTTCCTCTCTGTATATATAAGATGTTAAATTTGACTTTAGAGTCACTCAAAATATCCAGCGCTTTCCTGATTCTTTTGCTAATATGGAGAACAGGAGGTGCGAAATATTTCCAACCATGTTGGTTACAATACTCCTTAGTCTGAGTATCTTGTTTAGCTCCACTCAAGCTATTACTGATCAAGTAGTCAGTTCATCAACTAGTAACTCCATTGTGAACCAGGAAAGCAAACTAGAAACTTACATTGTGTTCTTAAAAAATCAGAAGGCATGGTGTCTGCGAAACCTGAAGATCTAGATAACTGGTATCAATCATTTTACCAGCAGTTACTTCCTCTAAATGACCAAGCGCATAGAGAC
>lov11_139_3
TCTCTATGCGTCCTCCGCTTATTGATATGCCTAAGTTCAGCGGGTATCCCTACCTGATCCGAGGTCAACCTTAGAAATTGGGGGTTTCACGGCGTGGCCGAGCCGCTCTCCGGTGCGAGGTGTGCTACTACGCAGGGGAGGCTGCGGCGCGACCGCCACTCAATTTGGGGGACAGGGGCCCGGAGGCCGCTGATCCCCAGCACCAGGTCCCCCCGAAAGGGGGTCCTGAGGGTTGAAATGACGCTCGGACAGGCATGCCCGCCGGAGTGCCGGCGGGCGCAATGTGCGTTCAAAGATTCGATGATTCACTGAATTCTGCAATTCACATTACTTATCGCATTTCGCTGCGTTCTTCATCGATGCCAGAGCCAAGAGATCCGTTGTTGAAAGTTTTGATTCATTTTGTTTCGGGCTTTCGCCCCTCAGAGATTTACAATAAAATCAGAGTTTG
>lov11_141_119
TCTCTATGCGCTTGGTCATTTAGAGGAAGTAAAAGTCGTAACAAGGTTTCCGTAGGTGAACCTGCGGAAGGATCATTGTCGAAACCTGCCTAGCAGAACGACCCGCGAACCCGTGGCATGACATGCTGGGCTCGGGGGGCACCCGCCCCTCGCGTCCTCGCGGGCCGTGGAGGGACGCACCCGCGCCCTGCGCGGCTCGCAAACGAACCCCGGCGCGAGAAGCGCCAAGGAAATTGAGTACTAGGAGCGCGCCCCCGTAGCCTCGGCGTCGGGGGCGCGCCTTCTTCTGGTGATAATCTAAACGACTCTCGGCAACGGATATCTCGGCTCTCGCATCGATGAAGAACGTAGCGAAATGCGATACTTGGTGTGAATTGCAGAATCCCGTGAACCATCGAGTCTTTGAACGCAAGTTGCGCCCGAGGCCTCTTGGTCGAGGGCACGTCTGCCT
>lov11_142_2
TCTCTATGCGTCCTCCGCTTATTGATATGCTTAAGTTCAGCGGGTATCCCTACCTGATCCGAGGTCAAGAGTGTAAAAATGTACTTTTGGACGTCGTCGTTATGAGTGCAAAGCGCGAGATGTACTGCGCTCCGAAATCAATACGCCGGCTGCCAATTGTTTTAAGGCGAGTCTACACGCAGAGGCGAGACAAACACCCAACACCAAGCAGAGCTTGAAGGTACAAATGACGCTCGAACAGGCATGCCCCATGGAATACCAAGGGGCGTAATGTGCGTTCAAAGATTCGATGATTCACTGAATTCTGCAATTCACACTACTTATCGCATTTCGCTGCGTTCTTCATCGATGCCAGAACCAAGAGATCCGTTGTTGAAAGTTTTAATTTTATTTATTTTTCAGACTGATACAGGTGATTAAAGGGTTTATTTTTTGTCC
>lov11_143_3
TCTCTATGCGCTTGGTCATTTAGAGGAAGTAAAGTATAGAGCAGCAAGAATCCGTAAAGTGCACCCTGTCTGGTCCAGTAGTGCTGATAAGATAGGTGTGAAGCTTAAAGAAAAAATGAGTGCCTTTCAAATTATTTAGCAAAATTGAAAATAAGATCGAGTGTATTGGGCTTCTGTAACTGGAGCAAATATTTTCTAGTTTATAACATGACACGGTTGACCTGAAACCTGACTAAGTTTCACCTCGAAGTCTCTAGCAAGAAGCAAAATTTGATTCTCGCATAGTATGGAACATTTTAAGATGAAGATGCAAAGAATTCAAGACAACCACTATAAAATTGACCCAGCTCACTAAGATCCTTTGTTTTAGCATATCAATAAGCGGAGGACGCATAGAGAC
>lov11_144_2
TCTCTATGCGCTTGGTCATTTAGAGGAAGTAAAAGTCGTAACAAGGTTTCCGTAGGTGAACCTGCGGAAGGATCATTAATGAATTTTTAGGGCGCTCTTTTTAGAGGTCCGACCAATTTCATTTCCACACACTGTGAACACACTTCATTTTTACACACAATTTATAAACACACAAGTCTATAAGAATGCATAAAGTCTCTTAATTGAGCATAAAGTTATAATACAACTTTCGGCAACGGATCTCTTGGCTCTCGCATCGATGAAGAACGCAGCGAAATGCGATACGTAATGTGAATTGCAGAATTCAGTGAATCATCGAATCTTTGAACGCACCTTGCACTCTTTGGTATTCCGAAGAGTATGTCTGTTTGAGTGTCATGAAACTCTCAACCCCCTTGTTTTGTAATTGGAGCAGGCGTGGGCTTGGATTATGGCTGTCTGCTGGACTCTT
>lov11_145_18
TCTCTATGCGCTTGGTCATTTAGAGGAAGTAAAAGTCGTAACAAGGTTTCCGTAGGTGAACCTGCGGAAGGATCATTACAGAGCGTGAAGCTATGCGGAACTTCGTTTCGTGTAGTTGACCCTCCACCCGTGTCGATTATCTCATGTTGCTTTGGCGGATCGGGCTTGCCCGCGCCCACTTTGTGGGGGATATCCGCCAGGGAAGACCAAAACTCTTGTTATCAGTGATGTCTGAGGATGATATATAATCATGAAAACTTTCAACAACGGATCTCTTGGCTCTGGCATCGATGAAGAACGCAGCGAAATGCGATAAGTAATGTGAATTGCAGAATTTAGTGAATCATCGAATCTTTGAACGCACATTGCGCCCCTGGGAATTCCCAGGGGCATGCCTGTTCGAGCGTCCGTAACAACCTCTCAAGCCTGGCTTGGTATTGGGACTCGCTGC
>lov11_146_5
TCTCTATGCGCTTGGTCATTTAGAGGAAGTAAAAGTCGTAACAAGGTTTCCGTAGGTGAACCTGCGGAAGGATCATTATAGTAAGCTTAAATGCGCACACCTTTTTATACAGAAGACACGAAAACATTGTCACAAAGGTCAACCTTTACTAATATCAAAACTTTCAACAACGGATCTCTTGGTTCTCGCATCGATGAAGAACGCAGCGAAATGCGATAAGTAATATGAATTGCAGATTTTCGTGAATCATCGAATCTTTGAACGCACATTGCACTTTTTGGTATTCCAGAAAGTATGCTTGTTTGAGCGTCATTTCTCCCTCAAACCCTGGGTTTGGCAGTGAGCTAGAACGACGTTTGGCTTGAAAGGCAGACGTGGTAATATCCAAGTCTTATTACTGCGCTCTTCACTTTTGACCTCAAATCAAGTAGGACTACCCGCTGAACTTAAG
>lov11_147_1
TCTCTATGCGTCTCCGCTTATTGATATGCTTATCTACACAGCCATCTTCTCACCCATAAATTTCTGCACAATAACTCTCTTCAGTCCTTGGATGCTACTGCTTCTCTGTTGCCTTCATCTCCATTGTTGTACCATAGCTCAAACTTTAGCCATAACAAGGGTCGTTCTCGAGGTAATTGGCATCCCAACAGCAACCGCTACACTCACTAGAACAGGGGCTAATCTGCTGCAGACTGGCAGCCAAACAATTAGCAGTAGAACAGGCGCCACACCAGTAGTAGCCAGTGGTCGGGACAGCAGCATGTTCGCTGCTAATTGTGCTCCAGTTTTGGTCACACAGCTCCCCATTGTCCCCAATTTCACAGCAGTACCCAGCAGCCCTCTGCTCACCTTGCTGTTGGGAATGTTTCTACTGTGACTTGGTTCCCCCGA
>lov11_148_4
TCTCTATGCGTCCTCCGCTTATTGATATGCCAAAGCTATGGTGCCAGTAGCCAAACTACCTAGTACAGGAAACGCAGCACTTGGAATACCAACAGTGCGGTGAAGATGATTGACAGTTGAGAGCATGAAGGATGTGCATCTAGATAAGGTCAATGAAACCAAGCCGCAGAGGATACCCAGCAAAAGATACAGTGGAAGTTCTGAAAATGAGATGAATAATAGCTAGCTTTTTAGGCCTTAATAGTAAATGATAAAAGCTTGAATGATTAATTAAAATACAAGCAAAACCAACCAATCAACGTAGAAGAAATTACGTTGACAGCATGTGCTACTAGTAATTGAATCTTTTACTTCCTCTAAATGACCAAGCGCATAGAGAC
>lov11_149_13
TCTCTATGCGCTTGGTCATTTAGAGGAAGTAAAAGTCGTAACAAGGTTTCCGTAGGTGAACCTGCGGAAGGATCATTATCGTAGGGCTTCGGCCCTGTCGAGATAGAACCCTTGCCTTTTTGAGTACCTTTCGTTTCCTCGGCAGCCTCGGCTGCCAATGGGGACCCCAAAAAACACTTTGCAGTACCTGTAACAGTCTGAACAAACAAACAAAAATTAAAACTTTCAACAACGGATCTCTTGGTTCTGGCATCGATGAAGAACGCAGCGAAATGCGATAAGTAGTGTGAATTGCAGAATTCAGTGAATCATCGAATCTTTGAACGCACATTGCGCCCTTTGGTATTCCTTAGGGCATGCCTGTTCGAGCGTCATTTAAACCTTCAAGCTCAGCTTGGTGTTGGG
>lov11_150_1
TCTCTATGCGTCCTCCGCTTATTGATATGCTTAAGTTCAGCGGGTATCCCTACCTGATCCGAGGTCAACCTTAGAAATGGGGTTGTTTTACGGCGTAGCCTCCCGAACACCCTTTAGCGAATAGTTTCCACAACGCTTAGGGGACAGAAGACCCAGCCGGACGATTTGAGGCACGCGGCGGACCGCGTTGCCCAATACCAAGCGAGGCTTGAGTGGTGAAATGACGCTCGAACAGGCATGCCCCCCGGAATACCAGGGGGCGCAATGTGCGTTCAAAGATTCGATGATTCACTGAATTCTGCAATTCACACTACTTATCGCATTTCGCTGCGTTCTTCATCGATGCCAGAACCAAGAGATCCGTTGTTGAAAGTTGTAACTATTATGTTTTTTCAGACGCTGATTGCAACTGCAAAGGGTTTGAATGTTGTCCAATCGGCGGGCGGACCCG
>lov11_151_2
TCTCTATGCGCTTGGTCATTTAGAGGAAGTAATATGGCTGACAATATCCACCTCATGCAGGAGCTTCTACGACATTATGGGAGGAAGAGGGCATCCCCTAGATTATTACCAAGATTGATTTCAGAAAGGCTTTTGACTTTGTTTAGTGGTCTTTTCTGCGACAAGTCCTACTGTTATTGGGTTTCCCTCCTCGTTTTGTCCATCTCCTTATGCAATGTGTTGAGACTGCATCCTTTTCTGTTGCTGTTAATGGGGATTTATATGGTTTCTTTTAGAAGCAATGCGGAGTTCATCAAGGAGATCCGCTTTCCCCCTATCTTTTATTGCTTGTATGGAATACTTTTCCAGGATGCTTAAACAGAGTACGCAGC
>lov11_152_11
TCTCTATGCGCTTGGTCATTTAGAGGAAGTAATAACCCCTAAAGAAGCTAGAGCAAGGCCTAATTGAAAATGAAGTGAATTATTGATTGTGTCATAAAGACCCTTATGTCCACGCCCCAATCGCCCCCCTGGAGGAATATGTGCTTCTAAAAGATCTTTTATACTGTGCCCAATCCCGAAGTTAGTCCTATACATGTGACCCGCTATCAGGAAAAGAAATGCAATAGCTAAATGATGATGTGCCATATCGGTCAGCCATAAACTTTGTGTTTGTGGGTGGAACCCCCGAGAAGGGTTAGAATGGCAGTTCCTGCTCCTTGGGAGGTACCAAATAAATGACTACTTGAATCGGGATTTTGAGCATATCAATAAGCGGAGGACGCATAGAGAC
>lov11_153_6
TCTCTATGCGTCCTCCGCTTATTGATATGCTACCATGTATGAAGATCCAAGGACCATGTTCAAGCATCAGAGTCTTATGCAGGACTACGAGGAATTATACAAGGTAATAGCTTTTCTGGGGTTTCAAAGATTTCTTATTTCTTTGTGGGTTTCTAGATCTGGTGTTTTGTTTGATCTCCTTTGTTGGGCTTTGCTCATATGCTTTTTGGGTTTCTGGGGAAACAAGAATACCAAGAGACAGGAACTTACTTCCTCTAAATGACCAAGCGCATAGAGAC
>lov11_154_2
TCTCTATGCGTCCTCCGCTTATTGATATGCCGAGAAATTATTCAAGCTGGCATGGGATCATCCAAGAACCATGCCATATCACTTCCACAACGGGTGAATCCTGCCATTTTGGGCTTAATTCTTGATTACTGCCGGTTTCATCAAGTACCAGGTCACTCTAACAAGGTGTTACTTTCTTTTGTCTTTCATTTTCTTCTCTTGTTTTTCAGCTCCTGTAATTCTTTTGCTTTCTTAGATTGCTATAGTTTCCTAGAACTCTAATAGAGGACACTGAAATTTTTGGGATTGGAGAATGCCATCATCTCATATTGGATTTTTTTGGTGTGAGTGTGTGTGTGTGTTTCTGCTGGGAGTTGGGGTTGGGGAATGAACAGCATAGCTTGTGGATGATCAAGTCGAGTACTAATGTTATTTTACTTCC
>lov11_156_6
TCTCTATGCGCTTGGTCATTTAGAGGAAGTAATCCGTGATGATAAATTGCTAATCTATTTTTTCAAGATAGCCTAGCAGGATCCGCTTTAAGCTGGTACATGAGGTTAGACAGCATCAGGATCAAGAGCTGGAGAGACTTGGTGGAGGCTTTCCTCAAACAGTACAAGTTTAACATGGAAATCGCTCCTGATCGAGCAAATCTAATGGCAATGGAGAAAAGGAGCCAGGAGTCAGTAAGGGCTTATGCGCAAAGATGGAGGGATGAAGCAATGCATGTCCAACCCCTTTGATAGAAACGGAGATGGTGAGCTTGTTGCCAATACCTTCAAAGCACCTTATATGAGCACCTAATGGGTAGCTCC
>lov11_157_1
TCTCTATGCGTCCTCCGCTTATTGATATGCTTAAGTTCAGCGGGTATCCCTACCTGATCCGAGGTCAACCTAGAAAAATAAAGGTTTCAGTCGGCAGAGTTCCTCTCCTTTGACAGACGTTCGAATAAATTCTACTACGCCTAAAGCCGGAGTGGCCTCGCCGAGGTCTTTAAGGCGCGCCCAACTAAGGACGACGCCCAATACCAAGCATAGCTTGAGTGGTGTAATGACGCTCGAACAGGCATGCCCCTCGGAATACCAAGGGGCGCAATGTGCGTTCAAAGATTCGATGATTCACTGAATTCTGCAATTCACATTACTTATCGCATTTCGCTGCGTTCTTCATCGATGCGAGAACCAAG
>lov11_158_1
TCTCTATGCGTCCTCCGCTTATTGATATGCCTGAAATCCATATTAGTGACCAAACTTGTGATAGCTGTGAACTTGGGAAGCAACATCGACAACCATTTCCTCAAAGTTTATCAAAAAGAGCCACTCACAAGCTAGAATTAGTCCATTCAGACATTTGTGGACCAATGAGCACAGCTTCATTAAGCAATAATCTATATTTTATTCTCTTCATTGATGATTTCAGCAGAATGACTTGGGTTTATTTTCTGAAACCAAGTCACAAGCACTTTCTATGTTCAGCAACTTCAAGAAATGGTGGAAACTCAATGTGGTCAGAAATTAAGAAGCTCAGAACTGATAA
>lov11_159_2
TCTCTATGCGTCCTCCGCTTATTGATATGCCGGTCGTACTGATCGATGCGCTCATCAAGGTGGTGCAACTCGCTCAGGCAGTCACCAATGGCCGTATTGGCCCAACCAGGCAAATCCTCCAGGTGCAGCCCCGCTTCACGGCGCACCACCTGCGCTTTCTGAGGCAACACGATGCCGAACTCCGACAGCAAGCCTCGGATGCGGTTGATCGTGGCTGTGCGCGTCTCAATCAAACCTTGGCGTACTCGGTGAATACAAAGCCGTCCTTGTGCATCTTCACTCTTGATCGGCACAAACCTCATGTGAGGCCGCTGCACGGCCTCACAGATCGCCTGCGCGTCGGCCGCGTCGTTCTTGCCTTTGCGCCCGCTCAGCCGGTACGGCGCCACAAACTTGGCCGTGATGAGCCTCACCGTGTGGCCATATG
>lov11_160_7
TCTCTATGCGCTTGGTCATTTAGAGGAAGTAAAAGTCGTAACAAGGTTTCCGTAGGTGAACCTGCGGAAGGATCATTAATGGGCCAGCCTCCGGGCAAAACCCCACCCTCTGTAACCGCGGCCCGGATTCGGCGCCTGGCGGGGAGCACCCCCCGTTCGCGGGGGGCCCCGTCTGCCGGAATTAGCCAACCCTGCCTAGAAAATTGAAGTCTGAGAACAAGTTAAATTAAACAAAACTTTCAACAACGGATCTCTTGGTTCCGGCAACGATGAAGAACGCAGCGAAATGCGATAAGTAATGTGAATTGCAGAATTCAGTGAATCATCGAATCTTTGAACGCACATTGCGCCCCCTGGTATTCCGGGGGGCACACCTGTTCGAGCGCCATTTCTACCCTGGAGCCCTGCTCTGTGATGGGCCCCGTCCTCGCGGACGGGCCCGAAACCCGTG
>lov11_161_1
TCTCTATGCGTCCTCCGCTTATTGATATGCATCGGCTTTCCTAAACGCCCTACAATCAAACGTGAGCCTAATCTCAAGAAATCTTTCTTTTCTCCTAGGAAAGGCTAATCTCCGCTCTAGATGGGAAATTGATCAAAAGTCCGTCTTTCTCGTGTGATCTACAAGTAGTGCTTGAATAGGACTTCTTAAGAATTCAAAGCCAAGCCAAGAGGGAAAGAAGTTTGCAGGTAGCTGTTAGACGTCGCTCCTAGAGCAGAAAGAAGTCAACCATCAAGAGATCCTAGAAGATCAAGAGAAAGAATTTCTCACAGGACTCAAAATCTTCCCCTTCCGATTAACAATCTCTTCCTTCCATTATGAAGATTCATTTATGAATTCTGAACGTTCATCTCTCTTTTAGTAGTAGTCGGAGTACTGGGGAATATCTTATCGTCAGAGAAGTCAAAAAGGA
>lov11_162_3
TCTCTATGCGTCCTCCGCTTATTGATATGCTTAAGTTCAGCGGGTATCCCTACCTGATCCGAGGTCAACCTAGAAAAATTTGGGGTTGCTGGCAAGCATCTCCCCAGACCCTATAGCGAGAAAATTACTACGCGTAGAGCTGAAGAGCACCGCCACTAGTTTTAAGGCCCGCCAACTGGCGAGGCCCAACACCTAGCCAGGCTAGATTGGTATAAATGACGCTCGAACAGGCATGCCCCCCGGAATACCAAGGGGCGCAATGTGCGTTCAAAGATTCGATGATTCACTGAATTCTGCAATTCACATTACTTATCGCATTTCGCTGCGTTCTTCATCGATGCCAGAACCAAGAGATCCGTTGTTGAAAGTTTTAACTATTTAATAGTACTCAGACGACACTAACATTCAGAGTTTAGGGTCC
>lov11_163_1
TCTCTATGCGCTTGGTCATTTAGAGGAAGTAAAAGTCGTAACAAGGTTTCCGTAGGTGAACCTGCGGAAGGATCATTAATGAATTTTTAGGGCGCTCTTTTTAGAGGTCCGACCAATTTCATTTCCACACACTGTGAACACACTTCATTTTTACACACAATTTATAAACACACAAGTCTATAAGAATGCATAAAGTCTCTTAATTGAGCATAAAGTTATAATACAACTTTCGGCAACGGATCTCTTGGCTCTCGCATCGATGAAGAACGCAGCGAAATGCGATACGTAATGTGAATTGCAGAATTCAGTGAATCATCGAATCTTTGAACGCACCTTGCACTCTTTGGTATTCCGAAGAGTATGTCTGTTTGAGTGTCATGAAACTCTCAACCCCCTTGTTTGTAATGGAGCAGGCGTGGGCTTGGACTATGGCTGTCTGCTGGACTCTTTA
>lov11_164_2
TCTCTATGCGCTTGGTCATTTAGAGGAAGTAAAAAAATGACCTCCAATCAAACAGAGTTTGAGCAACCAAATTCGTTCCACCAACCAAAACTTTCCAAACAATAATTATTTGTACGTATAAAGAGATGTAAAATAAGAACCCATTTAATGAAAGGATGTGCATTCATAAAACGATCAACACACCTAGCTGCATGTGTTTCTTATAAGACAACAATGAAATCAAGCTTGCCTGTTGTTTGAGAAAACTGAGCTTACTGCTGGCATATCAATAAGCGGAGGACGCATAGAGAC
>lov11_165_3
TCTCTATGCGTCCTCCGCTTATTGATATGCCAGCAGTAAGCTCAGTTTTCTCAAACAACAGGCAAGCTTGATTTCATTGTTGTCTTATAAGAAACACATGCAGCTAGGTGTGTTGATCGTTTATGAATGCACATCCTTTCATTAAATGGGTTCTTATTTTACATCTCTTTATACGTACAAATAATTATTGTTTGGAAAGTTTGGTTGGTGGAACGAATTTGGTTGCTCAAACTCTGTTTGATTGGAGGTCATTTTTTACTTCCTCTAAATGACCAAGCGCATAGAGAC
>lov11_166_5
TCTCTATGCGCTTGGTCATTTAGAGGAAGTAAAAGTCGTAACAAGGTTTCCGTAGGTGAACCTGCGGAAGGATCATTACCGAGTTAGGGTCCTTCGGGGCCCGAACCTCCAACCCTTTGTCGTTCAAAAAACCTTTTGTTGCTTTGGCGGGACCGCCGGCTTCACGGCCGGCCGTCTGGCTCACGCCGGGCGAGCGCCCGCCAGGGGCCAACTCAAAACTCTTTCATTAAAACATGTCGTCTGAGTTAAATTGTAAATCAATCAAAACTTTCAACAACGGATCTCTTGGTTCTGGCATCGATGAAGAACGCAGCGAAATGCGATAAGTAATGTGAATTGCAGAATTCAGTGAATCATCGAATCTTTGAACGCACATTGCGCCCCTTGGTATTCCGAGGGGCATGCCTGTTCGAGCGTCATTTCACCACTCAAGCTCCGCTTGGTATTGGGC
>lov11_167_2
TCTCTATGCGTCCTCCGCTTATTGATATGCCGGCTACCGTTGATACCAACAGATTACAGACATTCTCTTCCTTCCTCTCTGTATATATAAGATGTTAAATTTGACTTTAGAGTCACTCAAAATATCCAGCGCTTTCCTGATTCTTTTGCTAATATGGAGAACAGGAGGTGCGAAATATTTCCAACCATGTTGGTTACAATACTCCTTAGTCTGAGTATCTTGTTTAGCTCCACTCAAGCTATTACTGATCAAGTAGTCAGTTCATCAACTAGTAACTCCATTGTGAACCAGGAAAGCGAACTAGAAACTTACATTGTGTTCTTAAAAAAATCAGAAGGCATGGTGTCTGCGAAAACCTGAAGATCTAGATAAACTGGTATCAATCATTTTACCAGCAGTTACTTCCTCTAAATGAACCAAGCGCATAGAGAC
>lov11_168_2
TCTCTATGCGCTTGGTCATTTAGAGGAAGTAAATGCTGGAGATAGCCAAAGGATGGGTGCCCCAAACGCCTATGCCAGAGCCAAATCTGTCGTTCATGACTACTGGTTTGATGGTGCATGTGATTTGCTTTGCCTAGGCTGAAGTCATCCAGGTAATACAGTCCCCCCCTTTAGTACCACGCCCAATAATCTCCTTGCTGAGAACATCCTGAAGGAGGCAAAAAG
>lov11_169_3
TCTCTATGCGCTTGGTCATTTAGAGGAAGTAAAGCAAGCTTTATGGGATTGTGACGGTTCAAAAGCCCCCGGTCTTGACGGGTTCACCTTCTCCTTCTATAAAAAGGCATGGAATCTTATCATCTCCGACATCTTTGTGATGGTCAAAGAATTTTTCAGAACAGGTAAATTACCAAAGGGGATTGGCTCATCCTTTGTAACGTTGATCCCAAAGACTAAGGGGTCGTGCAGATTCTCCCAATTCCGGCCGATTAGTTTGATTCATGGGTTATATAAAATAATGGCAAAACTATTGTCCACTAGGCTCAGAAGTGTCTTGCCAGATGTGATAAGTGTAAACCAGTCTGCTTTCATTGCGGGGTGTCAGATTCTAGATGGGGTTCATGATAGCAAACGAGGTTG
>lov11_170_3
TCTCTATGCGCTTGGTCATTTAGAGGAAGTAAAAGTCGTAACAAGGTTTCCGTAGGTGAACCTGCGGAAGGATCATTAGTGAATATTAGCGCATCTACTTGTAGAGCGTGACCTCCACTTTCTAACTCTGTGCATTTATTGGCGGAAGAGACTTGAGCAATCGAGTCTTCTTCTCGCGGCTCATTTTATAACACTAGTTAAAGTATGTAACGAAATATCGAAACAAAAAAAACTTTCAACAACGGATCTCTTGGCTTGCTCATCGATGAAGAACGCAGCGAAATGTGATAAGTAATGTGAATTGCAGAATTCAGTGAATCATCGAATCTTTGAACGCACCTTGCGCTCCCTGGTATTCCGGGGAGCATGTCTGTTTGAGTGTCATGAACTCTTCAACCCTCCTAGTTTCTTGTAGACTGATAGGTTGTTTGGATTTTGAG
>lov11_171_1
TCTCTATGCGTCCTCCGCTTATTGATATGCATGTTAAATGTAAAGACTTAAAGGAATTTTTAGGAGGCAATTGGTCAAACTGCCTTGTCCTTCCTAGGTAAAAAGCATCTCCCCAGATTGATCTAAAAGGATGTCATGAGGGAAACGTAAAAGGTTTTTTTTGTAAGACCATTCAGCTGCGTGTAATTAATATGCTAAAATGATTAGGCTTTCTAAGGTTTATGATGCCACACCACGTGCTTTTTCATTTTGTTGATAGGAAGAAAGGTGATGACTTATATAACCATCCTTTCCCTAGTTTCATTTTTTACTTTGCTAAAATTTTCCTTTACTTCCTCTAAATGACCAAGCGCATAG
>lov11_172_1
TCTCTATGCGTCCTCCGCTTATTGATATGCTTAAGTTCAGCGGGTATCCCTACCTGATTCGAGGTCAACCTGAGCAATTAAGGAGTTTTGGCAAGTCCCGCTGCTTCTCTGTCGCGAGATGTATTACTACGCGGAGAGTTACATGGGCCCGCCACTGCTTTTGAGGACCACCACCGAGGCAGCGAGTCCCAATACCAAGCCAGGCTTGAGAGGTTGTTACGGACGCTCGAACAGGCATGCCCCTGGGAATTCCCAGGGGCGCAATGTGCGTTCAAAGATTCGATGATTCACTAAATTCTGCAATTCACATTACTTATCGCATTTCGCTGCGGTCTTCATCGATGCCAGAGCCAAGAGATCCGTTGTTGAAAGTTTTCATGATTATATATCATCCTCAGACATCACTGATAACAAGAGTTTTGGTCTTCCCTGGCGGATATCCCCCAAAAGT
>lov11_173_1
TCTCTATGCGCTTGGTCATTTAGAGGAAGTAATAGAATTATAAGATCAAAACTCAGAAGCATGGCTATTTATTAGGTCAGCTTGTTTTCTGCTCCAGCAGCTGCCTCTATTCAGCATTCTAAAAATTCAAATCGCAATGAAATGATCAACAATCTAAAGATTCAATGGACCCGTTTTTATTTCCATTTCTGCTGATGTTAAGCCATGTCAATTTCTGGAGCACTTGTTCTTACAACTAAGTTCCTTTTCTGC
>lov11_174_1
TCTCTATGCGTCCTCCGCTTATTGATATGCATCAAAAAGGCTACTTGACCAGCCTACTGATTCTTCTTATGGGGCAGTACCAAAAAAAGATATGAAATTAAGGGCACCCGAGTCCCTAACTGGAATCACGGAAAAAGCCTCTTACGCAAGTATACAAACAGCTCTCATAGTTCAAAAAGACGTGTGCTAGGATTATTATTGTACTTGTACAAAGGCGAGGGCGTGAAGAGAGATTAATGAAAAAAGAAAGCAAGCCCTAAATCTTAACAGTCCTGGATGC
>lov11_175_4
TCTCTATGCGTCCTCCGCTTATTGATATGCTTAAGTTCAGCGGGTACCCCTACCTGATCCGAGGTCAAAGGTTGAAAAAAGGCTTGCTGGACGCTGACCTTGGCTGGGCAAGAGCGCGACTTGTGCTGCGCTCCGAAACCAGTAGGCCGGCTGCCAATGACTTTAAGGCGAGTCTCCAGCGAGCTGGAGACAAAAGACGCCCAACACCAAGCAAAGCTTGAGGGTACAAATGACGCTCGAACAGGCATGCCCTTTGGAATACCAAAGGGCGCAATGTGCGTTCAAAGATTCGATGATTCACTGAATTCTGCAATTCACACTACGTATCGCATTTCGCTGCGTTCTTCATCGATGCCAGAACCAAGAGATCCGTTGTTGAAAGTTGTAATTAATTACGTTGTTACTGACGCTGATTGCTATTACAAAAGGTTTATAGGTTGGTCTGATGGCG
>lov11_176_1
TCTCTATGCGTCCTCCGCTTATTGATATGCTTAAGTTCAGCGGGTATCCCTACCTGATCCGAGGTCAACCTGAAAAATATAAAAGGTTTAACGGCAATGAGATCTCACCAAGCTTATAAGACGTTTTGATTTAACTCTACTACGCCCGAAGTTGGAGAAACCCCGCCGAGGTCTTCGAGGCACGCCCGCCTTTACGGCGGACGATGCCCAATACCAAGCGGTGCTTGAGTGGTGTAATGACGCTCGAACAGGCATGCCCCTCGGAA
>lov11_177_1
TCTCTATGCGTCTCCGCTTATTGATATGCTTAAGTTCAGCGGGTATCCCTACCTGATCCGAGGTCAACCTAGAAAAATTTGGGGTTGCTGGCAAGCATCTCCCCAGACCCTATAGCGAGAAAATTACTACGCGTAGAGCTGAAGAGCACCGCCACTAGTTTTAAGGCCCGCCAACTGGCGAGGCCCAACACCTAGCCAGGCTAGATTGGTATAAATGACGCTCGAACAGGCATGCCCCCCGGAATACCAAGGGGGCGCAATGTGCGTTCAAAGATTCGATGATTCACTGAATTCTGCAATTCACATTACTTATCGCATTTCGCTGCGTTCTTCATCGATGCCAGACCAAGAGATCCGTTTTGGGGGGAATTTTAACTATTTAATAGTACTCAGACGACACTAACATTCAGAGTTTAGGGGTCCTCTGGCGGGCGCGTTCGACGCGAATCGA
>lov11_178_1
TCTCTATGCGTCTCCGCTTATTGATATGCGATTTGTAAAATCCACCATTTGGTCTTTCCTCAGACTCCATCGACTCCAGTAACTTCATCACCAAAGCCAGCAACAGTAGGCTGGTGCGTGCCGAAAACTGGTGCTTCTGAGGCTCAATTGCAGGCAAGTCTCGACTATGCCTGTGGCCAAGGCATAGATTGCGGCCCCATTCAACCAGGAGGTGCCTGTTTCATACCAGATACTCTGGCATCACATGCTGCTTATGCCATTAATCTCTACTTCCAGGCTTCTGCAAAGAGTCCATGGAACTGTGATTTCTCAGAAGCGGCTACACTCACATCCAAAAATCCCAGTAAATTTCCATTTTAACCC
>lov11_179_1
TCTCTATGCGCTTGGTCATTTAGAGGAAGTAAAAGTCGTAACAAGGTTTCCGTAGGTGAACCTGCGGAAGGATCATTATCGTAGGGCTTCGGCCCTGTCGAGATAGAACCCTTGCCTTTATGAGTACCGTCCGTTTCCTCGGCAGGTCCGCCTGCCGATGGACAAAAAAAATAAACCCTTTATCACCTGTATCAGTCTGAAAAAATAAATAAAAATTAAACTTTCAACAACGGATCTCTTGGTTCTGGCATCGATGAAGAACGCAGCGAAATGCGATAAGTAGCGTGAATTGCAGAATTCAGTGAATCATCGAATCTTTGAACGCACATTGCGCCCTTTGGTATTCCTTAGGGCATGCCTGTTCGAGCGTCATTTAAACC
>lov11_180_13
TCTCTATGCGCTTGGTCATTTAGAGGAAGTAAAAGTCGTAACAAGGTCTCCGTAGGTGAACCTGCGGAGGGATCATTACACAAATATGAAGGCGGGCTGGAACCTCTCGGGGTTACAGCCTTGCTGAATTATTCACCCTTGTCTTTTGCGTACTTCTTGTTTCCTTGGTGGGTTCGCCCACCACTAGGACAAACATAAACCTTTTGTAATTGCAATCAGCGTCAGTAACAAATTAATAATTACAACTTTCAACAACGGATCTCTTGGTTCTGGCATCGATGAAGAACGCAGCGAAATGCGATAAGTAGTGTGAATTGCAGAATTCAGTGAATCATCGAATCTTTGAACGCACATTGCGCCCTTTGGTATTCCAAAGGGCATGCCTGTTCGAGCGTCATTTGTACCCTCAAGCTTTGCTTGGTGTTGGGCGTCTTGTCTCTAGCTTTGCTGG
>lov11_181_1
TCTCTATGCGTCCTCCGCTTATTGATATGCTTAAGTTCAGCGGGTATCCCTACCTGATCCGAGGTCAAAATTGTGAAGATAGCTTCTGGGAGCCAATACGACGGGCCCGAGTTCGCGTTTCTGCTGCGCTCGAAGCCAATGTACCGGCCGCCAATAATTTTGAGGCGAGTCCACGCGCCCGGGGGCGCGGACAGTCACCCAACACCAAGCTGAGCTTGAGGGTTTAAATGACGCTCGAACAGGCATGCCCTAAGGAATACCAAAGGCGCAATGTGCGTTCAAAGATTCGATGATTCACTGAATTCTGCAATTCACACTACTTATCGCATTTCGCTGCGTTCTTCATCGATGCCAGAACCAAGAGATCCGTTGTTGAAAGTTTTAATTTTGTTTGTTTGTTCTAGTACTGTTGCAGGTACTGC
>lov11_182_7
TCTCTATGCGCTTGGTCATTTAGAGGAAGTAAAAGTCGTAACAAGGTTTCCGTAGGTGAACCTGCGGAAGGATCATTACTGCTTGCTTATGGCCGCTTAGGTGGGGAGACCCCCTTTGCGGTACGGCAACACACCCTTGTCTATGTATACCATTTGTTATTTCCCTCGGCGGGGCAACCCGCCGCTGGGGACAATAAAACCTCTTGTATTAAGCATTAAAACTTCTGAAACAAACCTAAATTATTACAACTTTCAACAATGGATCTCTTGGTTCTGGCATCGATGAAGAACGCAGCGAAATGCGATAAGTAGTGTGAATTGCAGACTTTAGTGAATCATCGAATCTTTGAACGCACATTGCGCCCCTTGGTATTCCATTGGGCATGCCTGTTCGAGCGTCATTTACACCCTCAAGCTCTGCTTGGTGTTGGGCGTCTGTCCCCGCTTTACG
>lov11_184_4
TCTCTATGCGTCCTCCGCTTATTGATATGCTTAAGTTCAGCGGGTAGTCTCACCCGATTTGAGGTCAAGGTTTATAAGGTCGAGTCACAACTCGAAGTTGGAAGCGAGAACGGTGCGAAACCCCAAGACGTAGAAGCGTACTTATCACGTCGAGGATCGGCACGGCGGACCCCACTAATTCATTTAGGAGGAGCTGGCTTCAAACGAGGCCAGCAACAAAAACCTCCAAAGTCCAATCCTTCCCGGTCGATAAACCAAGAAGGTTGAGGGTGTTCACGACACTCAAACGGGTGCACCCCTCGGAATACCAAGGGGCGCAAGGTGCGTTCAAAGATTCGGTGATTCACTGAATTCTGCAATTCACATTACGTATCGCATTTCGCTGCGTTCTTCATCGATGCGAGAGCCAAG
>lov11_185_1
TCTCTATGCGCTTGGTCATTTAGAGGAAGTAAAAGTCGTAACAAGGTCTCCGTTGGTGAACCAGCGGAGGGATCATTACCAGAGTGCCCTAGGCTCTCCAACCCATTGTGAACATACCTATCGTTCCCTCGGCGGGCTCAGCGCGCGGTGCCTCCGGGCTCCGGGCGTCCGCCGGGGACAACCAAACTCTGATTTTATTGTGAATCTCTGTGGGGCGAAAGCCCGAAAACAAAATGAATCAAAACTTTCAACAACGGATCTCTTGGCTCTGGCATCGATGAAGAACGCAGCGAAATGCGATAAGTAGTGTGAATTGCAGAATTCAGTGAATCATCGAATCTTTGAACGCACATTGCGCCCCTTGGTATTCCATGGGGCATGCCTGTTCGAGCGTCATTTGTACCTTCAAGCTCTGCTTGGTGTTGGG
>lov11_186_2
TCTCTATGCGTCCTCCGCTTATTGATATGCTTAAGTTCAGCGGGTATCCCTACTTGATCCGAGGTCAACCTTTAAAAATTGGGGGTTTTGCGGCAGAAGGCCTCGCCGGACTCATGAACGTTATTGAAGTAATTCTACTACGCCCAAAGCCGATGAGACTTCGCCGAAGGTTTCGGGGCACGCCCACCCCGTGAAGGGTGGACGAGGGCCCAATACCAAGCTGTGCTTGATTGGTGTAATGACGCTCGAACAGGCATGCCCCCCGGAATACCAAGGGGCGCAATGTGCGTTCAAAGATTCGATGATTCACTGAATTCTGCAATTCACATTACTTATCGCATTTCGCTGCGTTCTTCATCGATGCCAGAACCAAGAGATCCGTTGTTGAAAGTTTTTAATTTAATTAAAAGTTTTTACTCAGACTGTACTGTTCAAGAGAAGAGTTGGAGTT
>lov11_187_2
TCTCTATGCGTCCTCCGCTTATTGATATGCTTAAACTCAACGGGTAGTCCCGCCTGACCTGGGGTCGCAACGAGAGCATCCTAGAAAGTCGATGCCTGAGTGTCCAGGAGATCCCCGGGGCGACAGGCGCGCGCACGATCGCGAGCCGAGGACTTGATTTTGGGCCAACCGCGAGCGGGAGCGCGTGGGAGACCAGTATCCGCCCCCGCCCTCGTGAGCCGAGGGGAGTGGGGGCGACGATGCGTGACACCCAGGCAATGTGCCCTCGACCAAGAGGCCTCTAGCGCAACTTGCGTTCTAAGACTTGATTGTTCACGGGATTCTGCAATTCACACCAAGTATCACATTTCGCTACGCTCTTCATCAATGCGAGAGCCGAGAAATCCGTTGCCGAGAGTCGTTTAGATTATCAACCAAAAGAAGGCGCGCCCTCGACACCGAGGCTACGAGG
>lov11_188_1
TCTCTATGCGTCCTCCGCTTATTGATATGCTTAAGTTCAGCGGGTAGCCCTACCTGATTTGAGGCCAGATCATGAATATGTGGGGTTATCAGCCACCCAGAAGTATGAAACGTATTACATCCAAGGTGCTTATGTCTTTAAGGCGAGCCTTTAGCAAGGCAACACCCAATACACCACCGCTCAGGCAAAAACCCAAGTGGGGTGAGGTTTCATGACACTCAAACAGGCACGCCCTTCGGAATACCAAAGGGCGCAAGGTGCGTTCAAAGATTCGATGATTCACTGAATTCTGCAATTCACATTACTTATCGCATTTCGCTGCGTTCTTCATCGATGCGAGAGCCAAGAGATCCGTTGTTAAAAGTTTTGTTTTTGTTATGATATTACATTCATTACTAACAGTTTGTGATTGGCCGAAGCCACAGTTCACGGTGTGTATGGAAACCCTCTT
>lov11_189_15
TCTCTATGCGCTTGGTCATTTAGAGGAAGTAAAAGTCGTAACAAGGTTTCCGTAGGTGAACCTGCGGAAGGATCATTAAAGAGTTAGGGTCCCTAGTGGGCCCGAACCTCCAACCCTTTGTTGTCGAACAAAAAAATCGTTGCTTTGGCGGGACCGTCCCCCCCTTCACGGGGGGAGGGCTGCCGGGCTCTTAACCGAGCCGGGTATGCGCCCGCCAGAGTCAAACTCCAACTCTTCTCTTGAACAGTACAGTCTGAGTAAAAACTTTTAATTAAATTAAAACTTTCAACAACGGATCTCTTGGTTCTGGCATCGATGAAGAACGCAGCGAAATGCGATAAGTAATGTGAATTGCAGAATTCAGTGAATCATCGAATCTTTGAACGCACATTGCGCCCCTTGGTATTCCGGGGGGCATGCCTGTTCGAGCGTCATTACACCAATCAAGCAC
>lov11_190_1
TCTCTATGCGTCCTCCGCTTATTGATATGCTTAAGTTCAGCGGGTATTCCTACCTGATCCGAGGTCAACCTTCAGAAGTGGGGGGTTTCACGGCGTGGCCAGGCTGCGGTTCCGGTGCGAGGTGTGCTACTACGCAGAGGAGGCTACAGCGAGACCGCCACTAGATTTCGGGGCCGGCGCGCCGAAGCGGGCCGATCCCCAACACCAAGCCCGGGGCTTGAGGGTTGAAATGACGCTCGAACAGGCATGCCCGCCAGAATACTAGCGGCGCAATGTGCGTTCAAAGATTCGATGATTCACGGAATTCTGCAATTCACATTACTTATCGCATTTCGCTGCGTTCTTCATCGATGCCAGAACCAAGAGATCCGTTGTTGAAAGTTTTAATTTATTTGCTTGTGTCACTCAGAAGATGCTCATGAAGACAAGAGTTTGGGCCTCCGGGCGGGGC
>lov11_191_1
TCTCTATGCATCCTCCGCTTATTGATATGCTTAAGTTCAGCGGGTAGTCCTACTTGATTTGAGGTCAAAAGTGAAGAGCGCAGTAATAAAACTTGGATATTACCACGTCTGCCTTTCAAGCCAAACGTCGTTCTAGCTCACTGCCAAACCCAGGGTTTGAGGGAGAAATGACGCTCAAACAAGCATACTTTCTGGAATACCAAAAAGTGCAATGTGCGTTCAAAGATTCGATGATTCACGAAAATCTGCAATTCATATTACTTATCGCATTTCGCTGCGTTCTTCATCGATGCGAGAACCAAGAGATCCGTTGTTGAAAGTTTTGATATTAGTAAAGGTTGACCCTTGTGACAATGTTTTCGTGTTCTTCTGTATAAAAAGGTG
>lov11_192_4
TCTCTATGCGCTTGGTCATTTAGAGGAAGTAAAAGATTCAATTACTAGTAGCACATGCTGTCAACGTAATTTCTTCTACGTTGATTGGTTGGTTTTGCTTGTATTTTAATTAATCATTCAAGCTTTTATCATTTACTATTAAAGCCTAAAAAGCTAGCTATTATTCATCTCATTTTCAGAACTTCCACTGTATCTTTTGCTGGGTATCCTCTGCGGCTTGGCTTCATTGACCTTATCTAGATGCACATCCTTCATGCTCTCAACTGTCAATCATCTTCACCGCACTGTTGGTATTCCAAGTGCTGCGTTTCCTGTACTAGG
>lov11_193_1
TCTCTATGCGCTTGGTCATTTAGAGGAAGTAAAAGTCGTAACAAGGTCTCCGTTAGTGAACCAGCGGAGGGATCATTACCGAGCTTACAACTCCCAAACCCCTGTGAACATACCTTTTGTTGCTTCGGCGGGATCGCCCCGGTGCCCTCGGGCCCGGACCCAGGCCCCCGCCGGAGGACCCAAACTCTTGTCTTCATGAGCATCTTCTGAGTGACACAAGCAAATAAATTAAAACTTTCAACAACGGATCTCTTGGTTCTGGCATCGATGAAGAACGCAGCGAAATGCGATAAGTAATGTGAATTGCAGAATTCCGTGAATCATCGAATCTTTGAACGCACATTGCGCCCGCTAGTATTCTGGCGGGCATGCCTGTTCGAGCGTCATTTCAACCCTCAAGCCCCCGGGCTTGGTGTTGGGGATCGGCCCGCTTCGGCGCGCCGGCCCCGAA
>lov11_194_4
TCTCTATGCGTCCTCCGCTTATTGATATGCTTAAACTCAGCGGGTAGTCCCGCCTGACCTGGGGTCGCAACGAGGGCATCCTAGAAGGTCGATGCCCGAGGGTCCGGGAGATCCCGGGGGCGACGGGCGCGCGCACGACAGTATTGAGCCGAGGGGAGGGGGGGCGACGATGCGTGACACCCAGGCAGACATGCCCTCGACCAAGAGGCCTCGGGCGCAACTTGCGTTCAAAGACTCGATGGTTCACGGGATTCTGCAATTCACACCAAGTATCGCATTTCGCTACGTTCTTCATCGATGCGAGAGCCGAGATATCCGTTGCCGAGAGTCGTTTAGATTATCACCAGAAGAAGGCGCGCCCCGACGCCGAGGCTACGGGGG
>lov11_195_3
TCTCTATGCGCTTGGTCATTTAGAGGAAGTAAAAGTCGTAACAAGGTTTCCGTAGGTGAACCTGCGGAAGGATCATTACCGAGTTCATGCCCTTCGGGGTAGATCTCCCACCCTTTGTATACTATACCTTTGTTGCTTTGGCGGGCCGCCTAGCTACTGGCTTCGGCTGGTAAGTGCCCGCCAGAGAACCCAAAACCCTGAATTATTAGTGTCGTCTGAGTAAAATATTTAATATTTAAAACTTTCAACAACGGATCTCTTGGCTCTGGCATCGATGAAGAACGCAGCGAAATGCGATAAGTAATGTGAATTGCAGAATTCAGTGAATCATCGAATCTTTGAACGCACATTGCGCCCCTTGGTATTCCGAGGGGCATGCCTATTCGAGCGTCATTATCACCCCTCAAGCCTAGCTTGG
>lov11_196_2
TCTCTATGCGTCCTCCGCTTATTGATATGCTTAAGTTCAGCGGGTATCCCTACCTGATTCGAGGTCAAACTAGATGGTATCTTGATGGACGCGAGCCCGTTGGGAGCCTTCTAGAGCGCAATGTGCTGCGCAAGAAGCCAACGATGCCGCTGCCAATGAATTTGAGGCGAGTCCCCGCGTAAAGCGGGGACAGACGCCCAACACCAAGCAGAGCTTGAGGGTGTAAATGACGCTCGAACAGGCATGCCCAATGGAATACCAAGGGGCGCAATGTGCGTTCAAAGATTCGATGATTCACTAAAGTCTGCAATTCACACTACTTATCGCATTTCGCTGCGTTCTTCATCGATGCCAGAACCAAGAGATCCATTGTTGAAAGTTGTAATTAATTTAGGTTTGTTTCTAGTAAGTTTTAATGTCTTAATAC
>lov11_197_6
TCTCTATGCGCTTGGTCATTTAGAGGAAGTAAAGGCATGTAATTGGAGACCACAAATTGAAGAATTGCCACCACAATCAATTGAGTCCATACCTTCAAGTGTTCAACCACCAAAACCTGATTTGAAGCCATTACCATTCAATCTCAAATACTCATTTTTGGGAGAAAATGAAACTTTTCCGGTAATAATCTCTTCCAAACTTAATGCATATCAATAAGCGGAGGACGCATAGAGAC
>lov11_198_1
TCTCTATGCGCTTGGTCATTTAGAGGAAGTAAAGGAAAATTTTTGCAAAAGTAAAAAAATGAGACTAGGGGAAAAGGATGGTTTATATAAGTCATCACCTTTTCTTCCTATCAACAAAATGAAAAGCACGTGGTGTGGCATCATAAACCTTAGAAAGCCTAATCATTTTAGCATATTAATTACACGCAGCTGAATGGTCTTAACAAAAAAAACCTTTTCGTTTCCCTCATGACATCCTTTTAGATCAATCTGGGGAGATGCTTTTTACCTAGGAAGGACAAGGCAGTTTGACCAATTGTCTCCTAAAATTCTTTAAGTCTTTACATTTAACATGCATATCAATAAGCGGAGGACGCATAGAGAC
>lov11_199_1
TCTCTATGCGTCCTCCGCTTATTGATATGCGAACAGAGGTTATCGTTTAGAAGAAGAATATAAGCATAAGAAGTGTAGGGTTTATTTATATAGAGACAAGAGTTGTTTTATTTGCTCTTGCTGGTTTACGTGAATCTGTTTTTGTGGCCTTTAGCGGACTGTATACATCTGGTTTCGGTGAGTGTTCTAAAATAATTAAAAAAGATACAAAAACATGAAATAAATCTTTCATGTTTTAGATAGTAATCAAACATTGCATTTCCTAACTTTCCTATGAAAGAAGTCGACCGATTTGTGCTCTTGTTTAGTTACCAGCACTACTATTTTTTAATTGTGTTCTTAATTATTTCTCTTTCGTTCATTTGACAATTTCGTTAATTCTTCCCTTGATAACTATTACAGCACAAGTGGACATTTGGGATTTTCCTTCTAGTACAGAGTGAGTTCATTT
>lov11_201_1
TCTCTATGCGTCCTCCGCTTATTGATATGCTTAAGTTCAGCGGGTATCCCTACCTGATTCGAGGTCAAACTAGATGGTATCTTGATGGACGCGAGCCCGTTGGGAGCCTTCTAGAGCGCAATGTGCTGCGCAAGAAGCCAACGATGCCGCTGCCAATGAATTTGAGGCGAGTCCCCGCGTAAAGCGGGGACAGACGCCCAACACCAAGCAGAGCTTGAGGGTGTAAATGACGCTCGAACAGGCATGCCCAATGGAATACCAAGGGGCGCAATGTGCGTTCAAAGATTCGATGATTCACTAAAGTCTGCAATTCGCACTACTTATCGCATTTCGCTGCGTTCTTCATCGATGCCAGAACCAAGTGATCCATTGTTGAAAGTTGTAACTGTTATGTTTTTCAG
>lov11_202_2
TCTCTATGCGTCCTCCGCTTATTGATATGCTTAAGTTCAGCGGGTAATCCTGCCTGATCTGAGGTCTAATCTAAAGTTGACTAAAGTAGTTGGAAGCTTCTACTGAGATCTCATTCGGCCACACTACAAGAGCGTGTCCTCAGCGAATAGTCTATTACACTGAGTCAATCCGAGTTCGAATTAGAGATGCTAATATATTACGAACGAGCTCGATCCGAAGACCAGCAACGCTCAAAATCCAAACACCTATCAGTCTACAAGAAACTGGAGGGTTGAAGAGTTCATGACACTCAAACAGACATGCTCCCCGGAATACCAGGGAGCGCAAGGTGCGTTCAAAG
>lov11_204_3
TCTCTATGCGCTTGGTCATTTAGAGGAAGTAAGCAGTTGTATGGCTTTCCTTTCGTTTAGTAGAAAGATTACTTTCATAGCACAAGTAGTGCTTGAGTGGGAAGAGTTGTTCTTTCAAGAAGGAGTGCTTGAAGAGAGAGCTACCCAAAGGAGGAGCAGTATACGCGACGGTCTAAGCTTTACATAGTTGTCTTTGTCTCCTCGGTTCGGTACTCCCTCCCTCTTATTCTTCCTCTGTAACAGCTGCCTCGCTAGCGAAGGGTCTTCCAAGCCCTGAGGAAGCTGAGTGCTTAGCACTGAATTAGTAGGACCACTTCTACCACTTGCATATCAATAAGCGGAGGACGCATAGAGAC
>lov11_205_2
TCTCTATGCGTCCTCCGCTTATTGATATGCTTAAGTTCAGCGGGTATCCCTACCTAATCCGAGGTCAATCATTAAAAAATGGGGGGTTCTGGCGAGTGGCCACCAGGTGTCTATAGCGATGAATTTACTACGCTTAGAGCCTGACAGCACTGCCACTGATTTTAGAGACTGCCTTGACAGCAGGTCTCAACACCAAGCTAGGCTTGAGGGGTGATAATGACGCTCGAATAGGCATGCCCCTCGGAATACCAAGGGGCGCAATGTGCGTTCAAAGATTCGATGATTCACTGAATTCTGCAATTCACATTACTTATCGCATTTCGCTGCGTTCTTCATCGATGCCAGAGCCAAGGATCCGTTGTTGAAAGTTTTAAATATTAAATATTTTACTCAGACGACACTAATAATTCAGGGTTTTGGTTCTCTGGCGGGCACTTACCAGCCGAAGCCA
>lov11_206_3
TCTCTATGCGCTTGGTCATTTAGAGGAAGTAAAAGTCGTAACAAGGTTTCCGTAGGTGAACCTGCGGAAGGATCATTAGTGAATAAATAGGGTGTCCAATTTAACTTGGAACCCGACCTTCTCACATCTAACCCTGTGCATCTGTATTAATGGCGAGCAATTTTCGGATTGTGAGCCATTTCACTTTATAAACACTAGTCTATGAATGTCAAATTTTTATAACAAATAAAAACTTTCAACAACGGATCTCTTGGCTCTCGCATCGATGAAGAACGCAGCGAAATGCGATACGTAATGTGAATTGCAGAATTCAGTGAATCATCGAATCTTTGAACGCATCTTGCGCTCTCTGGTATTCCAG
>lov11_207_2
TCTCTATGCGTCCTCCGCTTATTGATATGCACCTAATTCGTCACCAAGAGAAGGATCCAACCCAGAACCGGGCATGAAACCGGGCTGTCCATTTCTAGAATGGAAAGAAAGTAATGTTTCTGGGTTCAATATAAGACCATTGCCTTGGTTTGGCATAGGAATCTGGATCAGAAAAGGCATCATATCTTCACCATTTGGAGTCACAGCATGGAGAGGATGAGGAGATAGAATAGCTGGAGTGGTGTAGTTCATCTCCTTCATTGAGAGGTACTCTTCCATCATCATTCTGGAACGCTCCTCCAGCATCATCCTGCCTCGCTTCTCTAGCATCTGCCTGCGCTCCTCGTTACTTCCTCTAAATGACCAAGCGCATAGAGAC
>lov11_208_2
TCTCTATGCGCTTGGTCATTTAGAGGAAGTAAAACCTAGATTTGTTGTAAATGAGGCAGTAGAACAAGTTGCTTATGCTGACCGTATTATATTGAACAAGGTTAATTTTGATGCCGTCTTTGAATGCACTGGCCAATGCTTGTCGGTTAATTTCTTCATCATACCATTTATTTACAGATACCTCTATTTGCATCCTTCTGAAGCCCTAGAGGAATTGATGTTTCTTACTATTTATTCTAACCTTTTGGCAGATAGATTTGGTGTCTGAGGAAGAACTGAAGGGATTGACTATGAGAATCAAGGTAAGATTTTCACTTATACAATCACATATTGTAGGATCTTCTAAGTTGAATCCTAATCTGTATATGATTGATTCCTTTCCCAGCATATCAATAAGCGGAGACGCAAGGAC
>lov11_209_2
TCTCTATGCGTCCTCCGCTTATTGATATGCAGAGGGATAATTTTAGGCCTGATAATTATACGTTTACGAGTGTTCTTGGTGCATTGGCACTCGTTGCTGAAAAAGAGAAGCACTGCCAGCAGTTGCATTGTGCAGTGGTTAAGTCGGGAACTGGGTTCGTCACTTCAGTATTAAACGCGCTAATTTCTTCTTATGTGAAGTGTGCAGCTTCACCGTCAGCACAATCATCGTCCTTGATGGCTGAGGCCAGGAAGTTGTTTGATGAGATGCCTAACAGAGATGAGTTGTCATGGACTACTATAATTACTGGGTATGTGAAGAATAATGATCTTGACGCAGCCAAAGAGTTTCTAAATGGGACGAGCAAGAAATTAGGGGTCGCATGGAATGCCATGATTCAGGTTATGCGCATCGTGGGCTATATCTAGAAGCG
>lov11_210_10
TCTCTATGCGTCCTCCGCTTATTGATATGCTTAAGTTCAGCGGGTATTCCTACCTGATCCGAGGTCAACCTTTGAAAAAGTGAAGGGGAATTCCCGCTCGCGCGGGGTGTTCCGATTCGGTTTCAAGCGGCAGGAGACTCGAGAGACCCAAGGACGTTTTAGATAAATTCTGCTACGCCCAAAGCCCAAGAGGCCCCGCCGAAGTGTTTGAGGCCCGCCTCCCGCCGGTGAGGGCAGGGGAGGCGAAGAGACCTAATACCAAGCGGTGCTTGATTGGTGTAATGACGCTCGAACAGGCATGCCCCCCGGAATACCAAGGGGCGCAATGTGCGTTCAAAGATTCGATGATTCACTGAATTCTGCAATTCACATTACTTATCGCATTTCGCTGCGTTCTTCGTCGATGCCAGAACCAAGAGATCCGTTGTTG
>lov11_211_1
TCTCTATGCGTCCTCCGCTTATTGATATGCTTAAGTTCAGCGGGTATCCCTACCTGATCCGAGGTCAACCTTAGAAATGGGGTTGTTTTACGGCGTAGCCTCCCGAACACCCTTTAGCGAATAGTTTCCACAACGCTTAGGGGACAGAAGACCCAGCCGGACGATTTGAGGCACGCGGCGGACCGCGTTGCCCAATACCAAGCGAGGCTTGAGTGGTGAAATGACGCTCGGACAGGCATGCCCCCCGGAATACCAGGGGGCGCAATGTGCGTTCAAAGATTCGATGATTCACTGAATTCTGCAATTCACATTACTTATCGCATTTCGCTGCGTTCTTCATCGATGCGAGAGCCAAGAGATCCGTTGTTAAAAGTTTGTTTTGTTATGATATTACATTCATTACTAACAGTTTGTGATGGCCGAAGCCACAGTTCACGG
>lov11_212_3
TCTCTATGCGCTTGGTCATTTAGAGGAAGTAAAAGTCGTAACAAGGTTTCCGTAGGTGAACCTGCGGAAGGATCATTACAGAGTTCATGCCCGAAAGGGTAGACCTCCCACCCTTGTGTATTATTACTTTGTTGCTTTGGCGAGCTGCCTTCGGGCCTTGTATGCTCGCCGGAGAAAACCAAAACTCTTTTTATTAATGTCGTCTGAGTACTATATAATAGTTAAAACTTTCAACAACGGATCTCTTGGTTCTGGCATCGATGAAGAACGCAGCGAAATGCGATAAGTAATGTGAATTGCAGAATTCAGTGAATCATCGAATCTTTGAACGCACATTGCGCCCCTTGGTATTCCGGGGGGCATGCCTGTTCGAGCGTCATTTCAACCCTCAAGCTTAGCTTGGTATTGAGTCTATGTCAGTAATGGCAGGCTCTAAAATCAGTGGCGGCGC
>lov11_213_2
TCTCTATGCGTCCTCCGCTTATTGATATGCTTAAGTTCAGCGGGTATCCCTACCTGATTCGAGGTCAACCTTTACAAAGCAAGGACTGATTGGCCAGCCGCCGCTGCCGCTCTGTCGCGAGAATCGTACTACGCGTAGAGACCACAACGGCACCGCCACTGTCTTTAAGGGCCGCCCGGCGGACGAGCCCCAACACCAAGCCACACACACGGCGCGGCTTGAGGGGGTGTGACGACGCTCGAACAGGCATGCCCCTCGGAATACCAAGGGGCGCAATGTGCGTTCAAAGATTCGATGATTCACTAAATTCTGCTATTCACATTACTTATCGCATTTCGCTGCGTTCTTCATCGATGCCAGAGCCAAG
>lov11_214_1
TCTCTATGCGTCCTCCGCTTATTGATATGCTTAAGTTCAGCGGGTATCCCTACCTGATCCGAGGTCAAAGACGGTAAATGTGCTTGTTGGACGCGAACCGGAGCCCCCTCAAGAAGCGCAATGTGCTGCGCGAGAGGAGGCAAGGACCGCTGCCAATGAATTTGGGGCGAGTCCACGCGCGGAGGCGGGACAGACGCCCAACACCAAGCAGAGCTTGAGGGTGTAGATGACGCTCGAACAGGCATGCCCCACGGAATACCGAGGGGCGCAATGTGCGTTCAAAGATTCGATGATTCACTGAATTCTGCAATTCACACTACTTATCGCATTTCGCTGCGTTCTTCATCGATGCCAGAACCAAGAGATCCGTTGTTGAAAGTTTGTAACTATTATTGTTTTCTCAGACGCTGATTGCAACTG
>lov11_215_1
TCTCTATGCGTCCTCCGCTTATTGATATGCTTAAGTTCAGCGGGTATCCCTACCTGATCCGAGGTCAAACGTTGAAAATTCGCTTCATGGACGCGGACCACAACTGGACAAAGCGCAAAAATGTGCTGCGCTCCGAAACCAGTAGGCCGGCTGCCAATGATTTTAAGGCGAGTCTCGGGCGGGCCCGAGACAAAAACGCCCAACACCAAGCAAAGCTTGAGGGTACAAATGACGCTCGAACAGGCATGCCCTTTGGAATACCAAAGGGCGCAATGTGCGTTCAAAGATTCGATGATTCACTGAATTCTGCAATTCACACTACTTATCGCATTTCGCTGCGTTCTTCATCGATGCCAGAACCAAGAGATCCGTTGTTGAAAGTTGTAACTATTATGTTTTTTCAG
>lov11_216_3
TCTCTATGCGCTTGGTCATTTAGAGGAAGTAAAAGTCGTAACAAGGTTTCCGTAGGTGAACCTGCGGAAGGATCATTACCGAGAGTTGTAGGCTTCTGTCTACCATCTCTTACCCATGTCTTTTGCGTACTATACGTTTCCTCGGCAGGTCCGCCTGCCGTTAGGGCAAACTTAAACCATTTGCAGTTGCAGTCAGCGTCTGAAAAACTTAATAATTACAACTTTCAACAACGGATCTCTTGGTTCTGGCATCGATGAAGAACGCAGCGAAATGCGATAAGTAGTGTGAATTGCAGAATTCAGTGAATCATCGAATCTTTGAACGCACATTGCGCCCCTTGGTATTCCATGGGGCATGCCTGTTCGAGCGTCATTTGTACCTTCAAGCTCTGCTTGGTGTTGGGTGTTTGTCCCGCCTCTGTGCGTGGACTCGCCTTAAAGCAATTGGCAG
>lov11_217_1
TCTCTATGCGCTTGGTCATTTAGAGGAAGTAAAAGTCGTAACAAGGTCTCCGTTGGTGAACCAGCGGAGGGATCATTAATGAGAACTTGCCCTTCGGGGTAGATCTCCCACCCTATGTTTATCTTGCCTATGTTGCTTTGTCGGGCCCGTCTCAGGACCGCCGGCCCCAGTGGCTGGTCAGCGCCCGACAGAGGAAATCCAAACTCTTGTTTAGCGTGGTCAGAGTACTATATAATAGTTAAAACTTTCAACAACGGATCTCTTGGTTCTGGCATCGATGAAGAGCGCAGCGAAATGCGATAAGTATTGTGAATTGCAGAATTCAGTGAATCATCGAATCTTTGAACGCACATTGCGCCCCTTGGTATTCCATGGGGCATGCCTGTTCGAGCGTCATTTG
>lov11_218_6
TCTCTATGCGTCCTCCGCTTATTGATATGCTCAAAATCCCGATTCAAGTAGTCATTTATTTGGTACCTCCCAAGGAGCAGGAACTGCCATTCTAACCCTTCTCGGGGGGTTCCACCCACAAACACAAAGTTTATGGCTGACCGATATGGCACATCATCATTTAGCTATTGCATTTCTTTTCCTGATAGCGGGTCACATGTATAGGACTAACTTCGGGATTGGGCACAGTATAAAAGATCTTTTAGAAGCACATATTCCTCCAGGGGGGCGATTGGGGCGTGGACATAAGGGTCTTTATGACACAATCAATAATTCACTTCATTTTCAATTAGGCCTTGCTCTAGCTTCTTTAGGGGTTATTACTTCCTCTAAATGACCAAGCGCATAGAGAC
>lov11_219_2
TCTCTATGCGCTTGGTCATTTAGAGGAAGTAAAAGTCGTAACAAGGTTTCCGTAGGTGAACCTGCGGAAGGATCATTACCTAGAGTTTGTAGACTTCGGTCTGCTACCTCTTACCCATGTCTTTTGAGTACCTTCGTTTCCTCGGCGGGTCCGCCCGCCGATTGGACAACATTCAAACCCTTTGCAGTTGCAATCAGCGTCTGAAAAAACATAATAGTTACAACTTTCAACAACGGATCTCTTGGTTCTGGCATCGATGAAGAACGCAGCGAAATGCGATAAGTAATGTGAATTGCAGAATTCAGTGAATCATCGAATCTTTGAACGCACATTGCGCCCCCTGGTATTCCGGGGGGCATGCCTGTTCGAGCGTCATTTCACCACTCAAGCCTCGCTTGGTATTGGGCAACGCGGTCCGCCGCGTGCCTCAAATCGTCCGGCTGGGTCTTCT
>lov11_220_1
TCTCTATGCGCTTGGTCATTTAGAGGAAGTAAAAGTCGTAACAAGGTTTCCGTAGGTGAACCTGCGGAAGGATCATTAATGAGTTAGGGTCTCCGGGCCCGAACCTCCAACCCTCTGTCGTTATACAAAAACCCTTGTTGCTTCGGCGGGACTCGGGGGCAGGCCCTCACGGGCCGCGCCGCCGCGCCGGGTTCTCAGGACCCGGATCGCTCCCGCCGGAGTCAAACCAAACTCTTGTTTTAACAGTATCGTCTGAGTAAATTGATAAATCAATCAAAACTTTCAACAACGGATCTCTTGGTTCTGGCATCGATGAAGAACGCAGCGAAATGCGATAAGTAATGTGAATTGCAGAATTCAGTGAATCATCGAATCTTTGAACGCACATTGCGCCCCTTGGTATTCCGAGGGGCATGCCTGTTCGAGCGTCATTACACCAATCAAGCCCTGC
>lov11_222_1
TCTCTATGCGTCCTCCGCTTATTGATATGCTTAAGTTCAGCGGGTATTCCTACCTGATCCGAGGTCAACATTCAGAAGTTGGGGTTTTACGGCATGGCCGCGCCGCGTTCCAGTTGCGAGGTGTTAGCTACTACGCAATGGAGGCTGCAGCGAGACCGCCAATGTATTTCGGGGGCGGCACCGCCCAGAAGGGCAGAGCCGATCCCCAACACCAAACCCGGGGGCTTGAGGGTTGAAATGACGCTCGAACAGGCATGCCCGCCGGAATACCAGCGGGCGCAATGTGCGTTCAAAGATTCGATGATTCACTGAATTCTGCAATCCACATTACTTATCGCATTTTGCTGCGTTCTTCATCGATGCCAGAACCAAGAGATCCATTGTTGAAAGTTGTAACGATTG
>lov11_223_1
TCTCTATGCGCTTGGTCATTTAGAGGAAGTAAACATCTGTTAAGAAGGTAATACATGAGATAAAGGTTAGTTAATCAGCCGTGTTATAAATATATGCGTCTCTGCTATAAATAGCATCACATGGAACTCCTACCGCTAGCATGGCACTCAGAGAGCCACAAGTCCATCTTTTCTATGATCTGATGCCTTACTTCTTCAACTGCATCAGGGGAACCACAATTCCGAGCATTACCTGTAATTGAAAATAACAATGTCAGTTGATAAGCAGCAAGCAATTCCCAGCAAACAGTACAAGGAACAAGGATATGATTTCCAGCAAAATTTGAAGGAATGCTATTAAAAA
>lov11_224_2
TCTCTATGCGCTTGGTCATTTAGAGGAAGTAAAAGTCGTAACAAGGTTTTTGTAGGTGAACCTGCAGAAGGATCATTGTCGAAACCTGCCTAGCAGAACGACCCGCGAACCCGTGGCATGACATGCTGGGCTCGGGGGGCACCCGCCTTTCGCATCCTCGCGGGCCGTGGAGGGATGCATCTGTGCCCTGCGCGGCTCGCAAACGAACCTCGGCGCGAGAAGCGCCAAGGAAATTGAGTACTAGGAGCGCACCCCCGTAGCCTCGGCGTCGGGGG
>lov11_226_1
TCTCTATGCGCTTGGTCATTTAGAGGAAGTAAAAGTCGTAACAAGGTCTCCGTTGGTGAACCAGCGGAGGGATCATTACCAGAGTGCCCTAGGCTCTCCAACCCATTGTGAACATACCTATCGTTCCCTCGGCGGGCTCAGCGCGCGGTGCCTCCGGGCTCCGGGCGTCCGCCGGGGACAACCAAACTCTGATTTTATTGTGAATCTCTGAGGGGCGAAAGCCCGAAAACAAAATGAATCAAGACTTTCAACAACGGATCTCTTGGCTCTGGCATCGATGAAGAACGCAGCGAAATGCGATAAGTAATGTGAATTGCAGAATTTAGTGAATCATCGAATCTTTGAACGCACATTGCGCCCCCGGCATTCCGAGGGGCATGCCTGTTCGAGCGTCAGAACACCCTCAAGCCTGGCTTGGTCTTGGGGCTCGCCGGCTCGGCGGCCCCTAAAC
>lov11_227_3
TCTCTATGCGCTTGGTCATTTAGAGGAAGTAAAAGTCGTAACAAGGTTTCCGTAGGTGAACCTGCGGAAGGATCATTACAGAGCGTGAGACTCGGCCCGGGCGTGTCCCGCGTGTCGAGTCGACCCTCCACCCGTGTTGACTTTATCTGTTGCTTTGGCGGGCCAGGTGCCTGGCGCCGACCGGCTGCGTGCTGGCTCGTGTCCGCCAAAGACCCCATCTAACTCGTGTTGTCGTGTGGTCTGAGGAAGAAATATTGAATTGTTAAAACTTTCAACAACGGATCTCTTGGCTCTGGCATCGATGAAGAACGCAGCGAAATGCGATAAGTAATGTGAATTGCAGAATTTAGTGAATCATCGAATCTTTGAACGCACATTGCGCCCCTTGGTATTCCGAGGGGCATGCCTGTTCGAGCGTCGTCACACCCCCTC
>lov11_228_1
TCTCTATGCGCTTGGTCATTTAGAGGAAGTAAAAGTCGTAACAAGGTTTCCGTAGGTGAACCTGCGGAAGGATCATTACAGAGTTCATGCCCTTCGGGGTAGATCTCCCACCCTTGTGTATCATTATGGAATGTTGCTTTGGCGGGCTGCGTGCCCAGCACGCCTCGATTCGCGTCGAGCGCGCCCGCCAGAGGACCCCTAAACTCTGAATGTTAGTGTCGTCTGAGTACTATTAAATAGTTAAAACTTTCAACAACGGATCTCTTGGTTCTGGCATCGATGAAGAACGCAGCGAAATGCGATAAGTAATGTGAATTGCAGAATTCAGTGAATCATCGAATCTTTGAACGCACATTGCGCCCCTTGGTATTCCGGGGGGCATGCCTGTTCGAGCGTCATTTATACCAATCTAGCCTGGCTAGGTGTTGGGCCTCGCCAGTTGGCGGGCCTT
>lov11_229_1
TCTCTATGCGCTTGGTCATTTAGAGGAAGTAAAAGTCGTAACAAGGTTTCCGTAGGTGAACCTGCGGAAGGATTATTATTGAATTCAAATCATCTGTGGCTTCGGTCCGGATGTGCCAACAGGTAACACTGTTGGTAATTCTATCCATAACACCTGTGAACTGTTGGATGCTTGCATCCACTTTTTATACTAGACATTATTGTAACAAATGTAGTCTTATTATAACTAATAAAACTTTTAACAACGGATCTCTTGGCTCTCGCATCGATGAAGAACGCAGCGAAATGCGATAAGTAATGTGAATTGCAGAATTCAGTGAATCATCGAATCTTTGAACGCACCTTGCGCTCCTTGGTATTCCGAGGAGCATGCCTGTTTGAGTTGTCATGAAACTC
>lov11_230_1
TCTCTATGCGTCCTCCGCTTATTGATATGCTTAAGTTCAGCGGGTATCCCTACTTGATCCGAGGTCAACCTTGAGGTGTTTGGTTTTAGGGGCCAACAGATCCGACACGCAAAGCGGGAAGTATTACTAACGCTCGCGGTTCGCATCCGAAGCCGACCTGTTTAGACCGCTCCCACCGGGGAGGTGGGTGACAGTCAATGCCAAGCAGTGCTTGATGGTTGATAATGACGCTCGAACAGGCATGCCCTCCGGAATACCAGAGGGCGCAATGTGCGTTCAAAGATTCGATGATTCACTGAATTCTGCAATTCACATTACGTATCGCATTTCGCTGCGTTTTTCATCGATGCCAGAACCAAGAGATCCGTTGTTGAAAGTTTTGAAGTTATTAAATAATTTCTCAGAAGACTGGGTTTGCTAAAGGGTTTTTGTTAAGGCCACGGCGAAGGGG
>lov11_231_2
TCTCTATGCGTCCTCCGCTTATTGATATGCTTAAGTTCAGCGGGTATCCCTACCTGATCCGAGGTCAAGAGTGTAAAAATGTACTTTTGGACGTCGTCGTTGTGAGTGCAAAGCGCGAGATGTACTGCGCTCCGAAATCAATACGCCGGCTGCCAATTGTTTTAAGGCGAGTCTACACGCAGAGGCGAGACAAACACCCAACACCAAGCAGAGCTTGAAGGTACAAATGACGCTCGAACAGGCATGCCCCATGGAATACCAAGGGGCGCAATGTGCGTTCAAAGATTCGATGATTCACTGAATTCTGCAATTCACATTACTTATCGCATTTCGCTGCGTTCTTCATCGATGCCAGAGCCAAGAGATCCATTGTTGAAAGTTGTAACGATTGTTTGTTTCGGAACAGGTAATGCTAGATGCAAAAGGTTTATCGGTTCC
>lov11_232_1
TCTCTATGCGCTTGGTCATTTAGAGGAAGTAAAAGTCGTAACAAGGTTTCCGTAGGTGAACCTGCGGAAGGATCATTACAGAGTTCATGCCCGAAAGGGTAGACCTCCCACCCTTGTGTATTATTACTTTGTTGCTTTGGCGAGCTGCCTTCGGGCCTTGTATGCTCGCCGGAGAAAACCAAAACTCTTTTTATTAATGTCGTCTGAGTACTATATAATAGTTAAAACTTTCAACAACGGATCTCTTGGTTCTGGCATCGATGAAGAACGCAGCGAAATGCGATAAGTAATGTGAATTGCAGAATTCAGTGAATCATCGAATCTTTGAACGCACATTGCGCCCCTTGGTATTCCGGGGGGCATGCCTGTACGAGCGTCATTTCAACCCTCAAGCTTTGCTTGGTATTGAGTCTATGTCAGTAATGGCAGGCTCTAAAATCAGTGGCGCGCC
>lov11_234_3
TCTCTATGCGCTTGGTCATTTAGAGGAAGTAAAAGTCGTAACAAGGTCTCCGTAGGTGAACCTGCGGAGGGATCATTACTGAGCTCGGGCTAACCGCCCGACCTCCCAACCCTTCTGTCGTCTCCGACCGCGTTGCCTCGGGGGTCCCGCCGTCTGGCGGCCCCCGGAGGACCACTTAACTCTGCGTAACCGTCGTCCGAGTCTAAGCGAAATTTGAAACACAACTTTCAACAACGGATCTCTTGGCTCTGGCATCGATGAAGAACGCAGCGAAATGCGATAAGTAATGTGAATTGCAGAATTCCGTGAATCATCGAATCTTTGAACGCACATTGCGCCCCTCGGTATTCCGGGGGGCATGCCTGTTCGAGCGTCATTACACCACTCAAGCCTCGGCTTGGTCTTGGGCGTCGCGGTCCCCGCG
>lov11_235_2
TCTCTATGCGCTTGGTCATTTAGAGGAAGTAAGTTTGTTAAAACATACATAACACTTTTGTGACCTGGGATTCTTCTGCAATGATGTTGATACAATCCAACCATTTGACAGATCGGGCACCTATAACACCTGGTACAACCACTCGCAATGGATAACCATGATCCCTGTTTAGAGGCTTTAGAATGACAATAATAATGTATATTAATATCAAAAACAGTATAATTGAGAAATTATGATGGCAGGAGAAAAGTAATGATAGAAAGAAGGCAAAATTGCTGAAGGAATAGTGAAGAGTCCACAACTAAGTGCATATCAATAAGCGGAGGACGCATAGAGAC
>lov11_236_1
TCTCTATGCGTCCTCCGCTTATTGATATGCTTAAGTTCAGCGGGTATCCCTACCTGATCCGAGGTCAACCTTAGAATAAAAAAGGTGTTTAACGGCAGCAGAAGCGCCGGCCCGCAAGACGTTTTGAAAGATTCTACTACGCCCAAAGCCGGTGCGACTTCGCCGAGGTTTTTGAGGCACGCCCACCCGCGGACGGGGGGCGAGGGCCCAATACCAAGCGGAGCTTGAGTGGTGAAATGACGCTCGAACAGGCATGCCCCTCGGAATACCAAGGGGCGCAATGTGCGTTCAAAGATTCGATGATTCACTGAATTCTGCAATTCACATTACTTATCGCATTTCGCTGCGTTCTTCATCGATGCCAGAACCAAGAGATCCGTTGTTGAAAGTTTTGATTGATTTACAATTTAACCC
>lov11_237_2
TCTCTATGCGCTTGGTCATTTAGAGGAAGTAAACCACTGTTCAAAGATGAAACTTAAATACAGGCAGTCAATGATGAAGGAACCACTTGGTAGATCTAGTTTCCCTAAGGTCAACATTAGAAGGACCATTCTATCCCCATTTCAAATTGGAGAACTGAAGATCAGGCTGATATAAATGTTCACTTGAACAAGATACACATTGAAATTAGACTGTAAATTTCAATCCAGATGGAACAGGCAGTCACAAAGCATATCAATAAGCGGAGGACGCATAGAGAC
>lov11_238_1
TCTCTATGCGCTTGGTCATTTAGAGGAAGTAAAAGTCGTAACAAGGTTTCCGTAGGTGAACCTGCGGAAGGATCATTACTGAGCGCGAGGCCCCGCAGCGCGCAAGCTCTGCGGCGGTTGACCCTCCACCCGTGTGAACTCTTATCTGTTGCTTTGGCGGGCCGGGCTCGACCTGCCGGCTCCGGCTGGCGAGTGCCCGCCAGAGAAGCCCCAACTCGTGCTGTGAGTGTTGTCTGAGGAAATGTGGAATTAGTAAAACTTTCAACAATGGATCTCTTGGCTCTGGCATCGATGAAGAACGCAGCGAAATGCGATAAGTAGTGTGAATTGCAGAATTCAGTGAATCATCGAATCTTTGAACGCACATTGCGCCCCTGGTATTCCGGTGGGGCATGCCTGTTCGAGCGTCATCTACACCCTCAAGCTCTGCTTGGTGTTGGG
>lov11_239_2
TCTCTATGCGTCCTCCGCTTATTGATATGCTGTAAAATTTTTGGCACTTTACCAATGGTGGAAGGACAGCCCTTGAATGCAGGAGTTGGTTTGGGGGACATAATCCTGTTACTGGGCTCCGGATGAGCAACTGGTGTTGCCTCAGAAAATTCAGGATCCATTCGGCCTTGTGGCATTGGGCTCCCGATTTCTCGACCATTACTTCCTCTAAATGACCAAGCGCATAGAGAC
>lov11_240_1
TCTCTATGCGTCCTCCGCTTATTGATATGCTTGATGAATTGATATCAGCCTTCTATCTTTCAAAAGTTGACGAGGCTTACATTTGGTCCATGAAGGATTCATGGGAATTGCGGTTTGTGATTAAGCTGCCTCAGAGAGTTGAGCGCTATAACTACATATTTTTGAAGCCCCTGCTTAATTACTTTGAAAAATGCTGAAATTCTGATAGAGGCGGGTGAAAAGGCAAGCATTCTGCATGATCCCAAGAATGATACCTTGCAGTAAACCATACGTAATTAAGTAGTCGGATTAGCGTTAGCAATTAGTAGTCAACGTTGGGTTATTTAATTTGGGATTTTGGATGGACTTACCTTGTTAATTTTACTTCCTCTAAATGACCAAGCGCATAGAGAC
>lov11_242_1
TCTCTATGCGCTTGGTCATTTAGAGGAAGTAAAAGTCGTAACAAGGTCTCCGTAGGTGAACCTGCGGAGGGATCATTACAAGAACGCCCGGGCTTCGGCCTGGTTATTCATAACCCTTTGTTGTCCGACTCTGTTGCCTCCGGGGCGACCCTGCCTTCGGGCGGGGGCTCCGGGTGGACACTTCAAACTCTTGCGTAACTTTGCAGTCTGAGTAACTTAATTAATAAATTAAAACTTTTAACAACGGATCTCTTGGTTCTGGCATCGATGAAGAACGCAGCGAAATGCGATAAGTAATGTGAATTGCAGAATTCAGTGAATCATCGAATCTTTGAACGCACATTGCGCCCCTCGGTATTCCGTGGGGCATGCCTGTTCGAGCGTCATCTACACCCTCAAGCTCTGCTTGGTGTTGGGCGTCTGTCCCGCCTCCGCGCGTGGACTCGCCCCA
