# Supplementary material for: Host Genotype Shapes the Foliar Fungal Microbiome of Balsam Poplar (Populus balsamifera)
Source: PLoS One. 2013 Jan 11;8(1):e53987. doi: 10.1371/journal.pone.0053987 (PMC3543377; doi:10.1371/journal.pone.0053987)
Supplement: Material S1 — Pruned sequences produced by the 454 runs for the foliar fungal communities of each balsam poplar host specimen in FASTA format. (ZIP) [file pone.0053987.s003.zip › Supplementary_Material_1/lov12_good.fa]

>lov12QC_0_2
TGATACGTCTCTTGGTCATTTAGAGGAAGTAAAAGTCGTAACAAGGTTTCCGTAGGTGAACCTGCGGAAGGATCATTACCTAGAGTTTGTAGACTTCGGTCTGCTACCTCTTACCCATGTCTTTTGAGTACCTTCGTTTCCTCGGCGGGTCCGCCCGCCGATTGGACAACATTCAAACCCTTTGCAGTTGCAATCAGCGTCTGAAAAACATAATAGTTACAACTTTCAACAACGGATCTCTTGGTTCTGGCATCGATGAAGAACGCAGCGAAATGCGATAAGTAGTGTGAATTGCAGAATTCAGTGAATCATCGAATCTTTGAACGCACATTGCGCCCCTTGGTATTCCATGGGGCATGCCTGTTCGAGCGTCATTTGTACCTTCAAGCTCTGCTTGGTGTTGGGTGTTTGTCTCGCCTCTGCGTGTAGACTCGCCTTAAACAATTGGCAG
>lov12QC_1_3
TGATACGTCTTCCTCCGCTTATTGATATGCTTAAGTTCAGCGGGTATCCCTACCTGATCCGAGGTCAAGAGTGTAAAAATGTACTTTTGGACGTCGTCGTTATGAGTGCAAAGCGCGAGATGTACTGCGCTCCGAAATCAATACGCCGGCTGCCAATTGTTTTAAGGCGAGTCTACACGCAGAGGCGAGACAAACACCCAACACCAAGCAGAGCTTGAAGGTACAAATGACGCTCGAACAGGCATGCCCCATGGAATACCAAGGGGCGCAATGTGCGTTCAAAGATTCGATGATTCACTGAATTCTGCAATTCACACTACTTATCGCATTTCGCTGCGTACTTCATCGATGCCAGAACCAAGAGATCCGTTGTTGAAAGTTGTAACTATTATGTTTTTCAGTACGCTGATTGC
>lov12QC_2_1
TGATACGTCTCTTGGTCATTTAGAGGAAGTAAAAGTCGTAACAAGGTTTCCGTAGGTGAACCTGCGGAAGGATCATTACCTAGAGTTTGTAGACTTCGGTCTGCTACCTCTTACCCATGTCTTTTGAGTACCTTCGTTTCCTCGGCGGGTCCGCCCGCCGATTGGACAACATTCAACCCTTTGCAGTTGCAATCAGCGTCTGAAAAAACATAAATAGTTACAACTTTCAAACAACGGATCTCTTGGTTCTGGCATCGATGAAGAACGCAGCGAAATGCGATAAGTAGTGTGAATTGCAGAATTCAGTGAATCATCGAATCTTTGAACGCACATTGCGCCCCTTGGTATTCCATGGGGCATGCCTGTTCGAGCGTCATTTGTACCTTCAAAGCTCTGCTTGGTGTTGGGTGTTTGTCTCGCCTCTGCGTGTAGACTCGCCTTAAAACAATTG
>lov12QC_3_1
TGATACGTCTCTTGGTCATTTAGAGGAAGTAAAAGTCGTAACAAGGTTTCCGTAGGTGAACCTGCGGAAGGATCATTACCTAGAGTTTGTAGACTTCGGTCTGCTACCTCTTACCCATGTCTTTTGAGTACCTTCGTTTCCTCGGCGGGTCCGCCCGCCGATTGGACAACATTCAAACCCTTTGCAGTTGCAATCAGCGTCTGAAAAAACATAAATAGTTACAAACTTTCAAACAACGGATCTCTTGGTTCTGGCATCGATGAGGAACGCAGCGAAATGCGATAAGTAGTGTGAATTGCAGAATTCAGTGAATCATCGAATCTTTGAACGCACATTGCGCCCTTGGTATTCCATGGGGCATGCCTGTTCGAGCGTCATTTGTACCTTCAAAGCTCTGCTTGG
>lov12QC_4_1
TGATACGTCTCTTGTATTTAGAGGAAGTAAAAGTCGTAACAAGGTTTCCGTAGGTGAACCTGCGGAAGGATCGTTACCTAGAGTTTGTAGACTTCGGTCTGCTACCTCTTACCCACGTCTTTTGAGTACCTTCGTTTCCTCGGCGGGTCCGCCCGCCGATTGGACAACATTCAAACCCTTTGCAGTTGCAATCAGCGTCTGAAAAACATAATAGTTACAAACTTTCAACAAACGGATCTCTTGGTTCTGGCATCGATGAAGAACGCGGCGAAATGCGATAAGTAGTGTGAATTGCAGAATTCAGTGAATCATCGAATCTTTGAACGCACATTGCGCCCCTTGGTATTCCATGGGGCATGCCTGTTCGAGCGTCATTTG
>lov12QC_5_1
TGATACGTCTCTTGGTCATTTAGAGGAAGTAAAAGTCGTAACAAGGTTTCCGTAGGTGAACCTGCGGAAGGATCATTGTCGAAACCTGCCTAGCAGAACGACCCGCGAACCCGTGGCATGACATGCTGGGCTCGGGGGGCACCCGCCCCTCGCGTCCTCGCGGGCCGTGGAGGGACGCACCCGCGCCCTGCGCGGCTCGCAAACGAACCCGGCGCGAGAAGCGCCAAGGAAATTGAGTACTAGGAGCGCGCCCCCGTAGCCTCGGCGTCGGGGCGCGCCTTCTTCTGGTGATAATCTAAACGACTCTCGGCAACGGATATCTCGGCTCTCGCATCGATGAAGAACGTAGCGAAATGCGATACTTGGTGTGAATTGCAGAATCCCGTGAACCATCGAGTCTTTGAACGCAAGTTGCGCCGAGGCCTCTTGGTCGAGGGCACGTCTGCCTGGG
>lov12QC_6_1
TGATACGTCTCTTGGTCATTTAGAGGAAGTAAAAGTCGTAACAAGGTTTCCGTAGGTGAACCTGCGGAAGGATCATTACAGAGCGTGAAGCTATGCGGAACTTCGTTTCGTGTAGTTGACCCTCCACCCGTGTCGATTATCTCATGTTGCTTTGGCGGATCGGGCTTGCCCGCGCCCACTTTGTGGGGGATATCCGCCAGGGAAGACCAAAACTCTTGTTATCAGTGATGTCTGAGGATGATATATAATCATGAAAACTTTCAACAACGGATCTCTTGGCTCTGGCATCGATGAAGAACGCAGCGAAATGCGATAAGTAATGTGAATTGCAGAATTTAGTGAATCATCGAATCTTTGAACGCACATTGCGCCCCTGGGAATTCCCAGGGGCATGCCTGTTCGAGCGTCCGTAACAACCTCTCAAGCCTGGCTTGGTATTGGGACTCGGCTG
>lov12QC_7_1
TGATACGTCTTCCTCCGCTTATTGATATGCTTAAGTTTAGCGGGTATCCCTACCTGATCCGAGGTCAAGAGTAAAATTCTTGTGGGTTGCGAGTATCTAAGCTACAAGTGCAAAATGTGCTGCACTAGTAAACCAAAACACTGGCTGCCAATTGCTTTGAGATGAGTCCAGGCACAAGAGAATGGACAAACATCTAACACCAAGCACAGCTTGAGAGACAAATGACGC
>lov12QC_8_1
TGATACGTCTTCCTCCGCTTATTGATATGCTTAAGTTCAGCGGGTATCCCTACCTGATCCGAGGTCAAGAGTAAAATTCTTGTGGGTTGCAAGTATCTAAGCTACAAGTGCAAAATGTGCTGCACTAGTAAACCAAAACACTGGCTGCCAATTGCTTTGAGATGAGTCCAGGCACAAGAGAATGGACAAACATCCAACACCAAGCACAGCTTGAGAGACAATGACGCTCGAACAGGCATGCCCCATGGAATACCAAGGGGCGCAATGTGCGTTCAAAGATTCGATGATTCACTGAATTCTGCAATTCACACTACTTATCGCATTTCGCTGCGTTCTCCATCGATGCCAGAACCAAGAGATCCGTTGTTGAAAGTTGTAATAATTAAGTTTCTCAGACGC
>lov12QC_9_2
TGATACGTCTTCCTCCGCTTATTGATATGCTTAAACTCAGCGGGTAGTCCCGCCTGACCTGGGGTCGCAACGAGGGCATCCTAGAAGGTCGATGCCCGAGGGTCCGGGAGATCCCGGGGGCGACGGGCGCGCGCACGACAGTGTCCGAGGGTCTCTCAACCACCGCTCGTCGTGGCGACCGTCGCCGAGGACTCGATTTTGGGCCAGCCGCGAGCGGGAGCGCGCGGGAGACCAGTATCCGCCCCGCCCTCGTGAGCCGAGGGAGTGGGGCGACGATGCGCGACACCAGGCAGACGTGCCCTCGACCAAGACGGCCTCGGGCGCAACTTGCGTTCAAAGACTCGATGGTTCACGGGATTCTGCAATTCACACCAAGTATCGCATTTCGCTACGTTCTTCATCGATGCGAGAGCCGAGATATCCGTTGCCGAGAGTCGTTAGATTATCACCA
>lov12QC_10_1
TGATACGTCTCTTGGTCATTTAGAGGAAGTAAAAGTCGTAACAAGGTTTCCGTAGGTGAACCTGCGGAAGGATCATTACCTAGAGTTTGTAGACTTCGGTCTGCTACCTCTTACCCATGTCTTTTGAGTACCTTCGTTTCCTCGGCGGGTCCGCCCGCCGATTGGACAACATTCAAACCCTTTGCAGTTGCAATCAGCGTCTGAAAAAACATAAATAGTTACAAACTTTCAACAACGGATCTCTTGGTTCTGGCATCGATGAAGAACGCAGCGAAATGCGATAAGTAGTGTGAATTGCAGAATTCAGTGAATCATCGAATCTTTGAACGCACATTGCGCCCCTTGGTATTCCATGGGGCATGCCTGTTCGAGCGTCATTTGTACCTTCAAGCTCTGCTTGGTGTTGGGTGTTTGTCTCGCCTCTGCGTGTAGACTCGCCTTAAAACAATTG
>lov12QC_11_2
TGATACGTCTTCCTCCGCTTATTGATATGCTTAAGTTCAGCGGGTATCCCTACCTGATCCGAGGTCATCCAAAAATTGGGGTTCTGGCGGGTGCCGTCGCCGCCCTGTCGCGAGATACATGACTACGCGGAGAGCACAACAGCACCGCCACTGCGTTTAGGGGCCGCCGAGCCGGCGAGCCCCAAGACCAAGCCAGACTTGAGGGTGTTCTGACGCTTGAACAGGCATGCCCCTCGGAATGCCGGGGGCGCAATGTGCGTTCAAAGATTCGATGATTCACTAAATTCTGCAATTCACATTACTCATCGCATTTCGCTGCGTTCTTCATCGATGCCAGAGCCAAG
>lov12QC_12_3
TGATACGTCTTCCTCCGCTTATTGATATGCTTAAACTCAGCGGGTAGTCCCGCCTGACCTGGGGTCGCAACGAGGGCATCCTAGAAGGTCGATGCCCGAGGGTCCGGGAGATCCCGGGGGCGACGGGCGCGCGCACGACAGTGTCCGAGGGTCTCTCAACCACCGCTCGTCGTGGCGACCGTCGCCGAGGACTCGATTTTGGGCCAGCCGCGAGCGGGAGCGCGCGGGAGACCAGTATCCGCCCCGCCCTCGTGAGCCGAGGGGAGTGGGGCGACGACGCGTGACACCCAGGCAGACGTGCCCTCGACCAAGAGGCCTCGGGCGCAACTTGCGTTCAAAGACTCGATGGTTCACGGGATTCTGCAATTCACACCAAGTATCGCATTTCGCTACGTTCTTCATCGATGCGAG
>lov12QC_13_1
TGATACGTCTCTTGGTCATTTAGAGGAAGTAAAAGTCGTAACAAGGTTTCCGTAGGTGAACCTGCGGAAGGATCATTAAAGAGTAAGGGTCTCTGGCCCGAACCTCCAACCCTCTGTTGTTATAACTACTTCGTTGCTTTGGCGGGACCGCAAAGGTTCTCCCGAGCGCGCCGGTCTCCGGATAGGCGAGCGCCCGCCAGAGTCTAACCAAACTCTTGTTTTTAAACCAGTCGTCTGAGTATAAAATTTTAATTAAATTAAAACTTTCAACAACGGATCTCTTGGTTCTCGCATCGATGAAGAACGCAGCGAAATGCGATAAGTAATGTGAATTGCAGAATTCAGTGAATCATCGAATCTTTGAACGCACATTGCGCCCCTTGGTATTCCGAGGGGCATGCCTGTTCGAGCGTCATTACACCACTCAAGCACCGCTTGGTATTGGGCATCG
>lov12_0_628
TGATACGTCTTCCTCCGCTTATTGATATGCTTAAGTTCAGCGGGTATCCCTACCTGATCCGAGGTCAAGAGTGTAAAAATGTACTTTTGGACGTCGTCGTTATGAGTGCAAAGCGCGAGATGTACTGCGCTCCGAAATCAATACGCCGGCTGCCAATTGTTTTAAGGCGAGTCTACACGCAGAGGCGAGACAAACACCCAACACCAAGCAGAGCTTGAAGGTACAAATGACGCTCGAACAGGCATGCCCCATGGAATACCAAGGGGCGCAATGTGCGTTCAAAGATTCGATGATTCACTGAATTCTGCAATTCACACTACTTATCGCATTTCGCTGCGTTCTTCATCGATGCCAGAACCAAGAGATCCGTTGTTGAAAGTTGTAACTATTATGTTTTTCAGACGCTGATTGCAACTGCAAAGGGTTTGAATGTTGTCCAATCGGCGGGCGG
>lov12_1_15
TGATACGTCTTCCTCCGCTTATTGATATGCTTAAACTCAGCGGGTAGTCCCGCCTGACCTGGGGTCGCAACGAGAGCATCCTAGAAGGTCGATGCCTGAGGGTCCAGGAGATCCCGGGGGCGACGGGCGCGCGCACGACAGTGTCCGAGGGTCTCTCAACCACCGCTCGTCGTGGCGACAGTCGCCGAGGCTACGGGGGCGCGCTCCTAGTACTCAATTTCCTTGGCGCTTCTCGCGCCGGGGTTCGTTTGCGAGCCGCGTAGGGCGCGGGTGCGTCCCTCCACGGCCCGCGAGGACGAGAGAGGCGGGTGCCCCCCGAGCCCAGCATGTCATGCCACGGGTTCGCAGGTCGTTCTGCTAGGCAAGTTTCGACAATGATCCTTCCGCAGGTTCACCTACGGAAACCTTGTTATGACTTTTACTTCCTCTAAATGACCAAGAGACGTATCAC
>lov12_2_9
TGATACGTCTCTTGGTCATTTAGAGGAAGTAAAAGTCGTAACAAGGTTTCCGTAGGTGAACCTGCGGAAGGATCATTAGTGAATAAATAGGGTGTCCAATTTAACTTGGAACCCGACCTTCTCACATCTAACCCTGTGCATCTGTATTAATGGCGAGCAATTTTCGGATTGTGAGCCATTTCACTTTATAAACACTAGTCTATGAATGTCAAATTTTTATAACAAATAAAAACTTTCAACAACGGATCTCTTGGCTCTCGCATCGATGAAGAACGCAGCGAAATGCGATACGTAATGTGAATTGCAGAATTCAGTGAATCATCGAATCTTTGAACGCATCTTGCGCTCTCTGGTATTCCGGAGAGCATGTCTGTTTGAGTGTCATGAATTCTTCAACCCAACTGTTTCTTGTAAACAGCTGGTGTTTGGATTCTGAGCGCTGCTGGCTTCG
>lov12_3_3
TGATACGTCTCTTGGTCATTTAGAGGAAGTAAAAGTCGTAACAAGGTTTCCGTAGGTGAACCTGCGGAAGGATCATTGTCGAAACCTGCCTAGCAGAACGACCCGCGAACCCGTGGCATGACATGCTGGGCTCGGGGGGCACCCGCCCCTCGCGTCCTCGCGGGCCGTGGAGGGACGCACCCGCGCCCTGCGCGGCTCGCAAACGAACCCCGGCGCCCGTCGCCCCCGGGATCTCCCGGACCCTCGGGCATCGACCTTCTAGGATGCCCTCGTTGCGACCCCAGGTCAGGCGGGACTACCCGCTGAGTTTAAGCATATCAATAAGCGGAGGAAGACGTATCAC
>lov12_4_64
TGATACGTCTCTTGGTCATTTAGAGGAAGTAAAAGTCGTAACAAGGTCTCCGTAGGTGAACCTGCGGAGGGATCATTACAAGTGACCCCGGTCTTACCACCGGGATGTTCATAACCCTTTGTTGTCCGACTCTGTTGCCTCCGGGGCGACCCTGCCTTCGGGCGGGGGCTCCGGGTGGACACTTCAAACTCTTGCGTAACTTTGCAGTCTGAGTAAACTTAATTAATAAATTAAAACTTTTAACAACGGATCTCTTGGTTCTGGCATCGATGAAGAACGCAGCGAAATGCGATAAGTAATGTGAATTGCAGAATTCAGTGAATCATCGAATCTTTGAACGCACATTGCGCCCCCTGGTATTCCGGGGGGCATGCCTGTTCGAGCGTCATTTCACCACTCAAGCCTCGCTTGGTATTGGGCAACGCGGTCCGCCGCGTGCCTCAAATCGACC
>lov12_5_16
TGATACGTCTCTTGGTCATTTAGAGGAAGTAAAAGTCGTAACAAGGTTTCCGTAGGTGAACCTGCGGAAGGATCATTACCTAGAGTTGCGGGCTTTGCCTGCCATCTCTTACCCATGTCTTTTGAGTACCTTCGTTTCCTCGGTGGGTTCGCCCGCCGATTGGACAACACTTAAACCCTTTGTAATTGAAATCAGCGTCTGAAAAAACTTAATAGTTACAACTTTCAACAACGGATCTCTTGGTTCTGGCATCGATGAAGAACGCAGCGAAATGCGATAAGTAGTGTGAATTGCAGAATTCAGTGAATCATCGAATCTTTGAACGCACATTGCGCCCCTTGGTATTCCATGGGGCATGCCTGTTCGAGCGTCATTTG
>lov12_6_217
TGATACGTCTCTTGGTCATTTAGAGGAAGTAAAAGTCGTAACAAGGTTTCCGTAGGTGAACCTGCGGAAGGATCATTACCTAGAGTTTGTAGACTTCGGTCTGCTACCTCTTACCCATGTCTTTTGAGTACCTTCGTTTCCTCGGCGGGTCCGCCCGCCGATTGGACAACATTCAAACCCTTTGCAGTTGCAATCAGCGTCTGAAAAAACATAATAGTTACAACTTTCAACAACGGATCTCTTGGTTCTGGCATCGATGAAGAACGCAGCGAAATGCGATAAGTAGTGTGAATTGCAGAATTCAGTGAATCATCGAATCTTTGAACGCACATTGCGCCCCTTGGTATTCCATGGGGCATGCCTGTTCGAGCGTCATTTGTACCTTCAAGCTCTGCTTGGTGTTGGGTGTTTGTCTCGCCTCTGCGTGTAGACTCGCCTTAAAACAATTGGC
>lov12_7_1
TGATACGTCTCTTGGTCATTTAGAGGAAGTAAAAGTCGTAACAAGGTTTCCGTAGGTGAACCTGCGGAAGGATCATTGTCGAAACCTGCCTAGCAGAACGACCCGCGAACCCGTGGCATGACATGCTGGGCTCGGGGGGCACCCGCCCCTCGCGTCCTCGCGGGCCGTGGAGGGACGCACCCGCGCCCTGCGCGGCTCGCAAACGAACCCCGGCGCCCGTCGCCCCGGGATCTCCCGGACCCTTGGGCATCGACCTTCTAGGATGCCCTCGTTGCGACCCCAGGTCGGCGGGACTACCCGCTGAGTTTAAGCATATCAATAAGCGGAGGAAGACGTATCAC
>lov12_8_7
TGATACGTCTTCCTCCGCTTATTGATATGCTTAAACTCAGCGGGTAGTCCCGCCTGACCTGGGGTCGCAACGAGGGCATCCTAGAAGGTCGATGCCCGAGGGTCCGGGAGATCCCGGGGGCGACGGGCGCCGGGGTTCGTTTGCGAGCCGCGCAGGGCGCGGGTGCGTCCCTCCACGGCCCGCGAGGACGCGAGGGGCGGGTGCCCCCCGAGCCCAGCATGTCATGCCACGGGTTCGCGGGTCGTTCTGCTAGGCAGGTTTCGACAATGATCCTTCCGCAGGTTCACCTACGGAAACCTTGTTACGACTTTTACTTCCTCTAAATGACCAAGAGACGTATCAC
>lov12_9_17
TGATACGTCTCTTGGTCATTTAGAGGAAGTAAAAGTCGTAACAAGGTCTCCGTTGGTGAACCAGCGGAGGGATCATTACCGAGTTTACAACTCCCAAACCCCTGTGAACATACCTTAATGTTGCCTCGGCGGATCAGCCCGCGCCCCGTAAAACGGGACGGCCCGCCAGAGGACCCAAACTCTAATGTTTCTTATTGTAACTTCTGAGTAAAACAAACAAATAAATCAAAACTTTCAACAACGGATCTCTTGGTTCTGGCATCGATGAAGAACGCAGCAAAATGCGATAAGTAATGTGAATTGCAGAATTCAGTGAATCATCGAATCTTTGAACGCACATTGCGCCCGCTGGTATTCCGGCGGGCATGCCTGTTCGAGCGTCATTTCAACCCTCAAGCCCTCGGGTTTGGTGTTGGGGATCGGGCTCTGCCTTCTGGCGGTGCCGCCCCGA
>lov12_10_1295
TGATACGTCTTCCTCCGCTTATTGATATGCTTAAACTCAGCGGGTAGTCCCGCCTGACCTGGGGTCGCAACGAGGGCATCCTAGAAGGTCGATGCCCGAGGGTCCGGGAGATCCCGGGGGCGACGGGCGCGCGCACGACAGTGTCCGAGGGTCTCTCAACCACCGCTCGTCGTGGCGACCGTCGCCGAGGACTCGATTTTGGGCCAGCCGCGAGCGGGAGCGCGCGGGAGACCAGTATCCGCCCCCGCCCTCGTGAGCCGAGGGGAGTGGGGGCGACGATGCGTGACACCCAGGCAGACGTGCCCTCGACCAAGAGGCCTCGGGCGCAACTTGCGTTCAAAGACTCGATGGTTCACGGGATTCTGCAATTCACACCAAGTATCGCATTTCGCTACGTTCTTCATCGATGCGAGAGCCGAGATATCCGTTGCCGAGAGTCGTTTAGATTATC
>lov12_11_20
TGATACGTCTTCCTCCGCTTATTGATATGCTTAAGTTCAGCGGGTAATCCTGCCTGATTTGAGATCTAATCTAAAGGTAGACTTTTCAATTAGAAGCTTCCATAATTAAGTTGGCTCAATGCGAACATTGAATCCTTAGCGAATAGTCTATTACGCCAAGTCAATCCAAACTTGTATTAGGGATGCTGATGTATTACGAACGAGCTAGGCACGAAGCCAGCAGCGCTCAGAATCCAAACACCAGCTGTTTACAAGAAACAGTTGGGTTGAAGAATTCATGACACTCAAACAGACATGCTCTCCGGAATACCAGAGAGCGCAAGATGCGTTCAAAGATTCGATGATTCACTGAATTCTGCAATTCACATTACGTATCGCATTTCGCTGCGTTCTTCATCGATGCGAGAGCCAAGAGATCCGTTGTTGTAAAGTTTTTATTTGTTAA
>lov12_12_155
TGATACGTCTCTTGGTCATTTAGAGGAAGTAAAAGTCGTAACAAGGTTTCCGTAGGTGAACCTGCGGAAGGATCATTAACCTTTCAAAACAGGGTGCGTCGCGGCCCCCGAGGTGCGGAAACAAGCCTCGAGCGGTTTGGGGTCCTCCCCTTCACGCGCGCACGACTGCCATCCTTACTTTACGAGCACCTTCTGTTCTCCCTCGGCGGGGCAACCTGCCGTTGGAACCGAATAAACTCTTTTTGCATCTAGCATTACCTGTTCCGAAACAAACAATCGTTACAACTTTCAACAATGGATCTCTTGGCTCTGGCATCGATGAAGAACGCAGCGAAATGCGATAAGTAGTGTGAATTGCAGAATTCAGTGAATCATCGAATCTTTGAACGCACATTGCGCCCCTCGGTATTCCGTGGGGCATGCCTGTTCGAGCGTCATCTACACCCTCAAG
>lov12_13_1
TGATACGTCTTCCTCCGCTTATTGATATGCTTAAGTTCAGCGGGTATCCCTACCTGATCCGAGGTCAAGAGTTAAAAAAAGTCTTGATGGATGCCACCGTATTGCTAACAAAGCGCGTTTTGTGCTGCGCTCCGAAATCTATACGCCGGCTGCCAATTGCTTTAAGGCGAGTCCACGCACAGAGGCGGGACAAACACCCAACACCAAGCAGAGCTTGAAGGTACAAATGACGCTCGAACAGGCATGCCCCATGGAATACCAAGGGGCGCAATGTGCGTTCAAAGATTCGATGATCCACTGAATTCTGCAATTCACACTACTTATCGCATTTCGCTACGTTCTTCATCGATGCCAGAACCAAGAGATCCGTTGTTGAAAGTTGTAATTATTAAAGTTTTTCAGACGCTGACTGCAACTGCAAATGGTTTAATTGTCC
>lov12_14_237
TGATACGTCTTCCTCCGCTTATTGATATGCTTAAGTTCAGCGGGTATCCCTACCTGATCCGAGGTCAAGAGTAAAAATTCTTGTGGGTTGCAAGTATCTAAGCTACAAGTGCAAAATGTGCTGCACTAGTAAACCAAAACACTGGCTGCCAATTGCTTTGAGATGAGTCCAGGCACAAGAGAATGGACAAACATCCAACACCAAGCACAGCTTGAGAGACAAATGACGCTCGAACAGGCATGCCCCATGGAATACCAAGGGGCGCAATGTGCGTTCAAAGATTCGATGATTCACTGAATTCTGCAATTCACACTACTTATCGCATTTCGCTGCGTTCTTCATCGATGCCAGAACCAAGAGATCCGTTGTTGAAAGTTGTAATAATTAAGTTTCTCAGACGCTGATTGAATGTTCAAGTATGTTAGAGATGTCCAGCC
>lov12_15_12
TGATACGTCTTCCTCCGCTTATTGATATGCTTAAGTTCAGCGGGTATTCCTACCTGATCCGAGGTCAACATTCAGAAGTTGGGGTTTTACGGCATGGCCGCGCCGCGTTCCAGTTGCGAGGTGTTAGCTACTACGCAATGGAGGCTGCAGCGAGACCGCCAATGTATTTCGGGGGCGGCGCCGCCCAGAAGGGCAGAGCCGATCCCCAACACCAAACCCGGGGGCTTGAGGGTTGAAATGACGCTCGAACAGGCATGCCCCGCCGGAATACCAGCGGGCGCAATGTGCGTTCAAAGATTCGATGATTCACTGAATTCTGCAATTCACATTACTTATCGCATTTTGCTGCGTTCTTCATCGATGCCAGAACCAAGAGATCCGTTGTTGAAAGTTTTGATTTATTTGTTTGTTTTACTCAGAAGTTACAATAAGAAACATTAGAGTTTGGGTC
>lov12_16_93
TGATACGTCTTCCTCCGCTTATTGATATGCTTAAGTTCAGCGGGTATCCCTACCTGATCCGAGGTCAACCTTAGAAATGGGGTTGTTTTACGGCGTAGCCTCCCGAACACCCTTTAGCGAATAGTTTCCACAACGCTTAGGGGACAGAAGACCCAGCCGGACGATTTGAGGCACGCGGCGGACCGCGTTGCCCAATACCAAGCGAGGCTTGAGTGGTGAAATGACGCTCGAACAGGCATGCCCCCCGGAATACCAGGGGGCGCAATGTGCGTTCAAAGATTCGATGATTCACTGAATTCTGCAATTCACATTACTTATCGCATTTCGCTGCGTTCTTCATCGATGCCAGAACCAAGAGATCCGTTGTTAAAAGTTTTAATTTATTAATTAAGTTTACTCAGACTGCAAAGTTACGCAAGAGTTTGAAGTGTCCACCCGGAGCCCCCGCCGA
>lov12_17_173
TGATACGTCTCTTGGTCATTTAGAGGAAGTAAAAGTCGTAACAAGGTTTCCGTAGGTGAACCTGCGGAAGGATCATTATTTTAGTAGCTTGCTACAGCTCAGGGGTTCTATCAGACTGTATAGTAATGCTACTGATGAGCAGCATGAACCTCGAACCCAACCCTTGTTTTTTGTGTACCTATGTTTCCTCAGCGGATCATATCCGCTGGCTGGACATCTCTAACATACTTGAACATTCAATCAGCGTCTGAGAAACTTAATTATTACAACTTTCAACAACGGATCTCTTGGTTCTGGCATCGATGAAGAACGCAGCGAAATGCGATAAGTAGTGTGAATTGCAGAATTCAGTGAATCATCGAATCTTTGAACGCACATTGCGCCCCTTGGTATTCCATGGGGCATGCCTGTTCGAGCGTCATTTGTCTCTCAAGCTGTGCTTGGTG
>lov12_18_1
TGATACGTCTTCCTCCGCTTATTGATATGCTTAAGTTCAGCGGGTATCCCTACCTGATCCGAGGTCAACCTGAAAAATAAAAGGTTTAACGGCAATGAGATCTCACCAAACTTATAAGACGTTTTGATTTAACTCTACTACGCCCGAAGTTGGAGAAACCCCGCCGAGGTCTTCGAGGCACGCCCGCCTTTCGACGGACGATGCCCAATACCAAGCGGTGCTTGAGTGGTGTAATGACGCTCGAACAGGCATGCCCCTCGGAATACCAAGGGGCGCAATGTGCGTTCAAAGATTCGATGATTCACTGAATTCTGCAATTCACATTACTTATCGCATTTCGCTGCGTTCTTCATCGATGCGAGAACCAAGAGATCCGTTGTTGAAAGTTTTTAATTTAATTAAAATTTTATACTCAGACGACTGGTTTAATACAAGAGTTTGGTTGGACTCT
>lov12_19_96
TGATACGTCTCTTGGTCATTTAGAGGAAGTAAAAGTCGTAACAAGGTTTCCGTAGGTGAACCTGCGGAAGGATCATTACTGAGCGCGAGGCCCCGCAGCGCGCAAGCTCTGCGGCGGTTGACCCTCCACCCGTGTGAACTCTTATCTGTTGCTTTGGCGGGCCGGGCTCGACCTGCCGGCTCCGGCTGGCGAGTGCCCGCCAGAGAAGCCCCAACTCGTGCTGTGAGTGTTGTCTGAGGAAATGTGGAATTAGTAAAACTTTCAACAACGGATCTCTTGGCTCTGGCATCGATGAAGAACGCAGCGAAATGCGATAAGTAATGTGAATTGCAGAATTTAGTGAATCATCGAATCTTTGAACGCACATTGCGCCCCCGGCATTCCGAGGGGCATGCCTGTTCGAGCGTCAGAACACCCCTCAAGCCTGGCTTGGTCTTGGGGCTCGCCGGCT
>lov12_20_52
TGATACGTCTCTTGGTCATTTAGAGGAAGTAAAAGTCGTAACAAGGTTTCCGTAGGTGAACCTGCGGAAGGATCATTACAGAGCGTGAAGCTATGCGGAACTTCGTTTCGTGTAGTTGACCCTCCACCCGTGTCGATTATCTCATGTTGCTTTGGCGGATCGGGCTTGCCCGCGCCCACTTTGTGGGGGATATCCGCCAGGGAAGACCAAAACTCTTGTTATCAGTGATGTCTGAGGATGATATATAATCATGAAAACTTTCAACAACGGATCTCTTGGCTCTGGCATCGATGAAGAACGCAGCGAAATGCGATAAGTAATGTGAATTGCAGAATTTAGTGAATCATCGAATCTTTGAACGCACATTGCGCCCCTGGGAATTCCCAGGGGCATGCCTGTTCGAGCGTCCGTAACAACCTCTCAAGCCTGGCTTGGTATTGGGACTCGCTGC
>lov12_21_166
TGATACGTCTTCCTCCGCTTATTGATATGCTTAAGTTCAGCGGGTATCCCTACCTGATCCGAGGTCATCCAAAAATTGGGGTTCTGGCGGGTGCCGTCGCCGCCCTGTCGCGAGATACATGACTACGCGGAGAGCACAACAGCACCGCCACTGCGTTTAGGGGCCGCCGAGCCGGCGAGCCCCAAGACCAAGCCAGGCTTGAGGGGTGTTCTGACGCTCGAACAGGCATGCCCCTCGGAATGCCGGGGGGCGCAATGTGCGTTCAAAGATTCGATGATTCACTAAATTCTGCAATTCACATTACTTATCGCATTTCGCTGCGTTCTTCATCGATGCCAGAGCCAAGAGATCCGTTGTTGAAAGTTTTACTAATTCCACATTTCCTCAGACAACACTCACAGCACGAGTTGGGGCTTCTCTGGCGGGCACTCGCCAGCCGGAGCCGGCAGGT
>lov12_22_1
TGATACGTCTTCCTCCGCTTATTGATATGCTTAAGTTTAGCGGGTATCCCTACCTGATCCGAGGTCAAGAGTAAAAATTCTTGTGGGTTGCAAGTATCTAAGCTACAAGTGCAAAATGTGCTGCACTAGTAAACCAAAACACTGGCTGCCAATTGCTTTGAGATGAGTCCAGGCACAAGAGAATGGACAAACATCTAACACCAAGCACAGCTTGAGAGACAAATGACGCTCGAATAGGCATGCCCCATGGAGTACCAAGGGGCGCAATGTGCGTTCAAAGATTTGATGATTCACTGAATTCTGCAATTTACACTACTTATCGCATTTCGCTGCGTTCTTTATCGATGCCAGAACCAAGAGATCTGTTGTTGAAAGTTGTAATAATTAAGTTTCTCAGACGCTGATTGAATGTTCAAGTATGTTAGAGATGTCCAGCCAGCGG
>lov12_23_5
TGATACGTCTCTTGGTCATTTAGAGGAAGTAAAAGTCGTAACAAGGTTTCTGTAGGTGAACCTGCGGAAGGATTATTATTTTAGTAGCTTGCTACAGCTTAGGGGTTCTATCAGACTGTATAGTAATGCTACTGATGAGCAGCATGAACCTTGAACCTAACCCTTGTTTTTTGTGTACCTATGTTTCCTCAGCGGATTATATCCGCTGGCTGGACATCTCTAACATACTTGAACATTCAATCAGCGTCTGAGAAACTTAATTATTATAACTTTCAACAACGGATCTCTTGGTTCTGGCATCGATGAAGAACGCAGCGAAATGCGATAAGTAGTGTGAATTGCAGAATTCAGTGAATTATCGAATCTTTGAACGCACATTGCGCCCCTTGGTATTCCATGGGGCATGCCTGTTCGAGCGTCATTTGTCTCTTAAGCTGTGCTTGG
>lov12_24_22
TGATACGTCTTCCTCCGCTTATTGATATGCTTAAGTTCAGCGGGTATCCCTACCTGATCCGAGGTCAAAAGTTGAAAAAAAGGCTTAATGGATGCTAGACCTTTGCTGATAGAGAGTGCGACTTGTGCTGCGCTCCGAAACCAGTAGGCCGGCTGCCAATTACTTTAAGGCGAGTCTCCAGCAAAGCTAGAGACAAGACGCCCAACACCAAGCAAAGCTTGAGGGTACAAATGACGCTCGAACAGGCATGCCCTTTGGAATACCAAAGGGCGCAATGTGCGTTCAAAGATTCGATGATTCACTGAATTCTGCAATTCACACTACTTATCGCATTTCGCTGCGTTCTTCATCGATGCCAGAACCAAGAGATCCGTTGTTGAAAGTTGTAATTATTAATTTGTTACTGACGCTGATTGCAATTACAAAAGGTTTATGTTTGTCCTAGTGGTGG
>lov12_25_112
TGATACGTCTCTTGGTCATTTAGAGGAAGTAAAAGTCGTAACAAGGTCTCCGTAGGTGAACCTGCGGAGGGATCATTACAAGAACGCCCGGGCTTCGGCCTGGTTATTCATAACCCTTTGTTGTCCGACTCTGTTGCCTCCGGGGCGACCCTGCCTTCGGGCGGGGGCTCCGGGTGGACACTTCAAACTCTTGCGTAACTTTGCAGTCTGAGTAAACTTAATTAATAAATTAAAACTTTTAACAACGGATCTCTTGGTTCTGGCATCGATGAAGAACGCAGCGAAATGCGATAAGTAATGTGAATTGCAGAATTCAGTGAATCATCGAATCTTTGAACGCACATTGCGCCCCCTGGTATTCCGGGGGGCATGCCTGTTCGAGCGTCATTTCACCACTCAAGCCTCGCTTGGTATTGGGCAACGCGGTCCGCCGCGTGCCTCAAATCGTCCG
>lov12_26_9
TGATACGTCTTCCTCCGCTTATTGATATGCTTAAGTTCAGCGGGTATTCCTACCTGATCCGAGGTCAACATTCAGAAGTTGGGGTTTTACGGCATGGCCGCGCCGCGTTCCAGTTGCGAGGTGTTAGCTACTACGCAATGGAGGCTGCAGCGAGACCGCCAATGTATTTCGGGGCGGCACCGCCAGAAGGCAGAGCCGATCCCCAACACCAAACCCGAGGGCTTGAGGGTTGAAATGACGCTCGAACAGGCATGCCCGCCGGAATACCAGCGGGCGCAATGTGCGTTCAAAGATTCGATGATTCACTGAATTCTGCAATTCACATTACTTATCGCATTTTGCTGCGTTCTTCATCGATGCCAGAACCAAGAGATCCGTTGTTGAAAGTTTTGATTTATTTGTTTGTTTACTCAGAAGTTACAATAAGAAACATTAGAGTTTGGGTCCTCTG
>lov12_27_13
TGATACGTCTTCCTCCGCTTATTGATATGCTTAAGTTCAGCGGGTATCCCTACCTGATCCGAGGTCAAGAGTGTAAAAATGTACTTTTTGGACGTCGTCGTTATGGTTGCAAAGCGCGAGATGTACTGCGCTCCGAAATCAATACGCCGGCTGCCAATCGTTTTGAGGCGAGTCTGCGCGCAGAGGCGAGACAAACACCCAACACCAAGCAGAGCTTGAAGGTACAAATGACGCTCGAACAGGCATGCCCCATGGAATACCAAGGGGCGCAATGTGCGTTCAAAGATTCGATGATTCACTGAATTCTGCAATTCACACTACTTATCGCATTTCGCTGCGTTCTTCATCGATGCCAGAACCAAGAGATCCGTTGTTGAAAGTTGTAACTATTAAGTTTTTCAGACGCTGATTTCAATTACAAAGGGTTTAAGTGTTGTCCAATCGGCGGGCG
>lov12_28_1
TGATACGTCTTCCTCCGCTTATTGATATGCCTAAGTTCAGCGGGTATCCCTACCTGATCCGAGGTCATCCAAAAAATTGGGGTTCTGGCGGGTGCCGTCGCCGCCCTGTCGCGAGATACATGACTACGCGGAGAGCACAACAGCACCGCCACTGCGTTTAGGGGCCGCCGAGCCGGCGAGCCCCAAGACCAAGTCAGGCTTGAGGGGTGTTCTGACGCTTGAACAGGCATGCCCCTCGGAATGCCGGGGGCGCAATGTGCGTTCAAAGATTCGATGATTCACTGAATTCTGCAATTCACACTACTTATCGCATTTCGCTGCGTTCTTCATCGATGCCAGAACCAAGAGATCCGTTGTTGAAAGTTGTAATAATTAAGTTTCTCAGACGCTGATTGAATGTTCAAGTTATGTTAGAGATGTCCAGCCAGCGGATATGATCCGCTGAGGAACA
>lov12_29_97
TGATACGTCTTCCTCCGCTTATTGATATGCTTAAGTTCAGCGGGTATCCCTACCTGATTCGAGGTCAACCTGAGCAATTAAGGAGTTTTGGCAAGTCCCGCTGCTTCTCTGTCGCGAGATGTATTACTACGCGGAGAGTTACATGGGCCCGCCACTGCTTTTGAGGACCACCACCGAGGCAGCGAGTCCCAATACCAAGCCAGGCTTGAGAGGTTGTTACGGACGCTCGAACAGGCATGCCCCTGGGAATTCCCAGGGGCGCAATGTGCGTTCAAAGATTCGATGATTCACTAAATTCTGCAATTCACATTACTTATCGCATTTCGCTGCGTTCTTCATCGATGCCAGAGCCAAGAGATCCGTTGTTGAAAGTTTTCATGATTATATATCATCCTCAGACATCACTGATAACAAGAGTTTTGGCTTCCCTGGCGGATATCCCCCAAAAGTG
>lov12_30_9
TGATACGTCTCTTGGTCATTTAGAGGAAGTAAAAGTCGTAACAAGGTTTCCGTAGGTGAACCTGCGGAAGGATTATTATTTTAGTAGCTTGCTACAGCTTAGGGGTTCTATCAGACTGTATAGTAATGCTACTGATGAGCAGCATGAACCTCGAACCTAACCCTTGTTTTTTGTGTACCTATGTTTCCTTAGTGGATCATATCCGCTGGCTGGACATCTCTAATATACTTGAACATTCAATTAGCGTCTGAGAAACTTAATTATTACAACTTTTAACAACGGATCTCTTGGTTCTGGCATTGATGAAGAACGCAGCGAAATGCGATAAGTAGTGTGAATTGTAGAATTTAGTGAATCATCGAATCTTTGAACGCACATTGCGCCCCTTGGTATTCTATGGGGCATGCCTGTTTGAGCGTCATTTGTCTCTTAAGCTGTGCTTGGTGTTGGA
>lov12_32_66
TGATACGTCTTCCTCCGCTTATTGATATGCTTAAGTTCAGCGGGTATCCCTACCTGATCCGAGGTCAAAGACGGTAAATGTGCTTGTTGGACGCGAACCGGAGCCCCTCAAGAAGCGCAATGTGCTGCGCGAGAGGAGGCAAGGACCGCTGCCAATGAATTTGGGGCGAGTCCACGCGCGGAGGCGGGACAGACGCCCAACACCAAGCAGAGCTTGAGGGTGTAGATGACGCTCGAACAGGCATGCCCCACGGAATACCGAGGGGCGCAATGTGCGTTCAAAGATTCGATGATTCACTGAATTCTGCAATTCACACTACTTATCGCATTTCGCTGCGTTCTTCATCGATGCCAGAGCCAAGAGATCCATTGTTGAAAGTTGTAACGATTGTTTGTTTCGG
>lov12_33_252
TGATACGTCTCTTGGTCATTTAGAGGAAGTAAAAGTCGTAACAAGGTTTCCGTAGGTGAACCTGCGGAAGGATCATTGTCGAAACCTGCCTAGCAGAACGACCCGCGAACCCGTGGCATGACATGCTGGGCTCGGGGGGCACCCGCCCCTCGCGTCCTCGCGGGCCGTGGAGGGACGCACCCGCGCCCTGCGCGGCTCGCAAACGAACCCCGGCGCGAGAAGCGCCAAGGAAATTGAGTACTAGGAGCGCGCCCCCGTAGCCTCGGCGTCGGGGGCGCGCCTTCTTCTGGTGATAATCTAAACGACTCTCGGCAACGGATATCTCGGCTCTCGCATCGATGAAGAACGTAGCGAAATGCGATACTTGGTGTGAATTGCAGAATCCCGTGAACCATCGAGTCTTTGAACGCAAGTTGCGCCCGAGGCCTCTTGGTCGAGGGCACGTCTGCCT
>lov12_34_4
TGATACGTCTCTTGGTCATTTAGAGGAAGTAAAAGTCGTAACAAGGTTTCCGTAGGTAAACCTGCGGAAGGATCATTATTTTAGTAGCTTGCTACAGCTCAGGGGTTCTATCAGACTGTATAGTAATGCTACTGATGAGCAGCATGAACCTCAAACCCAACCCTTGTTTTTGTGTACCTATGTTTCCTCAGCGGATCATATCCGCTGGCTGGACATCTCTAACATACTTGAACATTCAATCAGCGTCTAAGAAACTTAATTATTACAACTTTCAACAACAGATCTCTTGGTTCTGGCATCGATGAAGAACGCAGCGAAATGCGATAAGTAGTGTAAATTGCAGAATTCAGTGAATCATCAAATCTTTGAACGCACATTGCGCCCCTTGGTATTCCATGGGGCATGCCTGTTCGAGCGTCATTTGTCTCTCAAGCTGTGCTTGGTGTTGGA
>lov12_35_41
TGATACGTCTTCCTCCGCTTATTGATATGCTTAAGTTCAGCGGGTATCCCTACCTGATCCGAGGTCAACCTGAAAAATATAAAAGGTTTAACGGCAATGAGATCTCACCAAGCTTATAAGACGTTTTGATTTAACTCTACTACGCCCGAAGTTGGAGAAACCCCGCCGAGGTCTTCGAGGCACGCCCGCCTTTACGGCGGACGATGCCCAATACCAAGCGGTGCTTGAGTGGTGTAATGACGCTCGAACAGGCATGCCCCTCGGAATACCAAGGGGCGCAATGTGCGTTCAAAGATTCGATGATTCACTGAATTCTGCAATTCACATTACTTATCGCATTTCGCTGCGTTCTTCATCGATGCGAGAACCAAGAGATCCGTTGTTGAAAGTTTTTAATTTAATTAAAATTTTATACTCAGACGACTGGTCTAAAAACAGAGTTTGGTTAGAC
>lov12_36_3
TGATACGTCTCTTGGTCATTTAGAGGAAGTAAAAGTCGTAACAAGGTCTCCGTTGGTGAACCAGCGGAGGGATCATTACCGAGTTTACAACTCCCAAACCCCTGTGAACATACCTTAATGTTGCCTCGGCGGATCAGCCCGCGCCCCGTAAAACGGGACGGCCCGCCAGAGGACCCAAACTCTAATGTTTCTTATTGTAACTTCTGAGTAAAACAAACAAATAAATCAAAACTTTCAACAACGGATCTCTTGGTTCTGGCATCGATGAAGAACGCAGCAAAATGCGATAAGTAATGTGAATTGCAGAATTCAGTGAATCATCGAATCTTTGAACGCACATTGCGCCGCTGGTATTCCGGCGGGCATGCCTGTTCGAGCGTCATTTCAACCCTCAAGCCCCCGGGTTTGGTGTTGGGGATCGGCTCTGCCCTTCTGGGCGGCGCCGCCCCCG
>lov12_37_1
TGATACGTCTCTTGGTCATTTAGAGGAAGTAAAAGTCGTAACAAGGTCTCCGTAGGTGAACCTGCGGAGGGATCATTACAAGAACGCCCGGGCTTCGGCCTGGTTATTCATAACCCTTTGTTGTCCGACTCTGTTGCCTCCGGGGCGACCCTGCCTTCGGGCGGGGGCTCCGGGTGGACACTTCAAACTCTTGCGTAACTTTGCAGTCTGAGTAAACTTAATTAATAAATTAAAACTTTTAACAACGGATCCCTTGGTTCTGGCATCGATGAAGAACGCAGCGAAATGCGATAAGTAATGTGAGTTGCAGAATTCAGTGAATCATCGAATCTTTGAACGCACATTGCGCCCCCTGGTATTCCATGGGGCATGCCTGTTCGAGCGTCATTTGTCTCTCAAGCTGTGCTTGGTGTTGGATGTTTGTCCATTCTCTTGTGCCTGGACTCATCTC
>lov12_38_14
TGATACGTCTTCCTCCGCTTATTGATATGCTTAAGTTCAGCGGGTATTCCTACCTGATCCGAGGTCAACCTTAGAGATTGGGGGGTTTTACGGCAAGAGCCCGCCGCACGACCATAGCGATGTAGAGTTACTACGCTCGGTGTGACTAGCGAGCCCGCCACTGTTTTTGAGGGACCGCGGGCAGCCGCGGATCCCCAACGCAAGCAGAGCTTGATGGTTGAAATGACGCTCGAACAGGCATGCTCGCCAGAATACTGGCGAGCGCAATGTGCGTTCAAAGATTCGATGATTCACTGAATTCTGCAATTCACATTACTTATCGCATTTCGCTGCGTTCTTCATCGATGCCAGAACCAAGAGATCCGTTGTTGAAAGTTTTGACTTATTTAAAAGTTTACTCAGAGAGACATAAAATATCAAGAGTTTGGTTTCGGCACTCCGGCGGGCAGCC
>lov12_39_4
TGATACGTCTTCCTCCGCTTATTGATATGCTTAAGTTCAGCGGGTATCCCTACCTGATCCGAGGTCAACCTGAAAAATAAAAGGTTTAACGGCAATGAGATCTCACCAAGCTTATAAGACGTTTTGATTTAACTCTACTACGCCCGAAGTTGGAGAAACCCCGCCGAGGTCTTCGAGGCACGCCCGCCTTTCGACGGACGATGCCCAATACCAAGCGGTGCTTGAGTGGTGTAATGACGCTCGAACAGGCATGCCCCTCGGAATACCAAGGGGCGCAATGTGCGTTCAAAGATTCGATGATTCACTGAATTCTGCAATTCACATTACTTATCGCATTTCGCTGCGTTCTTCATCGATGCGAGAACCAAGAGATCCGTTGTTGAAAGTTTTTAATTTAATTAAAATTTTATACTTCAGACGACTGGTTTAATACAAGAGTTTGGTTGGACTC
>lov12_40_3
TGATACGTCTCTTGGTCATTTAGAGGAAGTAAAAGTCATAACAAGGTTTCCGTAGGTGAACCTGCGGAAGGATCATTAATAATGCCCTCTGGCTTCGGTCAGCTGGGTTCAATGTGTGTCATCTCTTCGGAGATGGCCATCCACACACACCGTGAACTGTGACTTCGGTCATCACAAACTTTTAGTAATGAATGTAAAAATCATAACAAAATAAAACTTTTAACAACGGATCTCTTGGCTCTCGCATCGATGAAGAACGCAGCGAAATGCGATAAGTAATGTGAATTGCAGAATTCAGTGAATCACCGAATCTTTGAACGCACCTTGCGCCCTTTGG
>lov12_41_11
TGATACGTCTCTTGGTCATTTAGAGGAAGTAAAAGTCATAACAAGGTTTCCGTAGGTGAACCTGCGGAAGGATCATTGTCGAAACTTGCCTAGCAGAACGACCTGCGAACCCGTGGCATGACATGCTGGGCTCGGGGGGCACCCGCCTCTCTCGTCCTCGCGGGCCGTGGAGGGACGCACCCGCGCCCTACGCGGCTCGCAAACGAACCCCGGCGCGAGAAGCGCCAAGGAAATTGAGTACTAGGAGCGCGCCCCCGTAGCCTCGGCGACTGTCGCCACGACGAGCGGTGGTTGAGAGACCCTCGGACGCTGTCGTGCGCGCGCCCGTCGCCCCCGGGATCTCCTGGACCCTCAGGCATCGACCTTCTAGGATGCTCTCGTTGCGACCCCAGGTCAGGCGGGACTACCCGCTGAGTTTAAGCATATCAATAAGCGGAGGAAGACGTATCAC
>lov12_42_17
TGATACGTCTCTTGGTCATTTAGAGGAAGTAAAAGTCGTAACAAGGTCTCCGTAGGTGAACCTGCGGAGGGATCATTACACAAATATGAAGGCGGGCTGGAACCTCTCGGGGTTACAGCCTTGCTGAATTATTCACCCTTGTCTTTTGCGTACTTCTTGTTTCCTTGGTGGGTTCGCCCACCACTAGGACAAACATAAACCTTTTGTAATTGCAATCAGCGTCAGTAACAAATTAATAATTACAACTTTCAACAACGGATCTCTTGGTTCTGGCATCGATGAAGAACGCAGCGAAATGCGATAAGTAGTGTGAATTGCAGAATTCAGTGAATCATCGAATCTTTGAACGCACATTGCGCCCTTTGGTATTCCAAAGGGCATGCCTGTTCGAGCGTCATTTGTACCCTCAAGCTTTGCTTGGTGTTGGGCGTCTTGTCTCTAGCTTTGCTGG
>lov12_43_1
TGATACGTCTTCCTCCGCTTATTGATATGCTTAAGTTCAGCGGGTATCCCTACCTGATCCGAGGTCATCCAAAAATTGGGGTTCTGGCGGGTGCCGTCGCCGCCCTGTCGCGAGATACATGACTACGCGGAGAGCACAACAGCACCGCCACTGCGTTTAGGGGCCGCCGAGCCAGCGAGCCCCAAGACCAAGCCAGGCTTGAGGGGTGTTCTGACGCTCGAACAGGCATGCCCCTCGGAATGCCGGGGGGCGCAATGTGCGTTCAAAGACTCGATGGTTCACGGGATTCTGCAATTCACACCAAGTATCGCATTTCGCTACGTTCTTCATCGATGCGAGAGCCGAGATATCCGTTGCCGAGAGTCGTTTAGATTATCACCAGAAGAAGGCGCGCCCCGACGCCGAGGCTACGGGGGCGCGCGTCCTAG
>lov12_44_78
TGATACGTCTCTTGGTCATTTAGAGGAAGTAAAAGTCGTAACAAGGTTTCCGTAGGTGAACCTGCGGAAGGATCATTAAAGAGTAAGGGTCTCTGGCCCGAACCTCCAACCCTCTGTTGTTATAACTACTTCGTTGCTTTGGCGGGACCGCAAAGGTTCTCCCGAGCGCGCCGGTCTCCGGACAGGCGAGCGCCCGCCAGAGTCTAACCAAACTCTTGTTTTTAAACCAGTCGTCTGAGTATAAAATTTTAATTAAATTAAAACTTTCAACAACGGATCTCTTGGTTCTCGCATCGATGAAGAACGCAGCGAAATGCGATAAGTAATGTGAATTGCAGAATTCAGTGAATCATCGAATCTTTGAACGCACATTGCGCCCCTTGGTATTCCGAGGGGCATGCCTGTTCGAGCGTCATTACACCACTCAAGCACCGCTTGGTATTGGGCATCG
>lov12_45_4
TGATACGTCTTCCTCTGCTTATTGATATGCTTAAGTTCAGCGGGTATCCCTACCTGATCCGAGGTCAAAGACGGTAAATGTGCTTGTTGGACGCGAACCGGAGCCCCTCAAGAAGCGCAATGTGCTGCGCGAGAGGAGGCAAGGACCGCTGCCAATGAATTTGGGGCGAGTCCACGCGCGGAGGCGGGACAGACGCCCAACACCAAGCAGAGCTTGAGGGTGTAGATGACGCTCGAACAGGCATGCCCCACGGAATACCGAGGGGCGCAATGTGCGTTCAAAGATTCGATGATTCACTGAATTCTGCAATTCACACTACTTATCGCATTTCGCTGCGTTCTTCATCGATGCCAGAGCCAAGAGATCCATTGTTGAAAGTTGTAACGATTGTTTGTTTCGGAACAGGTAATGCTAGATGCAAAAAGGTTTATCGGTTCC
>lov12_46_1
TGATACGTCTCTTGGTCATTTAGAGGAAGTAAAAGTCATAACAAGGTTTCCGTAGGTGAACCTGCGGAAGGATCATTGTCGAAACTTGCCTAGCAGAACGGCCTGCGAACCCGTGGCATGACATGCTGGGCTCGGGGGGCACCCGCCTCTCTCGTCCTCGCGGGCCGTGGAGGGACGCACCCGCGCCCTACGCGGCTCGCAAACGAACCCCGGCGCGAGAAGCGCCAAGGAAATTGAGTACTAGGAGCGCGCCCCCGTAGCCTCGGCGACTGTCGCCACGACGAGCGGTGGTTGAGAGACCCTCGGACACTGTCGTGCGCGCGCCCGTCGCCCCCGGGATCTCCCGGACCCTCGGGCATCGACCTTCTAGGATGCCCTCGTTGCGACCCCAGGTCCAGGCGGGACTACCCGGCTGAGTTTAAGCATATCAATAAGCGGAGGAAGACGTATC
>lov12_47_1
TGATACGTCTTCCTCCGCTTATTGATATGCTTAAGTTCAGCGGGTATTCCTACCTGATCCGAGGTCAACATTCAGAAGTTGGGGTTTAACGGCGTGGCCGCGACGATTACCAGTAACGAGGGTTTTACTACTACGCTATGGAAGCTCGACGTGACCGCCAATCAATTTGGGGAACGCGATTTGACTCGCGAGTCCCAACACCAAGCTGGGCTTGAGGGTTGAAATGACGCTCGAACAGGCATGCCCGCCAGAATACTGGCGGGCGCAATGTGCGTTCAAAGATTCGATGATTCACTGAATTCTGCAATTCACATTACTTATCGCATTTTGCTGCGTTCTTCATCGATGCCAGAACCAAGAGATCCGTTGTTGAAAGTTTCGATTTATTTATGGTTTTACTCAGAAGTTACATAAAGAAACAGAGTTTAGGGGTCCTCTGGCGGGCCGTCCC
>lov12_48_9
TGATACGTCTCTTGGTCATTTAGAGGAAGTAAAAGTCGTAACAAGGTCTCCGTTGGTGAACCAGCGGAGGGATCATTACAGAGTTGCAAAACTCCCACAAACCATCGCGAATCTTACCCGTACGGTTGCCTCGGCGCTGGCGGTCCGGAAGGCCCTCGGGCCCCCGGATCCTCGGGTCTCCCGCTCGCGGGAGGCTGCCCGCCGGAGTGCCGAAACCAAACTCTTGATATTTTATGTCTCTCTGAGTAAACTTTTAAATAAGTCAAAACTTTCAACAACGGATCTCTTGGTTCTGGCATCGATGAAGAACGCAGCGAAATGCGATAAGTAATGTGAATTACAGAATTCAGTGAATCATCGAACCTTTGAACGCACATTGCGCTCGCCAGTATTCTGGCGAGCATGCCTGTTCGAGCGTCATTTCAACCATCAAGCTCTGCTTGCGTTGGGG
>lov12_49_1
TGATACGTCTTCCTCCGCTTATTGATATGCTTAAGTTCAGCGGGTATCCCTACCTGATCCGAGGTCAACCTTAGAAATGGGGTTGTTTTACGGCGTAGCCTCCCGAACACCCTTTAGCGAATAGTTTCCACAACGCTTAGGGGACAGAAGACCCAGCCGGTCGATTTGAGGCACGCGGTGGACCGCGTTGCCCAATACCAAGCGAGGCTTGAGTGGTGAAATGACGCTCGAACAGGCATGCCCCCCGGAATACCAGGGGGCGCAATGTGCGTTCAAAGATTCGATGATTCACTGAATTCTGCAATTCACATTACTTATCGCATTTCGCTGCGTTCTTCATCGATGCCAGAACCAAGAGATCTGTTGTTAAAAGTTGTAATAATTAAGTTTCTTAGACGCTAATTGAATGTTCAAGTATGTTAG
>lov12_50_8
TGATACGTCTTCCTCCGCTTATTGATATGCTTAAGTTCAGCGGGTATCCCTACCTGATCCGAGGTCAACCTTTAAAAATTGGGGGTTGTTGGCGACCGTCCGAAAGATAACAATAAGCTCTTAGTAATTACTACGCTTAGTACCTTCCGGCGATGCCACTGATTTTGAGGGCCGCGGAACCGCGTGCCCCAACACCATGCCAGGCATGATTGGTCTAAATGACGCTCGAACAGGCATGCCCCGCGGAATACCACGGGGCGCAATGTGCGTTCAAAGATTCGATGATTCACTGAATTCTGCAATTCACATTACTTATCGCATTTCGCTGCGTTCTTCATCGATGCCAGAACCAAGAGATCCGTTGTTGAAAGTTTTAACTATTATATAGTACTCAGACATCACTAATATTCAG
>lov12_51_9
TGATACGTCTCTTGGTCATTTAGAGGAAGTAAAAGTCGTAACAAGGTCTCCGTTGGTGAACCAGCGGAGGGATCATTACCGAGTTTACAACTCCCAAACCCCTGTGAACATACCAATTGTTGCCTCGGCGGATCAGCCCGCTCCCGGTAAAACGGGACGGCCCGCCAGAGGACCCCTAAACTCTGTTTCTATATGTAACTTCTGAGTAAAACCATAAATAAATCAAAACTTTCAACAACGGATCTCTTGGTTCTGGCATCGATGAAGAACGCAGCAAAATGCGATAAGTAATGTGAATTGCAGAATTCAGTGAATCATCGAATCTTTGAACGCACATTGCGCCCGCCAGTATTCTGGCGGGCATGCCTGTTCGAGCGTCATTTCAACCCTCAAGCCCAGCTTGGTGTTGGGACTCGCGAGTCAAATCGCGTTCCCCAAATTGATTGGCGGT
>lov12_52_15
TGATACGTCTTCCTCCGCTTATTGATATGCTTAAGTTCAGCGGGTATCCCTACCTAATCCAAGGTCAAGAGTAAAAATTCTTGTGGGTTGCAAGTATCTAAGCTACAAGTGCAAAATGTGCTGCACTAGTAAACCAAAACACTAGCTGCCAATTGCTTTGAGATGAGTCCAGGCACAAGAGAATGGACAAACATCCAACACCAAGCACAGCTTAAGAGACAAATGACGCTCGAACAGGCATGCCCCATGGAATACCAAGGGGCGCAATGTGCGTTCAAAGATTCGATAATTCACTGAATTCTGCAATTCACACTACTTATCGCATTTCGCTGCGTTCTTCATCGATGCCAGAACCAAGAGATCCGTTGTTGAAAGTTATAATAATTAAGTTTCTCAGACGCTGATTGAATTGTTCAAGTATGTTAGAGATGTCCAGCCAGCGGA
>lov12_53_2
TGATACGTCTTCCTCCGCTTATTGATATGCTTAAACTCAGCGGGTAGTCCCGCCTGACCTGGGGTCGCAACGAGAGCATCCTAGAAGGTCGATGCCTGAGGGTCCAGGAGATCCCGGGGGCGACGGGCGCGCGCACGACAGTGTCCGAGGGTCTCTCAACCACCGCTCGTCGTGGCGACAGTCGCCGAGGCTACGGGGGCGCGCTCCTAGTACTCAATTTCCTTGGCGCTTCTCGCGCCGGGGTTCGTTTGCGAGCCGCGCAGGGCGCGGGTGCGTCCCTCCACGGCCCGCGAGGACGCGAGGGGCGGGTGCCCCCGAGCCCAGCATGTCATGCCACGGGTTCGCGGGTCGTTCTGCTAGGCAGGTTTCGACAATGATCCTTCCGCAGGTTCACCTACGGAAACCTTGTTACGACTTTTACTTCCTCTAAATGACCAAGAGACGTATCAC
>lov12_54_17
TGATACGTCTTCCTCCGCTTATTGATATGCTTAAGTTCAGCGGGTAGCCCTACCTGATTTGAGGCCAGATCATGAGTTATGTGGGGTTATTAGCCACCCGAAAGGATGAAACGTATTACATCCAAGGTGCTTATTCTTTTAAGGCGAGCCTTTGGCAAGGCAACACCCAATACACTACCACTCAGGCAAAAACCCAAGTGGAGTGAGGTTTCATGACACTCAAACAGGCATGCCCTTCGGAATACCAAAGGGCGCAAGGTGCGTTCAAAGATTCGATGATTCACTGAATTCTGCAATTCACATTACTTATCGCATTTCGCTGCGTTCTTCATCGATGCGAGAGCCAAGAGATCCGTTGTTAAAAGTTTTATTTTGTTATGATTTTTACATTCATTACTAAAAGTTTGTGATGACCGAAGTCACAGTTCACGGTGTGTGTGGATGGCCATCT
>lov12_55_14
TGATACGTCTTCCTCCGCTTATTGATATGCTTAAGTTCAGCGGGTATTCCTACCTGATCCGAGGTCAACATTCAGAAGTTGGGGTTTAACGGCGTGGCCGCGACGATTACCAGTAACGAGGGTTTTACTACTACGCTATGGAAGCTCGACGTGACCGCCAATCAATTTGGGGAACGCGATTTGACTCGCGAGTCCCAACACCAAGCTGGGCTTGAGGGTTGAAATGACGCTCGAACAGGCATGCCCGCCAGAATACTGGCGGGCGCAATGTGCGTTCAAAGATTCGATGATTCACTGAATTCTGCAATTCACATTACTTATCGCATTTTGCTGCGTTCTTCATCGATGCCAGAACCAAGAGATCCGTTGTTGAAAGTTTTTGATTTATTTATGGTTTTACTCAGAAGTTACATATAGAAACAGAGTTTAGGGTCC
>lov12_57_2
TGATACGTCTTCCTCCGCTTATTGATATGCTTAAGTTCAGCGGGTATCCCTACCTGATCCGAGGTCAAGAGTTAAAAAAGTCTTGATGGATGCCACCGTATTGCTAACAAAGCGCGTTTTGTGCTGCGCTCCGAAATCTATACGCCGGCTGCCAATTGCTTTAAGGCGAGTCCACGCACAGAGGCGGGACAAACACCCAACACCAAGCAGAGCTTGAAGGTACAAATGACGCTCGAACAGGCATGCCCCATGGAATACCAAGGGGCGCAATGTGCGTTCAAAGATTCGATGATTCACTGAATTCTGCAATTCACACTACTTATCGCATTTCGCTGCGTTCTTCATCGATGCCAGAACCAAGAGATCCGTTGTTGAAAGTTGTAAATTATTTAAGTTTTCAG
>lov12_58_3
TGATACGTCTCTTGGTCATTTAGAGGAAGTAAAAATCGTAACAAGGTTTCCGTAGGTGAACCTGCGGAAGGATCATTACCGAGAGTTGTAGGCTTCTGTCTACCATCTCTTACCCATGTCTTTTGCGTACTATACGTTTCCTCGGCAGGTCCGCCTGCCGTTAGGACAAACTTAAACCATTTGCAGTTGCAGTCAGCGTCTGAAAAACTTAATAATTACAACTTTCAACAACGGATCTCTTGGTTCTGGCATCGATGAAGAACGCAGCGAAATGCGATAAGTAGTGTGAATTGCAGAATTCAGTGAATCATCGAATCTTTGAACGCACATTGCGCCCCTTGGTATTCCATGGGGCATGCCTGTTCGAGCGTCATTTGTACCTTCAAGCTCTGCTTGGTGTTGGGTGTTTGTCCCGCCTCTGTGCGTGG
>lov12_59_2
TGATACGTCTTCCTCCGCTTATTGATATGCTTAAGTTCAGCGGGTAGTCCTACCTGATTTGAGGTCTGATGTAAAGGGTGTTTCCCGGAGGAGATTTGTAGCTCTGCCAGCAAACTCCACGCCGGTCAAGACAGAGAGCACTGCAAACGAAACAATTATTACGCTTGTGGTGATCACCGTCCGGTCATTGCTGACGTTCGACGCAGAGGGGCCCCGAGGGACCGCTGCCAATAGATCGCTAATCCATTTAAAGCGATTGTGTCAGACACAAAGGCTCAAAGACCAGTCTTGCTTTGAATAAACAAAGAAGAGTGAGAGATTCAAGACACTCAAACAGGCATACCC
>lov12_60_1
TGATACGTCTCTTGGTCATTTAGAGGAAGTAAAAGTCGTAACAAGGTTTCCGTAGGTAAACCTGCAGAAGGATCATTATTTTAGTAGCTTGCTACAGCTCAGGGGTTCTATCAGACTGTATAGTAATGCTACTGATAAGCAGCATGAACCTCGAACCCAACCCTTGTTTTTTGTGTACCTATGTTTCCTCAGCGGATTATATCCGCTGGCTAGACATCTCTAACATACTTGAACATTCTATCAGCGTCTGAGAAACTTAATTATTACAACTTTCAACAACAGATCTCTTAGTTCTGGCATCGATGAAGAACGCAGCGAAATGCGATAAGTAG
>lov12_61_1
TGATACGTCTCTTGGTCATTTAGAGGAAGTAAAAGTCGTAACAAGGTTTCCGTAGGTGAACCTGCGGAAGGATCATTACCTAGAGTTTGTAGACTTCGGTCTGCTACCTCTTACCCATGTCTTTTGAGTACCTTCGTTTCCTCGGCGGGTCCGCCCGCCGATTGGACAACATTCAAACCCTTTGCAGTTGCAATCAGCGTCTGAAAAAACATAATAGTTACAACTTTCAACAACGGATCTCTTGGTTCTGGCATCGATGAAGAACGCAGCGAAATGCGATAAGTAGTGTGAATTGCAGAATTCAGTGAATCATCGAATCTTTGAACGCACATTGCGCCCCCCGGCATTCCGAGGGGCATGCCTGTTCGAGCGTCAGAACACCCCTCAAGCCTGGCTTGGTCTTGGGACTCGCCGGCTCGGCGGCCCCTAAACGCAGTGGCGGTGCTGTTG
>lov12_62_1
TGATACGTCTTCCTCCGCTTATTGATATGCTTAAGTTCAGCGGGTATCCCTACCTGATCCGAGGTCAACCTTTAAAAATTGGGGGTTGTTGGCGACCGTCCGAAAGATAACAATAAGCTCTTAGTAATTACTACGCTTAGTACCTTCCGGCGATGCCACTGATTTTGAGGGCCGCGGAACCGCGTGCCCCAACACCATGCCAGGCATGATTGGTCTAAATGACGCTCGAACAGGCATGCCCCGCGGAATACCACGGGGCGCAATGTGCGTTCAAAGATTCGATGATTCACTGAATTCTGCAATTCACATTACTTATCGCATTTCGCTGCGTTCTTCATCGATGCCAGAACCAAGAGATCCGTTGTTGAAAGTTTTAACTATTATATAGTTCTCAGACATCACTAATATTCAGAGTTTGGTCCTCTGGCGGGCACACACGAGCCGGAGCCCG
>lov12_63_1
TGATACGTCTTCCTCCGCTTATTGATATGCTTAAGTTCAGCGGGTATCCCTACCTGATCCGAGGTCAACCTGAAAAATATAAAAGGTTTAACGGCAATGAGATCTCACCAAGCTTATAAGACGTTTTGATTTAACTCTACTACGCCCGAAGTTGGAGAAACCCCGCCGAGGTCTTCGAGGCACGCCCGCCTTTACGGCGGACGATGCCCAATACCAAGCGGTGCTTGAGTGGTGTAATGACGCTCGAACAGGCATGCCCCTGGAATACCAAGGGGCCAATGTGCGTTCAAAGATTCGATGATTCACTGAATTCTGCAATTCACACTACTTATCGCATTTCGCTGCGTTCTTCATCGATGCCAGAACCAAGAGATCCGTTGTTGAAAGTTGTAACTATTATGTGTTTTCAGACGCTGATTGCAACTGCAAAGGGTTTGAATGATGTCCAATC
>lov12_64_1
TGATACGTCTTCCTCCGCTTATTGATATGCTTAAGTTTAGCGGGTATCCCTACCTGATCCGAGGTCAAGAGTAAAATTCTTGTGGGTTGCAAGTATCTAAGCTACAGGTGCAAAATGTGCTGCACTAGTAAACCAAAACACTGGCTGCCAATTGCTTTGAGATGAGTCCAGGCACAAGAGAATGGACAAACATCTAACACCAAGCACAGCTTGAGAGACAAATGACGCTCGAATAGGCATGCCCCATGGAATACCAAGGGGCGCAATGTGCGTTTAAAGATTTGATGATTCACTGAATTCTGCAATTTACACTGCTTATCGCATTTCGCTGCGTTCTTTATCGATGCCAGAACCAAGAGATCTGTTGTTGAAAGTTGTAATAATTAAGTTTCTCAGACACTGATTGAATGTTCAAGTATGTTAGAGATGTCCAGCCAGCGG
>lov12_65_5
TGATACGTCTCTTGGTCATTTAGAGGAAGTAAAAGTCGTAACAAGGTTTCCGTAGGTGAACCTGCGGAAGGATCATTATTTTAGTAGCTTGCTACAGCTCAGGGGTTCTATCAGACTGTATAGTAATGCTACTAATGAGCAGCATGAACCTCGAACCCAACCCTTGTTTTTTGTGTACCTATGTTTCCTCAGCGGATCATATCCGCTGGCTGGACATCTCTAACATACTTGAACATTCAATCAGCGTCTGAGAAACTTAATTATTACAACTTTCAACAACAGATCTCTTGGTTCTGGCATCGATAAAGAACGCAGCGAAATGCGATAAGTAGTGTAAATTGCAGAATTCAGTGAATCATCAAATCTTTGAACGCACATTGCGCCCCTTGGTATTCCATGGGGCATGCCTATTCGAGCGTCATTTGTCTCTCAAGCTGTGCTTGGTGTTAG
>lov12_66_1
TGATACGTCTCTTGGTCATTTAGAGGAAGTAAAAGTCGTAACAAGGTTTCCGTAGGTGAACCTGCGGAAGGATCATTAGTGAATAATAGGGTGTCTAATTTAACTTAGAACCCGACCTTCTCACATCTAACCCTGTGCATCTGTATTAATGGCGAGCAATCTTCGGATTGTGAGCCTTCACTTTATAAACACTAGTCTATGAATGTATTTAATTTATAACAAATAAAAACTTTCAACAACGGATCTCTTGGCTCTCGCATCGAAGAAGAACGCAGCGAAATGCGATACGTAATGTGAATTGCAGAATTCAGTGAATCATCGAATCTTTGAACGCATCTTGCGCTCTCTGGTATTCCGGAGAGCATGTCTGTTTGAGTGTCATGAATTCTTCACCCAATTGTTTATTAAAAGCAGTTGGTGTTTGGATTCTGAGCGCTGCTGGCTTCGGCCT
>lov12_67_2
TGATACGTCTCTTGGTCATTTAGAGGAAGTAAAAGTCGTAACAAGGTTTCCGTAGGTGAACCTGCGGAAGGATCATTAGTGAATAATAGGGTGTCTAATTTAACTTAGAACCCGACCTTCTCACATCTAACCCTGTGCATCTGTATTAATGGCGAGCAATCTTCGGATTGTGAGCCTTCACTTTATAAACACTAGTCTATGAATGTATTTAATTTATAACAAATAAAACTTTCAACAACGGATCTCTTGGCTCTCGCATCGATGAAGAACGCAGCGAAATGCGATACGTAATGTGAATTGCAGAATTCAGTGAATCATCGAATCTTTGAACGCATCTTGCGCTCTCTGGTATTCCGGAGAGCATGTCTGTTTGAGTGTCATGAATTCTTCAACCCAATTGTTTATTAAAAGC
>lov12_68_1
TGATACGTCTCTTGGTCATTTAGAGGAAGTAAAAGTCGTAACAAGGTTTCCGTAGGTGAACCTGCGGAAGGATCATTATTTTAGTAGCTTGCTACAGCTCAGGGGTTCTATCAGACTGTATAGTAATGCTACTGATGAGCAGCATGAACCTCGAACCCAACCCTTGTTTTTTGTGTACCTATGTTTCCTCAGCGGATCATATCCGCTGGCTGGACATCTCTAACATACTTGAACATTCAATCAGCGTCTGAGAAACTTAATTATTACAACTTTCAACGACGGATCTCTTGGTTCTAGCATCGATGAAGAACGCAGCGAAATGCGATAAGTAGTGTGAATTGCAGAATTCAGTGAATCATCGAATCTTTGAACGCACATTGCGCCCCTCGGTATTCCGTGGGGCATGCCTGTTCGAGCGTCATCTACCACCCTCAAGCTCTGCTTGGTGTTG
>lov12_69_3
TGATACGTCTTCCTCCGCTTATTGATATGCTTAAACTCAGCGGGTAGTCCTGCCTAACTTGGGGTCGCAATGAGAGCATCCTAGAAAGTGTCTAAGGGTCCAGGAGATCTCGGGGGCGACAGGCGCGCGCTCGGCCGTGTCTGAGGGTCTCTCAACCACCACTCGTCATGGCGACCATTGCTAAGGACTTGATTTTTGGCCATCCACAAGTGGAAGCGCGCGGGAGACCAGTATCCGCCCCCGCCCTCATGAGCCGAGGGGAGAGGGGGTGATGATACGTGACACCCAGGCAGACATGCCCTCGACCAAAAGGCCTCGGCGCAACTTGCGTTCAAAGACTCGATGGTTCACGGGGATTCTGCAATTCATACCAAGTATCACATTTCCCTACGTTCTTCATCGATGCAAGAGTCG
>lov12_70_1
TGATACGTCTTCCTCCGCTTATTGATATGCTTAAGTTCAGCGGGTATCCCTACCTGATCCGAGGTCAACCTGTAAAAAATAAAGGTTTCAGTCGGCAGAAGTCCTCTCCATTGACAGACGTTAATTGAATAAATTCTACTACGCCTAAAGCCGGTGAGGCCTCGCCGAGGTCTTTAAGGCGCGCCCAACTAAGGACGACGCCCAATACCAAGCATAGCTTGAGTGGTGTAATGACGCTCGAACAGGCATGCCCCTCGGAATACCAAGGGGCGCAATGTGCGTTCAAAGATTCGATGATTCACTGAATTCTGCAATTCACATTACTTATCGCATTTCGCTGCGTTCTTCATCGATGCGAGAACCAAGAGATCCGTTGTTGAAAGTTTTGATTTATTCAAAATTTTAACTCAGACGACCGGTTTAATAACAAGAGTTTGGTTTAACTCTGGCG
>lov12_71_4
TGATACGTCTTCCTCCGCTTATTGATATGCTTAAGTTCAGCGGGTAGTCCTACCTGATTTGAGGCCAGATGTCAAAGTTACACAATGAGTAACATCCGAAGATGCACTTAAAGTGATGGTTTAGTTAGCAGACAATAGTCTAGGTCCTGGCCATCCGAAGATGTCCTCAGCAAAATACTTATTATGCCAAGTCAAACCGGTCATAGAGACAGATCTAGCTAATACTTTTAAGATGAGTCGGCTTATCACCGGCAAACATCCAAATCCAAACTCAAGCATGGATCGAAATCCAAAACTTGGGTTTGAGAGTTTCATGACACTCAAACAGGCATGCTCCTCGGAATACCAAGGAGCGCAAGGTGCGTTCAAAGATTCGATGATTCACTGAATTCTGCAATTCACATTACTTA
>lov12_72_4
TGATACGTCTTCCTCCGCTTATTGATATGCTTAAGTTTAGCGGGTATCCCTACCTGATCCGAGGTCAAGAGTAAAAATTCTTGTGGGTTGCAAGTATCTAAGCTACAAGTGCAAAATGTGCTGCACTAGTAAACCAAAACACTGGCTGCCAATTGCTTTGAGATGAGTCCAGGCACAAGAGAATGGACAAACATCTAACACCAAGCACAGCTTGAGAGACAAATGACGCTCGAATAGGCATGCCCCATGGAATACCAAGGGGCGCAATGTGCGTTCAAAGATTTGATGATTCACTGAATTCTGCAATTTACACTACTTATCGCATTTCGCTGCGTTCTTTATCGATGCCAGAACCAAGAGATCTGTTGTTGAAAGTTGTAAATAATTAAAGTTTCTCAGACGCTGATTGAATGTTAAGTATGTTAGAGATGTCCAGCCAGCGG
>lov12_73_6
TGATACGTCTTCCTCCGCTTATTGATATGCTTAAGTTCAGCGGGTATCCCTACCTGATCCAAGGTCAAGAGTAAAAATTCTTGTAGGTTGCAAGTATCTAAGCTACAAGTGCAAAATGTGCTGCACTAGTAAACCAAAACACTGGCTGCCAATTGCTTTGAGATAAGTCCAGGCACAAGAGAATAGACAAACATCCAACACCAAGCACAGCTTAAGAGACAAATGACGCTCAAACAGGCATGCCCCATAGAATACCAAGGGGCGCAATGTGCGTTCAAAGATTCGATGATTCACTAAATTCTACAATTCACACTACTTATCGCATTTCGCTGCGTTCTTCATCAATGCCAGAACCAAGAGATCCGTTGTTAAAAGTTGTAATAATTAAGTTTCTCAGACGCTAATTGAATGTTCAAGTATATTAGAGATGTCCAGCCAGCGGATATGA
>lov12_74_2
TGATACGTCTCTTGGTCATTTAGAGGAAGTAAAGGTCGTAACAAGGTTTCCGTAGGTGAACCTGCGGAAGGATCATTATTGAATTCAAATCATCTGTGGCTTCGGTCCGGATGTGCCAACAGGTAACACTGTTGGTAATTCTATCCATAACACCTGTGAGCTGTTGGATGCTTGTATCCACTTTTTATACTAAACATTATTGTAACAAATGTAGTCTTATTATAACTAATAAAACTTTTAACAACGGATCTCTTGGCTCTCGCATCGATGAAGAACGCAGCGAAATGCGATAAGTAATGTGAATTGCAGAATTCAGTGAATCATCGAATCTTTGAACGCACCTTGCGCTTCCTTGGTATTCCGAGGAGCATGCCTGTTTGAGTGTCATGAAACTCTCAAACCCAAGTTTTGGATTTCGATCCATGCTTGAGTTTGGATTTGGATTGTTTGC
>lov12_75_1
TGATACGTCTCTTGGTCATTTAGAGGAAGTAAAAGTCGTAACAAGGTTTCCGTAGGTGAACCTGCGGAAGGATCATTAGTGAATATTAGCGCATCTACTTGTAGAGCGTGACCTCCACTTTCTAACTCTGTGCATTTATTGGCGGAAGAGACTTGAGCAATCGAGTCTTCTTCTCGCGGCTCATTTTATAACACTAGTTAAAGTATGTAACGAAATATCGAAACAAAAAAAACTTTCAACAACGGATCTCTTGGCTTGCTCATCGATGAAGAACGCAGCGAAATGTGATAAGTAATGTGAATTGCAGAATTCAGTGAATCATCGAATCTTTGAACGCACCTTGCGCTCCCTGGTATTCCGGGGAGCATGTCTGTTTGAGTGTCATGAACTCTTCAACCCTCCAGTTTCTTGTAGACTGATAGGTGTTTGGATTTTGAGCGTTGCTGGTCTT
>lov12_76_6
TGATACGTCTCTTGGTCATTTAGAGGAAGTAAAAGTCGTAACAAGGTTTCCGTAGGTGAACCTGCGGAAGGATCATTAAAGAGTTAGGGTCCTAGTGGCCCAACCTCCAACCCTCTGTTGTTAAAACTACCTTGTTGCTTTGGCGGGACCGTTCGGTCTCCGAGCGCGTTAACCCTCGGGTTGGCGAGCGCCCGCCAGAGTCCAACCAAACTCTTGTATTAAACCAGTCGTCTGAGTATAAAATTTTAATTAAATTAAAACTTTCAACAACGGATCTCTTGGTTCTCGCATCGATGAAGAACGCAGCGAAATGCGATAAGTAATGTGAATTGCAGAATTCAGTGAATCATCGAATCTTTGAACGCACATTGCGCCCCTTGGTATTCCGAGGGGCATGCCTGTTCGAGCGTCATTACACCACTCAAGCACCGCTTGGTATTGGGCATCGTCC
>lov12_77_3
TGATACGTCTTCCTCCGCTTATTGATATGCTTAAGTTCAGCGGGTAATCCTGCCTGATCTGAGGTCTAATCTAAAGTTGACTAAAGTAGTTGGAAGCTTCTACTGAGATCTCATTCGGCCACACTACAAGAGCGTGTCCTCAGCGAATAGTCTATTACACTGAGTCAATCCGAGTTCGAATTAGAGATGCTAATATATTACGAACGAGCTCGATCCGAAGACCAGCAACGC
>lov12_78_1
TGATACGTCTCTTGGTCATTTAGAGGAAGTAAAAGTCGTAACAAGGTCTCCGTAGGTGAACCTGCGGAGGGATCATTACACAAATATGAAGCCGGACTGGGATAGGGCCTCGCTGCCTTGCCCGTCTGGCGCCATATTCACCCATGCCTTTTTGCGTACTACTTGTTTCCTTGGCGGGTCCGCCCGCCAATTGGACCTTATTCAAACCTTTTTTTCAGTTGCAATCAGCGTCAGCAAAACAAATGTAATCAATTACAACTTTCAACAACGGATCTCTTGGTTCTGGCATCGATGAAGAACGCAGCGTAATGCGATAAGTAGTGTGAATTGCAGAATTCAGTGAATCATCGAATCTTTGAACGCACATTGCGCCCTTTGGATTCCAAAGGGCATGCCTGTTCGAGCGTCATTTGTACCC
>lov12_79_4
TGATACGTCTCTTGGTCATTTAGAGGAAGTAAAAGTCATAACAAGGTTTCCGTAGGTGAACCTGCGGAAGGATCATTAATAATGCCCTCTGGCTTCGGTCAGCTGGGTTCAATGTGTGTCATCTCTTCGGAGATGGCCATCCACACACACCGTGAACTGTGACTTCGGTCATCACAAACTTTTAGTAATGAATGTAAAAATCATAACAAAATAAAACTTTTAACAACGGATCTCTTGGCTCTCGCATGACCTGAAGAACGCAGCGAAATGCGATAAGTAATGTGAATTGCAGAATTCAGTGAATCATCGAATCTTTGAACGCACCTTGCGCCCTTTGGTATTCCGAAGGGCATGCCTGTTTGAGTGTCATGAAACCTCACTCCACTTGGGTTTTCCTGAGTGGTAGTGTATTGGGTGTTGCCTTGCCAAAGGCTCGCCTTAAAAGAATAAG
>lov12_80_1
TGATACGTCTTCCTCCGCTTATTGATATGCTTAAACTCAGCGGGTAGTCCCGCCTGACCTGGGGTCGCAACGAGGGCATCCTAGAAGGTCGATGCCCGAGGGTCCGGGAGATCCCGGGGGCGACGGGCGCGCGCACGACAGTGTCCGAGGGTCTCTCAACCACCGCTCGTCGTGGCGACCGTCGCCGAGGACTCGATTTTGGGCCAGCCGCGAGCGGGAGCGCGCGGGAGACCAGTATCCGCCCCCGCCCTCGTGAGCCGAGGGGAGTGGGGGCGACGATGCGTGACACCCAGGCAGACGTGCCCTCGACCAAGAGGCCTCGGGCGCAACTTGCGTTCAAAGACTCGATGGTTCACGGGATTCTGCAATTCACACTACTTATCGCATTTCGCTGCGTTCTTCATCGATGCCAGAACCAAGAGATCCGTTGTTGAAAGTTGTAACTATTTAT
>lov12_81_1
TGATACGTCTCTTGGTCATTTAGAGGAAGTAAAAGTCGTAACAAGGTTTCCGTAGGTGAACCTGCGGAAGGATTATTATTTTAGTAGCTTGCTACAGCTTAGGGGTTCTATCAGACTGTATAGTAATGCTACTGATGAGCAGCATGAACCTCGAACCTAACCCTTGTTTTTGTGTACCTATGTTTCCTTAGTGGATCATATCCGCTGGCTGGACATCTCTAATATACTTGAACATTCAATTAGCGTCTGTGAAACTTAATTGTTACAACTTTTAACAACGGATCTCTTGGTTCTGGCATTGATGAAGAACGCAGCGAAATGCGATAAGTAGTGTGAGTTGTAGAATTTAGTGAATCATCGAATCTTTGAACGCACATTGCGCCCCTTGGTATTCTATGGGGCATGCCTGTTGAGCGTCATTTGTCTCTTAAGCTGTGCTTGGTGTTGGATG
>lov12_82_12
TGATACGTCTTCCTCCGCTTATTGATATGCTTAAGTTTAGCGGGTATCCCTACCTAATCTAAGGTTAAGAGTAAAAATTCTTGTAGGTTGCAAGTATCTAAGCTACAAGTGCAAAATGTGCTGTACTAGTAAACCAAAACACTAGCTGCCAATTGCTTTGAGATGAGTCTAGGCACAAGAGAATAGACAAACATCTAACACTAAGCACAGCTTAAGAGACAAATAACGCTCGAACAGGCATGCCCTATAGAATACCAAGGGGCGTAATGTGCGTTCAAAGATTTGATAATTCACTGAATTCTGCAATTTACACTACTTATCGCATTTCGCTGCGTTCTTCATCGATGCCAGAACTAAGAGATCTGTTGTTGAAAGTTTGTAAATAATTAAGTTTCTCAGACGCTGATTGAATGTTCAAGTATGTTAGAGATGTCTAGCCAGCGGATATAAT
>lov12_83_2
TGATACGTCTTCCTCCGCTTATTGATATGCTTAAGTTCAGCGGGTAGTCCTACCTGATTTGAGGTCTGATGTAAAGGGTGTTTCCCGGAGGAGATTTGTAGCTCTGCCAGCAAACTCCACGCCGGTCAAGACAGAGAGCACTGCAAACGAAACACTTATTACGCTTGTGGTGATCACCGTCCGGTCATTGCTGACGTTCGACGCAGAGGGGCCCCGAGGGACCGCTGCCAATAGATCGCTAATCCATTTAAAGCGATTGTGTCAGACACAAAGGCTCAAAGACCAGTCTTGCTTTGAATAAACAAAGAAGAGTGAGAGATTCAAAGACACTCAAACAGGCATACCCTTGGAATACCAAAGGGTACAAGGTCGTTCAAAG
>lov12_84_2
TGATACGTCTCTTGGTCATTTAGAGGAAGTAAAAGTCGTAACAAGGTTTCCGTAGGTGAACCTGCGGAAGGATCATTATTGAATTCAAATCATCTGTGGCTTCGGTCCGGATGTGCCAACAGGTAACACTGTTGGTAATTCTATCCATAACACCTGTGAACTGTTGGATGCTTGCATCCACTTTTATACTAAACATTATTGTAACAAATGTAGTCTTATTATAACTAATAAAACTTTTAACAACGGATCTCTTGGCTCTCGCATCGATGAAGAACGCAGCGAAATGCGATAAGTAATGTGAATTGCAGAATTCAGTGAATCATCGAATCTTTGAACGCACCTTGCGCTCCTTGGTATTCCGAGGAGCATGCCTG
>lov12_85_1
TGATACGTCTCTTGGTCATTTAGAGGAAGTAAAAGTCGTAACAAGGTTTCCGTAGGTGAACCTGTGGAAGAATCATTGTCGAAACCTGCATAGTAGAATGACCCGCGAACCCGTGGCATGACATGCTGGGCTCGGGGGGCACCCGTCCCTCGCGTCCTCGCGGGCCGTGGAGGGACGCACCTGCGCCCTGCGCAGCTCGCAAATGAACCCCGATGCGAGAAGCGCCAAGGAAATTGAGTACTAGGAGCGCGCCCCGTAGCCTCGGCGTCGGGGCGCGCCTTCTTCTGGTGATAATCTAAACGACTCTCAGCAACGGATATCTCGGCTCTCGCATCGATGAAGAACGTAGCGAAATGCGATACTTGGTGTGAATTGCAGAATCCCGTGAACCATCGAGTCTTTGAACGCATGTTGCGCCCGA
>lov12_86_2
TGATACGTCTCTTGGTCATTTAGAGGAAGTAAAAGTCGTAACAAGGTTTCCGTAGGTAAACCTGCGGAAGGATCATTATTTTAGTAGCTTGCTACAGCTTAGGGGTTCTATCAGACTGTATAGTAATGCTACTAATAAGCAGCATAAACCTCGAACCTAACCCTTGTTTTTTGTGTACCTATGTTTCCTCAGCGGATTATGTCCGCTGGCTGGACATCTCTAACATACTTGAACATTCAATTAGCGTCTAAGAAACTTAATTATTACAACTTTCAACAACAGATCTCTTGGTTCTGGCATCGATGAAGAACGCAGCGAAATGCGATAAGTAGTGTAAATTGCAGAATTTAGTAAATTATCAAATCTTTGAACGCACATTGCGCCCCTTAGTATTCTATGGGGCATGCCTGTTCAAGCGTTATTTGTCTCTCAAGCTGTGCTTAGTGTTGGA
>lov12_87_3
TGATACGTCTTCCTCCGCTTATTGATATGCTTAAGTTCAGCGGGTATCCCTACCTGATCCGAGGTCAAAGACGGTAAATGTGCTTGTTGGACGCGAACCGGAGCCCCTCAAGAAGCGCAATGTGCTGCGCGAGAGGAGGCAAGGACCGCTGCCAATGAATTTGGGGCGAGTCCACGCGCGGAGGCGGGACAGACGCCCAACACCAAGCAGAGCTTGAGGGTGTAGATGACGCTCGAACAGGCATGCCCCAGGAATACCGAGGGGCGCAATGTGCGTTCAAAGATTCGATGATTCACTGAATTCTGCAATTCACACTACTTATCGCATTTCGCTGCGTTCTTCATCGATGCCAGAGCCAAGAGATCCATTGTTGAAAGTTGTAACGATTGTTGTTTCGGAACAGGTAATGCTAGATGCAAAAAGGTTTAATTCGGTTCCAACGGCAGG
>lov12_88_1
TGATACGTCTTCCTCCGCTTATTGATATGCTTAAGTTCAGCGGGTATCCCTACCTGATCCGAGGTCAAGAGTGTAAAAATGTACTTTTGGACGTCGTCGTTATGAGTGCAAAGCGCGAGATGTACTGCGCTCCGAAATCAATACGCCGGCTGCCAATTGTTTTAAGGCGAGTCTACACGCAGAGGCGAGACAAACACCCAACACCAAGCAGAGCTTGAAGGTACAAATGACGCTCGAACAGGCATGCCCCATGGAATACCAAGGGGCGCAATGTGCGTTCAAAGATTCGATGATTCACTGAATTCTACAATTCACATTACTTATCGCATTTCGCTGCGTTCTTCATCGATGCGAAACCAAGAGATCCGTTGTTGAAAGTTTTAATTTAATTAAAATTTTATACTCAGACGACTGGTTTAAAAACAGAGTTTGGTTAGACTCTGGCGGGCGT
>lov12_89_1
TGATACGTCTTCCTCCGCTTATTGATATGCTTAAGTTCAGCGGGTATCTCTACCTGATCCGAGGTCAAAAGGTTGAAAGAAGCTTCATGGACGCGCGACCGCGGCTGGACAAGAGCGCAAATAATGTGCTGCGCTCCGAAACCAGTAGGCCGGCTGCCAATGATTTTAAGGCGAGTCTCGGGAGAGAGACAAGACGCCCAACACCAAGCAAAGCTTGAGGGTACAAATGACGCTCGAACAGGCATGCCCTTTGGAATACCAAAGGGCGCAATGTGCGTTCAAAGATTCGATGATTCACTGAATTCTGCAATTCACACTACTTATCGCATTTCGCTGCGTTCTTCATCGATGCCAGAACCAAG
>lov12_90_2
TGATACGTCTTCCTCCGCTTATTGATATGCTTAAGTTCAGCGGGTAGTCCCACCTGATTTGAAGTCTAAAGGTTAATTTAATAGGGTTAGGAAGCTATCCTTCAAGTTTTCGTATTAGCGGATAGTCATAAAGACCAAAGACTGCCTCAATGAAATATAAATACGACATCAAGTACGTCTTTTGAACTAATTCTAAACCATCCAAAAGTGCTGATATATTTAAAGCGAGGCGTATTCACGCCAACACTCAGAATCCGTCTCTAATCCTTTTAGAAAGCATTAGAGCCGAGGGGGGTTTCATGACATTCAAACAGGTGTACCTTTCGGAATAACCAAAAGGTGCAAGGTGCGTTCAAAGATTCGATGATTCACTGAATTATGCAATTCACACTACGTATCACATTTTAC
>lov12_92_2
TGATACGTCTCTTGGTCATTTAGAGGAAGTAAAAGTCGTAACAAGGTTTCCGTAGGTGAACCTGCGGAAGGATCATTACCTAGAGTTTGTAGACTTCGGTCTGCTACCTCTTACCCATGTCTTTTGAGTACCTTCGTTTCCTCAGCGGGTCCGCCCGCCGATTGGACAACATTCAAACCCTTTGCAGTTGCAATCAGCGTCTGAAAAAACATAATAGTTACAACTTTCAACAACGGATCTCTTGGTTCTGGCATCGATGAAGAACGCAGCGAAATGCGATAAGTAGTGTGAATTGCAGAATTCAGTGAATCATCGAATCTTTGAACGCACATTGCGCCCCTTGGTATTCCATGGGGCATGCCTGTTCGAGCGTCATTTGTCTCTCAAGCTGTGCTTGGTGTTGGATGTTTGTCCATTCTCTTGTGCCTGGACTCATCTCAAAGCAAATTGG
>lov12_93_1
TGATACGTCTCTTGGTCATTTAGAGGAAGTAAAAGTCGTAACAAGGTTTCTGTAGGTGAACCTGCGGAAGGATCATTGTCGAAACCTGCCTAGCAGAACGACCCGCAAACCCGTGGCATGACAAGCTGGGCTCGGGGGGCACCCGCCCCTCGCGTCCTCGCGGGCCGTTGAGGGACGCATCTGCGCTCTGCATGGCTCACAAACAAACCCCGTTGTGAGAAGTGCCAAGGAAATTGAGTACTAGGAGCATGACATCGAGGGCGCGCCTTCTTCTAATGATAATCTAAACGACTCTCGGCAACGGATATCTCGACTCTTGCATCGATGAAGAACGTAGGGAAATGTGATACTTGGTATGAATTGCAGAATCCGTGAACC
>lov12_94_2
TGATACGTCTTCCTCCGCTTATTGATATGCTTAAGTTCAGCGGGTAGTCCTACCTGATTTGAGGTCTGATGTAAAGGGTGTTTCCCGGAGGAGATTTGTAGCTCTGCCAGCAAACTCCACGCCGGTCAAGACAGAGAGCACTGCAAACGAAACAACTATTACGCTTGTGGTGATCACCGTCCGGTCATTGCTGACGTTCGACGCAGAGGGGCCCCGAGGGACCGCTGCCAATAGATCGCTAATCCATTTAAAGCGATTGTGTCAGACACAAAGGCTCAAAGACCAGTCTTGCTTTGAATAAACAAAGAAGAGTGAGAGATTCAAGACACTCAAACAGGCATACCCTTCGGAATACCAAAGGGTGCAAGGTGCGTTCAAAG
>lov12_95_14
TGATACGTCTCTTGGTCATTTAGAGGAAGTAAAAGTCGTAACAAGGTTTCCGTAGGTGAACCTGCGGAAGGATCATTAATTAAGGTCAAGGACAGCCCTCACGGGCTGTTCCTAGCCTCACCGTGTCTACCTACTATCGTTGCTTTGGCGGGTCGTCTCACGACCACGGGCTCCGGCTCGTGTGTGCCCGCCAGAGGACCAAACTCTGAATATTAGTGATGTCTGAGTACTATATAATAGTTAAAACTTTCAACAACGGATCTCTTGGTTCTGGCATCGATGAAGAACGCAGCGAAATGCGATAAGTAATGTGAATTGCAGAATTCAGTGAATCATCGAATCTTTGAACGCACATTGCGCCCCGTGGTATTCCGCGGGGCATGCCTGTTCGAGCGTCATTTAGACCAATCATGCCTGGCATGGTGTTGGGGCACGCGGTTCCGCGGCCCTC
>lov12_97_1
TGATACGTCTTCCTCCGCTTATTGATATGCTTAAGTTCAGCGGGTATCCCTACCTGATCCAAGGTCAAGAGTAAAAATTCTTGTAGGTTGCAAGTATCTAAGCTACAAGTGCAAAATGTGCTGCACTAGTAAACCAAAACACTAACTGCCAATTGCTTTAAGATAAGTCCAGGCACAAGAGAATAGACAAACATCCAACACCAAGCACAGCTTAAGAGACAAATAACGCTTGAACAGGCATACCCTATAGAATACCAAGGGGCGCAATGTGCGTTCAAAGATTTGATAATTTACTAAATTCTGCAATTCACACTACTTATCGCATTTCGCTGCGTTCTTCATCAATGCCAGAACCAAGAGATCTGTTGTTAAAAGTTGTAAATTAATTAAGTTTCTCAGACGCTAATTGAATG
>lov12_98_1
TGATACGTCTCTTGGTCATTTAGAGGAAGTAAAAGTCGTAACAAGGTCTCCGTAGGTGAACCTGCGGAGGGATCATTACAAGAACGCCCGGGCTTCGGCCTGGTTATTCATAACCCTTTGTTGTCCGACTCTGTTGCCTCCGGGGCGACCCTGCCTTCGGGCGGGGGCTCCGGGTGGACACTTCAAACTCTTGCGTAACTTTGCAGTCTGAGTAAACTTAATTAATAAATTAAAACTTTTAACAACGGATCTCTTGGTTCTGGCATCGATGAAGAACGCAGCGAAATGCGATAAGTAGTGTGAATTGCAGAATTCAGTGAATCATCGAATCTTTGAACGCACATTGCCGCCCCTTGGTATTCCATGGGGCACGCCTGTTCGAGCGTCATTTGTACCTTCAAGCTTTGCTTGGTGTTGGGTGTTTGTCTCGCCTCTGCGTGTAGACTCGACC
>lov12_99_1
TGATACGTCTTCCTCCGCTTATTGATATGCTTAAGTTCAGCGGGTATCCCTACCTGATCCGAGGTCATCCAAAAATTGGGGTTCTGGCGGGTGCCGTCGCCGCCCTGTCGCGAGATACATGACTACGCGGAGAGCACAACAGCACCGCCACTGCGTTTAGGGGCCGCCGAGCCGGCGAGCCCCAAGACCAAGCCAGGCTTGAGGGGTGTTCTGACGCTCGAACAGGCATGCCCCTCGGAATGCCGGGGGGCGCAATGTGCGTTCAAAGATTCGATGATTCACTAAATTCTGCAATTCACATTACTTATCGCATTTCGCTGCGTTCTTCATCGATGCCAGAGCCAAGAGATCCGTTGTTGAAAGTTGTAACTATTATGTTTTTTCAGACGCTGATTGCAACTGCAAAGGGTTTGAATGTTGTCCAATCGGCGGGCGGACCCGCCGAGGAAAC
>lov12_100_1
TGATACGTCTTCCTCCGCTTATTGATATGCTTACGTTCAGCGGGTATCCCTACCTGATCCGAGGTCAAGAGTGTAAAAATGTACTTTTGGACGTCGTCGTTATGGGTGCAAAGCGCGAGATGTACTGCGCTCCGAAATCAATACGCCGGCTGCCAATTGTTTTAAGGCGAGTCTACACGCAGAGGCGAGACAAACACCCAACACCAAGCAGAGCTTGAAGGTACAAATGACGCTCGAACAGGCATGCCCCATGGAATACCTAGGGGCGCAATGTGCGTTCAAAGATTCGATGATTCACTGAATTCTGCAATTCACATTACTTATCGCATTTCGCTGCGTTCTTCATCGATGCCAGAACCAAGAGATCCGTTGTTGAAAGTTTTAATTTATTAATTAAGTTTACACAGACTGCAAAGTTACGCAAGAGTTTGAAGTGTCCACCCGG
>lov12_101_1
TGATACGTCTTCCTCCGCTTATTGATATGCTTAAGTTTAGCGGGTATCCCTACCTAATCTGAGGTTAAGAGTAAAAATTCTTGTGGGTTGCAAGTATCTAAGCTATAAGTGCAAAATGTGCTGCACTAGTAAACTAAAACACTAGCTGCCAATTGCTTTGAGATGAGTCTAGGCACAAGAGAATAGACAGACATCCAACACTAAGCACAGCTTGAGAGACAAATAACGCTTGAACAGGCATGCCCCATAGAATACTAAGGGGCGCAATGTGCGTTCAAAGATTTGATAATTTACTAAATTCTGCAATTTACACTACTTATCGCATTTCGCTGCGTTCTTCACCGATGCCAGAACCAAGAGATCCGTTGTTGAAAGTTGTAATAATTAAGTTTCTCAGACGCTGATTGAATGTTCAAGTATGTTAGAGATGTCCAGCCAGCGGATATGATCC
>lov12_102_1
TGATACGTCTTCCTCCGCTTATTGATATGCTTAAGTTCAGCGGGTATCCCTACCTGATCCGAGGTCAAAGACGGTAAATGTGCTTGTTGGACGCGAACCGGAGCCCCCTCAAGAAGCGCAATGTGCTGCGCGAGAGGAGGCAAGGACCGCTGCCAATGAATTTGGGGCGAGTCCACGCGCGGAGGCGGGACAGACGCCCAACACCAAGCAGAGCTTGAGGGTGTTCTGACGCTCGAACAGGCATGCCCC
>lov12_103_6
TGATACGTCTCTTGGTCATTTAGAGGAAGTAAAAGTCGTAACAAGGTCTCCGTTGGTGAACCAGCGGAGGGATCATTACCGAGTTTACAACTCCCAAACCCCTGTGAACATACCTTAATGTTGCCTCGGCGGATCAGCCCGCGCCCCGTAAAACGGGACGGCCCGCCAGAGGACCCAAACTCTAATGTTTCTTATTGTAACTTCTGAGTAAAACAAACAAATAAATCAAAACTTTCAACAACGGATCTCTTGGTTTGGCATCGATGAAGAACGCAGCAAAATGCGATAAGTAATGTGAATTGCAGAATTCAGTGAATCATCGAATCTTTGAACGCACATTGCGCCCGCTGGTATTCCGGCGGGCATGCCTGTTCGAGCGTCATTTCAACCCTCAAGCCCTCGGGTTTGGTGTTGGGGATCGGCTCTGCCTTCTGGCGGTGCCGCCCCCGAA
>lov12_104_1
TGATACGTCTCTTGGTCATTTAGAGGAAGTAAAAGTCGTAACAAGGTTTCCGTAGGTAAACCTGCGGAAGGATCATTATTTTAGTAGCTTGCTACAGCTTAGGGGTTCTATCAGACTGTATAGTAATGCTACTAATAAGCAGCATAAACCTCGAACCTAACCCTTGTTTTCTGTGTACCTATGTTTCCTCAGCGGATTATATCCGCTGGCTGGACATCTCTAACATACTTGAACATTCAATTAGCGTCTAAGAAACTTAATTATTACAACTTTTAACAACAGATCTCTTGGTTCTGGCATCGATGAAGAACGCAGCGAAATGCGATAAGTAGTGTAAATTGCAGAATTTAGTAAATTATCAAATCTTTGGACGCACATTGCGCCCCTTAGTATTCTATGGGGCACGCCTGTTCAAGCGTTATTCGTCTCTCAAGCTGTGCTTAGTGTTGGG
>lov12_105_1
TGATACGTCTCTTGGTCATTTAGAGGAAGTAAAAGTCGTAACAAGGTTTCCGTAGGTGAACCTGCGGAAGGATCATTAAAGAGTAAGGGTCTCTGGCCCAACCTCCAACCCTCTGTTGTTAAAACTACCTTGTTGCTTTGGCGGGACCGTTCGGTCTCCGAGCGCGTTAACCCTCGGGTTGGCGAGCGCCCGCCAGAGTCCAACCAAACTCTTGTATTAAACCAGTCGTCTGAGTATAAAATTTTAATTAAATTAAAACTTTCAACAACGGATCTCTTGGTTCTCACATCGATGAAGAACGCAGCGAAATGCGATAAGTAATGTGAATTGCAGAATTCAGTGAATCATCGAATCTTTGAACGCACATTGCGCCCCTTGGTATTCCGAGGGGCATGCCTGTTCGAGCGTCATTACACC
>lov12_106_3
TGATACGTCTTCCTCCGCTTATTGATATGCTTAAGTTTAGCGGGTATCCCTACCTAATCTGAGGTTAAGAGTAAAAATTCTTGTGGGTTGCAAGTATCTAAGCTATAAGTGCAAAATGTGCTGCACTAGTAAACTAAAACACTAGCTGCCAATTGCTTTGAGATGAGTCTAGGCACAAGAGAATAGACAAACATCCAACACTAAGCACAGCTTGAGAGACAAATAACGCTTGAACAGGCATGCCCCATAGAATACTAAGGGGCGCAATGTGCGTTCAAAGATTTGATAATTTACTAAATTCTGCAATTTACACTACTTATCGCATTTCGCTGCGTTCTTCATCGATGCCAGAACCAAGAGATCTGTTGTTAAAAGTTGTAATTAATTAAGTTTCTTAGACGCTAATTGAATGTTCAAGTATG
>lov12_107_3
TGATACGTCTCTTGGTCATTTAGAGGAAGTAAAAGTCGTAACAAGGTTTCCGTAGGTGAACCTGCGGAAGGATCATTACCTAGAGTTGCGGGCTTTGCCTGCCATCTCTTACCCATGTCTTTTGAGTACCTTCGTTTCCTCGGTGGGTTCGCCCGCCGATTGGACAACACTTAAACCCTTTGTAATTGAAATCAGCGTCTGAAAAAACTTAATAGTTACAACTTTCAACAACGGATCTCTTGGTTCTGGCATCGATGAAGAACGCAGCGAAATGCGATAAGCAGTGTGAATTGCAGAATTCAGTGAATCATCGAATCTTTGAACGCACATTGCGCCCCTTGGTATTCCATGGGGCATGCCTGTTCGAGCGTCATTTGTACCTTCAAGCTCTGCTTGGTGTTGGGTGTTTGTCTCGCCTCTGCGCGCAGACTCGCCTCAAAACGATTGGCAG
