# Supplementary material for: Host Genotype Shapes the Foliar Fungal Microbiome of Balsam Poplar (Populus balsamifera)
Source: PLoS One. 2013 Jan 11;8(1):e53987. doi: 10.1371/journal.pone.0053987 (PMC3543377; doi:10.1371/journal.pone.0053987)
Supplement: Material S1 — Pruned sequences produced by the 454 runs for the foliar fungal communities of each balsam poplar host specimen in FASTA format. (ZIP) [file pone.0053987.s003.zip › Supplementary_Material_1/mtn01_good.fa]

>mat01QC_0_1
ATCAGACACGTCCTCCGCTTATTGATATGCTTAAGTTCAGCGGGTATCCCTACCTGATCCGAGGTCAAGAGTGTAAAAATGTACTTTTGGACGTCGTCGTTATGAGTGCAAAGCGCGAGATGTACTGCGCTCCGAAATCAATACGCCGGCTGCCAATTGTTTTAAGGCGAGTCTACACGCAGAGGCGAGACAAACACCCAACACCAAGCAGAGCTTGAAGGTACAAATGACGCTCGAACAGGCATGCCCCATGGAATACCAAGGGGCGCAATGTGCGTTCAAAGATTCGATGATTCACTGAATTCTGCAATTCACACTACTTATCGCATTTCGCTGCGTTCTTCATCGATGCCAGAACCAAGAGATCCATTGTTGAAAGTTGTAACTATTATGTTTTTCAGACGCTGATTGCAACTGCAAAGGTTGAATGTTGTCCAATCGGCGGGCGG
>mat01QC_1_6
ATCAGACACGTCCTCCGCTTATTGATATGCTTAAACTCAGCGGGTAGTCCCGCCTGACCTGGGGTCGCAACGAGGGCATCCTAGAAGGTCGATGCCCGAGGGTCCAGGAGATCCCGGGGGCGACGGGCGCGCGCACGACAGTGTCCGAGGGTCTCTCAACCACCGCTCGTCGTGGCGACCGTCGCCGAGGACTCGATTTTGGGCCAGCCGCGAGCGGGAGCGCGCGGGAGACCAGTATCCGCCCCCGCCCTCGTGAGCCGAGGGGAGTGGGGGCGACGATGCGTGACACCCAGGCAGACGTGCCCTCGACCAAGAGGCCTCGGGCGCAACTTGCGTTCAAAGACTCGATGGTTCACGGGATTCTGCAATTCACACCAAGTATCGCATTTCGCTACGTTCTTCATCGATGCGAGAGCCGAGATATCCGTTGCCGAGAGTCGTTAGATTATCA
>mat01QC_2_1
ATCAGACACGCTTGGTCATTTAGAGGAAGTAAAAGTCGTAACAAGGTTTCCGTAGGTGAACCTGCGGAAGGATCATTACTGAGCGCGAGGCCCCGCAGCGCGCAAGCTCTGCGGCGGTTGACCCTCCACCCGTGTGAACTCTTATCTGTTGCTTTGGCGGGCCGGGCTCGACCTGCCGGCTCCGGCTGGCGAGTGCCCGCCAGAGAAGCCCCAACTCGTGCTGTGAGTGTTGTCTGAGGAAATGTGGAATTAGTAAAACTTTCAACAACGGATCTCTTGGCTCTGGCATCGATGAAGAACGCAGCGAAATGCGATAAGTAATGTGAATTGCAGAATTTAGTGAATCATCGAATCTTTGAACGCACATTG
>mat01QC_3_2
ATCAGACACGCTTGGTCATTTAGAGGAAGTAATCCTCGCATATCAATAAGCGGAGGACCTCTTGGTCATTTAGAGGAAGTAAGCGGCATATCAATAAGCGGAGGAGGTCATAGCTGCATATCAATAAGCGGAGGACCTTGGTCATTTAGAGGAAGTAATCCCCGCATATCAATAAGCGGAGGAGGTCATAGCTGTTTCCTGGCATATCAATAAGCGAGGACGTGTCTGATC
>mat01QC_4_1
ATCAGACACGCTTGGTCATTTAGAGGAAGTAAAAGTCGTAACAAGGTCTCCGTAGGTGAACCTGCGGAGGGATCATTACACAATATGAAGGCGGGCTGGACACCCTCCAGCCGGGCACTGCTTCACGGCGTGCGCGGCTGGAGCCGGCCCTGCTGAATTATTCACCCGTGTCTTTTGCGTACTTCTTGTTTCCTGGGTGGCTCGCCCGCCATCAGGACCAACCATAAACCTTTTGTAATAGCAATCAGCGTCAGTAACAACGTAATTAATTACAACTTTCAACAACGGATCTCTTGGTTCTGGCATCGATGAAGAACACAGCGAAATGCGATATGTAGTGTGAATTGCAGAATTCAGTGAATCATCGAAATCTTTGAACGCACATTGCG
>mat01QC_5_2
ATCAGACACGTCCTCCGCTTATTGATATGCTTAAACTCAGCGGGTAGTCCCGCCTGACCTGGGGTCGCAACGAGGGCATCCTAGAAGGTCGATGCCCGAGGGTCCGGGAGATCCCGGGGCGACGGGCGCGCGCACGACAGTGTCCGAGGGTCTCTCAACCACCGCTCGTCGTGGCGACCGTCGCCGAGGACTCGATTTTGGGCCAGCCGCGAGCGGGAGCGCGCGGGAGACCAGTATCCGCCCCCGCCTCGTGAGCCGAGGGAGTGGGGCGACGATGCGTGACACCCAGGCAGACGTGCCCTCGACCAAGAGGCCTCGGGCGCAACTTGCGTTCAAAGACTCGATGGTTCACGGGATTCTGCAATTCACACCAAGTATCGCATTTCGCTACGTTCTTCATCGATGCGAGAGTCGAGATATCCGTTGCCGAGAG
>mat01QC_6_1
ATCAGACACGCTTGGTCATTTAGAGGAAGTAAAAGTCGTAACAAGGTCTCCGTAGGTGAACCTGCGGAGGGATCATTACAAGTGACCCCGGTCTTACCACCGGGATGTTCATAACCCTTTGTTGTCCGACTCCGTTGCCTCCGGGGCGACCCTGCCTTCGGGCGGGGGCTCCGGGTGGACACTTCAAACTCTTGCGTAACTTTGCAGTCTGAGTAAACTTAATTAATAAATTAAAACTTTTAACAACGGATCTCTTGGTTCTGGCATCGATGAAGAACGCAGCGAAATGCGATAAGTAATGTGAATTGCAGAATTCAGTGAATCGTCGAATCTTTGAACGCACATTGCGCCCCCTGGTATTCCGGGGGGCATGCCTGTTCGAGCGTCATTTCACCACTCAAGCCTCGCTTGGTATTGGCAACGCGGTCCGCCGCGTGCCTCAAATCGACCG
>mat01QC_7_1
ATCAGACACGTCCTCCGCTTATTGATATGCTTAAGTTCAGCGGGTAGCCCTACCTGATTTGAGGCCAGATCATGAATATGTGGGGTTATCAGTCACCCAGAAGGATGAAACGTATTACATCCAAGGTGCTTATGTCTTTAAGGCGAGCCTTTAGCAAGGCAACACCCAATACACCACCGCTCAGGCAAAAACCCAAGTGGGGTGAGGTTTCATGACACTCAAACAGGCATGCCCTTCGGAATACCAAAGGGCGCAAGGTGCGTTCAAAGATTCGATGATTCACTGAATTCTGCAATTCACATTACTTATCGCATTTCGCTGCGTTCTTCATCGATGCGAGAGCCAAGAGATCCGTTGTTAAAAGTTTTG
>mat01QC_8_1
ATCAGACACGCTTGGTCATTTAGAGGAAGTAAAAGTCGTAACAAGGTTTCCGTAGGTGAACCTGCGGAAGGATCATTACCTAGAGTTTGTAGACTTCGGTCTGCTACCTCTTACCCATGTCTTTTGAGTACCTTCGTTTCCTCGGCGGGTCCGCCCGCCGATTGGACAACATTCAAACCCTTTGCAGTTGCAATCAGCGTCTGAAAAACATAATAGTTACAACTTTCAACAACGGATCTCTTGGTTCTGGCATCGATGAAGAACGCAGCGAAATGCGATAAGTAGTGTGAATTGCAGAATTCAGTGAATCATCGAATCTTTGAACGCACATTGCGCCCCTTGGTATTCCATGGGGCATGCCTGTTCGAGCGTCATTTGTACCTTCAAGCTCTGCTTGGTGTTGGGTGTTTGTCTCGCCTCTGCGTGTAGCTCG
>mat01QC_9_1
ATCAGACACGCTTGGTCATTTAGAGGAAGTAAAAGTCGTAACAAGGTTTCCGTAGGTGAACCTGCGGAAGGATCATTAAAGAGTAAGGGTCTCTGGCCCGAACCTCCAACCCTCTGTTGTTATAACTACTTCGTTGCTTTGGCGGGACCGCAAAGGTTCTCCCGAGCGCGCCGGTCTCCGGACAGGCGAACGCCCGCCAGAGTCTAACCAAACTCTTGTTTTAAACCAGTCGTCTGAGTATAAAATTTTAATTAATTAAAACTTTCAACAACGGATCTCTTGGTTCTCGCATCGATGAAGAACGCAGCGAAATGCGATAAGTAATGTGAATTGCAGAATTCAGTGAATCATCGAATCTTTGAACGCACATTGCGCCCCTTGGTATTCCGAGGGGCATGCCTGTTCGAGCGTCATTACACCACTCAAGCACCGCTTGGTATTGGGCATCGTC
>mat01QC_10_1
ATCAGACACGCTTGGTCATTTAGAGGAAGTAAAAGTCGTAACAAGGTTTCCGTAGGTGAACCTGCGGAAGGATCATTGTCGAAACCTGCCTAGCAGAACGACCCGCGAACCCGTGGCATGACATGCTGGGCTCGGGGGGCACCCGCCCCTCGCGTCCTCGCGGCCCGTGGAGGGACGCACCCGCGCCCTGCGCGGCTCGCAAACGAACCCGGCGCGAGAAGCGCCAAGGAATTGAGTACTAGGAGCGCGCCCCGTAGCCTCGGCGTCGGGGG
>mat01QC_11_1
ATCAGACACGCTTGGTCATTTAGAGGAAGTAAAAGTCGTAACAAGGTCTCCGTAGGTGAACCTGCGGAGGGATCATTACAAGTGACCCCGGTCTTACCACCGGGATGTTCATAACCCTTTGTTGTCCGACTCTGTTGCCTCCGGGGCGACCCTGCCTTCGGGCGGGGGCTCCGGGTGGACACTTCAAACTCTTGCGTAACTTTGCAGTCTGAGTAAACTTAATTAATAAATTAAAACTTTTAACAACGGATCTCTTGGTTCTGGCATCGATGAAGAACGCAGCGAAATGCGATAAGTAATGTGAATTGCAGAATTCAGTGAATCATCGAATCTTTGAACGCACATTGCGCCCCCTGG
>mat01_0_7
ATCAGACACGTCCTCCGCTTATTGATATGCGGGGATTACTTCCTCTAAATGACCAAGAGGCTTGGTCCTCCGCTTATTGATATGCTTACTTCCTCTAAATGACCAAGAGCCTCCTCCGCTTATTGATATGCTCCTCCGCTTATTGATATGCCAGGAAACAGCTATGACCTCCTCCGCTTATTGATATGCGGGTTACTTCCTCTAAATGACCAAGAGCTCCTCCGCTTATTGATATGCGAGGATTACTTCCTCTAAATGACCAAGCGTGTCTGATC
>mat01_1_1841
ATCAGACACGTCCTCCGCTTATTGATATGCTTAAACTCAGCGGGTAGTCCCGCCTGACCTGGGGTCGCAACGAGGGCATCCTAGAAGGTCGATGCCCGAGGGTCCGGGAGATCCCGGGGGCGACGGGCGCGCGCACGACAGTGTCCGAGGGTCTCTCAACCACCGCTCGTCGTGGCGACCGTCGCCGAGGACTCGATTTTGGGCCAGCCGCGAGCGGGAGCGCGCGGGAGACCAGTATCCGCCCCCGCCCTCGTGAGCCGAGGGGAGTGGGGGCGACGATGCGTGACACCCAGGCAGACGTGCCCTCGACCAAGAGGCCTCGGGCGCAACTTGCGTTCAAAGACTCGATGGTTCACGGGATTCTGCAATTCACACCAAGTATCGCATTTCGCTACGTTCTTCATCGATGCGAGAGCCGAGATATCCGTTGCCGAGAGTCGTTTAGATTATC
>mat01_2_6
ATCAGACACGTCCTCCGCTTATTGATATGCTCCTCCGCTTATTGATATGCTTACTTCCTCTAAATGACCAAGCCATCCTCCGCTTATTGATATGCTGGTTACTTCCTCTAAATGACCAAGACCTCCTCCGCTTATTGATATGCCAGGAAACAGCTATTACTTCCTCTAAATGACCAAGGTCCTCCGCTTATTGATATGCGGGGATTACTTCCTCTAAATGACCAAGATCCTCCGCTTATTGATATGCTCCTCCGCTTATTGATATGCTTACTTCCTCTAAATGACCAAGCGTGTCTGATC
>mat01_3_252
ATCAGACACGCTTGGTCATTTAGAGGAAGTAAAAGTCGTAACAAGGTTTCCGTAGGTGAACCTGCGGAAGGATCATTAAAGAGTAAGGGTCTCTGGCCCGAACCTCCAACCCTCTGTTGTTATAACTACTTCGTTGCTTTGGCGGGACCGCAAAGGTTCTCCCGAGCGCGCCGGTCTCCGGACAGGCGAGCGCCCGCCAGAGTCTAACCAAACTCTTGTTTTTAAACCAGTCGTCTGAGTATAAAATTTTAATTAAATTAAAACTTTCAACAACGGATCTCTTGGTTCTCGCATCGATGAAGAACGCAGCGAAATGCGATAAGTAATGTGAATTGCAGAATTCAGTGAATCATCGAATCTTTGAACGCACATTGCGCCCCTTGGTATTCCGAGGGGCATGCCTGTTCGAGCGTCATTACACCACTCAAGCACCGCTTGGTATTGGGCATCG
>mat01_4_10
ATCAGACACGTCCTCCGCTTATTGATATGCTTAAGTTCAGTGGGTAGTCCTACCTGATTTGAGGCCAAGTTGTCAAAAGTTGCCAGCACTCGAAGTCTGCGCTAATTAGAAGCGTATCAACTGCTAGCGGCGGCCAGCACAACAAGTTGCACTGTCCTCGACGGAGATCTTATCACGTCGAGTAGAACCACCTCCAGAGGATTCAGCTAATGTATTTCAAGTGAGCCGATGCAACCAGGGCACCAGCAGCACTCACGTCCACGCCCCAACACCTCTAATTAAAGAAGGCTGGAGGCGAGAGTTTCATGACACTCAAACAGGCAATGCTCTTCGGAAATACCAAAAGAGCGCAAGATGCGTTCAAAGATTCGATGATTCACTGAATTCTGCAATTCACATTACTTATCGCAATTCG
>mat01_5_6
ATCAGACACGTCCTCCGCTTATTGATATGCTGTTACTTCCTCTAAATGACCAAGACCTCCTCCGCTTATTGATATGCCAGGAAACAGCTATTACTTCCTCTAAATGACCAAGGTCCTCCGCTTATTGATATGCGGGGATTACTTCCTCTAAATGACCAAGATCCTCCGCTTATTGATATGCTCCTCCGCTTATTGATATGCTTACTTCCTCTAAATGACCAAGAAGCCTCCTCCGCTTATTGATATGCTTACTTCCTCTAAATGACCAAGCGTGTCTGATC
>mat01_7_2
ATCAGACACGTCCTCCGCTTATTGATATGCTTAAGTTCAGCGGGTATCCCTACCTGATCCGAGGTCAAAAGTTAAAAAAGGCTTATGGACGCAAGTCTTTCGGCTAGAATCGCAAAATGTGCTGCGCTTCAATACCAAAACACTGGCTGCCAATTGCTTTAAGGCGAGTCCAAACGCAAAGGAGAGGACAAACACCCAACACCAAGCAAAGCTTGAGGGTACAAATGACGCTCGAACAGGCATGCCCCATGGAATACCAAGGGGCGCAATGTGCGTTCAAAGATTCGATGATTCACTGAATTC
>mat01_8_2
ATCAGACACGTCCTCCGCTTATTGATATGCTCCTCCGCTTATTGATATGCGGGGATTACTTCCTCTAAATGACCAAGAGAGTCCTCTAAATGACCAAGAGTCCTCCGCTTATTGATATGCCGGGAAACAGCTATGACCTCCTCCGCTTATTGATATGCAGGAAACAGCTATGACCTCCTCCGCTTATTGATATGCGGGGATTACTTCCTCTAAATGACCAAGCGTGTCTGATC
>mat01_9_285
ATCAGACACGCTTGGTCATTTAGAGGAAGTAAAAGTCGTAACAAGGTTTCCGTAGGTGAACCTGCGGAAGGATCATTACCTAGAGTTTGTAGACTTCGGTCTGCTACCTCTTACCCATGTCTTTTGAGTACCTTCGTTTCCTCGGCGGGTCCGCCCGCCGATTGGACAACATTCAAACCCTTTGCAGTTGCAATCAGCGTCTGAAAAAACATAATAGTTACAACTTTCAACAACGGATCTCTTGGTTCTGGCATCGATGAAGAACGCAGCGAAATGCGATAAGTAGTGTGAATTGCAGAATTCAGTGAATCATCGAATCTTTGAACGCACATTGCGCCCCTTGGTATTCCATGGGGCATGCCTGTTCGAGCGTCATTTGTACCTTCAAGCTCTGCTTGGTGTTGGGTGTTTGTCTCGCCTCTGCGTGTAGACTCGCCTTAAAACAATTGGC
>mat01_10_137
ATCAGACACGCTTGGTCATTTAGAGGAAGTAAAAGTCGTAACAAGGTCTCCGTAGGTGAACCTGCGGAGGGATCATTACAAGTGACCCCGGTCTTACCACCGGGATGTTCATAACCCTTTGTTGTCCGACTCTGTTGCCTCCGGGGCGACCCTGCCTTCGGGCGGGGGCTCCGGGTGGACACTTCAAACTCTTGCGTAACTTTGCAGTCTGAGTAAACTTAATTAATAAATTAAAACTTTTAACAACGGATCTCTTGGTTCTGGCATCGATGAAGAACGCAGCGAAATGCGATAAGTAATGTGAATTGCAGAATTCAGTGAATCATCGAATCTTTGAACGCACATTGCGCCCCCTGGTATTCCGGGGGGCATGCCTGTTCGAGCGTCATTTCACCACTCAAGCCTCGCTTGGTATTGGGCAACGCGGTCCGCCGCGTGCCTCAAATCGACC
>mat01_11_105
ATCAGACACGTCCTCCGCTTATTGATATGCTTAAGTTCAGCGGGTATCCCTACCTGATCCGAGGTCAACCTTAGAAATGGGGTTGTTTTACGGCGTAGCCTCCCGAACACCCTTTAGCGAATAGTTTCCACAACGCTTAGGGGACAGAAGACCCAGCCGGTCGATTTGAGGCACGCGGCGGACCGCGTTGCCCAATACCAAGCGAGGCTTGAGTGGTGAAATGACGCTCGAACAGGCATGCCCCCCGGAATACCAGGGGGCGCAATGTGCGTTCAAAGATTCGATGATTCACTGAATTCTGCAATTCACATTACTTATCGCATTTCGCTGCGTTCTTCATCGATGCCAGAACCAAGAGATCCGTTGTTAAAAGTTTTAATTTATTAATTAAGTTTACTCAGACTGCAAAGTTACGCAAGAGTTTGAAGTGTCCACCCGGAGCCCCCGCCCG
>mat01_12_8
ATCAGACACGTCCTCCGCTTATTGATATGCCAGGAAACAGCTATGACCTCCTCCGCTTATTGATATGCGGGGATTACTTCCTCTAAATGACCAAGGTCCTCCGCTTATTGATATGCAGCTATGACCTCCTCCGCTTATTGATATGCCGCTTACTTCCTCTAAATGACCAAGAGGTCCTCCGCTTATTGATATGCGAGGATTACTTCCTCTAAATGACCAAGAGGCTTGGTCCTCCGCTTATTGATATGCTTACTTCCTCTAAATGACCAAGCGTGTCTGATC
>mat01_13_145
ATCAGACACGCTTGGTCATTTAGAGGAAGTAAAAGTCGTAACAAGGTTTCCGTAGGTGAACCTGCGGAAGGATCATTAACCTTTCAAAACAGGGTGCGTCGCGGCCCCCGAGGTGCGGAAACAAGCCTCGAGCGGTTTGGGGTCCTCCCCTTCACGCGCGCACGACTGCCATCCTTACTTTACGAGCACCTTCTGTTCTCCCTCGGCGGGGCAACCTGCCGTTGGAACCGAATAAACTCTTTTTGCATCTAGCATTACCTGTTCCGAAACAAACAATCGTTACAACTTTCAACAATGGATCTCTTGGCTCTGGCATCGATGAAGAACGCAGCGAAATGCGATAAGTAGTGTGAATTGCAGAATTCAGTGAATCATCGAATCTTTGAACGCACATTGCGCCCCTCGGTATTCCGTGGGGCATGCCTGTTCGAGCGTCATCTACACCCTCAAG
>mat01_14_2
ATCAGACACGTCCTCCGCTTATTGATATGCTCCTCCGCTTATTGATATGCGGGGATTACTTCCTCTAAATGACCAAGAGAGTCCTCTAAATGACCAAGAGTCCTCCGCTTATTGATATGCCGGGAAACAGCTATGACCTCCTCCGCTTATTGATATGCAGGAAACAGCTATGACCTCCTCCGCTTATTGATATGCTTACTTCCTCTAAATGACCAAGCGTGTCTGATC
>mat01_15_585
ATCAGACACGTCCTCCGCTTATTGATATGCTTAAGTTCAGCGGGTATCCCTACCTGATCCGAGGTCAAGAGTGTAAAAATGTACTTTTGGACGTCGTCGTTATGAGTGCAAAGCGCGAGATGTACTGCGCTCCGAAATCAATACGCCGGCTGCCAATTGTTTTAAGGCGAGTCTACACGCAGAGGCGAGACAAACACCCAACACCAAGCAGAGCTTGAAGGTACAAATGACGCTCGAACAGGCATGCCCCATGGAATACCAAGGGGCGCAATGTGCGTTCAAAGATTCGATGATTCACTGAATTCTGCAATTCACACTACTTATCGCATTTCGCTGCGTTCTTCATCGATGCCAGAACCAAGAGATCCGTTGTTGAAAGTTGTAACTATTATGTTTTTCAGACGCTGATTGCAACTGCAAAGGGTTTGAATGTTGTCCAATCGGCGGGCGG
>mat01_16_3
ATCAGACACGTCCTCCGCTTATTGATATGCTCTTACTTCCTCTAAATGACCAAGAGGTCCTCCGCTTATTGATATGCCAGGAAACAGCTATTACTTCCTCTAAATGACCAAGATCCTCCGCTTATTGATATGCTTTACTTCCTCTAAATGACCAAGAACTCCTCCGCTTATTGATATGCTCCTCCGCTTATTGATATGCGGGGATTACTTCCTCTAAATGACCAAGCGTGTCTGATC
>mat01_17_3
ATCAGACACGCTTGGTCATTTAGAGGAAGTAATCCTCGCATATCAATAAGCGGAGGAGCTCTTGGTCATTTAGAGGAAGTAACCCGCATATCAATAAGCGGAGGAGGTCATAGCTGTTTCCTGGCATATCAATAAGCGGAGGAGCATATCAATAAGCGGAGGAGGCTCTTGGTCATTTAGAGGAAGTAAGCATATCAATAAGCGGAGGACGTGTCTGATC
>mat01_18_4
ATCAGACACGTCCTCCGCTTATTGATATGCTTTACTTCCTCTAAATGACCAAGAACTCCTCCGCTTATTGATATGCTCCTCCGCTTATTGATATGCGGGGATTACTTCCTCTAAATGACCAAGAGAGTCCTCTAAATGACCAAGAGTCCTCCGCTTATTGATATGCCGGGAAACAGCTATGACCTCCTCCGCTTATTGATATGCAGGAAACAGCTATGACCTCCTCCGCTTATTGATATGCTTACTTCCTCTAAATGACCAAGCGTGTCTGATC
>mat01_19_1
ATCAGACACGTCCTCCGCTTATTGATATGCTTAAACTCAACGGGTAGTCCCGCCTGACCTGGGGTCGCAACGAGAGCATCCTAGAAAGTCGATGCCTGAGTGTCCAGGAGATCCCCGGGGCGACAGGCGCGCGCACGATCGCGAGCCGAGGACTTGATTTTGGGCCAACCGCGAGCGGGAGCGCGTGGGAGACCAGCATCCGCCCCCGCCCTCGTGAGCCGAGGGGAGTGGGGGCGACGATGCGTGACACCCAGGCAATGTGCCCTCGACCAAGAGGCCTCTGGCGCAACTTGCGTTCAAAGACTTGATTGTTCACGGGATTCTGCAATTCACACCAAGTATCACATTTCGCTACGTTCTTCATCAATGCGAGAGCCGAGAAATCCGTTGCCGAGAGTCGTTTAGATTATCAACCAAAAGAAGGCGCGCCCTCGACACCGAGGCTACGAGG
>mat01_20_326
ATCAGACACGCTTGGTCATTTAGAGGAAGTAAAAGTCGTAACAAGGTTTCCGTAGGTGAACCTGCGGAAGGATCATTGTCGAAACCTGCCTAGCAGAACGACCCGCGAACCCGTGGCATGACATGCTGGGCTCGGGGGGCACCCGCCCCTCGCGTCCTCGCGGGCCGTGGAGGGACGCACCCGCGCCCTGCGCGGCTCGCAAACGAACCCCGGCGCGAGAAGCGCCAAGGAAATTGAGTACTAGGAGCGCGCCCCCGTAGCCTCGGCGTCGGGGGCGCGCCTTCTTCTGGTGATAATCTAAACGACTCTCGGCAACGGATATCTCGGCTCTCGCATCGATGAAGAACGTAGCGAAATGCGATACTTGGTGTGAATTGCAGAATCCCGTGAACCATCGAGTCTTTGAACGCAAGTTGCGCCCGAGGCCTCTTGGTCGAGGGCACGTCTGCCT
>mat01_21_178
ATCAGACACGTCCTCCGCTTATTGATATGCTTAAGTTCAGCGGGTATCCCTACCTGATCCGAGGTCAACCTGAAAAATATAAAAGGTTTAACGGCAATGAGATCTCACCAAGCTTATAAGACGTTTTGATTTAACTCTACTACGCCCGAAGTTGGAGAAACCCCGCCGAGGTCTTCGAGGCACGCCCGCCTTTACGGCGGACGATGCCCAATACCAAGCGGTGCTTGAGTGGTGTAATGACGCTCGAACAGGCATGCCCCTCGGAATACCAAGGGGCGCAATGTGCGTTCAAAGATTCGATGATTCACTGAATTCTGCAATTCACATTACTTATCGCATTTCGCTGCGTTCTTCATCGATGCGAGAACCAAGAGATCCGTTGTTGAAAGTTTTAATTTAATTAAAATTTTATACTCAGACGACTAGGTTTAAAAACAAGAGTTTGGTTAGA
>mat01_22_115
ATCAGACACGTCCTCCGCTTATTGATATGCTTAAGTTCAGCGGGTATCCCTACCTGATCCGAGGTCAACCATTGTAAAGTGAGGGTTGCTGGCAAGGGCAATCCGGACACCAAAGCGACGTTTGTTTACTACGCTTGGAGCCGCAAGGCACCGCCACTGACTTTGAGGCACGCTGGTACAGCGATGCCCATAACCAAGCAGAGCTTGAGGGTTGAAATGACGCTCGAACAGGCATGCCCCCCGGAATACCAGAGGGCGCAATGTGCGTTCAAAGATTCGATGATTCACTGAATTCTGCAATTCACATTACTTATCGCATTTCGCTGCGTTCTTCATCGATGCCAGAACCAAGAGATCCGTTGTTGAAAGTTTTAACATTATATAGTACTCTGACCACACTAAACAAGAGTTTGGATTTCC
>mat01_23_1
ATCAGACACGTCCTCCGCTTATTGATATGCTTAAGTTCAGCGGGTATCCCTACCTGATCCGAGGTCAAAAGTTAAAAAAACTTATGGACGCAAGTATTATCGGCTAGAATCGCAAAATGTGCTGCGCTTCAATACCAAAACACTGGCTGCCAATTGCTTTAAGGCGAGTCCAAACGCAAAGGAGAGGACAAACACCCAACACCAAGCAGAGCTTGAGGGTACAAATGACGCTCGAACAGGCATGCCCCATGGAATACCAAGGGGCGCAATGTGCGTTCAAAGATTCGATGATTCACTGAATTCTGCAATTCACACTACTTATCGCATTTCGCTGCGTTCTTCATCGATGCCAGAACCAAGAGATCCGTTGTTGAAAGTTGTAAATTATTAAGTTTTTCAGACGCTGAATTTAAAAATTAAAAGGTTATAGTTTTGTCCAATCGGCGGGCAA
>mat01_24_9
ATCAGACACGTCCTCCGCTTATTGATATGCCAGGAAACAGCTATGACCTCCTCCGCTTATTGATATGCCAGGAAACAGCTATGACCTCCTCCGCTTATTGATATGCTTACTTCCTCTAAATGACCAAGGGCTCCTCCGCTTATTGATATGCGAGGATTACTTCCTCTAAATGACCAAGAAGCCTCCTCCGCTTATTGATATGCTCCTCCGCTTATTGATATGCTTACTTCCTCTAAATGACCAAGAAGCCTCCTCCGCTTATTGATATGCTTACTTCCTCTAAATGACCAAGCGTGTCTGATC
>mat01_25_70
ATCAGACACGTCCTCCGCTTATTGATATGCTTAAGTTCAGCGGGTATCCCTACCTGATCCGAGGTCAAAGACGGTAAATGTGCTTGTTGGACGCGAACCGGAGCCCCTCAAGAAGCGCAATGTGCTGCGCGAGAGGAGGCAAGGACCGCTGCCAATGAATTTGGGGCGAGTCCACGCGCGGAGGCGGGACAGACGCCCAACACCAAGCAGAGCTTGAGGGTGTAGATGACGCTCGAACAGGCATGCCCCACGGAATACCGAGGGGCGCAATGTGCGTTCAAAGATTCGATGATTCACTGAATTCTGCAATTCACACTACTTATCGCATTTCGCTGCGTTCTTCATCGATGCCAGAGCCAAGAGATCCATTGTTGAAAGTTGTAACGATTGTTTGTTTCGGAACAGGTAATGCTAGATGACAAAAAGGTTTATCGGTTCCAACGGCAGGTTG
>mat01_26_8
ATCAGACACGCTTGGTCATTTAGAGGAAGTAAAAGTCGTAACAAGGTTTCCGTAGGTGAACCTGCGGAAGGATCATTAAAGAGTAAGGGTGCTCAGCGCCCGACCTCCAACCCTTTGTTGTTAAAACTACCTTGTTGCTTTGGCGGGACCGCTCGGTCTCGAGCCGCTGGGGATTCGTCCCAGGCGAGCGCCCGCCAGAGTTAAACCAAACTCTTGTTATTTAACCGGTCGTCTGAGTTAAAATTTTGAATAAATCAAAACTTTCAACAACGGATCTCTTGGTTCTCGCATCGATGAAGAACGCAGCGAAATGCGATAAGTAATGTGAATTGCAGAATTCAGTGAATCATCGAATCTTTGAACGCACATTGCGCCCCTTGGTATTCCGAGGGGCATGCCTGTTCGAGCGTCATTACACCACTCAAGCTATGCTTGGTATTGGGCGTCGTCC
>mat01_27_3
ATCAGACACGCTTGGTCATTTAGAGGAAGTAAAAGTCGTAACAAGGTTTCCGTAGGTGAACCTGCGGAAGGATCATTAAAAGTTAATTGGTTATACTCCGGTATAAATCTAATTAAACACCTCTGAGTACCTTACCTGTTGCTTCCGTGAGGCCTGACTCCAGCAGTGGTTCGCCGCCGCTGGATACTTGCGGAAGGTATACACTTAAACACTTTTGAATCAATGTCATCTGTCTGATAATGTTTATAACAAACGTTAAAACTTTCAACAACGGATCTCTTGGTTCTCGCATCGATGAAGAACGCAGCGAAATGCGATAAGTAGTGTGAATTGCAGAATTCAGTGAATCATCGAATCTTTGAACGCACATTGCGCCTCCTGGTATTCCGGGAGGCATGCCTGTTCGAGCGTCATTAAAACCTCCTCAAGCTCTTTTGCTTGGTATTGGAAG
>mat01_28_3
ATCAGACACGTCCTCCGCTTATTGATATGCTTAAGTTCAGCGGGTATCCCTACCTGATCCGAGGTCAAAGGTTGAAAAAAGGCTTGCTGGACGCTGACCTTGGCTGGGCAAGAGCGCGACTTGTGCTGCGCTCCGAAACCAGTAGGCCGGCTGCCAATGACTTTAAGGCGAGTCTCCAGCGAGCTGGAGACAAAAGACGCCCAACACCAAGCAAAGCTTGAGGGTACAAATGACGCTCGAACGGGCATGCCCTTTGGAATACCAAAGGGCGCAATGTGCGTTCAAAGATTCGATGATTCACTGAATTCTGCAATTCACACTACATATCGCATTTCGCTGCGTTCTTCATCGATGCCAGAACCAAGAGATCCGTTGTTGAAAGTTGTAATTAATTACGTTGTTACTGACGCTGATTGCTATTACAAAAGGTTTATGGTTGGTCCTGATGGCG
>mat01_29_91
ATCAGACACGTCCTCCGCTTATTGATATGCTTAAGTTCAGCGGGTATCCCTACCTGATCCGAGGTCAACCTTAGAAATGGGGTTGTTTTACGGCGTAGCCTCCCGAACACCCTTTAGCGAATAGTTTCCACAACGCTTAGGGGACAGAAGACCCAGCCGGACGATTTGAGGCACGCGGCGGACCGCGTTGCCCAATACCAAGCGAGGCTTGAGTGGTGAAATGACGCTCGAACAGGCATGCCCCCCGGAATACCAGGGGGCGCAATGTGCGTTCAAAGATTCGATGATTCACTGAATTCTGCAATTCACATTACTTATCGCATTTCGCTGCGTTCTTCATCGATGCCAGAACCAAGAGATCCGTTGTTAAAAGTTTTAATTTATTAATTAAGTTTACTCAGACTGCAAAGTTACGCAAGAGTTTGAAGTGTCCACCCGGAGCCCCCGCCCG
>mat01_30_6
ATCAGACACGCTTGGTCATTTAGAGGAAGTAAGCATATCAATAAGCGGAGGAGCATATCAATAAGCGGAGGATCTTGGTCATTTAGAGGAAGTAATCCTCGCATATCAATAAGCGGAGGAGCCCTTGGTCATTTAGAGGAAGTAAGCATATCAATAAGCGGAGGAGGTCATAGCTGTTTCCTGGCATATCAATAAGCGGAGGACGTGTCTGATC
>mat01_31_2
ATCAGACACGCTTGGTCATTTAGAGGAAGTAAAAGTCATAACAAGGTTTCCGTAGGTGAACCTGCGGAAGGATCATTAATAGTGCCCTCTGATGCAAATCATTGGGTTAGATCTGCTCTCTTCGCAAGAAGAGGGTTTCCATACACACCGTGAACTGTGGCTTCGGCCATCACAAACTGTTAGTAATGAATGTAATATCATAACAAAAACAAAACTTTTAACAACGGATCTCTTGGCTCTCGCATCGATGAAGAACGCAGCGAAATGCGATAAGTAATGTGAATTGCAGAATTCAGTGAATCATCGAATCTTTGAACGCACCTTGCGCCCTTTGGTATTCCGAAGGGCATGCCTGTTTGAGTGTCATGAACCTCACCCCTATTGGGTTTTCCTGAGCGGTGGTG
>mat01_32_5
ATCAGACACGCTTGGTCATTTAGAGGAAGTAAAAGTCGTAACAAGGTTTCCGTAGGTGAACCTGCGGAAGGATCATTGTCGAAACCTGCCTAGTAGAACGACCCGCGAACCCGTGGCATGACATGCTGGGCTCGGGGGGCACCCGCCCCTCGTGTCCTCGCGGGCCGTGGAGGGACGCACCCGCGCCCTGCGCGGCTCGCAAACGAACCCCGGCGCGAGAAGCGCCAAGGAAATTGAGTACTAGGGCGGGGGTGGATACTGGTCTCCCGCGCGCTCCCGCTCGCGGCTGACCCAAAATCGGGTCCTCGGCGACGGTCGCCACGACGAGCGGTGGTTGAGAGACCCTCGGACACTGTCGTGTGCGCGCCTGTCGCCCCCGGGATCTCCCGGACCCTCGGACATCGACCTTCTAGGATGCTCTCGTTGCGACCCCAGGTCAGGCGGGACTACC
>mat01_33_146
ATCAGACACGCTTGGTCATTTAGAGGAAGTAAAAGTCGTAACAAGGTCTCCGTAGGTGAACCTGCGGAGGGATCATTACAAGAACGCCCGGGCTTCGGCCTGGTTATTCATAACCCTTTGTTGTCCGACTCTGTTGCCTCCGGGGCGACCCTGCCTTCGGGCGGGGGCTCCGGGTGGACACTTCAAACTCTTGCGTAACTTTGCAGTCTGAGTAAACTTAATTAATAAATTAAAACTTTTAACAACGGATCTCTTGGTTCTGGCATCGATGAAGAACGCAGCGAAATGCGATAAGTAATGTGAATTGCAGAATTCAGTGAATCATCGAATCTTTGAACGCACATTGCGCCCCCTGGTATTCCGGGGGGCATGCCTGTTCGAGCGTCATTTCACCACTCAAGCCTCGCTTGGTATTGGGCAACGCGGTCCGCCGCGTGCCTCAAATCGTCCG
>mat01_34_6
ATCAGACACGCCTGGTCATTTAGAGGAAGTAACCCGCATATCAATAAGCGGAGGAGGTCATAGCTGTTTCCTGGCATATCAATAAGCGGAGGAGCATATCAATAAGCGGAGGAGGCTCTTGGTCATTTAGAGGAAGTAAGCATATCAATAAGCGGAGGACCAAGCCTCTTGGTCATTTAGAGGAAGTAATCCCCGCATATCAATAAGCGGAGGACGTGTCTGATC
>mat01_35_8
ATCAGACACGCTTGGTCATTTAGAGGAAGTAATCCCGCATATCAATAAGCGGAGGACCTTGGTCATTTAGAGGAAGTAATAGCTGTTTCCTGGCATATCAATAAGCGGAGGAGGTCTTGGTCATTTAGAGGAAGTAACAGCATATCAATAAGCGGAGGATGGCTTGGTCATTTAGAGGAAGTAAGCATATCAATAAGCGGAGGAGCATATCAATAAGCGGAGGACGTGTCTGATC
>mat01_36_184
ATCAGACACGCTTGGTCATTTAGAGGAAGTAAAAGTCGTAACAAGGTCTCCGTTGGTGAACCAGCGGAGGGATCATTAATGAGAACTTGCCCTTCGGGGTAGATCTCCCACCCTATGTTTATCTTGCCTATGTTGCTTTGTCGGGCCCGTCTCAGGACCGCCGGCCCCAGTGGCTGGTCAGCGCCCGACAGAGGAAATCCAAACTCTTGTTTAGTGTGGTCAGAGTACTATATAATAGTTAAAACTTTCAACAACGGATCTCTTGGTTCTGGCATCGATGAAGAACGCAGCGAAATGCGATAAGTAATGTGAATTGCAGAATTCAGTGAATCATCGAATCTTTGAACGCACATTGCGCCCTCTGGTATTCCGGGGGGCATGCCTGTTCGAGCGTCATTTCAACCCTCAAGCTCTGCTTGGTTATGGGCATCGCTGTACCAGCGTGCCTCAA
>mat01_37_22
ATCAGACACGTCCTCCGCTTATTGATATGCTTAAGTTCAGCGGGTATCCCTACCTGATCCGAGGTCAAAGGTTGAAAAAAGGCTTGCTGGACGCTGACCTTGGCTGGGCAAGAGCGCGACTTGTGCTGCGCTCCGAAACCAGTAGGCCGGCTGCCAATGACTTTAAGGCGAGTCTCCAGCGAGCTGGAGACAAAAGACGCCCAACACCAAGCAAAGCTTGAGGGTACAAATGACGCTCGAACAGGCATGCCCTTTGGAATACCAAAGGGCGCAATGTGCGTTCAAAGATTCGATGATTCACTGAATTCTGCAATTCACACTACATATCGCATTTCGCTGCGTTCTTCATCGATGCCAGAACCAAGAGATCCGTTGTTGAAAGTTGTAATTAATTACGTTGTTACTGACGCTGATTGCTATTACAAAAGGTTTATAGGTTGGTCC
>mat01_38_6
ATCAGACACGTCCTCCGCTTATTGATATGCTTAAGTTCAGCGGGTATTCCTACCTGATCCGAGGTCAACCTTTGGAAAATTGGGGGTTTTACGGCAAGAGTCCCTCCGGATCCCAGTGCGAGACGTAAAGTTACTACGCAAAGGAGGCTCCGGGAGGGTCCGCCACTACCTTTGAGGGCCTACATCAGCTGTAGGGCCCCAACACCAAGCAGAGCTTGAGGGTTGAAATGACGCTCGAACAGGCATGCCCGCCAGAATGCTGGCGGGCGCAATGTGCGTTCAAAGATTCGATGATTCACTGAATTCTGCAATTCACATTACTTATCGCATTTCGCTGCGTTCTTCATCGATGCCAGAACCAAGAGATCCGTTGTTAAAAGTTTTGATTATTTGCTTGTACCACTCAGAAGAAACGTCGTTAAATCAGAGTTTGGTTATCCTCCGGCGGGCG
>mat01_39_3
ATCAGACACGTCCTCCGCTTATTGATATGCCAGGAAACAGCTATTACTTCCTCTAAATGACCAAGATCCTCCGCTTATTGATATGCTTTACTTCCTCTAAATGACCAAGAACTCCTCCGCTTATTGATATGCTCCTCCGCTTATTGATATGCGGGGATTACTTCCTCTAAATGACCAAGAGAGTCCTCTAAATGACCAAGAGTCCTCCGCTTATTGATATGCCGGGAAACAGCTATGACCTCCTCCGCTTATTGATATGCAGGAAACAGCTATGACCTCCTCCGCTTATTGATATGCTTACTTCCTCTAAATGACCAAGCGTGTCTGATC
>mat01_40_2
ATCAGACACGCTTGGTCATTTAGAGGAAGTAAAAGTCGTAACAAGGTTTCCGTAGGTGAACCTGCGGAAGGATCATTACCGAGTGCGAGCCTCTCGGGGCCCAACCCCCCACCCGTGTTGCCCGAACCTATGTTGCCTCGGCGGGCCCCGCGCCCGCCGACGGCCCCCCTGAACGCTGTCTGAAGTTGCAGTCTGAGACCTATAACGAAATTAGTTAAAACTTTCAACAACGGATCTCTTGGTTCCGGCATCGATGAAGAACGCAGCGAAATGCGATAACTAATGTGAATTGCAGAATTTAGTGAATCATCGAGTCTTTGAACGCACATTGCGCCCTCTGGTATTCCGGAGGGCATGCCTGTCCGAGCGTCATTGCTGCCCTCAAGCCCGGCTTGTGTGTTGGGCCCCGTCCCCCCGCCGGGGGGACGGGCCCGAAAGGCAGCGGCGGCAC
>mat01_41_1
ATCAGACACGTCCTCCGCTTATTGATATGCTTAAGTTCAGCGGGTAATCCTGCCTGATCTGAGGTCTAATCTAAAGTTGACTAAAGTAGTTGGAAGCTTCTACTGAGATCTCATTCGGCCACACTACAAGAGCGTGTCCTCAGCGAATAGTCTATTACACTGAGTCAATCCGAGTTCGAATTAGAGATGCTAATATATTACGAACGAGCTCGATCCGAAGACCAGCAACGCTCAAAATCCAAACACCTATCAGTCTACAAGAAACTGGAAGGTTGAAGAGTTCATGACACTCGAACAGACATGCTCCCCGGAATACCAGGGAGCGTAAGGTGCGTTCAAAGATTCGATGATTCACTGAATTCTGCAATTCACATTACTTATCACATTTCGCTGCGTTCTTCATCGATGAGCAAGCCAAGAGATCCGTTGTTGTAAAGTTTTTTTTG
>mat01_42_1
ATCAGACACGTCCTCCGCTTATTGATATGCTTAAGTTCAGCGGGTATCCCTACCTGATCCGAGGTCAACCATTGTAAAGTGAGGGTTGCTGGCAAGGGCAATCCGGACACCAAAGCGACGTTTGTTTACTACGCTTGGAGCCGCAAGGCACCGCCACTGACTTTGAGGCACGCTGGTACAGCGATGCCCATAACCAAGCAGAGCTTGAGGGTTGAAATGACGCTCGAACAGGCATGCCCCCCGGAATACCAGAGGGCGCAATGTGCGTTCAAAGATTCGATGATTCACTGAATTCTGCAATTCACATTACTTATCGCATTTCGCTGCGTTCTTCATCGATGCCAGAACCAAGAGATCCGTTGTTGAAAGTCTTAACTATTATATAGTACTCTGACCACACTAAACAAGAGTTTGGATTTCCTCTGTCGGGCGCTGACCAGCCACTGGGGCC
>mat01_43_5
ATCAGACACGTCCTCCGCTTATTGATATGCCAGGAAACAGCTATGACCTCCTCCGCTTATTGATATGCGGGTTACTTCCTCTAAATGACCAAGAGCTCCTCCGCTTATTGATATGCGAGGATTACTTCCTCTAAATGACCAAGATCCTCCGCTTATTGATATGCTCCTCCGCTTATTGATATGCTTACTTCCTCTAAATGACCAAGCGTGTCTGATC
>mat01_44_52
ATCAGACACGTCCTCCGCTTATTGATATGCTTAAGTTCAGCGGGTATCCCTACCTGATCCGAGGTCATCCAAAAATTGGGGTTCTGGCGGGTGCCGTCGCCGCCCTGTCGCGAGATACATGACTACGCGGAGAGCACAACAGCACCGCCACTGCGTTTAGGGGCCGCCGAGCCGGCGAGCCCCAAGACCAAGCCAGGCTTGAGGGGTGTTCTGACGCTCGAACAGGCATGCCCCTCGGAATGCCGGGGGGCGCAATGTGCGTTCAAAGATTCGATGATTCACTAAATTCTGCAATTCACATTACTTATCGCATTTCGCTGCGTTCTTCATCGATGCCAGAGCCAAGAGATCCGTTGTTGAAAGTTTTTACAATTCCACATTTCCTCAGACAACACTCACAGCACGAGTTGGGGCTTCTCTGGCGGGCACTCGCCAGCCGGAGCCGGCAGGT
>mat01_45_4
ATCAGACACGCTTGGTCATTTAGAGGAAGTAAAAGTCGTAACAAGGTTTCCGTAGGTGAACCTGCGGAAGGATCATTAGTGAATATTAGCGCATCTACTTGTAGAGCGTGACCTCCACTTTCTAACTCTGTGCATTTATTGGCGGAAGAGACTTGAGCAATCGAGTCTTCTTCTCGCGGCTCATTTTATAACACTAGTTAAAGTATGTAACGAAATATCGAAACAAAAAAACTTTCAACAACGGATCTCTTGGCTTGCTCATCGATGAAGAACGCAGCGAAATGTGATAAGTAATGTGAATTGCAGAATTCAGTGAATCATCGAATCTTTGAACACACCTTGCGCTCCCTGGTATTCCGGGGAGCATGTCTGTTTGAGTGTCATGAACTCTTCAACCCTCCAGTTTCTTGTAGACTGATAGGTGTTTGGATTTTGAGCGTTGCTGG
>mat01_46_13
ATCAGACACGTCCTCCGCTTATTGATATGCTTAAGTTCAGCGGGTATCCCTACCTGATCCGAGGTCAAAAGGTTGAAAGAAGCTTCATGGACGCGCGACCGCGGCTGGACAAGAGCGCAAATAATGTGCTGCGCTCCGAAACCAGTAGGCCGGCTGCCAATGATTTTAAGGCGAGTCTCGGGGAGAGAGACAAGACGCCCAACACCAAGCAAAGCTTGAGGGTACAAATGACGCTCGAACAGGCATGCCCTTTGGAATACCAAAGGGCGCAATGTGCGTTCAAAGATTCGATGATTCACTGAATTCTGCAATTCACACTACTTATCGCATTTCGCTGCGTTCTTCATCGATGCCAGAACCAAGAGATCCGTTGTTGAAAGTTGTAATTGATTACATTTGTTTTGCTGACGCTGATTGCAACTGAAAAAAGGTTTGAATAAGGTCCAAATTG
>mat01_47_9
ATCAGACACGCTTGGTCATTTAGAGGAAGTAAAAGTCGTAACAAGGTTTCCGTAGGTGAACCTGCGGAAGGATCATTACAGAGCGTGAAGCTATGCGGAACTTCGTTTCGTGTAGTTGACCCTCCACCCGTGTCGATTATCTCATGTTGCTTTGGCGGATCGGGCTTGCCCGCGCCCACTTTGTGGGGGATATCCGCCAGGGAAGACCAAAACTCTTGTTATCAGTGATGTCTGAGGATGATATATAATCATGAAAACTTTCAACAACGGATCTCTTGGCTCTGGCATCGATGAAGAACGCAGCGAAATGCGATAAGTAATGTGAATTGCAGAATTTAGTGAATCATCGAATCTTTGAACGCACATTGCGCCCCTGGGAATTCCCAGGGGCATGCCTGTTCGAGCGTCCGTAACAACCTCTCAAGCCTGGCTTGGTATTGGGACTCGCTGC
>mat01_48_4
ATCAGACACGTCCTCCGCTTATTGATATGCGGGGATTACTTCCTCTAAATGACCAAGAGGTCCTCCGCTTATTGATATGCCAGGAAACAGCTATGACCTCCTCCGCTTATTGATATGCCAGGAAACAGCTATGACCTCCTCCGCTTATTGATATGCTTACTTCCTCTAAATGACCAAGGGCTCCTCCGCTTATTGATATGCGAGGATTACTTCCTCTAAATGACCAAGCGTGTCTGATC
>mat01_49_12
ATCAGACACGTCCTCCGCTTATTGATATGCTTAAGTTCAGCGGGTATCCCTACCTGATCCGAGGTCAAGAGTTAAAAAATGTCTTGATGGATGTCGTCGTAATGAGTACAAAGCGCGGATTGTGCTGCGCTCCGAAATCTATACGCCGGCTGCCAATTGCTTTAAGGCGAGTCCGCGCACAAAGGCGGGACAAACACCCAACACCAAGCAGAGCTTGAAGGTACAAATGACGCTCGAACAGGCATGCCCCATGGAATACCAAGGGGCGCAATGTGCGTTCAAAGATTCGATGATTCACTGAATTCTGCAATTCACACTACTTATCGCATTTCGCTGCGTTCTTCATCGATGCCAGAACCAAGAGATCCGTTGTTAAAAGTTGTAATTATTATGTTTTTCAGACGCTGACTGCAACTGCAAATGGTTTATAATTGTCCTACGGCAGGCGGAC
>mat01_50_5
ATCAGACACGCTTGGTCATTTAGAGGAAGTAAAAGTCGTAACAAGGTCTCCGTAGGTGAACCTGCGGAGGGATCATTACCGAGTGAGGGCCCTCGCGCCCGACCTCCAACCCTTTGTCGATTCATATCTGTTGCCTCGGGGGGCGACCCGGACGTCCGCGGCCGGGAGTCCCCCAGAGGACCAATCAACTCTGCATCTTTGCGTCGAGTATTGAATACAAATCAATCAAAACTTTTAACAACGGATCTCTTGGTTCTGGCATCGATGAAGAACGCAGCGAAATGCGATAAGTAATGTGAATTGCAGAATTCAGTGAATCATCGAATCTTTGAACGCACATTGCGCCCTTTGGCATTCCGAAGGGCATGCCCGTTCGAACGTCATTACACCAATCAAGCCTGGCTTGGTATTGGGCGTCGGGAGACCCCGCGCCCTCAATTCATCGGCTGGA
>mat01_51_1
ATCAGACACGTCCTCCGCTTATTGATATGCTCCTCCGCTTACTTCCTCTAAATGACCAAGATCCTCCGCTTATTGATATGCTCCTCCGCTTATTGATATGCTTAAGTTCAGCGGGTATCCCTACCTGATCCGAGGTCAACCTTAGAAATGGGGTTGTTTTACGGCGTAGCCTCCCGAACACCCTTTAGCGAATAGTTTCCACAACGCTTAGGGGACAGAAGACCCAGCCGGACGATTTGAGGCACGCGGCGGACCGCGTTGCCCAATACCAAGCGAGGCTTGAGTGGTGAAATGACGCTCGAACAGGCATGCCCCCCGGAA
>mat01_52_12
ATCAGACACGTCCTCCGCTTATTGATATGCTTAAGTTCAGCGGGTAATCCTGCCTGATCTGAGGTCTAATCTAAAGTTGACTAAAGTAGTTGGAAGCTTCTACTGAGATCTCATTCGGCCACACTACAAGAGCGTGTCCTCAGCGAATAGTCTATTACACTGAGTCAATCCGAGTTCGAATTAGAGATGCTAATATATTACGAACGAGCTCGATCCGAAGACCAGCAACGCTCAAAATCCAAACACCTATCAGTCTACAAGAAACTGGAGGGTTGAAGAGTTCATGACACTCAAACAGACATGCTCCCCGGAATACCAGGGAGCGCAAGGTGCGTTCAAAG
>mat01_53_3
ATCAGACACGTCCTCCGCTTATTGATATGCGGGGATTACTTCCTCTAAATGACCAAGAGGTCCTCCGCTTATTGATATGCGGGGATTACTTCCTCTAAATGACCAAGAGGCTTGGTCCTCCGCTTATTGATATGCTTACTTCCTCTAAATGACCAAGAGCCTCCTCCGCTTATTGATATGCTCCTCCGCTTATTGATATGCCAGGAAACAGCTATGACCTCCTCCGCTTATTGATATGCGGGTTACTTCCTCTAAATGACCAAGCGTGTCTGATC
>mat01_54_31
ATCAGACACGTCCTCCGCTTATTGATATGCTTAAGTTCAGCGGGTATCCCTACCTGATTCGAGGTCAACCTGAGCAATTAAGGAGTTTTGGCAAGTCCCGCTGCTTCTCTGTCGCGAGATGTATTACTACGCGGAGAGTTACATGGGCCCGCCACTGCTTTTGAGGACCACCACCGAGGCAGCGAGTCCCAATACCAAGCCAGGCTTGAGAGGTTGTTACGGACGCTCGAACAGGCATGCCCCTGGGAATTCCCAGGGGCGCAATGTGCGTTCAAAGATTCGATGATTCACTAAATTCTGCAATTCACATTACTTATCGCATTTCGCTGCGTTCTTCATCGATGCCAGAGCCAAGAGATCCGTTGTTGAAAGTTTTCATGATTATATATCATCCTCAGACATCACTGATAACAAGAGTTTTGGTCTTCCCTGGCGGATATCCCCCACAAAG
>mat01_55_7
ATCAGACACGTCCTCCGCTTATTGATATGCTTAAGTTCAGCGGGTATCCCTACCCGATCCGAGGTCAACCTGTGATAGAGGTTTAACGGCGCGTCCAGTCGTCCTCGCCAGCGAATTGAATGACCACAACGCTGAGAGTCGAACCGTCCAGCCGATGAATTGAGGGCGCGGGGTCTCCCGACGCCCAATACCAAGCCAGGCTTGATTGGTGTAATGACGCTCGAACGGGCATGCCCTTCGGAATGCCAAAGGGCGCAATGTGCGTTCAAAGATTCGATGATTCACTGAATTCTGCAATTCACATTACTTATCGCATTTCGCTGCGTTCTTCATCGATGCCAGAACCAAGAGATCCGTTGTTAAAAGTTTTGATTGATTTGTATTCAATACTCGACGCAAAGATGCAGAGTTGATTGGTCCTCTGGGGGACTCCCGGGCCGCGGACGTCCGG
>mat01_56_3
ATCAGACACGTCCTCCGCTTATTGATATGCTCCTCCGCTTATTGATATGCTTAAACTCAGCGGGTAGTCCCGCCTGACCTGGGGTCGCAACGAGGGCATCCTAGAAGGTCGATGCCCGAGGGTCCGGGAGATCCCGGGGGCGACGGGCGCGCGCACGACAGTGTCCGAGGGTCTCTCAACCACCGCTCGTCGTGGCGACCGTCGCCGAGGACTCGATTTTGGGCCAGCCGCGAGCGGGAGCGCGCGGGAGACCAGTATCCGCCCCCGCCCTCGTGAGCCGAGGGGAGTGGGGGCGACGATGCGTGACACCCAGGCAGACGTGCCCTCGACCAAGAGGCCTCGGGCGCAACTTGCGTCCAAAGACTCGATGGTTCACGGGATTCTGCAATTCACACCAAGTATCGCATTTCGCTACGTTCTTCATCGATGCGAGAGCCGAGATATCCGTTGC
>mat01_57_30
ATCAGACACGCTTGGTCATTTAGAGGAAGTAAAAGTCGTAACAAGGTTTCCGTAGGTGAACCTGCGGAAGGATCATTACTGAGCGCGAGGCCCCGCAGCGCGCAAGCTCTGCGGCGGTTGACCCTCCACCCGTGTGAACTCTTATCTGTTGCTTTGGCGGGCCGGGCTCGACCTGCCGGCTCCGGCTGGCGAGTGCCCGCCAGAGAAGCCCCAACTCGTGCTGTGAGTGTTGTCTGAGGAAATGTGGAATTAGTAAAACTTTCAACAACGGATCTCTTGGCTCTGGCATCGATGAAGAACGCAGCGAAATGCGATAAGTAATGTGAATTGCAGAATTTAGTGAATCATCGAATCTTTGAACGCACATTGCGCCCCCGGCATTCCGAGGGGCATGCCTGTTCGAGCGTCAGAACACCCCTCAAGCCTGGCTTGGTCTTGGGGCTCGCCGGCT
>mat01_58_11
ATCAGACACGTCCTCCGCTTATTGATATGCTTAAACTCAGCAGGTAGTCCCGCATGACCTGGGGTCGCAATGAGAGCATCCTAGAAAGTCGATGCCCGAGGGTCTCTCAACCACCGTTCGTCATGGCGACCGTCGCCGAGGACTCGATTTTGGGCCAACCGCGAGCAGGACACTAGTATCTGCCCCTGCCCTCGTGAGTCGAGGGGAGTGGGGGCGACGATACGTGACACCCAGGCAGACGTGCCCTCGACCAAGAGGCCTCGGGCGCAACTTGCGTTCAAAGACTCAATGGTTCACGAGATTCTGCAATTCACACCAAGTATCACATTTCGCTACGTTCTTCATCGATGCGAGAGCGGAGATATCCGTTGTCGAGAGTCGTTTAGATTATCACCAGAAGAAGGCGCGCCCCCGACGCCGAGGCTACGGGGTGCGCTCCTAGTACTCAATT
>mat01_59_5
ATCAGACACGTCCTCCGCTTATTGATATGCTTAAGTTCAGCGGGTATCCCTACCTGATCCGAGGTCAACCATTGTAAAGTGAGGGTTGCTGGCAAGGGCGATCCGGACACCAAAGCGACGTTTGTTTACTACGCTTGGAGCCGCAAGGCACCGCCACTGACTTTGAGGCACGCTGGTACAGCGATGCCCATAACCAAGCAGAGCTTGAGGGTTGAAATGACGCTCGAACAGGCATGCCCCCCGGAATACCAGAGGGCGCAATGTGCGTTCAAAGATTCGATGATTCACTGAATTCTGCAATTCACATTACTTATCGCATTTCGCTGCGTTCTTCATCGATGCCAGAACCAAGAGATCCGTTGTTGAAAGTTTTAACATTATATAGTACTCTGACCACACTAAACAAGAGTTTGGATTTCCTCTGTCGGGCGCTGACCAGCCACTGGGGCCG
>mat01_60_1
ATCAGACACGCTTGGTCATTTAGAGGAAGTAAAAGTCGTAACAAGGTTTCCGTAGGTGAACCTGCGGAAGGATCATTAGTGAATAAATAGGGTGTCCAATTTAACTTGGAACCCGACCTTCTCACATCTAACCCTGTGCATCTGTATTAATGGCGAGCAATTTTCGGATTGTGAGCCATTTCACTTTATAAACACTAGTCTATGAATGTCAAATTTTTATAACAAATAAAAACTTTCAACAACGGATCTCTTGGCTCTCGCATCGATGAAGAACGCAGCGAAATGCGATACGTAATGTGAATTGCAGAATTCAGTGAATCATCGAATCTTTGAACGCATCTTGCGCTCTCTGGTATTCCGGAGAGCATGTCTGTTTGAGTGTCATGAATTCTTCAACCCAACTGTTTCTGTAAACAGCTGGTGTTTGGATTCTGAGCGCTGCTGGCTTCGT
>mat01_61_8
ATCAGACACGCTTGGTCATTTAGAGGAAGTAAAAGTCGTAACAAGGTCTCCGTAGGTGAACCTGCGGAGGGATCATTACACAAATATGAAGCCGGACTGGGATAGGGCCTCGCTGCCTTGCCCGTCTGGCGCCATATTCACCCATGTCTTTTTGCGTACTACTTGTTTCCTTGGCGGGTCCGCCCGCCAATTGGACCTTATTCAAACCTTTTTTTCAGTTGCAATCAGCGTCAACAAAACAAATGTAATCAATTACAACTTTCAACAACGGATCTCTTGGTTCTGGCATCGATGAAGAACGCAGCGAAATGCGATAAGTAGTGTGAATTGCAGAATTCAGTGAATCATCGAATCTTTGAACGCACATTGCGCCCTTTGGTATTCCAAAGGGCATGCCTGTTCGAGCGTCATTTGTACCCTCAAGCTTTGCTTGGTGTTGGGCGTCTTGTCT
>mat01_62_3
ATCAGACACGTCCTCCGCTTATTGATATGCTTAAGTTCAGCGGGTATCCCTACCTGATCCGAGGTCAACCTAGAAAATTTAAAGGTTTAACGGCAATGAGATCCGACCAAGCTTATAAGACGTTCGATTTAACTCTACTACGCCCGAAGTTGGTTGAACCCCGCCGAGGTCTTCGAGGAAGGCCCGCCTTTCGACGGACCGTTCCCAATACCAAGCGATGCTTGAGTGGTGTAATGACGCTCGAACAGGCATGCCCCTCGGAATACCAAGGGGCGCAATGTGCGTTCAAAGATTCGATGATTCACTGAATTCTGCAATTCACATTACTTATCGCATTTCGCTGCGTTCTTCATCGATGCGAGAACCAAG
>mat01_63_1
ATCAGACACGCTTGGTCATTTAGAGGAAGTAAAAGTCGTAACAAGGTTTCCGTAGGTGAACCTGCGGAAGGATCATTACGATTCAGTAGCTTGCTACTGTCGGGAGGTGCTGTAAGTCCGCATAGTTTAATTACTGATGAGCGGCAGGCCCTCTGTCTGGACCCTTGTCTTTTGCGCACTCATGTTTCCTCGGCGGGCTTGCCCGCCGATTGGACAAAACTATAACCTTTTTAATTTTAATCAGCGTCTGAAAAAACTTAATAATTACAACTTTCAACAACGGATCTCTTGGTTCTGGCATCGATGAAGAACGCAGCGAAATGCGATAAGTAGTGTGAATTGCAGAATTCAGTGAATCATCGAATCTTTGAACGCACATTG
>mat01_64_2
ATCAGACACGCTTGGTCATTTAGAGGAAGTAAAAGTCGTAACAAGGTCTCCGTAGGTGAACCTGCGGAGGGATCATTACTGAGCGAGGGCCTCTGGTCCGACCTCCAACCCTTTGTAATACAGACCGCGTTGCCTCGAGGGCGACCCGGACGCTCCGGCGTCGGGCCCCTCGGTGGACCCCATTCAAACACTGCATCTTTGCGTCGGTTTTACAAGTTTAAATTATTAAAACTTTCAACAACGGATCTCTTGGTTCTGGCATCGATGAAGAACGCAGCGAAATGCGATAAGTAATGTGAATTGCAGAATTCAGTGAATCATCGAATCTTTGAACGCACATTGCGCCCTTTGGTATTCCGAGGGGCATGCCCGTTCGAGCGTCATTTCACCAATCAAGCCAGGCTTGGTATTGGGTCAGGGAGGCGATCCCGACCTCAATGTCTCGCGGCTG
>mat01_66_3
ATCAGACACGTCCTCCGCTTATTGATATGCTTAAGTTCAGCGGGTATCCCTACCTGATCCGAGGTCAACCTAGAAAAATAAAGGTTTCAGTCGGCAGAGTTCCTCTCCTTTGACAGACGTTCGAATAAATTCTACTACGCCTAAAGCCGGAGTGGCCTCGCCGAGGTCTTTAAGGCGCGCCCAACTAAGGACGACGCCCAATACCAAGCATAGCTTGAGTGGTGTAATGACGCTCGAACAGGCATGCCCC
>mat01_67_3
ATCAGACACGTCCTCCGCTTATTGATATGCTTAAACTCAGCGGGTAGTCCCGCCTGACCTGGGGTCGCAACGAGGGCATCCTAGAAGGTCGATGCCCGAGGGTCCGGGAGATCCCGGGGGCGACGGGCGCGCGCACGACAGTGTCCGAGGGTCTCTCAACCACCGCTCGTCGTGGCGACCGTCGCCGAGGACTCGATTTTGGGCCAGCCGCGAGCGGGAGCGCGCGGGAGACCAGTATCCGCCCCCGCCCTCGTGAGCCGAGGGGAGTGGGGGCGACGATGCGTGACACCCAGGCAGACGTGCCCTCGACCAAGAGGCCTCGCCCGACGCCGAGGCTACGGGGGCGCGCTCCTAGTACTCAATTTCCTTGGCGCTTCTCGCGCCGGGGTTCGTTTGCGAGCCGCGCAGGGCGCGGGTGCGTCCCTCCACGGCCCGCGAGG
>mat01_68_1
ATCAGACACGTCCTCCGCTTATTGATATGCTTACTTCCTCTAAATGACCAAGAACTCCTCCGCTTATTGATATGCTCCTCCGCTTACTTCCTCTAAATGACCAAGAGAGTCCTCTAAATGACCAAGAGTCCTCCGCTTATTGATATGCCGGGAAACAGCTATGACCTCCTCCGCTTATTGATATGCAGGAAACAGCTATGACCTCCTCCGCTTATTGATATGCTTACTTCCTCTAAATGACCAAGCGTGTCTGATC
>mat01_70_4
ATCAGACACGTCCTCCGCTTATTGATATGCTTAAGTTCAGCGGGTATTCCTACCTGATCCGAGGTCAACCTTTGGAAAATTGGGGGGTTTTACGGCAGGAGTCCCTCCGGATCCCAGTGCGAGGTGGTATGTTACTACGCAAAGGAGGCTCCGGGAGGGTCCGCCACTGTATTTCGGGGCCTACGGAAGCCGTAGGGCCCCAACGCCAAGCGGTGCTTGAGGGTTGAAATGACGCTCGAACAGGCATGCCCGCCAGAATGCTGGCGGGCGCAATGTGCGTTCAAAGATTCGATGATTCACTGAATTCTGCAATTCACATTACTTATCGCATTTCGCTGCGTTCTTCATCGATGCCAGAACCAAGAGATCCGTTGTTAAAAGTTTTGATTATTGCTTGCGCCACTCAGAAGAGACGTCGTTTAAA
>mat01_71_2
ATCAGACACGCTTGGTCATTTAGAGGAAGTAAAAGTCGTAACAAGGTTTCCGTAGGTGAACCTGCGGAAGGATCATTACAATTCAGTAGCTTGCTACTGGTCGGGAGGTGCTGTAAGTCCGCATAGTTTAATTACTGATGAGCGGCGAGCCCTCTGTCTGTACCCTTGTCTTTTGCGCACTCATGTTTCCTCGGCGGGCTTGCCCGCCGACTGGACAAACTTATAACCTTTTTAATTTCAATCAGCGTCTGAAAAAACTTATAATTACAACTTTCAACAACGGATCTCTTGGTTCTGGCATCGATGAAGAACGCAGCGAAATGCGATAAGTAGTGTGAATTGCAGAATTCAGTGAATCATCGAATCTTTGAACGCACATTGCGCCCCTTGGATTCCATGGGGCATGCCTGTTCGAGCGTCATTTGTACCCTCAAGCTTTGCTTGGTGTTGG
>mat01_72_14
ATCAGACACGCTTGGTCATTTAGAGGAAGTAAAAGTCGTAACAAGGTTTCCGTAGGTGAACCTGCGGAAGGATCATTACCGAGAGTTGTAGGCTTCTGTCTACCATCTCTTACCCATGTCTTTTGCGTACTTAACGTTTCCTCGGCAGGTCCGCCTGCCGTAGGACAATTATAAACCATTTGCAGTTGCAGTCAGCGTCTGAAAAACATAATAATTACAACTTTTTAACAACGGATCTCTTGGTTCTGGCATCGATGAAGAACGCAGCGAAATGCGATAAGTAGTGTGAATTGCAGAATTCAGTGAATCATCGAATCTTTGAACGCACATTGCGCCCCTTGGTATTCCATGGGGCATGCCTGTTCGAGCGTCATTTGTACCTTCAAGCTCTGCTTGGTGTTGGGTGTTTGTCCCGCCTTTGTGCGCGGACTCGCCTTAAAGCAATTGGCAG
>mat01_73_1
ATCAGACACGCTTGGTCATTTAGAGGAAGAAGAAGTCGTAACAAGGTTTCCGTAGGTGAACCTGCGGAAGGATCATTGTCGAAACCTGCCTAGCAGAACGACCCGCGAACCCGTGGCATGACATGCTGGGCTCGGGGGGGCACCCGCCCCTCGCGTCCTCGCGGGCCGTGGAGGGACGCACCCGCGCCCTGCGCGGCTCGCAAACGAACCCCGGCGCGAGAAGCGCCAAGAAAGGGGTTAGTACTAGGAGCGCGCCCCCGTAGCCTCGGCGTCGGGGGCCGCCTTCTTCTGGTGATAATCTAAACGACTCTCGGCAACGGATATCTCGGCTCTCGCATCGATGAAGAACGTAGCGAAATGCGATACTTGGTGTGAATTGCAGAATCCCGGAACCATCGAGTCTTTGAACGCAAGTTGCGCCCGAGGCCTCTTGGTCGAGGGCACGTCTGCC
>mat01_74_3
ATCAGACACGTCCTCCGCTTATTGATATGCTTAAGTTCAGCGGGTATCCCTACCTGATCCGAGGTCAACCTGTAAAAATAAAGGTTTCAGTCGGCAGAGTTCCTCTCCTTTGACAGACGTTCGAATAAATTCTACTACGCCTAAAGCCGGGGAGGCCTCGCCGAGGTCTTTAAGGCGCGCCCAACTAAGGACGACACCCAATACCAAGCATAGCTTGAGTGGTGTAATGACGCTCGAACAGGCATGCCCCTCGGAATACCAAGGGG
>mat01_75_1
ATCAGACACGCTTGGTCATTTAGAGGAAGTAAAAGTCGTAACAAGGTTTCCGTAGGTGAACCTGCGGAAGGATCATTAAAGAGTAAGGGTGCTCAGCGCCCGACCTCCAACCCTTTGTTGTTAAAACTACCTTGTTGCTTTGGCGGGACCGCTCGGTCTCGAGCCGCTGGGGATTCGTCCCAGGCGAGTGCCCGCCAGAGTTAAACCAAACTCTTGTTATTAAACCGGTCGTCTGAGTTAAAATTTTGAATAAATCAAAACTTTCAACAACGGATCTCTTGGTTCTCGCATCGATGAAGAACGCAGCGAAATGCGATAAGTAATGTGAATTGCAGAATTCAGTGAATCATCGAATCTTTGAACGCACATTGCGCCCCTTGGTATTCCGAGGGGTATGCCTGTTCGAGCGTCATTACACCACTCAAGCTATGCTTGGTATTGGGCGTCGTCC
>mat01_76_3
ATCAGACACGTCCTCCGCTTATTGATATGCTTAAGTTCAGCGGGTATCCCTACCTGATCCGAGGTCAATGATGGAAATATAGAGGTTGTCTGGCAGGCCGCGGAGGGATCTTTCAAAGCGGGATGAAAATTTACTACGCTTAAAGTCTCACCGGACCGCCACTGTTTTTCGGGCATGCCGCTGGGGCGAGGGCCCAATACCAAGCTACGCTTGAGGGGTGTAATGACGCTCGAACAGGCATGCCCCCCGGAATACCGAGGGGCGCAATGTGCGTTCAAAGACTCGATGATTCACTGAATTCTGCAATTCACATTATTTATCGCATTTCGCTGCGTTCTTCATCGATGCTGGAACCAAGAGATCCGTTGTTGAAAGTTTTTAC
>mat01_77_2
ATCAGACACGTCCTCCGCTTATTGATATGCTTAAGTTCAGCGGGTATCCCTACCTGATCCGAGGTCATCCAAAAATTGGGGTTCTGGCGGGTGCCGTCGCCGCCCTGTCGCGAGATACATGACTACGCGGAGAGCACAACAGCACCGCCACTGCGTTTAGGGGCCGCCGAGCCGGCGAGCCCCAAGACCAAGCCAGGCTTGAGGGGTGTTCTGACGCTCGAACAGGCATGCCCCTCGGAATGCCGGGGGGCGCAATGTGCGTTCAAAGATTCGATGATTCACTAAATTCTGCAATTCACACTACTTATCGCATTTCGCTGCGTTCTTCATCGATGCCAGAACCAAGAGATCCGTTGTTGAAAGTTGTAATTATTAAGTTTTTTCAGACGCTGATTGAAAATTAAAAGGTTATAAGTTTGTCCAGTCGGCGGGCAAGCCCGCCGAGGAAACA
>mat01_78_1
ATCAGACACGCTTGGTCATTTAGAGGAAGTAAGTTGCGTGATTTTTGGTATGACACCCAAAAAAAATCAAAAAGACATGCGTGGGATAACGGTCTTGAAGGATGGAATGAGGTGGCAGTTTGGCAGGAATTCAAACCGCCATTCATCTCGGGGGAAATATGGACGGCATATATTGAGCACGTGACCTCAGAGCGGTTCTCACGGCGCTCACAGTCTGGCGCCGACAACCGGAACCGGCAAA
>mat01_79_3
ATCAGACACGTCCTCCGCTTATTGATATGCTCCTCCGCTTACTTCCTCTAAATGACCAAGAGGTCCTCCGCTTATTGATATGCGGGGATTACTTCCTCTAAATGACCAAGAGGTCCTCCGCTTATTGATATGCCAGGAAACAGCTATGACCTCCTCCGCTTATTGATATGCCAGGAAACAGCTATGACCTCCTCCGCTTATTGATATGCTTACTTCCTCTAAATGACCAAGCGTGTCTGATC
>mat01_80_2
ATCAGACACGCTTGGTCATTTAGAGGAAGTAAAAGTCGTAACAAGGTCTCCGTAGGTGAACCTGCGGAGGGATCATTACACAATATGAAGGCGGGCTGGACACCCTCCAGCCGGGCACTGCTTCACGGCGTGCGCGGCTGGAGCCGGCCCCGCTGAATTATTCACCCGTGTCTTTTGCGTACTTCTTGTTTCCTGGGTGGGCTCGCCCGCCATCAGGACCAACCATAAACCTTTTTGAATAGCAATCAGCGTCAGTAACAACGTAATTAATTACAACTTTCAACAACGGATCTCTTGGTTCTGGCATCGATGAAGAACGCAGCGAAATGCGATATGTAGTGTGAATTGCAGAATTCAGTGAATCATCGAATCTTTGAACGCACATTGCGCCCTTTGG
>mat01_81_2
ATCAGACACGCTTGGTCATTTAGAGGAAGTAAAAGTCGTAACAAGGTCTCCGTAGGTGAACCTGCGGAGGGATCATTACACAATATGAAGGCGGGCTGGACACCCTCCAGCCGGGCACTGCTTCACGGCGTGCGCGGCTGGAGCCGGCCCTGCTGAATTATTCACCCGTGTCTTTTGCGTACTTCTTGTTTCCTGGGTGGGCTCGCCCGCCATCAGGACCAACCATAAACCTTTTTGTAATAGCAATCAGCGTCAGTAACAACGTAATTAATTACAACTTTCAACAACGGATCTCTTGGTTCTGGCATCGATGAAGAACGCAGCGAAATGCGATATGTAGTGTGAATTGCAGAATTCAGTGAATCATCGAATCTTTGAACGCACATCGCGCCCTTTGGTATTCCAAAGGGCATGCCTGTTCGAGCGTCATTTGTACCCTCAAGCTTTGCTT
>mat01_82_3
ATCAGACACGCTTGGTCATTTAGAGGAAGTAAAAGTCGTAACAAGGTCTCCGTTGGTGAACCAGCGGAGGGATCATTACTGAGTTTACGCTCTATAACCCTTTGTGAACATACCTATAACTGTTGCTTCGGCGGGTAGGGTCTCCGTGACCCTCCCGGCCTCCCGCCCCCGAGCGGGTCGGCGCCCGCCGGAGGATAACCAAACTCTGATTTAACGACGTTTCTTCTGAGTGGTACAAGCAAATAATCAAAACTTTTAACAACGGATCTCTTGGTTCTGGCATCGATGAAGAACGCAGCGAAATGCGATAAGTAATGTGAATTGCAGAATTCAGTGAATCATCGAATCTTTGAACGCACATTGCGCCCGCCAGCATTCTGGCGGGCATGCCTGTTCGAGCGTCATTTCAACCCTCAAGCTCTGCTTGGTGTTGGGGCCCTACAGCTGATGT
>mat01_83_1
ATCAGACACGTCCTCCGCTTATTGATATGCTTAAGTTCAGCGGGTATCCCTACCTGATCCGAGGTCAAAGGTTGAAAAAAGGCTTGCTGGACGCTGACCTTGGCTGGGCAAGAGCGCGACTTGTGCTGCGCTCCGAAACCAGTAGGCCGGCTACCAATGACTTTAAGGCGAGTCTCCAGCGAGCTGGAGACAAAAGACGCCCAACACCAAGCAAAGCTTGAGGGTACAAATGACGCTCGAACAGGCATGCCCTTTGGAATACCAAAGGGCGCAATGTGCGTTCAAAGATTCGATGATTCACTGAATTCTGCAATTCACACTACATATCGCATTTCGCTGCGTTCTTCATCGATGCCAGAACCAAGAGATCCGTTGTTGAAAGTTGTAATTAATTACGTTGTTACTGACGCTGATTGCTATTAACAAAAGGTTTATGGTTGTCTGATGGCGG
>mat01_84_7
ATCAGACACGCTTGGTCATTTAGAGGAAGTAAAAGTCGTAACAAGGTTTCCGTAGGTGAACCTGCGGAAGGATCACTAAAGTAAACGCCCTCCGGGGCTCTCTTTATTCACACACCCCTGTGCACTTTGGCCACCTGCCGCGCTTAACTGCGTTAGTAGGTGTGTCTCTTTATTTATACCCATATACACAAGTCATTGAATGTAAAATCGTTATAAACTAATATAACTTTCAACAACGGATCTCTTGGTTCTCGCATCGATGAAGAACGCAGCGAATTGCGATAAGTAATGTGAATTGCAGAATTCAGTGAATCATCGAATCTTTGAACGCATCTTGCGCTCTTTGGTATTCCGAAGAGCATGCCTGTTTGAGTGTCATGAAACTCTCACCTCCAGCCTTCTTTAATTAGAGGTGTTGGGGCGTGGACGTGAGTGCTGCTGGTGCCCCTGG
>mat01_85_1
ATCAGACACGCTTGGTCATTTAGAGGAAGTAAAAGTCGTAACAAGGTTTTTGTAGGTGAACCTGCAGAAGGATCATTGTCGAAACCTGCCTAGCAGAACGACCCGCGAACCCGTGGCATGACATGCTGGGCTCGGGGGGCACCCGCCTTTCGCATCCTCGCGGGCCGTGGAGGGATGCATCTGTGCCCTGCGCGGCTCGCAAACGAACCTTGGCGCGAGAAGCGCCAAAGAAATTGAGTACTAGGAGCGCACCCCCGTAGCCTCGG
>mat01_86_6
ATCAGACACGCTTGGTCATTTAGAGGAAGTAAAAGTCGTAACAAGGTTTCCGTAGGTGAACCTGCGGAAGGATCATTACCGAGAAAGGGGCTCCGCGCTCCCGGGGGTTTCGGCCCCCAACTCTTCACCCACTGTTTACCTACCTTTGTTGCTTTGGCGGGCCCTGGGGTTCGCCCCACGCTGGCTTTCGGGCCGGTGAGCGCCCGTCAGAGGCCCTTAAATTCCTTTAATTAGTGACGTCCGAGTAAATAATACAATAGTAAAAACTTTCAACAACGGATCTCTTGGTTCCAGCATCGATGAAGAACGCAGCGAAATGCGATAAATAATGTGAATTGCAGAATTCAGTGAATCATCGAGTCTTTGAACGCACATTGCGCCCCTCGGTATTCCGGGGGGCAGTGCCTGTTCGAGCGTCATTACACCCCTCAAGCGTAGCTTGGTATTGGGC
>mat01_87_1
ATCACACGTCCTCCGCTTATTGATATGCTTAAGTTCAGCGGGTATCCCTACCTGATCCGAGGTCATCCAAAAATTGGGGTTCTGGCGGGTGCCGTCGCCGCCCTGTCGCGAGATACATGACTACGCGGAGAGCACAACAGCACCGCCACTGCGTTTAGGGGCCGCCGAGCCGGCGAGCCCCAAGACCAAGCCAGGCTTGAGGGGTGTTCTGACGCTCGAACAGGCATGCCCCTCGGAATGCCGGGGGGCGCAATGTGCGTTCAAAGATTCGATGATTCACTAAATTCTGCAATTCACATTACTTATCGCATTTCGCTGCGTTCTTCATCGATGCCAGAGCCAAGAGATCCGTTGTTGAAAGTTTTACTAATTCCACATTTCCTCAGACAACACTCACAGCACGAGTTGGGGCTTCTCTGGCGGGCACTCGCCAGCCGGAGCCGGCAGGTCG
>mat01_88_1
ATCAGACACGTCCTCCGCTTATTGATATGCTTAAACTCAGCGGGTAGTCCCGCCTGACCTGGGGTCGCAACGAGGGCATCCTAGAAGGTCGATGCCCGAGGGTCCAGGAGATCCCGGGGGCGACGGGCGCGCGCACGACAGTGTCCGAGGGTCTCTCAACCACCGCTCGTCGTGGCGACCGTCGCCGAGGACTCGATTTTGGGCCAGCCGCGAGCGGGAGCGCGCGGGAGACCAGTATCCGCCCCCGCCCTCGTGAGCCGAGGGGAGTGGGGGCGACGATGCGTGACACCCAGGCAGACGTGCCCTCGACCAAGAGGCCTCGGGCGCAACTTGCGTTCAAAGATTCGATGATTCTCTGAATTCTGCAATTCACACTACTTATCGCATTTCGCTGCGTTCTTCATCGATGCCAGAGCCAAAGAGATCCATTGTTGAAAGTTGTAAACGATTT
>mat01_89_10
ATCAGACACGTCCTCCGCTTATTGATATGCTTAAACTCAGCGGGTAGTCCCGCCTGACCTGGGGTCGCAACGAGAGCATCCTAGAAGGTCGATGTCCGAGGGTCCGGGAGATCCCGGGGGCGACAGGCGCGCACACGACAGTGTCCGAGGGTCTCTCAACCACCGCTCGTCGTGGCGACCGTCGCCGAGGACTCGATTTTGGGCCAGCCGCGAGCGGGAGCGCGCGGGAGACCAGTATCCACCCCCGCCCTAGTACTCAATTTCCTTGGCGCTTCTCGCGCCGGGGTTCGTTTGCGAGCCGCGCAGGGCGCGGGGTGCGTCCCTCCACGGCCCGCGAGGACACGAGGGGCGGGTGCCCCCCGAGCCCCAGCATGTCATGCCACGGGTTCGCGGGTCGTTCTACTAGGCAGGTTTCGACAATGATCCTTCCGCAGGTTCACCTACGGAAACC
>mat01_90_2
ATCAGACACGTCCTCCGCTTATTGATATGCTTAAGTTCAGCGGGTATCCCTACCCGATCCGAGGTCAAAAGTTGAAAAAAAGGCTTAATGGATGCTAGACCTTTGCTGATAGAGAGTGCGACTTGTGCTGCGCTCCGAAACCAGTAGGCCGGCTGCCAATTACTTTAAGGCGAGTCTCCAGCAAAGCTAGAGACAAGACGCCCAACACCAAGCAAAGCTTGAGGGTACAAATGACGCTCGAACAGGCATGCCCTTTGGAATACCAAAGGGCGCAATGTGCGTTCAAAGATTCGATGATTCACTGAATTCTGCAATTCACACTACTTATCGCATTTCGCTGCGTTCTTCATCGATGCCAGAACCAAGAGATCCGTTGTTGAAAGTTGTAATTATTAATTTGTTACTGACGCTGATTGCAATTACAAAAGGTTTATGTTTGTCTAGTGGTGG
>mat01_91_9
ATCAGACACGTCCTCCGCTTATTGATATGCGGGTTACTTCCTCTAAATGACCAAGAGCTCCTCCGCTTATTGATATGCGAGGATTACTTCCTCTAAATGACCAAGATCCTCCGCTTATTGATATGCTCCTCCGCTTATTGATATGCTTACTTCCTCTAAATGACCAAGAAGCCTCCTCCGCTTATTGATATGCTTACTTCCTCTAAATGACCAAGCGTGTCTGATC
>mat01_92_1
ATCAGACACGCTTGGTCATTTAGAGGAAGTAAAAGTCGTAACAAGGTTTCCGTAGGTGAACCTGCGGAAGGATCATTACCTAGAGTTTGTAGACTTCGGTCTGCTACCTCTTACCCATGTCTTTTGAGTACCTTCGTTTCCTCGGCGGGTCCGCCCGCCGATTGGACAACATTCAAACCCTTTGCAGTTGCAATCAGCGTCTGAAAAAACATAATAGTTACAACTTTCAACAACGGATCTCTTGGTTCTGGCATTGATGAAGAACGCAGCGAAATGCGATAAGTAGTGTGAATTGCAGAATTCAGTGAATCATCGAATCTTTGAACGCACATTGCGCCCCTTGGTATTCCATGGGGCATGCCTATTCGAGCGTCATCTACACCCTCAAGCTCTGCTTGGTGTTGGGCGTCTGTCCCGCCTCCGCGCGTGG
>mat01_93_5
ATCAGACACGCTTGGTCATTTAGAGGAAGTAAGCATATCAATAAGCGGAGGAGCATATCAATAAGCGGAGGATCTTGGTCATTTAGAGGAAGTAAGTCCCCGCATAATCAATAAGCGGAGGACCTTGGTCATTTAGAGGAAGTAATAGCTGTTTCCTGGCATATCAATAAGCGGAGGAGGTCTTGGTCATTTAGAGGAAGTAACAGCATATCAATAAGCGTAGGATGGCTTGGTCATTTAGAGGAAGTAAGCATATCAATAAGCGGAGGAGCATATCAATAAGCGGAGGACGTGTCTGATC
>mat01_95_2
ATCAGACACGTCCTCCGCTTATTGATATGCGCTGAATGGGACGGATCCGCCAGTGTGCGTGGTCACCGAACCATAAATTTGCCGGTTCCGGTTGTCGGCGCCAGACTGTGAGCGCTGTGAGAACCGCTCTGAGGTCACGTGCTCAATATATGCCGTCCATATTTCCCCCGAGATGAATGGCGGTTTGAATTCCTGCCAAACTGCCACCTCATTCCATCCTTCAAGACCGTTATCCCTCGCATGTCTTTTTGATTTTTTTGGGTGTCATACCAAAATCACGCAACTTACTTCCTCTAAATGACCAAGCGTGTCTGATC
>mat01_96_3
ATCAGACACGTCCTCCGCTTATTGATATGCTCCTCCGCTTACTTCCTCTAAATGACCAAGAGGTCCTCCGCTTATTGATATGCGGGGATTACTTCCTCTAAATGACCAAGAGGTCCTCCGCTTATTGATATGCCAGGAAACAGCTATGACCTCCTCCGCTTATTGATATGCCAGGAAACAGCTATGACCTCCTCCGCTTATTGATATGCTTACTTCCTCTAAATGACCAAGGGCTCCTCCGCTTATTGATATGCGAGGATTACTTCCTCTAAATGACCAAGATCCTCCGCTTATTGATATGCTCCTCCGCTTATTGATATGCTTACTTCC
>mat01_97_2
ATCAGACACGTCCTCCGCTTATTGATATGCTTAAGTTCAGCGGGTAATCCTGCCTGATTTGAGATCTAATCTAAAGGTAGACTTTTCAATTAGAAGCTTCCATAATTAAGTTGGCTCAATGCGAACATTGAATCCTTAGCGAATAGTCTATTACGCCAAGTCAATCCAAACTTGTATTAGGGATGCTGATGTATTACGAACGAGCTAGGCACGAAGCCAGCAGCGCTCAGAATCCAAACACCAGCTGTTTACAAGAAACAGTTGGGTTGAAGAATTCATGACACTCAAACAGACATGCTCTCCGGAATACCAGAGAGCGCAAGATGCGTTCAAAGATTCGATGATTCACTGAATTC
>mat01_98_1
ATCAGACACGCTTGGTCATTTAGAGGAAGTAAAAGTCGTAACAAGGTTTCCGTAGGTGAACCTGCGGAAGGATCATTACCTAGAGTTGTAGGCTTTGCCTGCTATCTCTTACCCATGTCTTTTAAGTACCTTCGTTTCCTCGGCGGGCTCGCCCGCCGATTGGACAATTTAAACCATTTGCAGTTGCAATCAGCGTCTGAAAAAACTTAATAGTTACAACTTTCAACAACGGATCTCTTGGTTCTGGCATCGATGAAGAACGCAGCGAAATGCGATAAGTAGTGTGAATTGCAGAATTCAGTGAATCATCGAATCTTTGAACGCACATTGCGCCCCTTGGTATTCCATGGGGCATGCCTGTTCGAGCGTCATTTGTACCTTCAAGCTCTGCTTGGTGTTGGGTGTTTGTCTCGCCTCTGCGTGTAG
>mat01_99_1
ATCAGACACGCTTGGTCATTTAGAGGAAGTAAAAGTCGTAACAAGGTTTCCGTAGGTGAACCTGCGGAAGGATCATTACCGAGTGCGGGCCCCTCGGGGCCCAACCTCCACCCGTGTTGCCCGAACCTATGTTGCCTCGGCGGGCCCCGCGCCCGCCGACGGCCCCCCTGAACGCTGTCTGAAGTTGCAGTCTGAGACCTATAACGAAATTAGTTAAAACTTTCAACAACGGATCTCTTGGTTCTGGCATCGATGAAGAACGCAGCGAAATGCGATAAGTAGTGTGAATTGCAGAATTCAGTGAATCATCGAATCTTTGAACGCACATTGCGCCCCTTGGTATTCCATGGGCATGCCTGTTCGAGCGTCATTTGTACC
>mat01_100_2
ATCAGACACGTCCTCCGCTTATTGATATGCCTAAGTTCAGCGGGTATCCCTACCTGATCCGAGGTCAACCTGAGATAATTAAAGGTTGGGGGTCGGCTGGCGCCGGCCGGGCCTACTAGAGCGGGTGACGAAGCCCCATACGCTCGAGGACCGGACGCGGTGCCGCCGCTGCCTTTCGGGCCCGTCCCCCCGGCGGGGGGACGGGCCCAACACACAAGCCGGGCTTGAGGGCAGCAATGACGCTCGGACAGGCATGCCCTCCGGAATACCAGAGGGCGCAATGTGCGTTCAAAGACTCGATGATTCACTAAATTCTGCAATTCACATTAGTTATCGCATTTCGCTGCGTTCTTCATCGATGCCGGAACCAAGAGATCCGTTGTTGAAAGTTTTTAACTAATTTCGTTATAGGTCTCAGACTGCAACTTCAG
>mat01_101_1
ATCAGACACGCTTGGTCATTTAGAGGAAGTAAAAGTCGTAACAAGGTCTCCGTAGGTGAACCTGCGGAGGGATCATTACACAAATATGAAGGCGGGCTGGAACCTCTCGGGGTTACAGCCTTGCTGAATTATTCACCCTTGTCTTTTGCGTACTTCTTGTTTCCTTGGTGGGTTCGCCCACCACTAGGACAAACATAAACCTTTTGTAATTGCAATCAGCGTCAGTAACAAATTAATAATTACAACTTTCAACAACGGATCTCTTGGTTCTGGCATCGATGAAGAACGCAGCGAAATGCGATAAGTAGTGTGAATTGCAGAATTCAGTGAATCATCGAATCTTTGAACGCACATTGCGCCCTTTGGTATTCCAAAGGGCATGCCTGTTCGAGCGTCATTTG
>mat01_103_1
ATCAGACACGCTTGGTCATTTAGAGGAAGTAAAAGTCGTAACAAGGTTTCCGTAGGTGAACCTGCGGAAGGATCATTAAAGAGTAAGGGTGCTCAGCGCCCGACCTCCAACCCTTTGTTGTTAAAACTACCTTGTTGCTTTGGCGGGACCGCTCGGTTCCGAGCCGCTGGGGATTCGTCCCAGGCGAGCGCCCGCCAGAGTTAAACCAAACTCTTGTTATTAAACCGGTCGTCTGAGTTAAAATTTTGAATAAATCAAAACTTTCAACAACGGATCTCTTGGTTCTCGCATCGATGAAGAACGCAGCGAAATGCGATAAGTAATGTGAATTGCAGAATTCAGTGAATCATCGTATCTTTGAACGCACATTGCGCCCCTTGGTATTCCGAGGGGCATGCCTGTTCGAGCGTCATTACACCACTCAAGCTATGCTTGGTATTGGGTGTCGTCC
>mat01_104_1
ATCAGACACGCTTGGTCATTTAGAGGAAGTAAAAGTCGTAACAAGGTCTCCGTAGGTGAACCTGCGGAAGGATCATTGTCGAAACCTGCCTAGCAGAACGACCCGCGAACCCGTGGCATGACATGCTGGGCTCGGGGGGCACCCGCCCCTCGCGTCCTCGCGGGCCGTGGAGGGACGCACCCGCGCCCTGCGCGGCTCGCAAACGACCCCGGCGCGAGAAGCGCCAAGGAAATTGAGTACTAGGAGCGCGCCCCCGTAGCCTCGGCGTCGGGCGAGGCCTCTTGGTCGAGGGGCACGTCTGCCTGGGTGTCACGCATCGTCGCCCCCACTCCCCTCGGCTCACGAGGGCGGGGGCGGATACTGGTCTCCCGCGCGCTCCCGCTCGCGGCTGGCCCAAAATCG
