# Supplementary material for: Host Genotype Shapes the Foliar Fungal Microbiome of Balsam Poplar (Populus balsamifera)
Source: PLoS One. 2013 Jan 11;8(1):e53987. doi: 10.1371/journal.pone.0053987 (PMC3543377; doi:10.1371/journal.pone.0053987)
Supplement: Material S1 — Pruned sequences produced by the 454 runs for the foliar fungal communities of each balsam poplar host specimen in FASTA format. (ZIP) [file pone.0053987.s003.zip › Supplementary_Material_1/mtn15_good.fa]

>mat15QC_0_2
CTCGCGTGTCCTTGGTCATTTAGAGGAAGTAAAAGTCGTAACAAGGTTTCCGTAGGTGAACCTGCGGAAGGATCATTATCTTCAGTGGTTTTCCACTGTATTGAGGGGGACCTAACCGTCCCTTCTCTCCATCCTTGTCTTTTGCGTACCCATGTTTCCTCGGCAGGCTTGCCTGCCGGTTGGACAAAACTATAACCTTTTTAATTTTAATCAGCGTCTGAAAAACTTAATAATTACAACTTTCAACAACGGATCTCTTGGTTCTGGCATCGATGAAGAACGCAGCGAAATGCGATAAGTAGTGTGAATTGCAGAATTCAGTGAATCATCGAATCTTTGAACGCACATTGCGCCCCTTGGTATTCCATGGGGCATGCCTGTTCGAGCGTCATTTG
>mat15QC_1_7
CTCGCGTGTCCTTGGTCATTTAGAGGAAGTAAAAGTCGTAACAAGGTCTCCGTAGGTGAACCTGCGGAGGGATCATTACAAGAACGCCCGGGCTTCGGCCTGGTTATTCATAACCCTTTGTTGTCCGACTCTGTTGCCTCCGGGGCGACCCTGCCTTCGGGCGGGGGCTCCGGGTGGACACTTCAAACTCTTGCGTAACTTTGCAGTCTGAGTAAACTTAATTAATAAATTAAAACTTTTAACAACGGATCTCTTGGTTCTGGCATCGATGAAGAACGCAGCGAAATGCGATAAGTAATGTGAATTGCAGAATTCAGTGAATCATCGAATCTTTGAACGCACATTGCGCCCCCTGGTATTCCGGGGGGCATGCCTGTTCGAGCGTCATTTCACCACTCAAGCCTCGCTTGGTATTGGGCAACGCGGTCCGCCGCGTGCCTCAATCGTCCGG
>mat15QC_2_1
CTCGCGTGTCCTTGGTCATTTAGAGGAAGTAAAAGTCGTAACAAGGTTTCCGTAGGTGAACCTGCGGAAGGATCATTACCTAGAGTTTGTGGGCTTTGCCCACTGTCTCTTACCCATGTCTTTTGAGTACTTACGTTTCCTCGGTGGGCTCGCCCGCCGGTTGGACAATTTAAACCATTTGCAGTTGCAATCAGCGTCTGAAAAACATAGTAGTTACAACTTTCAACAACGGATCTCTTGGTTCTGGCATCGATGAAGAACGCAGCGAAATGCGATAAGTAGTGTGAATTGCAGAATTCAGTGAATCATCGAATCTTTGAACGCACATTGCGCCCCTTGGTATTCCATGGGGCATGCCTGTTCGAGCGTCATTTGTACCTTCAAGCTCTGCTTGGTGTTGGGTGTTGTCTCGCCTTGCGCGTAGACTCGCCTTAAACAATTGGCAGCCGGC
>mat15QC_4_1
CTCGCGTGTCTCCTCCGCTTATTGATATGCTTAAGTTCAGCGGGTATTCCTACCTGATCCGAGGTCAACCATTGTAAAGATGGGGTTTACCGGCCGGAGCGCGCCCTGGACCGCGAACGAGGGTAGAATCTACTACGTTCGGTACCAGGCCACGCCCGCCGCTGTCTTTAGGGGCTGCGGTGCGCAGGCCCCCAACACCAAGCCGCGGGGCTTGAGGGTTGAAATGACGCTCGAACAGGCATGCCCGCCAGGA
>mat15QC_5_1
CTCGCGTGTCCTTGGTCATTTAGAGGAAGTAAAAGTCGTAACAAGGTCTCCGTTGGTGAACCAGCGGAGGGATCATTACAGGACGTCATACTCCCGTAATACCACTGTGAATCTTACCTACCGTCGTTGCCTCGGCGGGCGCCTCTCCGCTTGCGGGGAGGGCCCACGTCCGCCGGCGGCCCGCATACTCTTGTCTTTTTATTAGCATCTCCGAGTATTATACAAACGAGTTAAAACTTTCAACAACGGATCTCTTGGTTCTGGCATCGATGAAGAACGCAGCGAAATGCGATAAGTAATGTGAATTGCAGAATTCAGTGAATCATCGAATCTTTGAACGCACATTGCGCCCGCCAGTATCCTGGCGGGCATGCCTGTTCGAGCGTCATTTCAACCCTCAAGCCCCGCGGCTTGGTGTTGGGGGCCTGCGCACCGCAGCCCCCTAAAG
>mat15QC_6_3
CTCGCGTGTCCTTGGTCATTTAGAGGAAGTAAAAGTCGTAACAAGGTTTCCGTAGGTGAACCTGCGGAAGGATCATTACCTAGAGTTTGTAGACTTCGGTCTGCTACCTCTTACCCATGTCTTTTGAGTACCTTCGTTTCCTCGGCGGGTCCGCCCGCCGATTGGACAACATTCAAACCCTTTGCAGTTGCAATCAGCGTCTGAAAAAACATAATAGTTACAACTTTCAACAACGGATCTCTTGGTTCTGGCATCGATGAAGAACGCAGCGAAATGCGATAAGTAGTGTGAATTGCAGAATTCAGTGAATCATCGAATCTTTGAACGCACATTGCGCCCCTTGGTATTCCATGGGGCATGCCTGTTCGAGCGTCATTTGTACCTTCAAGCTCTGCTTGGTGTTGGGTGTTTGTCTCGCCTCTGCGTGTAGACTCGACCTTAAAACAATTGG
>mat15QC_7_1
CTCGCGTGTCCTTGGTCATTTAGAGGAAGTAAAAGTCGTAACAAGGTCTCCGTAGGTGAACCTGCGGAGGGATCATTACAAGTGACCCCGGTCTTACCACCGGGATGTTCATAACCCTTTGTTGTCCGACTCTGTTGCCTCCGGGGCGACCCTGCCTTCGGGCGGGGGCTCCGGGTGGACACTTCAAACTCTTGCGTAACTTTGCAGTCTGAGTAAACTTAATTAATAAATTAAAACTTTTAACAAACGGATCTCTTGGTTCTGGCATCGATGAAGAACGCAGCGAAATGCGATAAGTAATGTGAATTGCAGAATTCAGTGAATCATCGAATCTTTGAACGCACATTGCGCCCCCTGGTATTCCGGGGGGCATGCCTGTTCGAGCGTCATTTCACCACTCAAAGCCTCGCTTGGTATTGGGCAACGCGGTCCGCCGCGTGCCTCAAATCGT
>mat15QC_8_1
CTCGCGTGTCCTTGGTCATTTAGAGGAAGTAAAAGTCGTAACAAGGTTTCCGTAGGTGAACCTGCGGAAGGATCATTAAAGAGTAAGGGTGCTCAGCGCCCGACCTCCAACCCTTTGTTGTTAAAACTACCTTGTTGCTTTGGCGGGACCGCTCGGTCTCGAGCCGCTGGGGATTCGTCCCAGGCAAGTGCCCGCCAGAGTTAAACCAAACTCTTGTTATTAAACCGGTCGTCTGAGTTAAAATTTTGAATAAATCAAAACTTTCAACAACGGATCTCTTGGTTCTCGCATCGATGAAGAACGCAGCGAAATGCGATAAGTAATGTGAATTGCAGAATTCAGTGAATCATCGAATCTTTGAACGCACATTGCGCCCCTTGGTATTCCGAGGGGCATGCCTGTTCGAGCGTCATTACACCACTCAAGCTATGCTTGGTATTGGGCGTCGTCC
>mat15QC_10_1
CTCGCGTGTCTCCTCCGCTTATTGATATGCTTAAGTTCAGCGGGTATCCCTACCTGATTCGAGGTCAACCTGAGCAATTAAGGAGTTTTGGCAAGTCCCGCTGCTTCTCTGTCGCGAGATGTATTACTACGCGGAGAGTTACATGGGCCCGCCACTGCTTTTGAGGACCACCACCGAGGCAGCGAGTCCCAATACCAAGCCAGGCTTGAGAGGTTGTTACGGACGCTCGAACAGGCATGCCCCTGGGAATTCCCAGGGGCGCAATGTGCGTTCAAAGATTCGATGATTCACTAAATTCTGCAATTCACATTACTTATCGCATTTCGCTGCGTTCTTCATCGATGCCAGAGCCAAGAGATCCGTTGTTAAAAGTTGTAATTATTATGTTTTCAGACGCTGACTGCAACTGCAAATGGTTATAATTGTCC
>mat15QC_11_4
CTCGCGTGTCTCCTCCGCTTATTGATATGCTTAAGTTCAGCGGGTATCCCTACCTGATCCGAGGTCAAGAGTGTAAAAATGTACTTTTGGACGTCGTCGTTATGAGTGCAAAGCGCGAGACGTGCTGCGCTCCGAAATCAATACGCCGGCTGCCAATTGTCTTAAGGCGAGTCTACACGTAGAGGCGAGACAAACACCCAACACCAAGCAGAGCTTGAAGGTACAAATGACGCTCGAACAGGCATGCCCCATGGAATACCAAGGGGCGCAATGTGCGTTCAAAGATTCGATGATTCACTGAATTCTGCAATTCACACTACTTATCGCATTTCGCTGCGTTCTTCATCGATGCCAGAACCAAGAGATCCGTTGTTGAAGTTGTAACTATTATGTTTTTCAG
>mat15_0_1
CTCGCGTGTCTCCTCCGCTTATTGATATGCGAATATATAAATGGTTTTCCCTTTCATTATTAATATGTTATTCAACATCCAAATATCATCATGTGGAATCCTTTTCAACCATATCATTGTTTTAATTGTTATTTTCTAATTTCAAGATGTTGGGCTGACTGACACCACTATCTTATAATTACTCTATATTCGTTCCTATGACAGTTATTACTTGAATGTTCTACTAATAAATAAATTGTTTGCCTTTCATTCATATTGTTTACACTTGTCATTGCTTAAGTACTTCCTCTAAATGACCAAGGACACGCGAG
>mat15_1_230
CTCGCGTGTCTCCTCCGCTTATTGATATGCTTAAGTTCAGCGGGTATCCCTACCTGATCCGAGGTCAAGAGTTAAAAAATGTCTTGATGGATGTCGTCGTAATGAGTACAAAGCGCGGATTGTGCTGCGCTCCGAAATCTATACGCCGGCTGCCAATTGCTTTAAGGCGAGTCCGCGCACAAAGGCGGGACAAACACCCAACACCAAGCAGAGCTTGAAGGTACAAATGACGCTCGAACAGGCATGCCCCATGGAATACCAAGGGGCGCAATGTGCGTTCAAAGATTCGATGATTCACTGAATTCTGCAATTCACACTACTTATCGCATTTCGCTGCGTTCTTCATCGATGCCAGAACCAAGAGATCCGTTGTTAAAAGTTGTAATTATTATGTTTTTCAGACGCTGACTGCAACTGCAAATGGTTTATAATTGTCCTACGGCAGGCGGAC
>mat15_2_113
CTCGCGTGTCTCCTCCGCTTATTGATATGCTTAAGTTCAGCGGGTATCCCTACCTGATCCGAGGTCAACCTGTAAAAAATAAAGGTTTCAGTCGGCAGAAGTCCTCTCCATTGACAGACGTTATTGAATAAATTCTACTACGCCTAAAGCCGGTGAGGCCTCGCCGAGGTCTTTAAGGCGCGCCCAACTAAGGACGACGCCCAATACCAAGCATAGCTTGAGTGGTGTAATGACGCTCGAACAGGCATGCCCCTCGGAATACCAAGGGGCGCAATGTGCGTTCAAAGATTCGATGATTCACTGAATTCTGCAATTCACATTACTTATCGCATTTCGCTGCGTTCTTCATCGATGCGAGAACCAAGAGATCCGTTGTTGAAAGTTTTGATTTATTCAAAATTTTAACTCAGACGACCGGTTTAATAACAAGAGTTTGGTTTAACTCTGGCGG
>mat15_3_675
CTCGCGTGTCTCCTCCGCTTATTGATATGCTTAAGTTCAGCGGGTATCCCTACCTGATCCGAGGTCAAGAGTGTAAAAATGTACTTTTGGACGTCGTCGTTATGAGTGCAAAGCGCGAGATGTACTGCGCTCCGAAATCAATACGCCGGCTGCCAATTGTTTTAAGGCGAGTCTACACGCAGAGGCGAGACAAACACCCAACACCAAGCAGAGCTTGAAGGTACAAATGACGCTCGAACAGGCATGCCCCATGGAATACCAAGGGGCGCAATGTGCGTTCAAAGATTCGATGATTCACTGAATTCTGCAATTCACACTACTTATCGCATTTCGCTGCGTTCTTCATCGATGCCAGAACCAAGAGATCCGTTGTTGAAAGTTGTAACTATTATGTTTTTCAGACGCTGATTGCAACTGCAAAGGGTTTGAATGTTGTCCAATCGGCGGGCGG
>mat15_4_126
CTCGCGTGTCCTTGGTCATTTAGAGGAAGTAAAAGTCGTAACAAGGTTTCCGTAGGTGAACCTGCGGAAGGATCATTACCGAGAGTTGTAGGCTTCTGTCTACCATCTCTTACCCATGTCTTTTGCGTACTTAACGTTTCCTCGGCAGGTCCGCCTGCCGTAGGACAATTATAAACCATTTGCAGTTGCAGTCAGCGTCTGAAAAACATAATAATTACAACTTTTAACAACGGATCTCTTGGTTCTGGCATCGATGAAGAACGCAGCGAAATGCGATAAGTAGTGTGAATTGCAGAATTCAGTGAATCATCGAATCTTTGAACGCACATTGCGCCCCTTGGTATTCCATGGGGCATGCCTGTTCGAGCGTCATTTGTACCTTCAAGCTCTGCTTGGTGTTGGGTGTTTGTCCCGCCTTTGTGCGCGGACTCGCCTTAAAGCAATTGGCAGC
>mat15_5_1
CTCGCGTGTCTCCTCCGCTTATTGATATGCTTAAGTTAAGCGGGTATCCCTACCTGATTCGAGGTCAAACTAGATGGTATCTTGATGGACGCGAGGCCCGGTTGGGAGCCTTCTAGAGCGCAATGTGCTGCGCAAGAAGCCAACGATGCCGCTGCCAATGAATTTGAGGCGAGTCCCCGCGTAAAGCGGGGACAGACGCCCAACACCAAGCAGAGCTTGAGGGTGTAAATGACGCTCGAACAGGCATGCCCAATGGAATACCAAGGGGCGCAATGTGCGTTCAAAGATTCGATGATTCACTAAAGTCTGCAATTCACACTACTTATCGCATTTCGCTGCGTTCTTCATCGATGCCAGAACCAAGAGATCCATTGTTGAAAGTTGTAATAATTTAGGTTTGTTTCAGTAAGTTTTAATGCTTAATACAAG
>mat15_6_1
CTCGCGTGTCTCCTCCGCTTATTGATATGCTTAAGTTCAGCGGGTATCCCTACCTGATCCGAGGTCAACCTGTAAAAAATAAAGGTTTCAGTCGGCAGAAGTCCTCTCCATTGACAGACGTTATTGAATAAATTCTACTACGCCTAAAGCCGGTGAGGCCTCGCCGAGGTCTTTAAGGCGCGCCCAACTAAGGACGACGCCCAATACCAAGCATAGCTTGAGTGGTGTAATGACGCTCAAACAGACATGCTCCCCGGAATACCAGGGAGCGCAAGGTGCGTTCAAAGATTCGATGATTCACTGAATTCTGCAATTCACATTACTTATCACATTTCGCTGCGTTCTTCATCGATGAGCAAGCCAAGAGATCCGTTGTTGAAAGTTTTTTTTGTTCGATTATTTCGTTAC
>mat15_7_16
CTCGCGTGTCCTTGGTCATTTAGAGGAAGTAAAAGTCGTAACAAGGTCTCCGTTGGTGAACCAGCGGAGGGATCATTACCGAGTTTACAACTCCCAAACCCCTGTGAACATACCTTAATGTTGCCTCGGCGGATCAGCCCGCGCCCCGTAAAACGGGACGGCCCGCCAGAGGACCCAAACTCTAATGTTTCTTATTGTAACTTCTGAGTAAAACAAACAAATAAATCAAAACTTTCAACAACGGATCTCTTGGTTCTGGCATCGATGAAGAACGCAGCAAAATGCGATAAGTAATGTGAATTGCAGAATTCAGTGAATCATCGAATCTTTGAACGCACATTGCGCCCGCTGGTATTCCGGCGGGCATGCCTGTTCGAGCGTCATTTCAACCCTCAAGCCCCCGGGTTTGGTGTTGGGGATCGGCTCTGCCTTACGGCGGCGCCGCCCCGAA
>mat15_9_203
CTCGCGTGTCCTTGGTCATTTAGAGGAAGTAAAAGTCGTAACAAGGTTTCCGTAGGTGAACCTGCGGAAGGATCATTAAAGAGTAAGGGTGCTCAGCGCCCGACCTCCAACCCTTTGTTGTTAAAACTACCTTGTTGCTTTGGCGGGACCGCTCGGTCTCGAGCCGCTGGGGATTCGTCCCAGGCGAGTGCCCGCCAGAGTTAAACCAAACTCTTGTTATTAAACCGGTCGTCTGAGTTAAAATTTTGAATAAATCAAAACTTTCAACAACGGATCTCTTGGTTCTCGCATCGATGAAGAACGCAGCGAAATGCGATAAGTAATGTGAATTGCAGAATTCAGTGAATCATCGAATCTTTGAACGCACATTGCGCCCCTTGGTATTCCGAGGGGCATGCCTGTTCGAGCGTCATTACACCACTCAAGCTATGCTTGGTATTGGGCGTCGTCC
>mat15_10_2
CTCGCGTGTCTCCTCCGCTTATTGATATGCTTAAGTTCAGCGGGTATCCCTACCCGATCCGAGGTCAACCTGTAATGAAGTTTTACGGCGACGTCCGGTCCTCCTCGCCAGCGATTTGATTAAACCACAACGCTGAGATTCGTACCGTCCAGCCGAAGAATTGAAGGCCTATCAGTGAAGATAATGCCCAATACCAAGCCAGGCTTGAGTGGTGTAATGACGCTCGAACGGGCATGCCCTTCGGAATGCCAAAGGGCGCAATGTGCGTTCAAAGATTCGATGATTCACTGAATTCTGCAATTCACATTACTTATCGCATTTCGCTGCGTTCTTCATCGATGCCAGAACCAAGAGATCCGTTGTTGAAAGTTTTGATTGATTTATATTCAATAC
>mat15_11_4
CTCGCGTGTCTCCTCCGCTTATTGATATGCTTAAGTTCAGCGGGTAGTCCTACCTGATTTGAGGCCAGAGTCAAAGTATTGCCCAAGGGCGATTGTAAGCAGTCATCCACACCCTCTCCAGCGAAACTTATTACGCCAGAATGGGGCTTCTGAAGCCGCTAAGACATTTAAGGCGAGCCGTGACCGGCAGCGCCCACATCCAACCCGTCCCGATCATAAACCGGGGAGGTTGAGTCTACATGACACTCAAGCAGGCATGCCCTCCGGAATACCAGAGGGCGCAAGGTGCGTTCAAAGATTCGATGATTCACTGAATTCTGCAATTCACATTACTTATCGCATTTCGCTGCGTTCTTCATCGATGCGAGAGCCAAGAGATCCGTTGTTGAAAGTTGTGTTTAGTTTTGTATACTACGTTCATGACTGTTATAGTTTGTAATAGTG
>mat15_12_2
CTCGCGTGTCTCCTCCGCTTATTGATATGCTTAAGTTCAGCGGGTATCCCTACCTGATCCGAGGTCAAAAGTTAAAAAAGGCTTATGGACGCAAGTCTTTCGGCTAGAATCGCAAAATGTGCTGCGCTTCAATACCAAAACACTGGCTGCCAATTGCTTTAAGGCGAGTCCAAGCGCAAAGGAGAGGACAAACACCCAACACCAAGCAAAGCTTGAGGGTACAAATGACGCTCGAACAGGCATGCCCCATGGAATACCAAGGGGCGCAATGTGCGTTCAAAGATTCGATGATTCACTGAATTCTGCAATTCACACTACTTATCGCATTTCGCTGCGTTCTTCATCGATGCCAGAACCAAGAGATCCGTTGTTGAAAGTTGTAATTATTAAGTTTTTCAGACGCTGATTGAAATTAAAAGGTTATAAGTTTGTCCAGTCGGCGGGCAAGCCC
>mat15_13_310
CTCGCGTGTCTCCTCCGCTTATTGATATGCTTAAGTTCAGCGGGTATCCCTACCTGATCCGAGGTCAACCTTAGAAATGGGGTTGTTTTACGGCGTAGCCTCCCGAACACCCTTTAGCGAATAGTTTCCACAACGCTTAGGGGACAGAAGACCCAGCCGGACGATTTGAGGCACGCGGCGGACCGCGTTGCCCAATACCAAGCGAGGCTTGAGTGGTGAAATGACGCTCGAACAGGCATGCCCCCCGGAATACCAGGGGGCGCAATGTGCGTTCAAAGATTCGATGATTCACTGAATTCTGCAATTCACATTACTTATCGCATTTCGCTGCGTTCTTCATCGATGCCAGAACCAAGAGATCCGTTGTTAAAAGTTTTAATTTATTAATTAAGTTTACTCAGACTGCAAAGTTACGCAAGAGTTTGAAGTGTCCACCCGGAGCCCCCGCCCG
>mat15_14_109
CTCGCGTGTCTCCTCCGCTTATTGATATGCTTAAGTTCAGCGGGTATCCCTACCTGATCCGAGGTCAAAAGTGTAAAATAGGCTTATGGACGCCAGTATTACCGGATAGAATCGCAAATTGTGCTGCGCTTCAATACCAAAACACTGGCTGCCAATTATTTTAAGGCGAGTCCAATCGCAAAGGAGAGGACAAACACCCAACACCAAGCAGAGCTTGAGGGTACAAATGACGCTCGAACAGGCATGCCCCATGGAATACCAAGGGGCGCAATGTGCGTTCAAAGATTCGATGATTCACTGAATTCTGCAATTCACACTACTTATCGCATTTCGCTGCGTTCTTCATCGATGCCAGAACCAAGAGATCCGTTGTTGAAAGTTGTAATTATTAAGTTTTTCAGACGCTAGATTAAAAATTAAAAGGTTATAGTTTGTCCAACGGCAGGCAAGC
>mat15_15_280
CTCGCGTGTCCTTGGTCATTTAGAGGAAGTAAAAGTCGTAACAAGGTTTCCGTAGGTGAACCTGCGGAAGGATCATTACCTAGAGTTTGTAGACTTCGGTCTGCTACCTCTTACCCATGTCTTTTGAGTACCTTCGTTTCCTCGGCGGGTCCGCCCGCCGATTGGACAACATTCAAACCCTTTGCAGTTGCAATCAGCGTCTGAAAAAACATAATAGTTACAACTTTCAACAACGGATCTCTTGGTTCTGGCATCGATGAAGAACGCAGCGAAATGCGATAAGTAGTGTGAATTGCAGAATTCAGTGAATCATCGAATCTTTGAACGCACATTGCGCCCCTTGGTATTCCATGGGGCATGCCTGTTCGAGCGTCATTTGTACCTTCAAGCTCTGCTTGGTGTTGGGTGTTTGTCTCGCCTCTGCGTGTAGACTCGCCTTAAAACAATTGGC
>mat15_17_1
CTCGCGTGTCTCCTCCGCTTATTGATATGCTTAAGTTCAGCGGGTATCCCTACCTGATCCGAGGTCAAAGACGGTAAATGTGCTTGTTGGACGCGAACCGGAGCCCCTCAAGAAGCGCAATGTGCTGCGCGAGAGGAGGCAAGGACCGCTGCCAATGAATTTGGGGCGAGTCCACGCGCGGAGGCGGGACAGACGCCCAACACCAAGCAGAGCTTGAGGGTGTAGATGACGCTCGAACAGGCATGCCCCACGGAATACCGAGGGGCGCAATGTGCGTTCAAAGATTCGATGATTCACTGAATTCTGCAATTCACATTACTTATCGCATTTCGCTGCGTTCTTCATCGATGCCAGAACCAAGAGATCCGTTGTTAAAAGTTTTATTCGATTTACTCGTTTACTCCG
>mat15_19_1
CTCGCGTGTCTCCTCCGCTTATTGATATGCTTAAGTTCAGCGGGTATCCCTACCTGATCCGAGGTCAACCATTGTAAAGTGAGGGTTGCTGGCAAGGGCAATCCGGACACCAAAGCGACGTTTGTTTACTACGCTTGGAGCCGCAAGGCTCCGCCACTGACTTTGAGGCACGCTGGTACAGCGATGCCCATAACCAAGCAGAGCTTGAGGGTTGAAATGACGCTCGAACAGGCATGCCCCCCGGAATACCAGAGGGCGCAATGTGCGTTCAAAGATTCGATGATTCACTGAATTCTGCAATTCACATTACTTATCGCATTTCGCTGCGTTCTTCATCGATGCCAGAACCAAGAGATCCGTTGTTGAAAGTTTTAACTATTATATAGTACTCTGACCACACTAAACAAGAGTTTGGATTTCC
>mat15_20_97
CTCGCGTGTCCTTGGTCATTTAGAGGAAGTAAAAGTCGTAACAAGGTTTCCGTAGGTGAACCTGCGGAAGGATCATTATCTTCAGTGGTTTTCCACTGTATTGAGGGGGACCTAACCGTCCCTTCTCTCCATCCTTGTCTTTTGCGTACCCATGTTTCCTCGGCAGGCTTGCCTGCCGGTTGGACAAAACTATAACCTTTTTAATTTTTAATCAGCGTCTGAAAAACTTAATAATTACAACTTTCAACAACGGATCTCTTGGTTCTGGCATCGATGAAGAACGCAGCGAAATGCGATAAGTAGTGTGAATTGCAGAATTCAGTGAATCATCGAATCTTTGAACGCACATTGCGCCCCTTGGTATTCCATGGGGCATGCCTGTTCGAGCGTCATTTGTACCCTCAAGCTCTGCTTGGTGTTGGGTGTTTGTCCTCTCCTTTGCGATTGGACT
>mat15_21_1
CTCGCGTGTCTCCTCCGCTTATTGATATGCTTAAGTTCAGCGGGTATCCCTACCTGATCCGAGGTCAACCTGTTAAATGGTGTGCTTAACGGCACAGCGCCCCCAGCCTCACAGGCGAACTGAAAGTCACAACGCTTAGAGACGGGCGCACCGGCCGACGACATTAAGGCACGCGGGGACCGCGACGCCCAATACCAAGCAGAGCTTGAGTGGTGCAATGACGCTCGAACAGGCATGCCCCCCGGAATACCGAGGGGCGCAATGTGCGTTCAAAGATTCGATGATTCACGGAATTCCGCAATTCACATTACTTATCGCATTTCGCTGCGTTCTTCATCGATGCCAGAACCAAGAGATCCGTTGTTGAAAGTTTTGCTTTAATTTGCAGTAAGACTCAGACGACGTTAATGCAGGGTTGATCGGTCCACCGGGGGCGGCTGACGCCGGAACC
>mat15_22_2
CTCGCGTGTCTCCTCCGCTTATTGATATGCTTAAGTTCAGCGGGTATCCCTACCTGATCCGAGGTCAAAAGTTAAAAAGGCTTATGGACGCAAGTATTATCGGCTAGAATCGCAAAATGTGCTGCGCTTCAATACCAAAACACTGGCTGCCAATTGCTTTAGGGCGAGTCCAAACGCAAAGGAGAGGACAAACACCCAACACCAAGCAGAGCTTGAGGGTACAAATGACGCTCGAACAGGCATGCCCCATGGAATACCAAGGGGCGCAATGTGCGTTCAAAGATTCGATGATTCACTGAATTCTGCAATTCACACTACTTATCGCATTTCGCTGCGTTCTTCATCGATGCCAGAACCAAGAGATCCGTTGTTAAAAGTTGTAATTATTATGTTTTCAGACGCTGACTGCAACTGCAAAATGGTTTA
>mat15_23_5
CTCGCGTGTCCTTGGTCATTTAGAGGAAGTAAAAGTCGTAACAAGGTCTCCGTAGGTGAACCTGCGGAGGGATCATTACTGAGTGAGGGCCTTCGGGCTCGACCTCCAACCCTTTGTGAACACAACTTGTTGCTTCGGGGGCGACCCTGCCGTTTCGACGGCGAGCGCCCCCGGAGACCATCAAACACTGCATCTTTGCGTCGGAGTTTAAGTAAATTAAACAAAACTTTCAACAACGGATCTCTTGGTTCTGGCATCGATGAAGAACGCAGCGAAATGCGATAAGTAATGTGAATTGCAGAATTCAGTGAATCATCGAATCTTTGAACGCACATTGCGCCCTTTGGTATTCCGAAGGGCATGCCTGTTCGAGCGTCATTTCACCACTCAAGCCTGGCTTGG
>mat15_24_54
CTCGCGTGTCTCCTCCGCTTATTGATATGCTTAAGTTCAGCGGGTATCCCTACCTGATCCGAGGTCAAGAGTTAAAAAAAGTCTTGATGGATGCCACCGTATTGCTAACAAAGCGCGTTTTGTGCTGCGCTCCGAAATCTATACGCCGGCTGCCAATTGCTTTAAGGCGAGTCCACGCACAGAGGCGGGACAAACACCCAACACCAAGCAGAGCTTGAAGGTACAAATGACGCTCGAACAGGCATGCCCCATGGAATACCAAGGGGCGCAATGTGCGTTCAAAGATTCGATGATTCACTGAATTCTGCAATTCACACTACTTATCGCATTTCGCTGCGTTCTTCATCGATGCCAGAACCAAGAGATCCGTTGTTGAAAGTTGTAATTATTAAGTTTTTCAGACGCTGACTGCAACTGCAAATGGTTTAAGTTTGTCCTAAACGGCAGGCGG
>mat15_25_333
CTCGCGTGTCCTTGGTCATTTAGAGGAAGTAAAAGTCGTAACAAGGTCTCCGTAGGTGAACCTGCGGAGGGATCATTACAAGAACGCCCGGGCTTCGGCCTGGTTATTCATAACCCTTTGTTGTCCGACTCTGTTGCCTCCGGGGCGACCCTGCCTTCGGGCGGGGGCTCCGGGTGGACACTTCAAACTCTTGCGTAACTTTGCAGTCTGAGTAAACTTAATTAATAAATTAAAACTTTTAACAACGGATCTCTTGGTTCTGGCATCGATGAAGAACGCAGCGAAATGCGATAAGTAATGTGAATTGCAGAATTCAGTGAATCATCGAATCTTTGAACGCACATTGCGCCCCCTGGTATTCCGGGGGGCATGCCTGTTCGAGCGTCATTTCACCACTCAAGCCTCGCTTGGTATTGGGCAACGCGGTCCGCCGCGTGCCTCAAATCGTCCG
>mat15_27_1
CTCGCGTGTCCTTGGTCATTTAGAGGAAGTAAAAGTCGTAACAAGGTTTCCGTAGGTGAACCTGCGGAAGGATCATTAATTATCGGTAGTTTACTACCGTTTGAAGGGGGTGGAAAGTCTCCAGGTCTTCCTGGGGATGAGTACATCCTATTCTTAACCCTTGACTTTTTGCGCACTCATGTTTCCTCGGCGGGCTTGCCTGCCGAATGGACAACTCAATAACCTATTTAATATTTAATCAGCGTCTGAATTATTTTAATAATTACAACTTTCAACAACGGATCTCTTGGTTCTGGCATCGATGAAGAACGCAGCGAAATGCGATAAGTAGTGTGAATTGCAGAATTCAGTGAATCATCGAATCTTTGAACGCACATTGCGCCCCTTGGTATTCCGGGGGGCATGCCTGTTCGAGCGTCATTATAACCCTCAAGCCTTGCTTGGTGTTGGA
>mat15_28_3
CTCGCGTGTCCTTGGTCATTTAGAGGAAGTAAAAGTCGTAACAAGGTTTCCGTAGGTGAACCTGCGGAAGGATCATTAGTGAATATTAGCGCATCTCTTCGGAGAGCGTGACCTCCACTTTCTAACTCTGTGCATTTATTTGGCGGCTCTGAAGATGTAACAGTCTACTTAGCTGCGGCTCATTTTATAACACTAGTTAAAGTATGTAACAAAATATCGAAAACAAAAAAAAACTTTCAACAACGGATCTCTTGGCTTGCTCATCGATGAAGAACGCAGCGAAATGTGATAAGTAATGTGAATTGCAGAATTCAGTGAATCATCGAATCTTTGAACGCACCTTGCGCTCCGTGGTATTCCGCGGAGCATGTCTGTTTGAGTGTCATGAACTCTTCAACCCACCAGTTTCTTGTAAATTGGATTGGTGTTTGGATTTTGAGTTGTTGCTATT
>mat15_29_36
CTCGCGTGTCTCCTCCGCTTATTGATATGCTTAAGTTCAGCGGGTATCCCTACCTGATCCGAGGTCAACCATAGAAAATTGAGGGTTGCTGGCAAGAACCTCCCGGTACTCCAGAGCGAGAAGAATTACTACGCTTGAAGCCAGAAGGCGCCGCCACTGAATTTGGGGAGAGCCCCGGGGGGCTGCTCCCAATGCCAAGCAGAGCTTGAGGGTTGTAATGACGCTCGAACAGGCATGCCCCCCCGGAATACCAGAGGGCGCAATGTGCGTTCAAAGATTCGATGATTCACTGAATTCTGCAATTCACATTACTTATCGCATTTCGCTGCGTTCTTCATCGATGCCAGAACCAAGAGATCCGTTGTTGAAAGTTTTTAACTATTAAAATAGTACTCTGACGACAAATTAAAAAAGGTTTGAAGTTTCCTCTGTCCGGCGCTGACCAGCCCGG
>mat15_30_2
CTCGCGTGTCTCCTCCGCTTATTGATATGCTTAAGTTCAGCGGGTATCCCTACCTGATCCGAGGTCAACCTGTAAAAAAAGGCTTGACGGCGGGGCCCGACCGACCTCCGGAGCGGCTGTTGATTCACAACGCTTAGAGACGGTCGCACCAGCCGGCGACATTGAGGCACGCGGGGGACCGCGACGCCCAAGACCAAGCCGAGGCTTGAGTGGTGTAATGACGCTCGAACAGGCATGCCCCCCGGAATACCGAGGGGCGCAATGTGCGTTCAAAGATTCGATGATTCACGGAATTCTGCAATTCACATTACTTATCGCATTTCGCTGCGTTCTTCATCGATGCCAGAGCCAAGAGATCCGTTGTTAAAAGTTTTAATTTATTAATTAAGTTTACTCAGACTGACAAAGTTACGCAAGAGTTTGAAGTGTCCACCCGGAGCCCCCGCCCGAG
>mat15_31_69
CTCGCGTGTCTCCTCCGCTTATTGATATGCTTAAGTTCAGCGGGTATCCCTACCTGATCCGAGGTCAACCTGTAAAAAAAAGGCTTGACGGCGGGGCCCGACCGACCTCCGGAGCGGCTGTTGATTCACAACGCTTAGAGACGGTCGCACCAGCCGGCGACATTGAGGCACGCGGGGGACCGCGACGCCCAAGACCAAGCCGAGGCTTGAGTGGTGTAATGACGCTCGAACAGGCATGCCCCCCGGAATACCGAGGGGCGCAATGTGCGTTCAAAGATTCGATGATTCACGGAATTCTGCAATTCACATTACTTATCGCATTTCGCTGCGTTCTTCATCGATGCCAGAGCCAAGAGATCCGTTGTTGAAAGTTGTGTTTCAAATTTCGTTTAGACTCGGACGACGGTTACGCAGAGTTAAGTGGTCCTCCGGGGGCCGCCAGACGGCGGGA
>mat15_32_38
CTCGCGTGTCTCCTCCGCTTATTGATATGCTTAAGTTCAGCGGGTATCCCTACCTGATCCGAGGTCAAAGACGGTAAATGTGCTTGTTGGACGCGAACCGGAGCCCCTCAAGAAGCGCAATGTGCTGCGCGAGAGGAGGCAAGGACCGCTGCCAATGAATTTGGGGCGAGTCCACGCGCGGAGGCGGGACAGACGCCCAACACCAAGCAGAGCTTGAGGGTGTAGATGACGCTCGAACAGGCATGCCCCACGGAATACCGAGGGGCGCAATGTGCGTTCAAAGATTCGATGATTCACTGAATTCTGCAATTCACACTACTTATCGCATTTCGCTGCGTTCTTCATCGATGCCAGAGCCAAGAGATCCATTGTTGAAAGTTGTAACGATTGTTTGTTTCGGAACAGGTAATGCTAGATGCAAAAAGGTTTATTCGGTTCAACGGCAGGTTGC
>mat15_33_6
CTCGCGTGTCCTTGGTCATTTAGAGGAAGTAAAAGTCGTAACAAGGTTTCCGTAGGTGAACCTGCGGAAGGATCATTGTCGAAACCTGCCTAGCAGAACGACCCGCGAACCCGTGGCATGACATGCTGGGCTCGGGGGGCACCCGCCCCTCGCGTCCTCGCGGGCCGTGGAGGGACGCACCCGCGCCCTGCGCGGCTCGCAAACGAACCCCGGCGCGAGAAGCGCCAAGGAAATTGAGTACTAGGAGCGCGCCCCCGTAGCCTCGGCGTCGGGGGCGCGCCTTCTTCTGGTGATAATCTAAACGACTCTCGGCAACGGATATCTCGGCTCTCGCATCGATGAAGAACGTAGCGAAATGCGATACTTGGTGTGAATTGCAGAATCCCGTGAACCATCGAGTCTTTGAACGCAAGTTGCGCCCGAGGCCTCTTGGTCGAGGGCACGTCTGCCT
>mat15_34_3
CTCGCGTGTCCTTGGTCATTTAGAGGAAGTAAAAGTCGTAACAAGGTTTCCGTAGGTGAACCTGCGGAAGGATCATTAATAGAGCAATGAACAGACAGCGCCCCGGGAGAAATCCTGGGGGCTACCCTACTTGGTAGGGTTTAGAGTCGTCAGGCCTCTCGGAGAAGCCTGGTTCAGACCTCCACCCTTGAATAAATTACCTTTGTTGCTTTGGCAGGGCGCCTCGCGCCAGCGGCTTCGGCTGTTGAGTACCTGCCAGAGGACCACAACTCTTGTTTTTAGTGATGTCTGAGTACTATATAATAGTTAAAACTTTCAACAACGGATCTCTTGGTTCTGGCATCGATGAAGAACGCAGCGAAATGCGATAAGTAATGTGAATTGCAGAATTCAGTGAATCATCGAATCTTTGAACGCACATTGCGCCCTCTGGTATTCCGGGGGCATGCCT
>mat15_35_6
CTCGCGTGTCTCCTCCGCTTATTGATATGCTTAAGTTCAGCGGGTATCCCTACCTGATCCGAGGTCAACCTGAAAAATATAAAAGGTTTAACGGCAATGAGATCTCACCAAGCTTATAAGACGTTTTGATTTAACTCTACTACGCCCGAAGTTGGAGAAACCCCGCCGAGGTCTTCGAGGCACGCCCGCCTTTACGGCGGACGATGCCCAATACCAAGCGGTGCTTGAGTGGTGTAATGACGCTCGAACAGGCATGCCCCTCGGAATACCAAGGGGCGCAATGTGCGTTCAAAGATTCGATGATTCACTGAATTCTGCAATTCACACTACTTATCGCACTTCGCTGCGTTCTTCATCGATGCCAGAACCAAGAGATCCGTTGTTAAAAGTTGTAATTATTATGTTTTTCAGACGCTGACTGCAACTGCAAATGGTTTATAATTGTCC
>mat15_36_6
CTCGCGTGTCCTTGGTCATTTAGAGGAAGTAAAAGTCGTAACAAGGTCTCCGTAGGTGAACCTGCGGAGGGATCATTACCGAGTGCGGGCCCTCGCGCCCAACCTCCCAACCCTTTGTCGATTCGTATCTGTTGCCTCGGGGGGGCGACCCGGACGTCACGTCCGGGAGTCCCCCAGAGGTCCAACCCAACACACTGCGTCTTTGCGTCGGAGTATTGAAAACAAATCAATCAAAACTTTCAACAACGGATCTCTTGGTTCTGGCATCGATGAAGAACGCAGCGAAATGCGATAAGTAATGTGAATTGCAGAATTCAGTGAATCATCGAATCTTTGAACGCACATTGCGCCCTTTGGCATTCCGAAGGGCATGCCCGTTCGAGCGTCATTACACCCTCAAGCCTGGCTTGGTATTGGGCGACGGCAGTCTGCCGCGCCTCGAAGTGATCGG
>mat15_37_32
CTCGCGTGTCCTTGGTCATTTAGAGGAAGTAAAAGTCATAACAAGGTTTCCGTAGGTGAACCTGCGGAAGGATCATTAATAATGCCCTCTGGCTTCGGTCAGCTGGGTTCAATGTGTGTCATCTCTTCGGAGATGGCCATCCACACACACCGTGAACTGTGACTTCGGTCATCACAAACTTTTAGTAATGAATGTAAAAATCATAACAAAATAAAACTTTTAACAACGGATCTCTTGGCTCTCGCATCGATGAAGAACGCAGCGAAATGCGATAAGTAATGTGAATTGCAGAATTCAGTGAATCATCGAATCTTTGAACGCACCTTGCGCCCTTTGGTATTCCGAAGGGCATGCCTGTTTGAGTGTCATGAAACCTCACTCCACTTGGGTTTTGCCTGAGTGGTAGTGTATTGGGTGTTGCCTTGCCAAAGGCTCGCCTTAAAAGAATAAG
>mat15_38_6
CTCGCGTGTCCTTGGTCATTTAGAGGAAGTAAAAGTCGTAACAAGGTTTCCGTAGGTGAACCTGCGGAAGGATCATTACCTAGAGTTTGTGGGCTTTGCCCACTGTCTCTTACCCATGTCTTTTGAGTACTTACGTTTCCTCGGTGGGCTCGCCCGCCGGTTGGACAATTTAAACCATTTGCAGTTGCAATCAGCGTCTGAAAAACATAATAGTTACAACTTTCAACAACGGATCTCTTGGTTCTGGCATCGATGAAGAACGCAGCGAAATGCGATAAGTAGTGTGAATTGCAGAATTCAGTGAATCATCGAATCTTTGAACGCACATTGCGCCCCTTGGTATTCCATGGGGCATGCCTGTTCGAGCGTCATTTGTACCTTTCAAGCTCTGCTTGGTGTTGGGTGTTTGTCTCGCCTTGCGCGTAGACTCGCCTTAAAACATTGGCAGCCG
>mat15_39_5
CTCGCGTGTCTCCTCCGCTTATTGATATGCTTAAGTTCAGCGGGTATCCCTACCTGATCCGAGGTCAACCTGTAAAAAATTGGGGGTTGCTGGCAAGTAAACCTACCGGACTCAATCGCGAGGAGTATTACTACGCGTAGAGCCGACAGGCACCGCCACTGATTTTAGAGGCCGCGAAGACGCGAACCCCAATACCAAGCGAGAGCTTGAGTGGTTATAATGACGCTCGAACAGGCATGCCCCCCGGAATACCAGAGGGCGCAATGTGCGTTCAAAGATTCGATGATTCACTGAATTCTGCAATTCACATTACTTATCGCATTTCGCTGCGTTCTTCATCGATGCGAGAACCAAGAGATCCGTTGTTGAAAGTTTTTGATTTATTCAAAATTTTAACTCAGACGACCGGTTTAATAACAAGAGTTTGGTTTAACTCTGGCGGGCACTCGCC
>mat15_42_162
CTCGCGTGTCCTTGGTCATTTAGAGGAAGTAAAAGTCGTAACAAGGTCTCCGTAGGTGAACCTGCGGAGGGATCATTACAAGTGACCCCGGTCTTACCACCGGGATGTTCATAACCCTTTGTTGTCCGACTCTGTTGCCTCCGGGGCGACCCTGCCTTCGGGCGGGGGCTCCGGGTGGACACTTCAAACTCTTGCGTAACTTTGCAGTCTGAGTAAACTTAATTAATAAATTAAAACTTTTAACAACGGATCTCTTGGTTCTGGCATCGATGAAGAACGCAGCGAAATGCGATAAGTAATGTGAATTGCAGAATTCAGTGAATCATCGAATCTTTGAACGCACATTGCGCCCCCTGGTATTCCGGGGGGCATGCCTGTTCGAGCGTCATTTCACCACTCAAGCCTCGCTTGGTATTGGGCAACGCGGTCCGCCGCGTGCCTCAAATCGACC
>mat15_43_58
CTCGCGTGTCTCCTCCGCTTATTGATATGCTTAAGTTCAGCGGGTAATCCTGCCTGATCTGAGGTCTAATCTAAAGTTGACTAAAGTAGTTGGAAGCTTCTACTGAGATCTCATTCGGCCACACTACAAGAGCGTGTCCTCAGCGAATAGTCTATTACACTGAGTCAATCCGAGTTCGAATTAGAGATGCTAATATATTACGAACGAGCTCGATCCGAAGACCAGCAACGCTCAAAATCCAAACACCTATCAGTCTACAAGAAACTGGAGGGTTGAAGAGTTCATGACACTCAAACAGACATGCTCCCCGGAATACCAGGGAGCGCAAGGTGCGTTCAAAGATTCGATGATTCACTGAATTCTGCAATTCACATTACTTATCACATTTCGCTGCGTTCTTCATCGATGAGCAAGCCAAGAGATCCGTTGTTGTAAAGTTTTTTTG
>mat15_44_1
CTCGCGTGTCTCCTCCGCTTATTGATATGCTTAAGTTCAGCGGGTATCCCTACCTGATCCGAGGTCAACCTTAGAAATGGGGTTGTTTTACGGCGTAGCCTCCCGAACACCCTTTAGCGAATAGTTTCCACAACGCTTAGGGGACAGAAGACCCAGCCGGACGATTTGAGGCACGCGGCGGACCGCGTTGCCCAATACCAAGCGAGGCTTGAGTGGTGAAATGACGCTCGAACAGGCATGCCCCCCGGAATACCAGGGGGCGCAATGTGCGTTCAAAGATTCGATGATTCACTGAATTCTGCAATTCACACCACTTATCGCATTTCGCTGCGTTCTTCATCGATGCCAGAACCAAGAGATCCGTTGTTGAAAGTTGTAATTGATTACATTTGTTTTGCTGACG
>mat15_46_17
CTCGCGTGTCTCCTCCGCTTATTGATATGCTTAAGTTCAGCGGGTATCCCTACCTGATCCGAGGTCAACCTGTAAAAATTGGGGGTTGCTGGCAAGTAAACCTACCGGACTCAATCGCGAGGAGTATTACTACGCGTAGAGCCGACAGGCACCGCCACTGATTTTAGAGGCCGCGAAGACGCGAACCCCAATACCAAGCGAGAGCTTGAGTGGTTATAATGACGCTCGAACAGGCATGCCCCCCGGAATACCAGAGGGCGCAATGTGCGTTCAAAGATTCGATGATTCACTGAATTCTGCAATTCACATTACTTATCGCATTTCGCTGCGTTCTTCATCGATGCCAGAACCAAGAGATCCGTTGTTGAAAGTTTTTAACATTATATAGTACTCAGACATCAACTAAAAACAAGAGTTGTGGTCCTCTGGCAGGTACTCAACAGCCGAAGCC
>mat15_47_37
CTCGCGTGTCCTTGGTCATTTAGAGGAAGTAAAAGTCGTAACAAGGTTTCCGTAGGTGAACCTGCGGAAGGATCATTACTGCTTGCTTATGGCCGCTTAGGTGGGGAGACCCCCTCTGCGGTACGGCAACACACCCTTGTCTATGTATACCATTTGTTATTTCCCTCGGCGGGGCAACCCGCCGCTGGGGACAATAAAACCTCTTGTATTAAGCATTAAAACTTCTGAAACAAACCTAAATTATTACAACTTTCAACAATGGATCTCTTGGTTCTGGCATCGATGAAGAACGCAGCGAAATGCGATAAGTAGTGTGAATTGCAGACTTTAGTGAATCATCGAATCTTTGAACGCACATTGCGCCCCTTGGTATTCCATTGGGCATGCCTGTTCGAGCGTCATTTACACCCTCAAGCTCTGCTTGGTGTTGGGCGTCTGTCCCCGCTTTACG
>mat15_48_2
CTCGCGTGTCCTTGGTCATTTAGAGGAAGTAAAAGTCGTAACAAGGTTTCCGTAGGTGAACCTGCGGAAGGATCATTAAAGAGTAAGGGTGCTCAGCGCCCGACCTCCAACCCTTTGTTGTTAAAACTACCTTGTTGCTTTGGCGGGACCGCTCGGTCTCGAGCCGCTGGGGATTCGTCCCAGGCGAGTGCCCGCCAGAGTTAAACCAAACTCTTGTTATTTAACCGGTCGTCTGAGTTAAAATTTTGAATAAATCAAAACTTTCAACAACGGATCTCTTGGTTCTCGCATCGATGAAGAACGCAGCGAAATGCGATAAGTAATGTGAATTGCAGAATTCAGTGAATCATCGAATCTTTGAACGCACATTGCGCCCCTTGGTATTCCGGGGGGCATGCCTGTTCGAGCGTCATTATAACCCTCAAGCCTAGCTTGGTGTTGGAGCCTGCCT
>mat15_49_1
CTCGCGTGTCTCCTCCGCTTATTGATATGCTTAAGTTCAGCGGGTATCCCTACCTGATCCGAGGTCAACCTAGAAAATAAAGGTTTCAGTCGGCAGAGTTCCTCTCCTTTGACAGACGTTCGAATAAATTCTACTACGCCTAAAGCCGGAGTGGCCTCGCCGAGGTCTTTAAGGCGCGCCCAACTAAGGACGACGCCCAATACCAAGCATAGCTTGAGTGGTGTAATGACGCTCGAACAGGCATGCCCCTCGGAATACCAAGGGGCGCAATGTGCGTTCAAAGATTCGATGATTCACTGAATCCTGCAATTCACATTACTTATCGCATTTCGCTGCGTTCTTCATCGATGCCAGAACCAAGAGATCCGTTGTTAAAAGTTTTAATTTATTAATTAAGTTTACTCAGACTGCAGAGTTACGCAAGAGTTTGAAGTGTCCACCCGGAGCCCCG
>mat15_52_5
CTCGCGTGTCTCCTCCGCTTATTGATATGCTTAAGTTCAGCGGGTAGTCCTACCTGATTTGAGGTCAGAATATAAAGTGTATTAGAGTGGAGGGGTGCGAAAACTTATAACGCATTCCACTTAGGTATTTAAGGCGAGCCAATGGCGGCACCCAAAGCACCGCTTACTGAACAAACAGTAAGGGTGAGGTTTATAAGACACTCAAACAGGCATGCCCTTCGGAATACCAAAGGGCGCAATTTGCGTTCAAAGATTCGATGATTCACTGAATTCTGCAATTCACATTACTTATCGCATTTCGCTGCGTTCTTCATCGATGTGAGAGCCAAGAGATCCGTTGTTGAAAGTTATATTTTGTTATAATAATTTACATTCGTTACATTATGTTTGTTGGCCCGAAGGCAATAGTTCACAGG
>mat15_53_6
CTCGCGTGTCCTTGGTCATTTAGAGGAAGTAAAAGTCGTAACAAGGTCTCCGTAGGTGAACCTGCGGAGGGATCATTACAAGAACGCCCGGGCTTCGGCCTGGTTATTCATAACCCTTTGTTGTCCGACTCTGTTGCCTCCGGGGCGACCCTGCCTTCGGGCGGGGGCTCCGGGTGGACACTTCAAACTCTTGCGTAACTTTGCAGTCTGAGTAAACTTAATTAATAAATTAAAACTTTTAACAACGGATCTCTTGGTTCTGGCATCGATGAAGAACGCAGCGAAATGCGATAAGTAATGTGAATTGCAGAATTCAGTGAATCATCGAATCTTTGAACGCACATTGCGCCCTCTGGTATTCCGGGGGGCATGCCTGTTCGAGCGTCATTATAACCACTCAAGCTCTTGCTTGGTATTGGGGTTCGCGTCTTCGCGGCCTCTAAAATCAGTG
>mat15_54_1
CTCGCGTGTCCTTGGTCATTTAGAGGAAGTAAAAGTCGTAACAAGGTTTCCGTAGGTGAACCTGCGGAAGGATCATTACCTAGAGTTTGTAGACTTCGGTCTGCTACCTCTTACCCATGTCTTTTGAGTACCTTCGTTTCCTCGGCGGGTCCGCCCGCCGATTGGACAACATTCAAACCCTTTGCAGTTGCAATCAGCGTCTGAAAAAACATAATAGTTACAACTTTCAACAACGGATCTCTTGGTTCTGGCATCGATGAAGAACGCAGCGAAATGCGATAAGTAGTGTGAATTGCAGAATTCAGTGAATCATCGAATCTTTGAACGCACATTGCGCCCCTTGGTATTCCGAGGGGCATGCCTGTTCGAGCGTCATTACACCACTCAAGCTATGCTTGGTGTTGGACGGTTTGGTGGAGACCCCCG
>mat15_55_5
CTCGCGTGTCCTTGGTCATTTAGAGGAAGTAAAAGTCGTAACAAGGTTTCCGTAGGTGAACCTGCGGAAGGATCATTACCGAGAGTTGTAGGCTTCTGTCTACCATCTCTTACCCATGTCTTTTGCGTACTTAACGTTTCCTCGGCAGGTCCGCCTGCCGTAGGACAATTATAAACCATTTGCAGTTGCAGTCAGCGTCTGAAAAACATAATAATTACAACTTTTAACAACGGATCTCTTGGTTCTGGCATCGATGAAGAACGCAGCGAAATGCGATAAGTAGTGTGAATTGCAGAATTCAGTGAATCATCGAATCTTTGAACGCACATTGCGCCCCCTGGTATTCCGGGGGGCATGCCTGTTCGAGCGTCATTTCACCACTCAAGCCTCGCTTGGTATTGGGCAACGCGGTCCGCCGCGTGCCTCAAATCGACCGGCTGGGTCTTCTGTC
>mat15_58_23
CTCGCGTGTCTCCTCCGCTTATTGATATGCTTAAGTTCAGCGGGTATCCCTACCTGATCCGAGGTCAACCTAGAAAAATAAAGGTTTCAGTCGGCAGAGTTCCTCTCCTTTGACAGACGTTCGAATAAATTCTACTACGCCTAAAGCCGGAGTGGCCTCGCCGAGGTCTTTAAGGCGCGCCCAACTAAGGACGACGCCCAATACCAAGCATAGCTTGAGTGGTGTAATGACGCTCGAACAGGCATGCCCCTCGGAATACCAAGGGGCGCAATGTGCGTTCAAAGATTCGATGATTCACTGAATTCTGCAATTCACACTACTTATCGCATTTCGCTGCGTTCTTCATCGATGCCAGAACCAAGAGATCCGTTGTTGAAAGTTGTAACTATTATGTTTTTTCAGACGCTGATCGCAACTGCAAAGGGTTTGAATGTTGTCCAATCGGCGGGCG
>mat15_59_3
CTCGCGTGTCTCCTCCGCTTATTGATATGCTTAAGTTCAGCGGGTATCCCTACCTGATCCGAGGTCAACCTTGAGGTGTTGGGTTTTAGAGGCGGGCGACTACAAGCTCTAGAAGCGGGAAGTATTACTAACGCTTAAGAGGCCTGAGCCACCGCCGACCGGTTTGAAGCGCGCCCGCCCGGTTGAGGGAGGGTGACACTCAATGCCAAGCAGAGCTTGATGGTTGATAATGACGCTCGAACAGGCATGCCCACCGGAATACCAGTGGGCGCAATGTGCGTTCAAAGATTCGATGATTCACTGAATTCTGCAATTCACATTACTTATCGCATTTCGCTGCGTTCTTCATCGATGCCAGAACCAAGAGATCCGTTGTTGAAAGTTTTGAAGTTATTAAAATAATTTCTCAGATTGCTTGATTTAAAAAGGGTTTTTGTTTTGGCCG
>mat15_60_1
CTCGCGTGTCTCCTCCGCTTATTGATATGCTTAAGTTCAGCGGGTATCCCTACCTGATCCGAGGTCAACCATAGAAAGTTGGGGTTCTGGCGCGGACCCTCCAGACCCTATAGCGAGAAGAATTACTACGCTTAGAGCCGAAGGGCACTGCCACTGATTTTAAGAGCTGCTAGGTAGCATGCTCCAACACCAAGCAAGGCTTGAGGGTTATAATGACGCTCGAACAGGCATGCCCCCCGGAATACCAGGGGGCGCAATGTGCGTTCAAAGATTCGATGATTCACTGAATTCTGCAATTCACATTACTTATCGCATTTCGCTGCGTTCTTCATCGATGCCAGAACCAAGAGATCCGTTGTTGAAAGTTTTTGTTTAATTTACTTAAACTCCGACGCAAAGATGCAGTGTTTGATGGTCTCCGGGGGCGCTCGCCGTCGAAAACGGCAGGGTC
>mat15_61_27
CTCGCGTGTCCTTGGTCATTTAGAGGAAGTAAAAGTCGTAACAAGGTTTCCGTAGGTGAACCTGCGGAAGGATCATTAGTGAATATTAGCGCATCTACTTGTAGAGCGTGACCTCCACTTTCTAACTCTGTGCATTTATTGGCGGAAGAGACTTGAGCAATCGAGTCTTCTTCTCGCGGCTCATTTTATAACACTAGTTAAAGTATGTAACGAAATATCGAAAACAAAAAAAACTTTCAACAACGGATCTCTTGGCTTGCTCATCGATGAAGAACGCAGCGAAATGTGATAAGTAATGTGAATTGCAGAATTCAGTGAATCATCGAATCTTTGAACGCACCTTGCGCTCCCTGGTATTCCGGGGACATGTCTGTTTGAGTGTCATGAACTCTTCAACCCTCCAGTTTCTTGTAGACTGATAGGTGTTTGGATTTTGAGCGTTGCTGGTCTT
>mat15_62_20
CTCGCGTGTCTCCTCCGCTTATTGATATGCTTAAGTTCAGCGGGTATCCCTACCTGATTCGAGGTCAAACTAGATGGTATCTTGATGGACGCGAGCCCGTTGGGAGCCTTCTAGAGCGCAATGTGCTGCGCAAGAAGCCAACGATGCCGCTGCCAATGAATTTGAGGCGAGTCCCCGCGTAAAGCGGGGACAGACGCCCAACACCAAGCAGAGCTTGAGGGTGTAAATGACGCTCGAACAGGCATGCCCAATGGAATACCAAGGGGCGCAATGTGCGTTCAAAGATTCGATGATTCACTAAAGTCTGCAATTCACACTACTTATCGCATTTCGCTGCGTTCTTCATCGATGCCAGAACCAAGAGATCCATTGTTGAAAGTTGTAATAATTTAGGTTTGTTTCAGAAGTTTTAATGCTTAATAC
>mat15_63_66
CTCGCGTGTCTCCTCCGCTTATTGATATGCTTAAGTTCAGCGGGTAGCCCTACCTGATTTGAGGCCAGATCATGAGTTATGTGGGGTTATTAGCCACCCGAAAGGATGAAACGTATTACATCCAAGGTGCTTATTCTTTTAAGGCGAGCCTTTGGCAAGGCAACACCCAATACACTACCACTCAGGCAAAAACCCAAGTGGAGTGAGGTTTCATGACACTCAAACAGGCATGCCCTTCGGAATACCAAAGGGCGCAAGGTGCGTTCAAAGATTCGATGATTCACTGAATTCTGCAATTCACATTACTTATCGCATTTCGCTGCGTTCTTCATCGATGCGAGAGCCAAGAGATCCGTTGTTAAAAGTTTTATTTTGTTATGATTTTTACATTTCATTACTAAAAGTTTGTGATGACCGAAGTCACAGTTCACGGTGTGTGTGGATGGCCATC
>mat15_65_32
CTCGCGTGTCTCCTCCGCTTATTGATATGCTTAAACTCAGCGGGTAGTCCCGCCTGACCTGGGGTCGCAACGAGGGCATCCTAGAAGGTCGATGCCCGAGGGTCCGGGAGATCCCGGGGGCGACGGGCGCGCGCACGACAGTGTCCGAGGGTCTCTCAACCACCGCTCGTCGTGGCGACCGTCGCCGAGGACTCGATTTTGGGCCAGCCGCGAGCGGGAGCGCGCGGGAGACCAGTATCCGCCCCCGCCCTCGTGAGCCGAGGGGAGTGGGGGCGACGATGCGTGACACCCAGGCAGACGTGCCCTCGACCAAGAGGCCTCGGGCGCAACTTGCGTTCAAAGACTCGATGGTTCACGGGATTCTGCAATTCACACCAAGTATCGCATTTCGCTACGTTCTTCATCGATGCGAGAGCCGAGATATCCGTTGCCGAGAGTCGTTTAGATTATC
>mat15_66_50
CTCGCGTGTCTCCTCCGCTTATTGATATGCTTAAGTTCAGCGGGTATTCCTACCTGATCCGAGGTCAACCATTGTAAAGATGGGGGTTTACCGGCCGGAGCGCGCCCTGGACCGCGAACGAGGGTAGAATCTACTACGTTCGGTACCAGGCCACGCCCGCCGCTGTCTTTAGGGGGCTGCGGTGCGCAGGCCCCCAACACCAAGCCGCGGGGGCTTGAGGGTTGAAATGACGCTCGAACAGGCATGCCCGCCAGGATACTGGCGGGCGCAATGTGCGTTCAAAGATTCGATGATTCACTGAATTCTGCAATTCACATTACTTATCGCATTTCGCTGCGTTCTTCATCGATGCCAGAACCAAGAGATCCGTTGTTGAAAGTTTTTAACTCGTTTGTATAATACTCGGAGATGCTAATAAAAAGACAAAGAGTAATGCGGGCCGCCGGCGGAC
>mat15_67_3
CTCGCGTGTCTCCTCCGCTTATTGATATGCTTAAGTTCAGCGGGTATCCCTACCTGATCCGAGGTCAACCTTAGAAATGGGGTTGTTTTACGGCGTAGCCTCCCGAACACCCTTTAGCGAATAGTTTCCACAACGCTTAGGGGACAGAAGACCCAGCCGGTCGATTTGAGGCACGCGGCGGACCGCGTTGCCCAATACCAAGCGAGGCTTGAGTGGTGAAATGACGCTCGAACAGGCATGCCCCCCGGAATACCAGGGGGCGCAATGTGCGTTCAAAGATTCGATGATTCACTGAATTCTGCAATTCACATTACTTATCACATTTCGCTGCGTTCTTCATCGATGAGCAAGCCAAGAGATCCGTTGTTGTAAAGTTTTTTTGTTCGATTATTTCGTTACATTACTTTAACTAG
>mat15_69_5
CTCGCGTGTCTCCTCCGCTTATTGATATGCTTAAGTTCAGCGCGTATTCCTACCTGATCTGAGGTCAATAAATGAAGATAGCCAAGAGCACAAGGCACAGGGCGGGCTTTAGGTGCAGCACCATGAATGCACCAGTCAAGCAACGAGTTGGACGAACCTAGAACGTTGTGTAACCGGGCGGCGGGCCGCACCAATCCATTTAAGGAGAGCGTCCCACGAGGGGTCGCAGCTCCCAACTTCAGCATAGACCAAGAAGGTCTTGTGAGAGATTAATGACACTCAAACAGGCATGCCCTCCGGAATACCAGAGGGCGCAATGTGCGTTCAAAGATTCGATGATTCACTGAATTCTGCAATTCACATTACTTATCGCATTTCGCTGCGTTCTTCATCGATGCCAGAGCCAAGAGATCCATTGTTGAAAGTTTTATTTGATTTGTTTAAAAC
>mat15_70_5
CTCGCGTGTCTCCTCCGCTTATTGATATGCTTAAGTTCAGCGGGTAGCCCTACCTGATTTGAGGCCAGATCATGAATATGTGGGGTTATCAGCCACCCAGAAGGATGAAACGTATTACATCCAAGGTGCTTATGTCTTTAAGGCGAGCCTTTAGCAAGGCAACACCCAATACACCACCGCTCAGGCAAAAACCCAAGTGGGGTGAGGTTTCATGACACTCAAACAGGCATGCCCTTCGGAATACCAAAGGGCGCGAGGTGCGTTCAAAGATTCGATGATTCACTGAATTCTGCAATTCACATTACTTATCGCATTTCGCTGCGTTCTTCATCGATGCGAGAGCCAAG
>mat15_71_2
CTCGCGTGTCTCCTCCGCTTATTGATATGCTTAAGTTCAGCGGGTATCCCTACCTGATCCGAGGTCAAGAGTGTAAAAATGTACTTTTGGACGTCGTCGTTATGAGTGCAAAGCGCGAGATGTACTGCGCTCCGAAATCAATACGCCGGCTGCCAATTGTTTTAAGGCGAGTCTACACGCAGAGGCGAGACAAACACCCAACACCAAGCAAAGCTTGAGGGTACAAATGACGCTCGAACAGGCATGCCCCATGGAATACCAAGGGGCGCAATGTGCGTTCAAAGATTCGATGATTCACTGAATTCTGCAATTCACACTACTTATCGCATTTCGCTGCGTTCTTCATCGATGCCAGAACCAAGAGATCCGTTGTTGAAAGTTGTAATTATTATATTTATTCAGACGCTGATTGAAAAATTAAATAGGTTAATAGTTTTGTCCAAATCGGCGG
>mat15_72_1
CTCGCGTGTCTCCTCCGCTTATTGATATGCTTAAGTTCAGCGGGTATCCCTACCTGATCCGAGGTCAACCTGTAAAAAATTGGGGGTTGCTGGCAAGTAAACCTACCGGACTCAATCGCGAGGAGTATTACTACGCGTAGAGCCGACAGGCACCGCCACTGATTTTAGAGGCCGCGAAGACGCGAACCCCAATACCAAGCAAGAGCTTGAGTGGTTATAATGACGCTCGAACAGGCATGCCCCTCGGAATACCAAGGGGCGCAATGTGCGTTCAAAGATTCGATGATTCACTGAATTCTGCAATTCACATTACTTATCGCATTTCGCTGCGTTCTTCATCGATGCGAGAACCAAGAGATCCGTTGTTGAAAGTTTTTGATTTATTCAAAATTTTAACTCAGACGACCGGTTAAATAACAAGAGTTGGTTTAACTCTGGCGGGCGCTCGCCT
>mat15_73_1
CTCGCGTGTCTCCTCCGCTTATTGATATGCTTAAGTTCAGCGGGTATCCCTACCTGATCCGAGGCCAACCTGTAAAAAATAAAGGTTTCAGTCGGCAGAGTTCCTCTCCTTTGACAGACGTTCGAATAAATTCTACTACGCCTAAAGCCGGAGTGGCCTCGCCGAGGTCTTTAAGGCGCGCCCAACTAAGGACGACGCCCAATACCAAGCATAGCTTGAGTGGTGTAATGACGCTCGAACAGGCATGCCCCTCGGAATACCAAGGGGCGCAATGTGCGTTCAAAGATTCGATGATTCACTGAATTCTGCAATTCACATTACTTATCGCATTTCGCTGCGTTCTTCATCGATGCGAGAACCAAGAGATCCGTTGTTGAAAGTCTTGATTTATTCTAAATTTTAACTCAGACGACCGGTTAAGTAACAAGAGTTTAGGTTTAACTCTGGCGGG
>mat15_74_3
CTCGCGTGTCTCCTCCGCTTATTGATATGCTTAAGTTCAGCGGGTATCCCTACCTGATCCGAGGTCAACCTGTAAAAAATTGGGGGTTACTGGCAAGACACCACCGAGACCCTATAGCGAGAAGAATTACTACGCTCAGAGCTCAATGGCACCGCCACTGGGTTTAGAGGCTGCGAAACCGCAGGCCCCAAGACCAAGCCGAAGCTTGATGGGTTGAAATGACGCTCGAACAGGCATGCCCCGCGGAATACCACGGGGCGCAATGTGCGTTCAAAGATTCGATGATTCACGTTTAATCTGCAATTCACATTACTTATCGCATTTCGCTGCGTTCTTCATCGATGCCAGAACCAAGAGATCCGTTGTTGAAAGTTTTTAACATTATATAGTACTCAGACATC
>mat15_76_1
CTCGCGTGTCCTTGGTCATTTAGAGGAAGTAAAAGTCGTAACAAGGTTTCCGTAGGTGAACCTGCGGAAGGATCACTAAAGTAAACGCCCTCCGGGGCTCTCTTTATTCACACACCCCTGTGCACTTTGGCCACCTGCCGCGCTTAACTGCGTTAGTAGGTGTGTCTCTTTATTTATACCCATATACACAAGTCATTGAATGTAAAATCGTTAATAAACTAATATAACTTTCAACAACGGATCTCTTGGTTCTCGCATCGATGAAGAACGCGGCGAATTGCGATAAGTAATGTGAATTGCAGAATTCAGTGAATCATCGAATCTTTGAACGCATCTTGCGCTCTTTGGTATTCCGAAGAGCATGCCTGTTTGAGTGTCATGAAACTCTCACCTCCAGCCTTCTTTAATTAGAGGTGTTGGGGCGTGGGCGTGAGTGCTGCTGGTGCCCTGG
>mat15_78_3
CTCGCGTGTCTCCTCCGCTTATTGATATGCTTAAGTTCAGCGGGTATCCCTACCTGATCCGAGGTCAACCTTGTGAAAGATTTAACGGCCGCGGCCGCCCGCACTCCGAAGCGATTAATGAAATCACAACGCTTAGAGACGGACAGCTCAGCCGGAGACTTTGAGGCGCGCGGATTGACCGCGGCGCCCAATACCAAGCCAGGCTTGAGTGGTGAAATGACGCTCGAACAGGCATGCCCTTCGGAATACCAAAGGGCGCAATGTGCGTTCAAAGATTCGATGATTCACTGAATTCTGCAATTCACATTACTTATCGCATTTCGCTGCGTTCTTCATCGATGCCAGAACCAAGAGATCCGTTGTTGAAAGTTTTGTTTAATTTACTTAAACTTCCGACGCAAAGATGCAGTGTTTGATGGTCTCCGGGGG
>mat15_81_2
CTCGCGGTCTCCTCCGCTTATTGATATGCTTAAGTTCAGCGGGTATCCCTACCTGATCCGAGGTCAACCTTTGAAAATTGGGGGTTGCTGGCCAGCCTCCACCCGGGACCCTGTAGCGAGAAGAATTACTACGCTTAGAGCCGGGGGGCGCCGCCACTGATTTTAAGGCCCGCCCGGAGGCGAAGCCCAAGACCCAGCACGCTGGATTGGTTGAAATGACGCTCGAACAGGCATGCCCCGCGGAATACCACGGGGCGCAATGTGCGTTCAAGGATTCGATGATTCACTGAATTCTGCAATTCACATTACTTATCGCATTTCGCTGCGTTCTTCATCGATGCCAGAACCAAGAGATCCGTTGTTGAAAGTTTTAAC
>mat15_82_87
CTCGCGTGTCCTTGGTCATTTAGAGGAAGTAAAAGTCGTAACAAGGTCTCCGTAGGTGAACCTGCGGAGGGATCATTACTGAGCTCGGGCTAACCGCCCGACCTCCCAACCCTTCTGTCGTCTCCGACCGCGTTGCCTCGGGGGTCCCGCCGTCTGGCGGCCCCCGGAGGACCACTTAACTCTGCGTAACCGTCGTCCGAGTCTAAACGAAATTTGAAACACAACTTTCAACAACGGATCTCTTGGCTCTGGCATCGATGAAGAACGCAGCGAAATGCGATAAGTAATGTGAATTGCAGAATTCCGTGAATCATCGAATCTTTGAACGCACATTGCGCCCCTCGGTATTCCGGGGGGCATGCCTGTTCGAGCGTCATTACACCACTCAAGCCTCGGCTTGGTCTTGGGCGTCGCGGTCCCCCGCGTGCCTCAATGTCGCCGGCTGGTGCGA
>mat15_83_2
CTCGCGTGTCTCCTCCGCTTATTGATATGCTTAAGTTCAGCGGGTAGTCCTACCTGATTTGAGGCCAGATCATGAATATGTGGGGTTATCAGCCACCCAGAAGGATGAAACGTATTACATCCAAGGTGCTTATATCTTTAAGGCGAGCCTTTAGCAAGGCAACACCCAATACACTACCACTCAGGCAAAAACCCAAGTGGAGTGAGGTTTCATGACACTCAAACAGGCATGCCCTTCGGAATACCAAAGGGCGCAAGGTGCGTTCAAAGATTCGATGATTCACTGAATTCTGCAATTCACATTACTTATCGCATTTCGCTGCGTTCTTCATCGATGCGAGAGCCAAGAGATCCGTTGTTAAAAGTTTTGTTTTTGTTATGATATTACATTCATTACTAACAGTTTGTGATGGCCGAAGCCACAGTTCACGGTGTGTATGGAAACCCTCTTC
>mat15_84_1
CTCGCGTGTCTCCTCCGCTTATTGATATGCTTAAGTTCAGCGGGTATCCCTACCCGATCCGAGGTTAACCTGTGATTGAGGTTTAACGGCGCGTCCGGTCATCCTCGCCAGCGAATTGATGAAACCACAACGCTGAGATTCAAACCGTCCAGCCGATCACTTCGAGGCGCGGCAGACTGCCGTCGCCCAATACCAAGCCAGGCTTGAGGGGTGTAATGACGCTCGAACGGGCATGCCCTTCGGAATGCCAAAGGGCGCAATGTGCGTTCAAAGATTCGATGATTCACTGAATTCTGCAATTCACATTACTTATCGCATTTCGCTGCGTTCTTCATCGATGCCAGAACCAAGAGATCCGTTGTCGAAAAGTTTTGATTGATTTGTTTTCAATACTCCGACGCAAAGAACGCAGTGTGTTGGGTTGGGACC
>mat15_86_1
CTCGCGTGTCTCCTCCGCTTATTGATATGCTTAAGTTCAGCGGGTATCCCTACCTGATCCGAGGTCAAGGGTGTAAAAAGTACTTTTGGACGTCGTCGTTATGAGTGCAAAGCGCGAGATGTACTGCGCTCCGAAATCAATACGCCGGCTGCCAATTGTTTTAAGGCGAGTCTACGCGCAAGGCGAGACAAACACCCAACACCAAGCAGAGCTTGAAGGTACAAATGACGCTCGAACAGGCATGCCCCATGGAATACCAAGGGGCGCAATGTGCGTTCAAAGATTCGATGATTCACTGAATTCTGCAATTCACACTACTTATCGCATTTCGCTGCGTTCTTCATCGATGCCAGAACCAAGAGATCCGTTGTTGAAAGTTGTAACTATTATGTTTTCAGACGCTGATTGCAACTGCAAATGGTTTAAATTGTCCAACCGGCGGGCGAGCCCA
>mat15_87_2
CTCGCGTGTCTCCTCCGCTTATTGATATGCTTAAGTTCAGCGGGTATCCCTACCTGATCCGAGGTCAACCTTTGAAAGATTTAACGGCCGCGACGACTCGAACTCCTCTGCGAATAGTTGCCACAACGCTGGGAGACGAACCGCCTAGCCGGAGACTTTGAGGCGCGCGAGAGACTCGCGACGCCCAATACCAAGCGAGGCTTGAGTGGTGAAATGACGCTCGAACAGGCATGCCCCCCGGAATACCAGTGGGCGCAATGTGCGTTCAAAGATTCGATGATTCACTGAATTCTGCAATTCACATTACTTATCGCATTTCGCTGCGTTCTTCATCGATGCCAGAACCAAGAGATCCGTTGTTGAAAGTTTTTATTAAATTAACTTTATACTCGACGTAAGAATGCAGTGTTTTGATGACCTCCGGGGGGAATGCCGTCGAAACGGCAGGGTC
>mat15_89_2
CTCGCGTGTCTCCTCCGCTTATTGATATGCTTAAGTTCAGCGGGTATCCCTACCTGATCCGAGGTCAACCATAGAAATTGAGGGTTGCTGGCAAGAACCTCCCGGTACTCCAGAGCGAGAAGAATTACTACGCTTGAAGCCAGAAGGCGCCGCCACTGAATTTGGGGAGAGCCCCGGGGGGCTGCTCCCAATGCCAAGCAGAGCTTGAGGGTTGTAATGACGCTCGAACAGGCATGCCCCCCGGAATACCAGAGGGCGCAATGTGCGTTCAAAGATTCGATGATTCACTGAATTCTGCAATTCACATTACTTATCGCATTTCGCTGCGTTCTTCATCGATGCCAGAACCAAGAGATCCGTTGTTGAAAGTTGTAAACTATTATGTTTTCTCAGACGCTGATTGCAAACTGCAAAGGGTTTGAAATGTTGTCCAATCGGCGGGCGGACCCGC
>mat15_91_2
CTCGCGTGTCTCCTCCGCTTATTGATATGCTTAAGTTCAGCGGGTATCCCTACCCGATCCGAGGTCAACCTTTGATGAGAGTTTAACGGCGACGTCCGGTCGTTCTCGCCAGCGATTTGATGAAACCACAACGCTGAGATTCGAACCGTCCAGCCGATGAATTGAAGGCGCGGGGAGGCCCCGTCGCCCAATACCAAGCCAGGCTTGAGTGGTGTAATGACGCTCGAACGGGCATGCCCTTCGGAATGCCAAAGGGCGCAATGTGCGCTCAAAGATTCGATGATTCACTGAATTCCGCAATTCACATTACTTATCGCATTTCGCTGCGTTCTTCATCGATGCCAGAACCAGG
>mat15_92_5
CTCGCGTGTCCTTGGTCATTTAGAGGAAGTAAAAGTCGTAACAAGGTTTCCGTAGGTGAACCTGCGGAAGGATCATTACTGAGCGCGAGGCCCCGCAGCGCGCAAGCTCTGCGGCGGTTGACCCTCCACCCGTGTGAACTCTTATCTGTTGCTTTGGCGGGCCGGGCTCGACCTGCCGGCTCCGGCTGGCGAGTGCCCGCCAGAGAAGCCCCAACTCGTGCTGTGAGTGTTGTCTGAGGAAATGTGGAATTAGTAAAACTTTCAACAACGGATCTCTTGGCTCTGGCATCGATGAAGAACGCAGCGAAATGCGATAAGTAATGTGAATTGCAGAATTTAGTGAATCATCGAATCTTTGAACGCACATTGCGCCCCCGGCATTCCGAGGGGCATGCCTGTTCGAGCGTCAGAACACCCCTCAAGCCTGGCTTGGTCTTGGGGCTCGCCGGCT
>mat15_93_1
CTCGCGTGTCTCCTCCGCTTATTGATATGCTTAAGTTCAGCGGGTATCCCTACCTGATCCGAGGTCAACCTGTAAAAAATAAAGGTTTCAGTCGGCAGAAGTCCTCTCCATTGACAGACGTTATTGAATAAATTCTACTACGCCTAAAGCCGGTGAGGCCTCGCCGAGGTCTTTAAGGCGCGCCCAACTAAGGACGACGCCCAATACCAAGCATAGCTTGAGTGGTGTAATGACGCTCGAACAGGCATGCCCCTCGGAATACCAAGGGGCGCAATGTGCGTTCAAAGATTCGATGATTCACTGAATTCTGCAATTCACATTACTTATCGCATTTCGCTGCGTTCTTCATCGTTGCCAGAACCAAGAGATCCGTTGTTGAAAGTTTTTGTTTAATTTAACTTGTTCTCAGACTTCAATTTTCTAGGCAGGGTTGGCTAATTCCGGCAGGGCG
>mat15_94_8
CTCGCGTGTCTCCTCCGCTTATTGATATGCTTAAGTTCAGCGGGTATCCCTACCTGATCCGAGGTCAACCATTGTAAAGTGAGGGTTGCTGGCAAGGGCAATCCGGACACCAAAGCGACGTTTGTTTACTACGCTTGGAGCCGCAAGGCACCGCCACTGACTTTGAGGCACGCTGGTACAGCGATGCCCATAACCAAGCAGAGCTTGAGGGTTGAAATGACGCTCGAACAGGCATGCCCCCCGGAATACCAGAGGGCGCAATGTGCGTTCAAAGATTCGATGATTCACTGAATTCTGCAATTCACATTACTTATCGCATTTCGCTGCGTTCTTCATCGATGCCAGAACCAAGAGATCCGTTGTTGAAAGTTTTAAC
>mat15_96_10
CTCGCGTGTCCTTGGTCATTTAGAGGAAGTAAAAGTCGTAACAAGGTCTCCGTAGGTGAACCTGCGGAGGGATCATTACCGAGCGAGGGCCTCCGGGTCCGACCTCCAACCCTTTGTGAACACATCCCGTTGCTTCGGGGGCGACCCTGCCGGGCGCCCCCGGAGGACCACCAAAAAACACTGCATCTCTGCGTCGGAGTTTACGAGTAAATCGAAACAAAACTTTCAACAACGGATCTCTTGGTTCTGGCATCGATGAAGAACGCAGCGAAATGCGATAAGTAATGTGAATTGCAGAATTCAGTGAATCATCGAATCTTTGAACGCACATTGCGCCCCCTGGTATTCCGGGGGGCATGCCCGTTCGAGCGTCATTACACCACTCCAGCCTCGCTGGGTATTGGGCGTCTCGTGGGGGATCACTCCCCGCGCGCCTTAAAGTCTCCGGCTG
>mat15_100_1
CTCGCGTGTCTCCTCCGCTTATTGATATGCTTAAGTTCAGCGGGTAGTCCTACCTGATTTGAGGTGTGATTTAACGGCCGTGAGGGCTCGTAAACTCCGCGGCGAGACGTGATGCCACAACGCTGGGAGACGAGACCGCTCAGCCGGAGACTTTAAGGCGCGCGGGGGAGTGATCCCCCACGAGACGCCCAATACCCAGCGAGGCTGGAGTGGTGTAATGACGCTCGAACGGGCATGCCCCCCGGAATACCAGGGGGCGCAATGTGCGTTCAAAGATTCGATGATTCACTGAATTCTGCAATTCACATTACTTATCGCATTTCGCTGCGTTCTTCATCGATGCCAGAACCAAGAGATCCGTTGTTGAAAGTTTTGTTTCGATTTACTCGTAAACTCCGACGCAGAGATGCAGTGTTTTTGGTGGTCCTCCGGGGGCGCCCGGCAGGGTCGC
>mat15_101_76
CTCGCGTGTCCTTGGTCATTTAGAGGAAGTAAAAGTCGTAACAAGGTCTCCGTAGGTGAACCTGCGGAGGGATCATTAATGAGAACTTGCCCCTCGGGGTAGATCTCCCATCCTTTGTATATCATACCATTGTTGCTTTGTCTGGCCCGACTCTCGGGTCCGCCGGCCTCCGGGCTGGTCAGCGCCGGACAGAGGAAACTCAAACCTTTTTTAATTGTCGTCAGAGTACTATTTTAATAGTTAAAACTTTCAACAACGGATCTCTTGGTTCTGGCATCGATGAAGAACGCAGCGAAATGCGATAAGTAATGTGAATTGCAGAATTCAGTGAATCATCGAATCTTTGAACGCACATTGCGCCCTCTGGTATTCCGGGGGGCATGCCTGTTCGAGCGTCATTACAACCCTCAAGCTCTGCTTGGCATTGGGAGCAGCCCCCCGGGGCTCCTCC
>mat15_102_24
CTCGCGTGTCTCCTCCGCTTATTGATATGCTTAAGTTCAGCGGGTAATCCTGCCTGATTTGAGATCTAATCTAAAGGTAGACTTTTCAATTAGAAGCTTCCATAATTAAGTTGGCTCAATGCGAACATTGAATCCTTAGCGAATAGTCTATTACGCCAAGTCAATCCAAACTTGTATTAGGGATGCTGATGTATTACGAACGAGCTAGGCACGAAGCCAGCAGCGCTCAGAATCCAAACACCAGCTGTTTACAAGAAACAGTTGGGTTGAAGAATTCATGACACTCAAACAGACATGCTCTCCGGAATACCAGAGAGCGCAAGATGCGTTCAAAGATTCGATGATTCACTGAATTCTGCAATTCACATTACGTATCGCATTTCGCTGCGTTCTTCATCGATGCGAGAGCCAAGAGATCCGTTGTTGAAAGTTTTAACTA
>mat15_104_15
CTCGCGTGTCCTTGGTCATTTAGAGGAAGTAAAAGTCGTAACAAGGTCTCCGTTGGTGAACCAGCGGAGGGATCATTAATGAGAACTTGCCCTTCGGGGTAGATCTCCCACCCTATGTTTATCTTGCCTATGTTGCTTTGTCGGGCCCGTCTCAGGACCGCCGGCCCCAGTGGCTGGTCAGCGCCCGACAGAGGAAATCCAAACTCTTGTTTAGTGTGGTCAGAGTACTATATAATAGTTAAAACTTTCAACAACGGATCTCTTGGTTCTGGCATCGATGAAGAACGCAGCGAAATGCGATAAGTAATGTGAATTGCAGAATTCAGTGAATCATCGAATCTTTGAACGCACATTGCGCCCTCTGGTATTCCGGGGGGCATGCCTGTTCGAGCGTCATTTCAACCCTCAAGCTCTGCTTGGTTATGGGCATCGCTGTACCAGCGTGCCTCAA
>mat15_105_7
CTCGCGTGTCTCCTCCGCTTATTGATATGCTTAAGTTCAGCGGGTATCCCTACCCGATCCGAGGTCAACCTGAGGTGTGATTTAACGGCCGTGAGGGCTCGTAAACTCCGCGGCGAGACGTGATGCCACAACGCTGGGAGACGAGACCGCTCAGCCGGAGACTTTAAGGCGCGCGGGGGAGTGATCCCCCACGAGACGCCCAATACCCAGCGAGGCTGGAGTGGTGTAATGACGCTCGAACGGGCATGCCCCCCGGAATACCGAGGGGGCGCAATGTGCGTTCAAAGATTCGATGATTCACTGAATTCTGCAATTCACATTACTTATCGCATTTCGCTGCGTTCTTCATCGATGCCAGAACCAAGAGATCCGTTGTTGAAAGTTTTGTTTCGATTTACTCGTAAACTCCGACGCAGAGATGCAGTGTTTTTGGTGGTCCTCCGGGGG
>mat15_106_2
CTCGCGTGTCCTTGGTCATTTAGAGGAAGTAAAAGTCGTAACAAGGTCTCCGTTGGTGAACCAGCGGAGGGATCATTACCGAGTTTACAACTCCCAAACCCCTGTGAACATACCTTAATGTTGCCTCGGCGGATCAGCCCGCGCCCCGTAAAACGGGACGGCCCGCCAGAGGACCCAAACTCTAATGTTTCTTATTGTAACTTCTGAGTAAAACAAACAAATAAATCAAAACTTTCAACAACGGATCTCTTGGTTCTGGCATCGATGAAGAACGCAGCAAAATGCGATAAGTAATGTGAATTGCAGAATTCAGTGAATCATCGAATCTTTGAACGCACATTGCGCCCGCTGGTATTCCGGCGGGCATACCTGTTCGAGCGTCATTTCAACCCTCAAGCCCCGGGTTTGGTGTTGGGGATCGGCTCTGCCCTTCTGGGCGGTGCCGCCCCGA
>mat15_107_4
CTCGCGTGTCCTTGGTCATTTAGAGGAAGTAAAAGTCGTAACAAGGTTTCCGTAGGTGAACCTGCGGAAGGATCATTATTGAATGCCCTCACGGGCTTTAATATCCAACCAACCTCTGTGAACCGTCGCCCTCGGGCGCACTATTACAAACTATAACAGTCATGAACGTAGTATACAAAAACTAAACACAACTTTCAACAACGGATCCCTTGGCTCTCGCATCGATGAAGAACGCAGCGAAATGCGATAAGTAATGTGAATTGCAGAATTCAGTGAATCATCGAATCTTTGAACGCACCTTGCGCCCTCTGGTATTCCGGAGGGCATGCCTGTTTGAGTGTCATGTAGACTCAACCTCCCCGGTTTATGATCGGGACGGGTTGGATGTGGGCGCTGCCGGTCACGGCTCGCCTTAAATGTCTTAGCGGCTTCAGAAGCCCCATTCTGGCGT
>mat15_109_2
CTCGCGTGTCTCCTCCGCTTATTGATATGCTTAAGTTCAGCGGGTAGCCCTACCTGATTTGAGGCCAGATCATGAGTTATGTGGGGTTATTAGCCACCCGAAAGGATGAAACGTATTACATCCAAGGTGCTTATTCTTTTAAGGCGAGCCTTTGGCAAGGCAACACCCAATACACTACCACTCAGGCAAAAACCCAAGTGGAGTGAGGTTTCATGACACTCAAACAGGCATGCCCTTCGGAATACCAAAGGGCGCAAGGTGCGTTCAAAGATTCGATGATTCACTGAATTCTGCAATTCACACTACTTATCGCATTTCGCTGCGTTCTTCATCGATGCCAGAACCAAGAGATCCGTTGTTAAAAGTTGTAATTATTATGTTTTTCAGACGCTGACTGCAACTGCAAATGGTTTATAATTGTCCTACGGCAGGCGGACCTGCCGAGGAAACG
>mat15_110_4
CTCGCGTGTCTCCTCCGCTTATTGATATGCTTAAGTTCAGCGGGTATCCCTACCTGATCCGAGGTCAAGAGTTAAAAAAAGTCTTGATGGATGCCACCGTATTGCTAACAAAGCGCGTTTTGTGCTGCGCTCCGAAATCTATACGCCGGCTGCCAATTGCTTTAAGGCGAGTCCACGCACAGAGGCGGGACAAACACCCAACACCAAGCAGAGCTTGAAGGTACAAATGACGCTCGAACAGGCATGCCCCATGGAATACCAAGGGGCGCAATGTGCGTTCAAAGATTCGATGATTCACTGAATTCTGCAATTCACACTACTTATCGCATTTCGCTGCGTTCTTCATCGATGCCAGAACCAAGAGATCCGTTGTTAAAGTTGTAATTATTATGTTTTTCAGACGCTGACTGCAACTGCAAATGGTTTATAATTGTCCTAGGCAGGCGGACTG
>mat15_113_29
CTCGCGTGTCTCCTCCGCTTATTGATATGCTTAAGTTCAGCGGGTAATCCTGCCTGATCTGAGGTCTAATCTAAAGTTGACTAAAGTAGTTGGAAGCTTCTACTGAGATCTCATTCGGCCACACTACAAAGAGCGTGTCCTCAGCGAATAGTCTATTACACTGAGTCAATCCGAGTTCGAATTAGAGATGCTAATATATTACGAATGAGCTGATTCACTAGGAATAGCAACACTCAAAATCCAAACACCAATCCAATTTACAAGAAACTGGTGGGTTGAAGAGTTCATGACACTCAAACAGACATGCTCCGCGGAATACCACGGAGCGCAAGGTGCGTTCAAAGATTCGATGATTCACTGAATTCTGCAATTCACATTACTTATCACATTTCGCTGCGTTCTTCATCGATGAGCAAGCCAAGAGATCCGTTGTTG
>mat15_115_3
CTCGCGTGTCTCCTCCGCTTATTGATATGCTTAAGTTCAGCGGGTATCCCTACCTGATCCGAGGTCAATCATTAAAAATATGGGGGGTTCTGGCAGGACACCACCGGGACTCTGTCGCGAGGAGTATCACTACGCGTAGAGCCAGATGGCACCGCCACTGCTTTTAAGGGCTGCCCTGTGACGGGCAGGCCCCAACACCAAGCTGAGCTTGAGGGGTGATAATGACGCTCGAACAGGCATGCCCCCCGGAATACCAAGGGGCGCAATGTGCGTTCAAAGATTCGATGATTCACTGAATTCTGCAATTCACATTACTTATCGCATTTCGCTGCGTTCTTCATCGATGCCAGAGCCAAGAGATCCGTTGTTGAAAGTTTTAATAATTAAACTTTGTTTTTCAGACGACACTTAAAATGGGTTGGGTTTGGG
>mat15_116_6
CTCGCGTGTCTCCTCCGCTTATTGATATGCTTAAGTTCAGCGGGTATCCCTACCTGATCCGAGGTCAACCTTTGAATGGGGTTTGTTTAACGGCGTGACCCGAAAGTGCACCTTTAGCGAATAGTTTCCACAACGCTGAGGGACGATCGAACCCAGCCGGAAGATTTGAGGCGCGCGGCGGACCGCGTCGCCCAATACCAAGCGAGGCTTGAGTGGTGTAATGACGCTCGAACAGGCATGCCCCGCGGAATACCACGGGGCGCAATGTGCGTTCAAAGATTCGATGATTCACTGAATTCTGCAATTCACATTACTTATCGCATTTCGCTGCGTTCTTCATCGATGCCAGAACCAAGAGATCCGTTGTTGAAAGTTTTGATTTATTTATAAATCACTCAGACTGCAAAGTTACGCAAGAGTTTGGTTTGGTCCACCGGGGGGACGAGCCCGA
>mat15_117_3
CTCGCGTGTCTCCTCCGCTTATTGATATGCTTAAGTTCAGCGGGTAGTCCTACCTGATTTGAGGTCTGATGTAAAGGGTGTTTCCCGGAGGAGATTTGTAGCTCTGCCAGCAAACTCCACGCCGGTCAAGACAGAGAGCACTGCAAACGAAACAATTATTACGCTTGTGGTGATCACCGTCCGGTCATTGCTGACGTTCGACGCAGAGGGGCCCCGAGGGACCGCTGCCAATAGATCGCTAATCCATTTAAAGCGATTGTGTCAGACACAAAGGCTCAAAGACCAGTCTTGCTTTGAATAAACAAAGAAGAGTGAGAGATTCAAGACACTCAAACAGGCATACCCTTCGGAATACCAAAGGGTGCAAGGTGCGTTCAAAGATTCGATGATTCACTGAATTCTGCAATTCACATTACATATCGCGTTTCGCTGCGTTCTTCATCGATGCGAG
>mat15_118_1
CTCGCGTGTCTCCTCCGCTTATTGATATGCTTAAGTTCAGCGGGTAGTCCTACCTGATTTGAGGCCAGATCATAAAATGGGTTTAGCTTACTTGCGTAAGGCTAAGAATTAGAAGCGGATCTAAAGACTTTCTTTATCTCGGCCATCCGTTAAGATGTCCTCGGCGAAATACTTATCACGTCGAGTGGAACCGATTACAAAAAGGATCTGCTAATTCATTTCAAGCGAGCCGGTTAATAAAACCAGCAGCGCTCAAGTCCACGCCTCCAACCACTATTAAGAAAGTTGAAGGGTGAGAGTTTCATGACACTCAAACAGGCATGCTCCTCGGAATACCAAGGAGCGCAAGG
>mat15_119_1
CTCGCGTGTCCTTGGTCATTTAGAGGAAGTAAAAGTCGTAACAAGGTTTCCGTAGGTGAACCTGCGGAAGGATCATTACCTAGAGTTTGTAGACTTCGGTCTGCTACCTCTTACCCATGTCTTTTGAGTACCTTCGTTTCCTCGGCGGGTCCGCCCGCCGATTGGACAACATTCAAACCCTTTGCAGTTGCAATCAGCGTCTGAAAAAACATAATAGTTACAACTTTCAACAATGGATCTCTTGGCTCTGGCATCGATGAAGAACGCAGCGAAATGCGATAAGTAGTGTGAATTGCAGAATTCAGTGAATCATCGAATCTTTGAACGCACATTGCGTCCCTCGGTATTCCGTGGGGCATGCCTGTTCGAGCGTCATCTACACCCTCAAGCTCTGCTTGGTGTTGGGCGTCTGTCCCGCCTCCGCGCGTGGACTCGCCCCAAATTCATTGGC
>mat15_120_2
CTCGCGTGTCTCCTCCGCTTATTGATATGCTTAAGTTCAGCGGGTAGTCCTACCTGATTTGAGGTCTGATGTAAAGGGTATTTCCCGAAGGAGATTCGTAGCTCTGCCAGCAAACTCCACGCCGGTCAAGACAGAGAGCACTGCAAACGAAACAATTATTACGCTTGTGGTGATCACCGTCCGGTCATTGCTGACGTTCGACGCAGAGGGGCCCCGAAGGACCACTGCCAATAGATCGCTAATCCATTTAAAGCGATTGTGCCAGACACAAAGGCTCAAAGACCAGTCTTGCTTTG
>mat15_122_7
CTCGCGTGTCTCCTCCGCTTATTGATATGCTTAAGTTCAGCGGGTATCCCTACCCGATCCGAGGTCAACCTGTGATTGAGGTTTAACGGCGCGTCCGGTCATCCTCGCCAGCGAATTGATGAAACCACAACGCTGAGATTCAAACCGTCCAGCCGATCACTTCGAGGCGCGGCAGACTGCCGTCGCCCAATACCAAGCCAGGCTTGAGGGGTGTAATGACGCTCGAACGGGCATGCCCTTCGGAATGCCAAAGGGCGCAATGTGCGTTCAAAGATTCGATGATTCACTGAATTCTGCAATTCACATTACTTATCGCATTTCGCTGCGTTCTTCATCGATGCCAGAACCAAGAGATCCGTTGTTGAAAGTTTTGATTGATTTGTTTTCAATACTCCGACGCAAAGACGCAGTGTGTTGGGTTGGACCTCTGGGGGACTCCCGGACGTGACGT
>mat15_123_9
CTCGCGTGTCTCCTCCGCTTATTGATATGCTTAAGTTCAGCGGGTATCCCTACCTGATCCGAGGTCAATCGTGATAAAATTTGGGGTTCTGGCAGGACACCACCGGGACTCTGTCGCGAGAAGTATTACTACGCGTAGAGCCAGATGGCACCGCCACTGCTTTTAGGGGCTGCCCTGTGACGGGCAGGCCCCAACACCAAGCTGAGCTTGAGGGGTGATAATGACGCTCGAACAGGCATGCCCCCCGGAATACCAAGGGGCGCAATGTGCGTTCAAAGATTCGATGATTCACTGAATTCTGCAATTCACATTACTTATCGCATTTCGCTGCGTTCTTCATCGATGCCAGAGCCAAG
>mat15_125_1
CTCGCGTGTCTCCTCCGCTTATTGATATGCTTAAGTTCAGCGGGTATCCCTACCTGATCCGAGGTCAAGAGTGTAAAAAGTACTTTTGGACGTCGTCGTTATGAGTGCAAAGCGCGAGATGTACTGCGCTCCGAAATCAATACGCCGGCTGTCAATTGTTTTAAGGCGAGTCTACGCGCAAGGCGAGACAAACACCCAACACCAAGCAGAGCTTGAAGGTACAAATGACGCTCGAACAGGCATGCCCCATGGAATACCAAGGGGCGCAATGTGCGTTCAAAGATTCGATGATTCACTGAATTCGGCAATTCACACTACTTATCGCATTTCGCTGCGTTCTTCATCGATGCCAGAACCAAGAGATCCGTTGTTGAAAGTTGTAATTATTAAGTTTTCAGACGCTGATTAAAATTAAAAGGTTATAGTTTGTCCAACGGCAGGCAAGCCTGCC
>mat15_126_1
CTCGCGTGTCTCCTCCGCTTATTGATATGCTTAAGTTCCGCGGGTATTCCTACCTGATCCGAGGTCAACATTCAGAAGTTGGGGTTTTACGGCATGGCCGCGCCGCGTTCCAGTTGCGAGGTGTTAGCTACTACGCAATGGAGGCTGCAGCGAGACCGCCAATGTATTTCGGGGGCGGCACCGCCCAGAAGGGCAGAGCCGATCCCCAACACCAAACCCGGGGGCTTGAGGGTTGAAATGACGCTCGAACAGGCATGCCCCGCCGGAATACCAGCGGGCGCAATGTGCGTTCAAAGATTCGATGACTCACTGGAATTCTGCAATTCGCATTACTTATCGCATTTCGCTGCGTTCTTCATCGATGCCAGAACCAAGAGATCCGTTGTTGAAAGTTTTGCTTTAATTTAATCATAGACTTAGACATAATGACACGATTCATTCAGAGTTAAGT
>mat15_127_1
CTCGCGTGTCTCCTCCTCTTATTGATATGCTTAAGTTCAGCGGGTAGCCCTACCTGATTTGAGGCCAGATCATGAATATGTGGGGTTATCAGCCACCCAGAAGGATGAAACGTATTACATCCAAGGTGCTTATATCTTTAAGGCGAGCCTTTAGCAAGGCAACACCCAATACACTACCACTCAGGCAAAAACCCAAGTGGAGTGAGGTTTCATGACACTCAAACAGGCATGCCCTTCGGAATACCAAAGGGCGCAAGGTGCGTTCAAAGATTCGATGATTCACTGAATTCTGCAATTCACATTACTTATCGCATTTCGCTGCGTTCTTCATCGATGCGAGAGCCAAGAGATCCGTTGTTAAAAGTTTGTTTTTGTTATGATATTACATTCATTACTAACAGTTTGTGATTGG
>mat15_128_25
CTCGCGTGTCCTTGGTCATTTAGAGGAAGTAAAAGTCGTAACAAGGTTTCCGTAGGTGAACCTGCGGAAGGATCATTAATAGAGCAATGGATAGACAGCGCCCTGGGAGAAATCCTGGGGGCTACCCTACTTCGGTAAGGTTTAGAGTCGTCAGGCCTCTCGGAGAAGCCTGGTCCAGACCTCCACCCTTGAATAAATTACCTTTGTTGCTTTGGCAGGGCGCCTCGCGCCAGCGGCTTCGGCTGTTGAGTACCTGCCAGAGGACCACAACTCTTGTTTTTAGTGATGTCTGAGTACTATATAATAGTTAAAACTTTCAACAACGGATCTCTTGGTTCTGGCATCGATGAAGAACGCAGCGAAATGCGATAAGTAATGTGAATTGCAGAATTCAGTGAATCATCGAATCTTTGAACGCACATTGCGCCCTCTGGTATTCCGGGGGCATGCC
>mat15_129_1
CTCGCGTGTCTCCTCCGCTTATTGATATGCTTAAGTTCAGCGGGTAATCCTGCCTGATCTGAGGTCTAATCTAAAGTTGACTAAAGTAGTTGGAAGCTTCTACTGAGATCTCATTCGGCCACACTACAAAGAGCGTGTCCTCAGCGAATAGTCTATTACACTGAGTCAACCCGAGTTCGAATTAGAGATGCTAATATATTACGAATGAGCTGATTCACTAGGAATAGCAACACTCAAAATCCAAACACCAATCCAATTTACAAGAAACTGGTGGGTTGAAGAGTTCATGACACTCAAACAGACATGCTCCGCGGAATACCACGGAGCGCAAGGTGCGTTCAAAAGATTCGATGATTCACTGAATTCTGCAATTCACATTACTTATCACATTTCGCTGCGTTCTTCATCGATGAGCAAAGCCAAAGAGATCCGTTGTTGTAAAAG
>mat15_130_3
CTCGCGTGTCCTTGGTCATTTAGAGGAAGTAAAAGTCGTAACAAGGTCTCCGTTGGTGAACCAGCGGAGGGATCATTACGAGAGTGTCACCACTCCCAACCCATTGTTTACCTACCCGTCCACCGTGCTTCGGCAGGCAGCCCTGTGGGACAGAGCCTCGCCCCCCTCACGGGGGGTGCCTGCCGCTGGCCAACCAAAATTCTAGCTATCAAGTACCATCTGAGTCTTCCACAAATGAACAAAACTTTCAACAACGGATCTCTTGGTTCTGGCATCGATGAAGAACGCAGCGAAATGCGATAAGTAATGTGAATTGCAGAATTCAGTGAATCATCGAATCTTTGAACGCACATTGCGCCCATAGTATTCTGGTGGGCATGCCTGTTCGAGCG
>mat15_131_1
CTCGCGTGTCTCCTCCGCTTATTGATATGCTTAAGTTCAGCGGGTATCCCTACCTGATCCGAGGTCAAAGGTTGAAAAAAGGCTTGCTGGACGCTGACCTTGGCTGGGCAAGAGCGCGACTTGTGCTGCGCTCCGAAACCAGTAGGCCGGCTGCCAATGACTTTAAGGCGAGTCTCCAGCGAGCTGGAGACAAAAGACGCCCAACACCAAGCAAAGCTTGAGGGTACAAATGACGCTCGAACAGGCATGCCCTTTGGAATACCAAAGGGCGCAATGTGCGTTCAAAGATTCGATGATTCACTGAATTCTGCAATTCACACTACGTATCGCATTTCGCTGCGTTCTTCATCGATGCCAGAACCAAGAGATCCGTTGTTGAAAGTTGTAATTAATTACGTTGTTACTGACGCTGATTGCTATTACAAAAGGTTATGGTTGTCCTGATGGCGG
>mat15_132_2
CTCGCGTGTCCTTGGTCATTTAGAGGAAGTAAAAGTCGTAACAAGGTTTCCGTAGGTGAACCTGCGGAAGGATCATTACCTAGAGTTTGTGGGCTTTGCCTGCTATCTCTTACCCATGTCTTTTGAGTACTTACGTTTCCTCGGTGGGTTCGCCCGCCGATTGGACAATTTAAACCCTTTGCAGTTGCAATCAGCGTCTGAAAAACATAATAGTTACAACTTTCAACAACGGATCTCTTGGTTCTGGCATCGATGAAGAACGCAGCGAAATGCGATAAGTAGTGTGAATTGCAGAATTCAGTGAATCATCGAATCTTTGAACGCACATTGCGCCCCTTGGTATTCCATGGGGCATGCCTGTTCGAGCGTCATTTG
>mat15_134_2
CTCGCGTGTCCTTGGTCATTTAGAGGAAGTAAAAGTCGTAACAAGGTTTCCGTAGGTGAACCTGCGGAAGGATCATTAATGGGTTTCCCGCCTCCGGGCGCAACTCCACCCTTTGTAACCGCGGCCCGGATTCGGCGCCTGGCGGGGTGCACCCCCCGTTTGCGGGGGGATGCCCCGCCTGCCGGAATTAGCCAACCCTGCCTAGAAAATTGAAGTCTGAGAACAAGTTAAATTAAACAAAACTTTCAACAACGGATCTCTTGGTTCTGGCATCGATGAAGAACGCAGCGAAATGCGATAAGTAATGTGAATTGCAGAATTCAGTGAATCATCGAATCTTTGAACGCACATTGCGCCCTCTGGTATTCCGGGGGGCATGCCTGTTCGAGCGTCATTACAACCCTCAAGCTCTGCTTGGCATTGGGAGCAGCCCCCGGGGCTCCTCCCCAAA
>mat15_136_8
CTCGCGTGTCCTTGGTCATTTAGAGGAAGTAAAAGTCGTAACAAGGTTTCCGTAGGTGAACCTGCGGAAGGATCATTAGTGAATAAATAGGGTGTCCAATTTAACTTGGAACCCGACCTTCTCACATCTAACCCTGTGCATCTGTATTAATGGCGAGCAATTTTCGGATTGTGAGCCATTTCACTTTATAAACACTAGTCTATGAATGTCAAATTTTTATAACAAATAAAAACTTTCAACAACGGATCTCTTGGCTCTCGCATCGATGAAGAACGCAGCGAAATGCGATACGTAATGTGAATTGCAGAATTCAGTGAATCATCGAATCTTTGAACGCATCTTGCGCTCTCTGGTATTCCGGAGAGCATGTCTGTTTGAGTGTCATGAATTCTTCAACCCAACTGTTTCTTGTAAACAGCTGGTGTTTGGATTCTGAGCGCTGCTGGCTTCG
>mat15_138_4
CTCGCGTGTCCTTGGTCATTTAGAGGAAGTAAAAGTCGTAACAAGGTCTCCGTAGGTGAACCTGCGGAGGGATCATTACCGAGTGAAGGGCCTCTGGCCCGGACTCCCAACCCCATGTGACCCGACACTGTTGCCTCGGGGGCGACCCGGCCCTCCGGTCGGGGCCCCCGGCGGACCGTTCAACGCTGCATCTGTGCGTCCGAGTCAAACGATAAATCAATCAAAACTTTCAACAACGGATCTCTTGGTTCTGGCATCGATGAAGAACGCAGCGAAATGCGATAAGTAATGTGAATTGCAGAATTCAGTGAATCATCGAATCTTTGAACGCACATTGCGCCCCTTGGTATTCCGGGGGCATGCCTGTTCGAGCGTCATTTCACCACTCAAGCCTCGCTTGTTATTGGACGCCGCGGTTCGCCGCACGCCCCAATGTC
>mat15_139_1
CTCGCGTGTCCTTGGTCATTTAGAGGAAGTAAAAGTCGTAACAAGGTTTCCGTAGGTGAACCTGCGGAAGGATCATTACCTAGAGTTTGTGGGCTTTGCCCGCTACCTCTTACCCATGTCTTTTGAGTACTTACGTTTCCTCGGCGGGTCCGCCCGCCGATTGGACAAAATTAAACCCTTTGCAGTTGCAATCAGCGTCTGAAAAACATAATAGTTACAACTTTCAACAACGGATCTCTTGGTTCTGGCATCGATGAAGAACGCAGCGAAATGCGATAAGTAGTGTGAATTGCAGAATTCAGTGAATCATCGAATCTTTGGACGCACATTGCGCCCCTTGGTATTCCATGGGGCATGCCTGTTCGAGCGTCATTTGTACCTTCAAGCTTTGCTTGGTGTTGGGTGTTTGTCTCGCCTTTGCGTGTAGACTCGCCTTAAAACAAATTGGCAG
>mat15_140_1
CTCGCGTGTCTCCTCCGCTTATTGATATGCTTAAGTTCAGCGGGTATCCCTACCTGATCCGAGGTCAAGAGTTAAAAGATGTCTTGATGGATGTCGTCGTAATGAGTACAAAGCGCGGATTGTGCTGCGCTCCGAAATCTATACGCCGGCTGCCAATTGCTTTAAGGCGAGTCCGCGCACAAAGGCGGGACAAACACCCAACACCAAGCAGAGCTTGAAGGTACAAATGACGCTCGAACAGGCATGCCCCATGGAATACCAAGGGGCGCAATGTGCGTTCAAAGATTCGATGATTCACTGAATTCTGCAATTCACACTACTTATCGCATTTCGCTGCGTTCTTCATCGATGCCAGAACCAAGAGATCCGTTGTTGAAAGTTGTAAATTTATTAAGTTTTTCAGACGCTAGAATTAAAAAATTAAAAAGGTTAATTAAGTTTTGTACCAAAC
>mat15_141_2
CTCGCGTGTCCTTGGTCATTTAGAGGAAGTAAAAGTCGTAACAAGGTCCCCGTAGGTGAACCTGCGGAGGGATCATTACCGAGCGAGGGCCTCCGGGTCCGACCTCCAACCCTTTGTGAACACATCCCGTTGCTTCGGGGGCGACCCTGCCGGGCGCCCCCGGAGGACCACCAAAAAACACTGCATCTCTGCGTCGGAGTTTACGAGTAAATCGAAACAAAACTTTCAACTACGGATCTCTTGGTTCTGGCATCGATGAAGAACGCAGCGAAATGCGATAAGTAATGTGAATTGCAGAATTCAGTGAATCATCGAATCTTTGAACGCACATTGCGCCCTCTGGTATTCCGGGGGGCATGCCTGTTCGAGCGTCATTATAACCACTCAAGCTCTCGCTTGGTATTGGGGTTCGCGTCTTCGCGGCCTCTAAAATCAGTGGCGGTGCCTGGTC
>mat15_142_1
CTCGCGTGTCTCCTCCGCTTATTGATATGCTTAAGTTCAGCGGGTAATCCTGCCTGATCTGAGGTCTAATCTAAAGTTGACTAAAGTAGTTGGAAGCTTCTACTGAGATCTCATTCGGCCACATTACAAGAGCGTGTCCTCAGCGAATAGTCTATTACACTGAGTCAATCCGAGTTCGAATTAGAGATGCTAATATATTACGAATGAGCTGGTTCACAAGGAACAGCAACACTCAAAATCCAAACACCAATCAGTCTACAAGAAACTGGTGGGTTGAAGAGTTCATGACACTCAAACAGACATGCTCCCCGGAATACCAGGGAGCGCAAGGTGCGTTCAAAGATTCGATGATTCACTGAATTCTGCAATTCACATTACTTATCAC
>mat15_143_6
CTCGCGTGTCTCCTCCGCTTATTGATATGCTTAAGTTCAGCGGGTAGTCCTACCTGATTTGAGGCCAGATGTCAAAGTTACACAATGAGTAACATCCGAAGATGCACTTAAAGTGATGGTTTAGTTAGCAGACAATAGTCTAGGTCCTGGCCATCCGAAGATGTCCTCAGCAAAATACTTATTATGCCAAGTCAAACCAGTCATAGAGACAGATCTAGCTAATACTTTTAAGATGAGTCGGCTTATCACCGGCAAACATCCAAATCCAAACTCAAGCATGGATCGAAATCCAAAACTTGGGTTTGAGAGTTTCATGACACTCAAACAGGCATGCTCCTCGGAATACCAAGGAGCGCAAGGTGCGTTCAAAGATTCGATGATTCACTGAATTCTGCAATTCACATTACTTATCGCATTTCGCTGCGTTCTTCATCGATGCG
>mat15_144_2
CTCGCGTGTCTCCTCCGCTTATTGATATGCTTAAGTTCAGCGGGTATCCCTACCTGATCCGAGGTCAACCTTTAGAAATATGGGGTTTTGGCGGCGCGAACCAATCAATCTCAGAAGCGAACAAGTTTGCCACAACGCTAAGAGACGATAAGCCCAGCCGAAAACATTTAAGGCGCGCGACAGGCGCGGCGCCCAATACCAAGCGAGGCTTGAGTGGTGTAATGACGCTCGAACAGGCATGCCCCTCGGAATACCAAGGGGCGCAATGTGCGTTCAAAGATTCGATGATTCACTGAATTCTGCAATTCACATTACTTATCGCATTTCGCTGCGTTCTTCATCGATGCCAGAACCAAGAGATCCGTTGTTGAAAGTTTTGTTTTATTTACAAAATGACTCAGACGCAGAGATGCAGAGTTGAGTGGTCCACCGGGGG
>mat15_145_1
CTCGCGTGTCTCCTCCGCTTATTGATATGCTTAAGTTCAGCGGGTATTCCTACCTGATCCGAGGTCAACCATTGTAAAGATGGGGTTTACCGGCCGGAGCGCGCCCTAGACCGCGAACGAGGGTAGAATCTACTACGTTCGGTACCAGGCCACGCCCGCCGCTGTCTTTAGGGGCTGCGGTGCGCAGGCCCCCAACACCAAGCCGCGGGGCTTGAGGGTTGAAATGACGCTCGAACAGGCATGCCCGCCAGGATACTGGCGGGCGCAATGTGCGTTCAAAGATTCGATGATTCACTGAATTCTGCAATTCACATTACTTATCGCATTTCGCTGCGTTCTTCATCGATGCCAGAACCAAGAGATCCGTTGTTGAAAGTTTTTTTGTTTCGATTATTTCGTTACATTACTTTAACTAGTGTTATAAAATG
>mat15_149_1
CTCGCGTGTCTCCTCCGCTTATTGATATGCTTAAGTTCAGCGGGTATTCCTACCTGATCCGAGGTCAACCATTAAAAATTGGGGGGTTTAGCGGCTGAGGTTTACAGTATTTCAAAAACGAGAAAAAATTACTACGTTCAGAGATTGCTATAAATCCGCCGTTGAATTTGAGGAATGGCAGTAAAGCCAGTTCCCAATACTAAGCTAGGCTTAAGGGTTGAAATGACGCTCGAACAGGCATGCCCACTAGAATACTAATGGGCGCAATGTGCGTTCAAAGATTCGATGATTCACTGAATTCTGCAATTCACATTACTTATCGCATTTCGCTGCGTTCTTCATCGATGCCAGAACCAAGAGATCCGTTGTTGAAAGTTTTGACTTATTAAAATAAGACGCTCAGATTACTTAAAATAACAAGAGTTTAGTAGTCCACCGGCAGGCGCTACAG
>mat15_150_2
CTCGCGTGTCCTTGGTCATTTAGAGGAAGTAAAAGTCGTAACAAGGTTTCCGTAGGTGAACCTGCGGAAGGATCATTAATGAAAGCTTGGGCTCCGGCCCTCTCTCTTCTACACACTTGTGAACCTACACTGTTGCTTTGGCAGGTTTCCGGAAGGGCATATGCCCCGAAGGTCAGGTCGAAAGGCGCCTGCCAAGGACATTTATCCACCCTTTTTATATTGTCTGATTCTTGTTTTAAACAAATCAAAATAAACTTTCAACAATGGATCTCTTGGCTCTGGCATCGATGAAGAACGCAGCGAAATGCGATAAGTAATGTGAATTGCAGAATTCAGTGAATCATCGAATCTTTGAACGCACATTGCGCCCTCTGGTATTCCGGAGGCATGCCTGTTTGAGTGTCATTAATCTCTCACAAGACCTTCTTGGTCTATGCTGAAGTTGGGAGCT
>mat15_151_1
CTCGCGTGTCTCCTCCGCTTATTGATATGCTTAAGTTCAGCGGGTATCCCTACCTGATCCGAGGTCAACCTTAGAAATGGGGTTGTTTTACGGCGTAGCCTCCCGAACACCCTTTAGCGAATAGTTTCCACAACGCTTAGGGGACAGAAGACCCAGCCGGACGATTTGAGGCACGCGGCGGACCGCGTTGCCCAATACCAAGCGAGGCTTGAGTGGTGAAATGACGCTCGAACAGGCATGCCCGCCAGGATACTGGCGGGCGCAATGTGCGTTCAAAGATTCGATGATTCACTGAATTCTGCAATTCACATTACTTATCGCATTTCGCTGCGTTCTTCATCGATGCCAGAACCAAGAGATCCGTTGTTGAAAGTTTTAACTCGTTTGTATAATACTCGGAGATGCTAAGAAAAGACAAGAGTATGCGGGCCGCCGGCGGACGTGGGCCCCT
>mat15_152_5
CTCGCGTGTCTCCTCCGCTTATTGATATGCTTAAGTTCAGCGGGTATCCCTACCTGATCCGAGGTCAAGAGTGTAAAAAGTACTTTTGGACGTCGTCGTTATGAGTGCAAAGCGCGAGATGTACTGCGCTCCGAAATCAATACGCCGGCTGCCAATTGTTTTAAGGCGAGTCTACGCGCAAGGCGAGACAAACACCCAACACCAAGCAGAGCTTGAAGGTACAAATGACGCTCGAACAGGCATGCCCCATGGAATACCAAGGGGCGCAATGTGCGTTCAAAGATTCGATGATTCACTGAATTCTGCAATTCACACTACTTATCGCATTTCGCTGCGTTCTTCATCGATGCCAGAACCAAGAGATCCGTTGTTGAAAGTTGTAACTATTATGTTTTTCAGACGCTGATTGCAACTGCAAATGGTTTAAATTGTCCAACCGGCGGGCGAGCCC
>mat15_153_6
CTCGCGTGTCCTTGGTCATTTAGAGGAAGTAAAAGTCGTAACAAGGTTTCCGTAGGTGAACCTGCGGAAGGATCATTACAGAGTATCATGCCCTTCGGGGTAGATCTCCACCCTTGAATAATATACCTTTGTTGCTTTGGCAGGACGTATTCGTGCCAGGGGCTTCGGCTCCTGAGTGCCTGCCAGAGGACCACAACTCTTGTTTTTAGTGATGTCTGAGTACTATATAATAGTTAAAACTTTCAACAACGGATCTCTTGGTTCTGGCATCGATGAAGAACGCAGCGAAATGCGATAAGTAATGTGAATTGCAGAATTCAGTGAATCATCGAATCTTTGAACGCACATTGCGCCCTTTGGTATTCCGAAGGGCATGCCTGTTCGAGCGTCATTACAACCACTCAAGCTCACGCTTGGTATTGGGG
>mat15_155_1
CTCGCGTGTCTCCTCCGCTTATTGATATGCTTAAACTCAGCGGGTAGTCCCGCCTGACCTGGGGTCGCAACGAGAGCATCCTAGAAGGTCGATGCCTGAGGGTCCAGGAGATCCCGGGGGCGACGGGCGCGCGCACGACAGTGTCCGAGGGTCTCTCAACCACCGCTCGTCGTGGCGACAGTCGCCGAGGCTACGGGGGCGCGCTCCTAGTACTCAATTTCCTTGGCGCTTCTCGCGCCGGGGGTTCGTTTGTGAGCCGCGTAGGGCGCGGGTGCGTCCCTCCACGGCCCGCGAGGACGAGAGAGGCGGGTGCCCCCCGAGCCCAGCATGTCATGCCACGGGTTCGCGGGTCGTTCTGCTAGGCAAGTTTCGACAATGATCCTTCCGCAGGTTCACCTACGGAAACCTTGTTATGACTTTTACTTCCTCTAAATGACCAAGGACACGCGAG
>mat15_157_5
CTCGCGTGTCTCCTCCGCTTATTGATATGCTTAAGTTCAGCGGGTATCCCTACCTGATCCGAGGTCATCCAAAAATTGGGGTTCTGGCGGGTGCCGTCGCCGCCCTGTCGCGAGATACATGACTACGCGGAGAGCACAACAGCACCGCCACTGCGTTTAGGGGCCGCCGAGCCGGCGAGCCCCAAGACCAAGCCAGGCTTGAGGGGTGTTCTGACGCTCGAACAGGCATGCCCCTCGGAATGCCGGGGGGCGCAATGTGCGTTCAAAGATTCGATGATTCACTAAATTCTGCAATTCACATTACTTATCGCATTTCGCTGCGTTCTTCATCGATGCCAGAGCCAAGAGATCCGTTG
>mat15_158_2
CTCGCGTGTCCTTGGTCATTTAGAGGAAGTAAAAGTCGTAACAAGGTTTCCGTAGGTGAACCTGCGGAAGGATCATTATTGAATGCCCTCACGGGCTTTAATATCCAACCAACCTCTGTGAACCGTCGCCCTCGGGCGCACTATTACAAACTATAACAGTCATGAACGTAGTATACAAAAACTAAACACAACTTTCAACAACGGATCTCTTGGCTCTCGCATCGATGAAGAACGCAGCGAAATGCGATAAGTAATGTGAATTGCAGAATTCAGTGAATCATCGAATCTTTGAACGCACCTTGCGCCCTCTGGTATTCCGGAGGGCATGCCTGTTTGAGTGTCATGTAGACTCAACCTCCCCGGTTTATGATCGGGGACGGGTTGGATGTGGGCGCTGCCGGTCACGGCTCGCCTTAAATGTCTTAGCGGCTTCAGAAGCCCCATTCTGGCG
>mat15_159_1
CTCGCGTGTCCTTGGTCATTTAGAGGAAGTAAAAGTCGTAACAAGGTTTCCGTAGGTGAACCTGCGGAAGGATCATTAAAGAGTAAGGGTGCTCAGCGCCCGACCTCCAACCCTTTGCAGTTGCAATCAGCGTCTGAAAAAACATAATAGTTACAACTTTCAACAACGGATCTCTTGGTTCTGGCATCGACGAAGAACGCAGCGAAATGCGATAAGTAGTGTGAATTGCAGAATTCAGTGAATCATCGAATCTTTGAACGCACATTGCGCCCCTTGGTATTCCATGGGGCATGCCTGTTCGAGCGTCATTTGTACCTTCAAGCTCTGCTTGGTGTTGGGTGTTTATCTCGCCTCTGCGTGTAGACTCGCCTTAAAACAATTGGCAGCCGGCGTATTGATTTCGGAGCGCAGTACATCTCGCGCTTTGCACTCATAACGACGACGTCCAAAA
>mat15_160_1
CTCGCGTGTCTCCTCCGCTTATTGATATGCTTAAGTTCAGCGGGTATCCCTACCTGATCCGAGGTCAAGAGTGTAAAAATGTACTTCTGGGCGTCGTCGTTATGAGTGCAAAGCGCGAGATGTACTGCGCTCCGAAATCAATACGCCGGCTGCCAATTGTTTTCAGGCGAGTCTACACGCAGAGGCGAGACAAACACCCAACACCAAGCAGAGCTTGAAGGTACAAATGACGCTCGAACAGGCATGCCCCATGGAATACCAAGGGGCGCAATGTGCGTTCAAAGATTCGATGATTCACTGAATTCTGCAATTCACACTACTTATCGTATTTCGCTGCGTTCTTCATCGATGCCAGAACCAAGAGATCCGTTGTTAAAGGTTGTAATTATTATGTTTTTCAGACGCTGACTGCAACTGCAAATGGTTTATAATTGTCCTACGCAGGCGGACC
>mat15_163_3
CTCGCGTGTCTCCTCCGCTTATTGATATGCTTAAGTTCAGCGGGTATCCCTACCTGATCCGAGGTCAACCTTGATAAAAAGATTCTCCCTGAGGGGAGGCAGACCGTGTCCCGTAAACCCGTGTGTCCGATACGTGTCCCGTGAAGAACTCAATGTACCGGGGTCCAACGAGGCCGCCGTCATTGTCTTTGGGAGGGGTAGAAGCCCGCGAGGGGGTCTCCACCAAACCGTCCAACACCAAACCGAGGGCTTGAGGGGTGATAATGACGCTCGAACAGGCATGCCCTTCGGAATACCAAAGGGCGCAATGTGCGTTCAAAGATTCGATGACTCACTGGAATTCTGCAATTCGCATTACTTATCGCATTTCGCTGCGTTCTTCATCGATGCCAGAACCAAGAGATCCGTTGTTAAAAGTTTTAATTTATTAATTAAGTTTACTCAGACTGCA
>mat15_164_2
CTCGCGTGTCTCCTCCGCTTATTGATATGCTTAAGTTCAGCGGGTATTCCTACCTGATCCGAGGTCAACATTCAGAAGTTGGGGTTTTACGGCGTGGCCGCGACGATTACCAGTAACGAGGTGTATTATTACTACGCTATGGAAGCTCGACGTGACCGCCAATCGATTTGGGGAACGCGGGTTACCGCGAGTCCCAACACCAAGCTGAGCTTGAGGGTTGAAATGACGCTCGAACAGGCATGCCCGCCAGAATACTGGCGGGCGCAATGTGCGTTCAAAGATTCGATGATTCACTGAATTCTGCAATTCACATTACTTATCGCATTTTGCTGCGTTCTTCATCGATGCCAGAACCAAGAGATCCGTTGTTGAAAGTTTTTGATTTTATTTGTTTGTTTTACTCAGAAGTCCCACTAAAAC
>mat15_165_3
CTCGCGTGTCCTTGGTCATTTAGAGGAAGTAAAAGTCGTAACAAGGTCTCCGTAGGTGAACCTGCGGAGGGATCATTACCGAGTTAGGGTCTCACCGGCCCGATCTCCCAACCCTTTGTCTACTTGACCATCGTTGCTTCGGCGAGCCCGTCCTCACGGACCGCCGGGGGGTCTTTGTACCCCTTGGCCCGCGCTCGTCGATAGCCCCCAAATTTAAAAAATCTTAACTAAACGTGTCTTGAATCTAAGTATTATTGTTAAATAAGAACAAAACTTTCAACAACGGATCTCTTGGTTCTGGCATCGATGAAGAACGCAGCGAAATGCGATAAGTAATGCGAATTGCAGAATTCCAGTGAGTCATCGAATCTTTGAACGCACATTGCGCCCTTTGGTATTCCGAAGGGCATGCCTGTTCGAGCGTCATTTCAACCCTCAAGCCCCCGGGTTT
>mat15_166_1
CTCGCGTGTCTCCTCCGCTTATTGATATGCTTAAGTTCAGCGGGTATCCTTACCTGATCCGAGGTCAACCTTTAATGAAATTGGTTTGTTTAACGGCGTGACCGAAACGAGCACCTTTAGCGGATAGTTTCCACAACGCTGAGGGACGATTCGAACCAGCCGGAAGATTTGAGGCGCGCGGCGTACCGCGTCGCCCAATACCAAGCGAAGCTTGAGTGGTGTAATGACGCTCGAACAGGCATGCCCCGCGGAATACCACGGGGCGCAATGTGCGTTCAAAGATTCGATGATTCACTGAATTCTGCAATTCACATTACTTATCGCATTTCGCTGCGTTCTTCATCGATGCCAGAACCAAGAGATCCGTTGTTGAAAGTTTTGATTTATTATTTAAATCACTCAGACTACATTGTTATGCAAGAGTTTGGTTTGGTCCACCGGGGTGCCACCC
>mat15_167_1
CTCGCGTGTCTCCTCCGCTTATTGATATGCTTAAGTTCAGCGGGTATCCCTACCTGATCCGAGGTCAACCTTAGAAATGGGGTTGTTTTACGGCGTAGCCTCCCGAACACCCTTTAGCGAATAGTTTCCACAACGCTTAGGGGACAGAAGACCCAGCCGGACGATTTGAGGCACGCGGCGGACCGCGTTGCCCAATACCAAGCGAGGCTTGAGTGGTGAAATGACGCTCGAACAGGCATGCCCCCCGGAATACCAGGGGGCGCAATGTGCGTTCAAAGATTCGATGATTCACTGAATTCTGCAATTCACATTACTTATCGCATTTCGCTGCGTTCTTCATCGATGCGAGAGCCAAGAGATCCGTTGTTAAAAGTTTTATTTGTTATGATTTTTACATTCATTACTAAAG
>mat15_170_1
CTCGCGTGTCTCCTCCGCTTATTGATATGCTTAAGTTCAGCGGGTAATCCTGCCTGATCTGAGGTCTAATCTAAAGTTGACTAAAGTAGTTGGAAGCTTCTACTGAGATCTCATTCGGCCACACTACAAGAGCGTGTCCTCAGCGAATAGTCTATTACACTGAGTCAATCCGAGTTCGAATTAGAGATGCTAATATATTACGAACGAGCTAGATCCGAAGACCAGCAACGCTCAGAAACCAAACACCATTCAGTCTACAAGAAACTGGTGGGTTGAAGAGTTCATGACACTCAAACAGACATGCTCTCCGGAATACCAGAGAGCGCAAGGTGCGTTCAAAGATTCGATGATTCACTGAATTCTGCAATTCACATTACTTATCACATTTCGCTGCGTTCTTCATCGATGAGCAAGCCAAGAGATCCGTTG
>mat15_174_2
CTCGCGTGTCCTTGGTCCTTTAGAGGAAGTAAAAGTCGTAACAAGGTCTCCGTAGGTGAACCTGCGGAGGGATCATTACAAGAACGCCCGGGCTTCGGCCTGGTTATTCATAACCCTTTGTTGTCCGACTCTGTTGCCTCCGGGGCGACCCTGCCTTCGGGCGGGGGCTCCGGGTGGACACTTCAAACTCTTGCGTAACTTTGCAGTCTGAGTAAACTTAATTAATAAATTAAAACTTTTAACAACGGATCTCTTGGTTCTGGCATCGATGAAGAACGCAGCGAAATGCGATAAGTAATGTGAATTGCAGAATTCAGTGAATCATCGAATCTTTGAACGCACATTGCGCCCCTTGGTATTCCGGGGGGCATGCCTGTTCGAGCGTCATTATCACCCTCAAGCTCAGCTTGGTGTTGGGGCCTGCCCGTCACAGGGCAGCCCCTAAAAGCAG
>mat15_175_11
CTCGCGTGTCTCCTCCGCTTATTGATATGCTTAAGTTCAGCGGGTAATCCTGCCTGATCTGAGGTCTAATCTAAAGTTGACTAAAGTAGTTGGAAGCTTCTACTGAGATCTCATTCGGCCACACTACAAGAGCGTGTCCTCAGCGAATAGTCTATTACACTGAGTCAATCCGAGTTCGAATTAGAGATGCTAATATATTACGAATGAGCTGGTTCACAAGGAACAGCAACACTCAAAATCCAAACACCAATCAGTCTACAAGAAACTGGTGGGTTGAAGAGTTCATGACACTCAAACAGACATGCTCCCCGGAATACCAGGGAGCGCAAGGTGCGTTCAAAGA
>mat15_176_1
CTCGCGTGTCTCCTCCGCTTATTGATATGCTTAAGTTCAGCGGGTATCCCTACCTGATCCGAGGTCAACCTTGTGAAAGATTTAACGGCCGCGGCCGCCCGCGCTCCAAAGCGATTGATGAAATCACAACGCTTAGAGACGGACAGCTCAGCCGGAGACTTTGAGGCGCGCGGATACACCGCGGCGCCCAATACCAAGCCAGGCTTGAGTGGTGAAATGACGCTCGAACAGGCATGCCCTTCGGAATACCAAAGGGCGCAATGTGCGTTCAAAGATTCGATGATTCACTGAATTCTGCAATTCACATTACTTATCGCATTTCGCTGCGTTCTTCATCGATGCCAGAACCAAGAGATCCGTTGTTGAAAGTTTTGTTTAAATTTACTTAAACTCCGACGCATAGATGCAGTGTTGGAAAGCCTCCGGGGCGCTCGCCG
>mat15_177_1
CTCGCGTGTCTCCTCCGCTTATTGATATGCTTAAGTTCAGCGGGTATCCCTACCTGATCCGAGGTCAACATTCAGAAGTTGGGGTTTTACGGCGTGGCCGCGACGATTACCAGTAACGAGGTGTATTATTACTACGCTATGGAAGCTCGACGTGACCGCCAATCGATTTGGGGAACGCGGGTTACCGCGAGTCCCAACACCAAGCTGAGCTTGAGGGTTGAAATGACGCTCGAACAGGCATGCCCGCCAGAATACTGGCGGGCGCAATGTGCGTTCAAAGATTCGATGATTCACTGAATTCTGCAATCCACATTACTTATCGCATTTTGCTGCGTTCTTCATCGATGCCAGAACCAAGAGATCCGTTGTTGAAAGTTGTAATTATTAAGTTTTCAGACGCTGATTAAAATTAAAAGGTTATAGTTTTG
>mat15_179_1
CTCGCGTGTCTCCTCCGCTTATTGATATGCTTAAGTTCAGCGGGTATCCCTACCTGATCCGAGGTCAAAAGTGTTAAAAGTCTTTATGGGTGCCAGTACTAGCAGGCCTGAATTGCAAATGTGCTGCGCTTCAAACCAGTATACCGGCTGCCAATATATTTAAGGCGAGTCTACGCAAGGCGAAGACAAACACCCAACACCAAGCAAGGCTTGAGGGTACAAATGACGCTCGAACAGGCATGCCCCATGGAATACCAAGGGGCGCAATGTGCGTTCAAAGATTCGATGATTCACTGAATTCTGCAATTCACACTACTTATCGCATTTCGCTGCGTTCTTCATCGATGCCAGAACCAAG
>mat15_181_5
CTCGCGTGTCCTTGGTCATTTAGAGGAAGTAAAAGTCGTAACAAGGTTTCCGTAGGTGAACCTGCGGAAGGATCATTAATGGGCCAGCCTCCGGGCAAAACCCCACCCTCTGTAACCGCGGCCCGGATTCGGCGCCTGGCGGGGAGCACCCCCCGTTCGCGGGGGGCCCCGTCTGCCGGAATTAGCCAACCCTGCCTAGAAAATTGAAGTCTGAGAACAAGTTAAATTAAACAAAACTTTCAACAACGGATCTCTTGGTTCCGGCAACGATGAAGAACGCAGCGAAATGCGATAAGTAATGTGAATTGCAGAATTCAGTGAATCATCGAATCTTTGAACGCACATTGCGCCCCCTGGTATTCCGGGGGGCACACCTGTTCGAGCGCCATTTCTACCCTGGAGCCCTGCTCTGTGATGGGCCCCGTCCTCGCGGACGGGCCCGAAACCCGTG
>mat15_182_1
CTCGCGTGTCTCCTCCGCTTATTGATATGCTTAAGTCCAGCGGGTATCCCTACCTGATCCGAGGTCAAGAGTGTAAAAATGTACTTTTGGACGTCGTCGTTATGAGTGCAAAGCGCGAGATGTACTGCGCTCCGAAATCAATACGCCGGCTGCCAATTGTTTTAAGGCGAGTCTACACGCAGAGGCGAGACAAACACCCAACACCAAGCAGAGCTTGAAGGTACAAATGACGCTCGAACAGGCATGCCCCATGGAATACCAAGGGGCGCAATGTGCGTTCAAAGATTCGATGATTCACTGAATTCTGCAATTCACACTACTTATCGCATTTCGCTGCGTTCTTCATCGATGCCAGAACCAAGAGATCCGTTGTTGAAAGTTTTAACTATTAAAATAGTACTCTGACGACAATTAAAAAGG
>mat15_183_46
CTCGCGTGTCCTTGGTCATTTAGAGGAAGTAAAAGTCGTAACAAGGTTTCCGTAGGTGAACCTGCGGAAGGATCATTACCGAGAGTTGTAGGCTTCTGTCTACCATCTCTTACCCATGTCTTTTGCGTACTATACGTTTCCTCGGCAGGTCCGCCTGCCGTTAGGACAAACTTAAACCATTTGCAGTTGCAGTCAGCGTCTGAAAAACTTAATAATTACAACTTTCAACAACGGATCTCTTGGTTCTGGCATCGATGAAGAACGCAGCGAAATGCGATAAGTAGTGTGAATTGCAGAATTCAGTGAATCATCGAATCTTTGAACGCACATTGCGCCCCTTGGTATTCCATGGGGCATGCCTGTTCGAGCGTCATTTGTACCTTCAAGCTCTGCTTGGTGTTGGGTGTTTGTCCCGCCTCTGTGCGTGGACTCGCCTTAAAGCAATTGGCAG
>mat15_184_2
CTCGCGTGTCTCCTCCGCTTATTGATATGCTTAAGTTCAGCGGGTATCCCTACCTGATTCGAGGTCAAACTAGATGGTATCTTGATGGACGCGAGCCCGTTGGGAGCCTTCTAGAGCGCAATGTGCTGCGCAAGAAGCCAACGATGCCGCTGCCGATGAATTTGAGGCGAGTCCCCGCGTAAAGCGGGGACAGACGCCCAACACCAAGCAGAGCTTGAGGGTGTAAATGACGCTCGAACAGGCATGCCCAATGGAATACCAAGGGGCGCAATGTGCGTTCAAAGATTCGATGATTCACTAAAGTCTGCAATTCACACTACTTATCGCATTTCGCTGCGTTCTTCATCGATGCCAGAACCAAGAGATCCATTGTTGAAAGTTGTAATAATTTAGGTTTGTTTCAGTAAGTTTTAATGTCTTAATACAAGTAGGTTTTATTGTCCCCAGCGGC
>mat15_185_2
CTCGCGTGTCTCCTCCGCTTATTGATATGCTTAAGTTCAGCGGGTATCCCTACCTGATCCGAGGTCAAAAGTTGAAAAAAAGGCTTAATGGATGCTAGACCTTTGCTGATAGAGAGTGCGACTTGTGCTGCGCTCCGAAACCAGTAGGCCGGCTGCCAATTACTTTAAGGCGAGTCTCCAGCAAAGCTAGAGACAAGACGCCCAACACCAAGCAAAGCTTGAGGGTACAAATGACGCTCGAACAGGCATGCCCTTTGGAATACCAAAGGGCGCAATGTGCGTTCAAAGATTCGATGATTCACTGAATTCTGCAATTCACACTACTTATCGCATTTCGCTGCGTTCTTCATCGATGCCAGAACCAAGAGATCCGTTGTTGAAAGTTGTAATTATTAATTTGTTACTGACGCTGATTGCAATTACAAAAGGTTTATGTTTGTCTAGTGG
>mat15_187_1
CTCGCGTGTCCTTGGTCATTTAGAGGAAGTAAAAGTCGTAACAAGGTTTCCGTAGGTGAACCTGCGGAAGGATCATTACAGAGTTCATGCCCTTCGGGGTAGATCTCCCACCCGTGTGTATCATTATCGACTGTTGCTTTGGCGGGCCGCGTGCCTCGCACGCCTAGACTTCGGTCCGGCGCGCCCGCCAGAGGACCTCAAACTCTGAATGTTAGTGTCGTCTGAGTACTATTAAATAGTTAAAACTTTCAACAACGGATCTCTTGGTTCTGGCATCGATGAAGAACGCAGCGAAATGCGATAAGTAATGTGAATTGCAGAATTCAGTGAATCATCGAATCTTTGAACGCACATTGCGCCCCTGGTATTCCGGGGGGCATGCCTGTTCGAGCGTCATTTATACCAATCTAGCCTGGCTAGGTGTTGGGCTCCGCCGCCTGGCGGGCCTTAA
>mat15_193_1
CTCGCGTGTCCTTGGTCATTTAGAGGAAGTAAAAGTCGTAACAAGGTCTCCGTTGGTGAACCAGCGGAGGGATCATTACCGAGTTTACAACTCCCAAACCCCTGTGAACATACCTTAATGTTGCCTCGGCGGATCAGCCCGCGCCCCGTAAAACGGGACGGCCCGCCAGAGGACCCAAACTCTAATGTTTCTTATTGTAACTTCTGAGTAAAACAAACAAATAAATCAAAACTTTCAACAACGGATCTCTTGGTTCTGGCATCGATGAAGAACGCAGCGAAATGCGATAAGTAATGTGAATTGCAGAATTCAGTGAATCATCGAATCTTTGAACGCACATTGCGCCCTCTGGTATTCCGGGGGGCATGCCTGTTCGAGCGTCATTACAACCCTCAAGCTCTGCTTGGCATTGGGAGCAGCCCCCGGGGCTCCTCCCCAAATTCCAGTGGCG
>mat15_198_12
CTCGCGTGTCTCCTCCGCTTATTGATATGCTTAAGTTCAGCGGGTATTCCTACCTGATCCGAGGTCAACATTCAGAAGTTGGGGTTTTACGGCATGGCCGCGCCGCGTTCCAGTTGCGAGGTGTTAGCTACTACGCAATGGAGGCTGCAGCGAGACCGCCAATGTATTTCGGGGGCGGCACCGCCAGAAGGCAGAGCCGATCCCCAACACCAAACCCGGGGGCTTGAGGGTTGAAATGACGCTCGAACAGGCATGCCCGCCGGAATACCAGCGGGCGCAATGTGCGTTCAAAGATTCGATGATTCACTGAATTCTGCAATTCACATTACTTATCGCATTTTGCTGCGTTCTTCATCGATGCCAGAACCAAGAGATCCGTTGTTGAAAGTTTTGATTTATTTGTTTGTTTACTCAGAAGTTACAATAAGAAACATTAGAGTTTGGGTCC
>mat15_199_1
CTCGCGTGTCTCCTCCGCTTATTGATATGCTTAAGTTCAGCGGGTATCCCTACCTGATCCGAGGTCAAGAGTTAAAAAAAGTCTTGATGGATGCCACCGTATTGCTAACAAAGCGCGTTTTGTGCTGCGCTCCGAAATCTATACGCCGGCTGCCAATTGCTTTAAGGCGAGTCCACGCACAGAGGCGGGACAAACACCCAACACCAAGCAGAGCTTGAAGGTACAAATGACGCTCGAACAGGCATGCCCAATGGAATACCAAAGGGGCGCAAATGTGCGTTCAAAGATTCGATGATTCACTGAATTCTGCAATTCACACTACTTATCGCATTTCGCTGCGTTCTTCATCGATGCCAGAACCAAGAGATCCGTTGTTAAAAGTTGTAAATTATTATGTTTTTCAGACGCTGACTGCAAACTGCAAAATGGTTTAATAAATTGTCCTAACGGC
>mat15_200_3
CTCGCGTGTCTCCTCCGCTTATTGATATGCTTAAGTTCAGCGGGTAGTCCTGACTGATTTGAGGTCTAAAGCTTAAAGGTGTGCAGCTGAAGCTACGACGCATTAGAAGCACCACTATCTTGAAATGAAACGTCCTCAGCGAAATAAAGCTATTACGCCGAGTCAAGCCGTTAATTCAAACTGGGTTACTCGTATATTTCAGCCGAGCCGATCTCTAATTAAAGAGTCCAGCAGACAGCCATAATCCAAGCCCACGCCTGCTCCATTACAAAACAAGGGGGTTGAGAGTTTCATGACACTCAAACAGACATACTCTTCGGAGTACCAAAGAGTGCAAGGTGCGTTCAAAGATTCGATGATTCACTGAATTCTGCAATTCACATTACG
>mat15_201_1
CTCGCGTGTCCTTGGTCATTTAGAGGAAGTAAAAGTCGTAACAAGGTTTCCGTAGGTGAACCTGCGGGAGGATCATTACAACCCAGTGGCTTGCTACTGTCGGGAGGCGCTGTAAGTCCGTATAGTTTTATTACTGATGAGCGGCAGGCCCTCTGTCTGTACCCTTGTCTTTTGCGCACTCATGTTTCCTCGGCGGGCTTGCCCGCCGATTGGACAAAACTATAACCTATTTAATTTTCAATCAGCGTCTGAATAAATATAATAATTACAACTTTCAACAACGGATCTCTTGGTTCTGGCATCGATGAAGAACGCAGCGAAATGCGATAAGTAGTGTGAATTGCAGAATTCAGTGAATCATCGAATCTTTGAACGCACATTGCGCCCCTTGGATTCCATGGGGCATGCCTGTTCGAGCGTCATTTGTACCCTCAAGCTTTGCTTGGTGTTG
>mat15_203_4
CTCGCGTGTCTCCTCCGCTTATTGATATGCTTAAGTTCAGCGGGTATCCCTACCTGATCCGAGGTCAACCTGAAAAATTATTGGGGGTTTTGGCAGGACGCTCGCCCGGACTCCAGAGCGAGAAGTATTACTACGCTTGAAGCCAGACGGCACCGCCACTGATTTTAAGGCGCACCCGGGGGTGACACCCAATACCAAGCAGAGCTTGAGGGTTGTAATGACGCTCGAACAGGCATGCCCCCCGGAATACCAGGGGGCGCAATGTGCGTTCAAAGATTCGATGATTCACTGAATTCTGCAATTCACATTACTTATCGCATTTCGCTGCGTTCTTCATCGATGCCAGAACCAAG
>mat15_204_8
CTCGCGTGTCTCCTCCGCTTATTGATATGCTTAAGTTCAGCGGGTATCCCTACCTGATCCGAGGTCAAGAGTTAAAAAAAGTCTTACTGGACGCCACCGTATTGCTAACAAAGCGCGTTTTGTGCTGCGCTCCGAAATCTATACGCCGGCTGCCAATTGCTTTAAGGCGAGTCCACGCGCAAAGGCGGGACAAACACCCAACACCAAGCAGAGCTTGAAGGTACAAATGACGCTCGAACAGGCATGCCCCATGGAATACCAAGGGGCGCAATGTGCGTTCAAAGATTCGATGATTCACTGAATTCTGCAATTCACACTACTTATCGCATTTCGCTGCGTTCTTCATCGATGCCAGAACCAAGAGATCCGTTGTTGAAAGTTGTAATTATTAAGTTTTTCAGACGCTGACTGCAACTGCAAATGGTTTAATTTTGTCCTAGCGGCAGGCGGA
>mat15_206_4
CTCGCGTGTCTCCTCCGCTTATTGATATGCTTAAGTTCAGCGGGTATCCCTACCTGATCCAAGGTCAACCTAGAAAAATAAAGGTTTCAGTCGGCAGAGTTCCTCTCCTTTGACAGACGTTCGAATAAATTCTACTACGCCTAAAGCCGGAGTGGCCTCGCCGAGGTCTTTAAGGCGCGCCCAACTAAGGACGACGCCCAATACCAAGCATAGCTTGAGTGGTGTAATGACGCTCGAACAGGCATGCCCCTCGGAATACCAAGGGGCGCAATGTGCGTTCAAAGATTCGATGATTCACTGAATTCTGCAATTCACATTACTTATCGCATTTCGCTGCGTTCTTCATCGATGCGAGAACCAAGAGATCCGTTGTTGAAAGTTTTTGATTTATTCAAAATTTTAACTCAGACGACCGGTTAAATAACAAGAGTTTGGTTTAACTCTGGCGGGC
>mat15_208_1
CTCGCGTGTCCTTGGTCATTTAGAGGAAGTAAAAGTCGTAACAAGGTTTCCGTAGGTGAACCTGCGGAAGGATCATTAGTTGACAGGCCGTTCACGCGGTACCTGAAACCCTCCTTACAGCGGCCGGAGTTCGGCGCAAGGGCGAAGCCTTTCAAAGGCGGAGTCCGCCGGAACCTCGCAAACCATGCTTCGAAACTGCGGTCTGAGAAAATGATAAATTAGCGAAAACTTTCAACAACGGATCTCTTGGTTCTGGCAACGATGAAGAACGCAGCGAAATGCGATAAGTAATGTGAAATGCAGAATTCAGTGAATCATCGAATCTTTGAACGCACATTGCGCCCCTTGGTATTCCGGGGGGCACGCCTGTTCGAGCGCCATTTCAACCCTCGAGCCCTGCTCGG
>mat15_209_2
CTCGCGTGTCTCCTCCGCTTATTGATATGCTTAAGTTCAGCGGGTAGTCCTACCTGATTTGAGGCCAGATGTCAAGAATATTAATCCGAAGATCAATGGATTAGAAAGCGGTCTTTAGTCCTGCAACGTGGCCATCCGAAGATGTCCTTAGCGAAATACTTATTACGCCAAGTCAAACCATGTCGCGAGACAGATCCAGCTATTACTTTTAAGACGAGCCGATTTATCATCGGCAAACGTCCAAATCCAAGCCAAAGAAAGGTCAAATAACCAATCTAAGGTTGAGGGTTTTCATGACACTCAAACAGGCATGCTCCTCGGAATACCAAGG
>mat15_210_1
CTCGCGTGTCTCCTCCGCTTATTGATATGCTTAAGTTCAGCGGGTATCCCTACCTGATCCGAGGTCAACCTTTAATGAATGATTGTTTAACGGCGTGACCGAAACGAGCACCTTTAGCGAATAGTTTCCACAACGCTGAGGGACGATTCGAACCAGCCGGAAGATTTGAGGCGCGCGGCTAACCGCGTCGCCCAATACCAAGCGAGGCTTGAGTGGTGTAATGACGCTCGAACAGGCATGCCCCGCGGAATACCACGGGGCGCAATGTGCGTTCAAAGATTCGATGATTCACTGAATTCTGCAATTCACATTACTTATCGCATTTCGCTGCGTTCTTCATCGATGCCAGAACCAAGAGATCCGTTGTTGAAAGTTTTTGATTTATTTTTAAATCGACTCAGACGACATATTAAACAAGTTTGGTTTGGTCCACCGGGGTGCCACCCGCCCG
>mat15_211_59
CTCGCGTGTCCTTGGTCATTTAGAGGAAGTAAAAGTCGTAACAAGGTTTCCGTAGGTGAACCTGCGGAAGGATCATTAACCTTTCAAAACAGGGTGCGTCGCGGCCCCCGAGGTGCGGAAACAAGCCTCGAGCGGTTTGGGGTCCTCCCCTTCACGCGCGCACGACTGCCATCCTTACTTTACGAGCACCTTCTGTTCTCCCTCGGCGGGGCAACCTGCCGTTGGAACCGAATAAACTCTTTTTGCATCTAGCATTACCTGTTCCGAAACAAACAATCGTTACAACTTTCAACAATGGATCTCTTGGCTCTGGCATCGATGAAGAACGCAGCGAAATGCGATAAGTAGTGTGAATTGCAGAATTCAGTGAATCATCGAATCTTTGAACGCACATTGCGCCCCTCGGTATTCCGTGGGGCATGCCTGTTCGAGCGTCATCTACACCCTCAAG
>mat15_212_1
CTCGCGTGTCCTTGGTCATTTAGAGGAAGTAAAAGTCGTAACAAGGTCTCCGTAGGTGAACCTGCGGAGGGATCATTACAAGAACGCCCGGGCTTCGGCCTGGTTATTCATAACCCTTTGTTGTCCGACTCTGTTGCCTCCGGGGCGACCCTGCCTTCGGGCGGGGGCTCCGGGTGGACACTTCAAACTCTTGCGTAACTTTGCAGTCTGAGTAAACTTAATTAATAAATTAAAACTTTTAACAACGAATCTCTTGGTTCTGGCATCGATGAAGAACGCAGCGAAATGCGATAAGTAATGTGAATTGCAGAATTCCGTGAATCATCGAATCTTTGAACGCACGTTGCGCCCTCGGTATTCCGGGGGCATGCCTGTTCGAGCGTCATTTGTACCTTCAAGCTCTGCTTGGTGTTGGGTGTTTGTCCCGCCTTTGTGCGCGGACTCGCCTTAA
>mat15_213_3
CTCGCGTGTCCTTGGTCATTTAGAGGAAGTAAAAGTCGTAACAAGGTTTCCGTAGGTGAACCTGCGGAAGGATCATTAAAGAGTAAGGGTCTCTGGCCCGAACCTCCAACCCTCTGTTGTTATAACTACTTCGTTGCTTTGGCGGGACCGCAAAGGTTCTCCCGAGCGCGCCGGTCTCCGGACAGGCGAGCGCCCGCCAGAGTCTAACCAAACTCTTGTTTTTAAACCAGTCGTCTGAGTATAAAATTTTAATTAAATTAAAACTTTCAACAACGGATCTCTTGGTTCTCGCATCGATGAAGAACGCAGCGAAATGCGATAAGTAATGTGAATTGCAGAATTCAGTGAATCATCGAATCTTTGAACGCACATTGCGCCCCTTGGTATTCCGAGGGGCATGCCTGTTCGAGCGTCATTTAAAGAACC
>mat15_214_11
CTCGCGTGTCCTTGGTCATTTAGAGGAAGTAAAAGTCGTAACAAGGTTTCCGTAGGTGAACCTGCGGAAGGATCATTACAGTGTTCCCTGCCCTCACGGGTAGAAACGCCCACCCTTGTATAATATATCTTGTTGCTTTGGCAGGCCGCCCTCGGGCACCGGCTCCGGCTGGATCGTGCCTGCCAGAGGACCCCAAACTCTGAATGTTAGTGTCGTCTGAGTACTATATAATAGTTAAAACTTTCAACAACGGATCTCTTGGTTCTGGCATCGATGAAGAACGCAGCGAAATGCGATAAGTAATGTGAATTGCAGAATTCAGTGAATCATCGAATCTTTGAACGCACATTGCGCCCCGTGGTATTCCGCGGGGCATGCCTGTTCGAGCGTCATTTAAACCAATCCAGCTTGCTGGGTCTTGGGCTTCGCCTCCGGGCGGGCCTCAAAATCA
>mat15_215_5
CTCGCGTGTCCTTGGTCATTTAGAGGAAGTAAAAGTCGTAACAAGGTTTCCGTAGGTGAACCTGCGGAAGGATCATTACAATTCAGTAGCTTGCTACTGTCGGGAGGCGCTGTAAGTCCGCATAGTTTAATTACTGATGAGCGGCAGGCCCTCTGTCTGTACCCTTGTCTTTTGCGCACTCATGTTTCCTCGGCGGGCTTGCCCGCCGATTGGACAAAACTTATAACCTTTTTAATTTCAATCAGCGTCTGAAAAACTCAATAATTACAACTTTCAACAACGGATCTCTTGGTTCTGGCATCGATGAAGAACGCAGCGAAATGCGATAAGTAGTGTGAATTGCAGAATTCAGTGAATCATCGAATCTTTGAACGCACATTGCGCCCCTTGGTATTCCATGGGGCATGCCTGTTCGAGCGTCATTTGTACCCTCAAGCTCTGCTTGGTGTTG
>mat15_217_3
CTCGCGTGTCTCCTCCGCTTATTGATATGCTTAAGTTCAGCGGGTATCCCTACCTGATCCGAGGTCAACCTGAAAAAATTTGGGGGTTGTTGGCAAGACGCCCTCAAGACCCTATAGCGAGAAGTATTACTACGCGTAGAGCTTGAGAGCACCGCCACTAATTTTAAGAGCCGCTAATCGCGAACCCCAATACCAAGCGTGAGCTTGAGTGGTTGTAATGACGCTCGAACAGGCATGCCCTTCGGAATACCAAAGGGCGCAATGTGCGTTCAAAGATTCGATGATTCACTGAATTCTGCAATTCACATTACTTATCGCATTTCGCTGCG
>mat15_218_2
CTCGCGTGTCCTTGGTCATTTAGAGGAAGTAAAAGTCGTAACAAGGTTTCCGTAGGTGAACCTGCGGAAGGATCATTACTTTCAGTACTTGGGGGTTGTAAGCCTATATCACTACAGCTTGCCCCTACCTGAACCCTTGTCTTTTGCGTACCTATGTTTCCTCGGTGGGCTTGCCCGCCGGCTGGACAAACTTATAACCTTTTTAATTTTCAATCAGCGTCTGAATAAACATAATAATTACAACTTTCAACAACGGACCTCTTGGTTCTGGCATCGATGAAGAACGCAGCGAAATGCGATAAGTAGTGTGAATTGCAGAATTCAGTGAATCATCGAATCTTTGAACGCACATTGCGCCCCTTGGTATTCCATGGGGCATGCCTGTTCGAGCGTCATTTG
>mat15_219_2
CTCGCGTGTCTCCTCCGCTTATTGATATGCTTAAGTTCAGCGGGTATCCCTACCTGATCCGAGGTCAACCTTTAATGATTGGTTTGTTTACCGGCGTGACCGAACCGTACACCTTTAGCGAATAGTTTCCACAACGCTGAGGGACAATCGAGACCCAGCCGAAAGATTTGAGGCGCGCGGCGTACCGCGTCGCCCAATACCAAGCGAGGCTTGAGTGGTGTAATGACGCTCGAACAGGCATGCCCCGCGGAATGCCACGGGGCGCAATGTGCGTTCAAAGATTCGATGATTCACTGAATTCTGCAATTCACATTACTTATCGCATTTCGCTGCGTTCTTCATCGATGCCAGAACCAAGAGATCCGTTGTTGAAAGTTTTTGATTTATTTTGTAAATCACTCAGACGACATTGTTACGCAAGAGTTTGATATGGTCCACCGGAGGCCCCAGC
>mat15_221_2
CTCGCGTGTCCTTGGTCATTTAGAGGAAGTAAAAGTCGTAACAAGGTTTCCGTAGGTGAACCTGCGGAAGGATCATTAACGAGTTAGGGTCTTTCTGGCCCGACCTCCCAACCCTTTGTCTACTTGACCATCGTTGCTTCAGCGAGCCCGTCCTCCTGGACCGCCGGAGGGACCCTCATCGGCCCTCTGGTCCGCGCTCGTCGGTAGCCCAACTTTAAAAATCTTTAACTAAACGTGTCTCAGTCTAAGTACTATTATTAAATAAAAGCAAAACTTTCAACAACGGATCTCTTGGTTCTGGCATCGATGAAGAACGCAGCGAAATGCGATAAGTAATGCGAATTGCAAAATTCCAGTGAGTCATCGAATCTTTGAACGCACATTGCGCCCTTTGG
>mat15_222_1
CTCGCGTGTCTCCTCCGCTTATTGATATGCTTAAGTTCAGCGGGTATCCCTACCTGATCCGAGGTCAACCCTAGAAATGGGGTTGTCTTACGGCGTAGCCTCCCGAGCACCCTTTAGCGAATAGTTTCCACAACGCTTAGGGGACAGAAGACCCAGCCGGACGATTTGAGGCACGCGGCGGACCGCGTTGCCCAATACCAAGCGAGGCTTGAGGGTTGTAATGACGCTCGAACAGGCATGCCCCCCGGAATACCAGAGGGCGCAATGTGCGTTCAAAGATTCGATGATTCACTGAATTCTGCAATTCACACTACTTGTCGCATTTCGCTGCGTTCTTCATCGATGCCAGAACCAAGAGATCCGTTGTTAAAAGTTGTAATTATTATGTTTTTCAGACGCTGACTGCAACTGCAAATGGTTTATAATTGTCCTACGGCAGGCGGACCTGCCG
>mat15_225_4
CTCGCGTGTCCTTGGTCATTTAGAGGAAGTAAAAGTCGTAACAAGGTTTCCGTAGGTGAACCTGCGGAAGGATCATTAAAGAGTAAGGGTCTCTGGCCCGAACCTCCAACCCTCTGTTGTTATAACTACTTCGTTGCTTTGGCGGGACCGCAAAGGTTCTCCCGAGCGCGCCGGTCTCCGGACAGGCGAGCGCCCGCCAGAGTCTAACCAAACTCTTGTTTTTAAACCAGTCGTCTGAGTATAAAATTTTTAATTAAATTAAAACTTTCAACAACGGATCTCTTGGTTCTCGCATCGATGAAGAACGCAGCGAAATGCGATAAGTAGTGTGAATTGCAGAATTCAGTGAATCATCGAATCTTTGAACGCACATTGCGCCCCTCGGTATTCCGGGGGGCATGCCTGTTCGAGCGTCATTACACCACTCAAGCCTCGGCTTGGTCTTGGGCGT
>mat15_226_11
CTCGCGTGTCCTTGGTCATTTAGAGGAAGTAAAAGTCGTAACAAGGTTTCCGTAGGTGAACCTGCGGAAGGATCATTACCGAAGTACAGGCCCTCTTGTAGGGCTACACTTCCACCCTTTGTTTACCATACTATGTTGCTTTGGCGAGACGTCTTCGGACCACCGGCCCTTGGGCTGGTGCGCGCTCGCCAGAGAAAACCCAAACCCAAACCATTTTAAGTGTCGTCTGAAAAACAAGTTTAATTATTAAAACTTTCAACAACGGATCTCTTGGCTCTGGCATCGATGAAGAACGCAGCGAAATGCGATAAGTAATGTGAATTGCAGAATTCAGTGAATCATCGAATCTTTGAACGCACATTGCGCCCCTTGGTATTCCGGGGGGCATGCCTGTTCGAGCGTCATTATCACCCCTCAAGCTCAGCTTGGTGTTGGGGCCTGCCCGTCACAG
>mat15_232_2
CTCGCGTGTCCTTGGTCATTTAGAGGAAGTAAAAGTCGTAACAAGGTTTCCGTAGGTGAACCTGCGGAAGGATCATTACCTGGCCTAGGCCGCTGCTTGTCGGCGTGCCGCTCGTGCCTATTACCTTGACTATGCGCACCTTTGTTGTTCCCTCGGCAGTCCGCTGCCGCCAGGGACCCCCTAAACCCTCATACAGTACAGTACACTTCTGAAAACCAACCTAATTATTTACAACTTTCAACAACGGATCTCTTGGTTCTGGCATCGATGAAGAACGCAGCGAAATGCGATAAGTAATGTGAATTGCAGAATTCAGTGAATCATCGAATCTTTGAACGCACATTGCGCCCCTTGGTATTCCGAGGGGCATGCCTGTTCGAGCGTCATTACACC
>mat15_233_1
CTCGCGTGTCTCCTCCGCTTATTGATATGCTTAAGTTCAGCGGGTAGCCCTACCTGATTTGAGGCCAGATCATGAATGTGTGGGGTTATCAGCCACCCAGAAGGATGAAACGTATTACATCCAAGGTGCTTATGTCTTTAAGGCGAGCCTTTAGCAAGGCAACACCCAATACACCACCGCTCAGGCAAAAACCCAAGTGGGGTGAGGTTTCATGACACTCAAACAGGCATGCCCTTCGGAATACCAAAGGGCGCAAGGTGCGTTCAAAGATTCGATGATTCACTGAATTCTGCAATTCACATTACTTATCGCATTTCGCTGCGTTCTTCATCGATGCGAGAGCCAAGAGATCCGTTGTTAAAAGTTTTGTTTTGTTATGATATTACATTCATTACTAACAGTTTGTGATGGCCGAAGCCACAG
>mat15_236_1
CTCGCGTGTCCTTGGTCATTTAGAGGAAGTAAAAGTCGTAACAAGGTTTCCGTAGGTGAACCTGCGGAAGGATCATTACCTAGAGTTTGTAGACTTCGGTCTGCTACCTCTTACCCATGTCTTTTGAGTACCTTCGTTTCCTCGGCGGGTCCGCCCGCCGATTGGACAACATTCAAACCCTTTGCAGTTGCAATCAGCGTCTGAAAAAACATAATAGTTACAACTTTCAACAACGGATCTCTTGGTTCTGGCATCGATGAAGAACGCAGCGAAATGCGATAAGTAATGTGAATTGCAGAATTCAGTGAATCATCGAATCTTTGAACGCACATTGCGCCCTCTGGTATTCCGGGGGGCATGCCTGTTCGAGCGTCATTTCAACCCTCAAGCTCTGCTTGGTTATGGGCATCGCTGTACCAGCGTGCCTCAAAGTCAGTGGCGGTGCCTTGCG
>mat15_237_1
CTCGCGTGTCCTTGGTCATTTAGAGGAAGTAAAAGTCGTAACAAGGTTTCCGTAGGTGAACCTGCGGAAGGATCATTACCGAGAGTTGTAGGCTTCTGTCTACCATCTCTTACCCATGTCTTTTGCGTACTATACGTTTCCTCGGCAGGTCCGCCTGCCGTTAGGACAAACTTAAACCATTTGCAGTTGCAGTCAGCGTCTGAAAAACTTAATAATTACAACTTTCAACAACGGATCTCTTGGTTCTGGCATCGATGAAGAACGCAGCGAAATGCGATAAGTAGTGTGAATTGCAGAATTCAGTGAATCATCGAATCTTTGAACGCACATTGCGCCCCTTGGTATTCCGTGGGGCATGCCTGTTCGAGCGTCATCTACACCCTCAAGCTCTGCTTGGTGTTGGGCGTCTGTCCCGCCTCCGCGCGTGGACTCGCCCCAATTCATTGGCAGC
>mat15_239_4
CTCGCGTGTCTCCTCCGCTTATTGATATGCTTAAGTTCAGCGGGTAATCCTGCCTGATTTGAGGTCTAATCTTAAAATAAAATTTGACTACAAATTGAGGTTAGAAGCTTCTACCTCGAAATTCGGCCACCAATTGCTTGGTGTCCTCAGCGAATAGTCTATTACGCCGAGTCAATCCGAATTATCGAAATTGAGTTGCTAATGTATTACGAACGAGCTTCGCCTTCCCCGCCGAAGCAGGTAATGGCCAGCAAGCGCTCAGAATCCAAGCACCACACAATTCAACAAGGAATAGGTGGGTTGAAGAGTTCATGACACTCAAACAGGCATGCTCTCCGGAATACCAGAGAGCGCAAGGTGCGTTCAAAGATTCGATGATTCACTGAATTCTGCAATTCACATTACGTATCGCATTTCGCTGCGTTCTTCATCGATGCGAG
>mat15_240_3
CTCGCGTGTCCTTGGTCATTTAGAGGAAGTAAAAGTCGTAACAAGGTCTCCGTAGGTGAACCTGCGGAGGGATCATTAACCGTAACACAGACTCGGTGCGGACTTCGGTCCCCCGAGGAAATGTCACACCCTTTGTTGTCCGACCACGTTGCCTCGGGGGTGACCCTGCCTTCGGGCTCGTCCCCCCGGTGGACCAAACCAAACTCTTGCGTAACTTTGCAGTCTGAGTGATTTATAAATAAATCAAAACTTTCAACAACGGATCTCTTGGTTCTGGCATCGATGAAGAACGCAGCGAAATGCGATAAGTAATGTGAATTGCAGAATTCAGTGAATCATCGAATCTTTGAACGCACATTGCGCCCCGTGGCATTCCGCGGGGCATGCCTGTTCGAGCGTCATTACACCACTCAAGCCTCGCTTGGTATTGGGCGACGCGGTCCGCCGCGCG
>mat15_242_1
CTCGCGTGTCCTTGGTCATTTAGAGGAAGTAAAAGTCATAACAAGGTTTCCGTAGGTGAACCTGCGGAAGGATCATTAGTGATGCCCTCGGGCTTTAACTATCTACACACACACCGTGAACCGTTTCATTTGGGTCCTTATGGGCCCGGATGCTTTATACCAAACTATTTGCTGTCATGAATGTAATAACTATAACTATTAAAACTTTTAACAACGGATCTCTTGGCTCTCGCATCGATGAAGAACGCAGCGAGATGCGATAAGTAATGTGAATTGCAGAATTCAGTGAATCATCGAATCTTTGAACGCACCTTGCACCCTCTGGTATTCCGGAGGGTATGCCTGTTTGAGTGTCATGAAGACTCATCCCTTCGGGTTTCCGAAGTGTGGTGGATTTGGGTGTTGCCATTTACACTGGCTCGCCTTAAAGACCTAAGTGGTCGATTAGG
>mat15_243_1
CTCGCGTGTCTCCTCCGCTTATTGATATGCTTAAGTTCAGTGGGTAGTCCTACCTGATTTGAGGCCAAGTTGTCAAAAGTTGCCAGCACTCGAAGTCTGCGCTAATTAGAAGCGTATCAACTGCTAGCGGCGGCCAGCACAACAAGTTGCACTGTCCTCGACGGAGATCTTATCACGTCGAGTAGAACCACCTCTAGAGGACTCAGCTAATGTATTTCAAGTGAGCCGATGCAACCAGGGCACCAGCAGCACTCACGTCCACGCCCCACCACCTCTAATTAAAGAAGGCTGGGGG
>mat15_245_4
CTCGCGTGTCCTTGGTCATTTAGAGGAAGTAAAAGTCGTAACAAGGTTTCCGTAGGTGAACCTGCGGAAGGATCATTACATATTAAGCAAAGCCGGGTACAAGAGCCATCGCTTCGGCGCAACTCTGTCATGGTCGCGCGAATATTCACCCATGTTTTTGCGTACTTCTTGTTTCCTTGGTGGGCTCGCCCGCCATAGGACAACCATTAAACCTTTTGTAATTGCAGTCAGCGTCAGTAAAATGTAATCGTTACAACTTTCAACAACGGATCTCTTGGTTCTGGCATCGATGAAGAACGCAGCGAAATGCGATAAGTAGTGTGAATTGCAGAATTCAGTGAATCATCGAATCTTTGAACGCACATTGCGCCCATTGGTATTCCAATGGGCATGCCTGTTCGAGCGTCATTTGTACCCTCAAGCTTTGCTTGGTGTTGGGCGTTTGTCTTTC
>mat15_247_2
CTCGCGTGTCTCCTCCGCTTATTGATATGCTTAAGTTCAGCGGGTATCCCTACCTGATCCGAGGTCAAAAGTGAAAAAGAGGCTTCATGGATGCCGCTGTTTAGAGACTAAGACGCAAAATGTGCTGCGCTTACTACCAAAAACACTGGCTGCCAATTACTTTAAGGCGAGTCTGCATAAACAGACAAAACGCCCAACACCAAGCAAAGCTTGAGGGTACAAATGACGCTCGAACAGGCATGCCCCATGGAATACCAAGGGGCGCAATGTGCGTTCAAAGACTCGATGATTCACTGAATTCTGCAATTCACACTACTTATCGCATTTCGCTGCGTTCTTCATCGATGCCAGAACCAAGAGATCCG
>mat15_249_4
CTCGCGTGTCTCCTCCGCTTATTGATATGCTTAAGTTCAGCGGGTAGTCCTATCTGATCTGAGGTCTAATCTTAAAATGACTAGAAGGGTTAGAAGCTTCTACAATTATCTTATTCGGCCACACTAGGTGTGTCCTCAGCGAATAGTCTATTACACTGAGTCAATCCGAATTCGAATTAGAGATGCTCATATATTACGAATGAGCTCAGTCACAAGGACGAGCAAACACTCAGAAACCAAACACCAACCAGTTTACAAGAAACCGGTGGGTTGAAGAGTTCATGACACTCAAACAGACATGCTCCCCGGAATACCAGGGAGCGCAAGGTGCGTTCAAAGATTCGATGATTCACTGAATTCTGCAATTCACACTACTTATCGCATTTCGCTGCGTTCTTCATCGATGCC
>mat15_251_4
CTCGCGTGTCTCCTCCGCTTATTGATATGCTTAAGTTCAGCGGGTAGTCCTACCTGATTTGAGATCTAATCAAAAAATAGACTTTAGGATTAGGAGCTTCCTTTAACCCAACTCGGCTCTAGTAAACTAGAATCCTCAGCGAATAGTCTATTACGCCAAGTCAATCCGAAGTTCGGTTGCGGATGCTAATGCATTACGAACGAGCTAAGCCGAAGCAGAGCAGCGCTCAGAAACCAAGCACCACCAGATTCACTAAGAAAGAGGTGGGCTGAAGATTTCATGACACTCAAACAGGCATGCTCCTCGGAATACCAAGGAGCGCAAGGTGCGTTCAAAGATTCGATGATTCATGAATTC
>mat15_254_2
CTCGCGTGTCTCCTCCGCTTATTGATATGCTTAAGTTCAGCGGGTCGTCCTGCCTGATTTGAGGTCGAGGTCACTAGAGTGCGCGATTCGCAGCCCAGGCATGGCCAGCGTCCCGAGAACGAGGTGCGTACAACGTTCCGGTCAGACCGCGTGCCGCCAGAGGCGTACCGTATTTCGGCCCGCCGCTTCAGAAGCGGACAGGCCAGGATCCAAGCCGTACTGATGATGAAATCAGCAAGGTTGAGAGGGGGCGCGACACTCAAACAGGCATGCTCCGCGGAATACCACGGAGCGCAAGGTGCGTTCAAAGATTCGATGATTCACAAAGGTTCTGCAATTCACATTACATTTCG
>mat15_256_3
CTCGCGTGTCTCCTCCGCTTATTGATATGCTTAAGTTCAGCGGGTATCCCTACCTGATCCGAGGTCAAAAGTGAAAAATGACTTACTGGACGCTAGTATTTCAGGCTAGAATCGCAAAATGTGCTGCGCTTCAATACCAAAACACTGGCTGCCAATTGCTTTAAGGCGAGTCCAAACACCAGGGAGTGGACAAACACCCAACACCAAGCAGAGCTTGAGGGTACAAATGACGCTCGAACAGGCATGCCCCATGGAATACCAAGGGGCGCAATGTGCGTTCAAAGATTCGATGATTCACTGAATTCTGCAATTCACACTACTTATCGCATTTCGCTGCGTTCTTCATCGATGCCAGAACCAAGAGATCCGTTGTTGAAAGTTGTAATTATTAAGTTTTTCAGACGC
>mat15_260_4
CTCGCGTGTCCTTGGTCATTTAGAGGAAGTAAAAGTCGTAACAAGGTTTCCGTAGGTGAACCTGCGGAAGGATCATTAGTGAATCTAGGACGTCCAACTTAACTTGGAGTCCGAACTCTCACTTTCTAACCCTGTGCATCTGTTAATTGGAATAGTAGCTCTTCGGAGTGAACCACCATTCACTTATAAAACACAAAGTCTATGAATGTATACAAATTTATAACAAAACAAAACTTTCAACAACGGATCTCTTGGCTCTCGCATCGATGAAGAACGCAGCGAAATGCGATACGTAATGTGAATTGCAGAATTCAGTGAATCATCGAATCTTTGAACGCACCTTGCGCTCCTTGGTATTCCGAGGAGCATGCCTGTTTGAGTGTCATGAAATCTG
>mat15_261_1
CTCGCGTGTCCTTGGTCATTTAGAGGAAGTAAAAGTCGTAACAAGGTTTCCGTAGGTGAACCTGCGGAAGGATCATTAAATTCAGTAGCTTGCTACTGGCCGGGAGGCGCTGTAAGCCCGCATAGTTTAATTACTGATGAGCGGCAGGCCCTCTGTCTGCACCCTTGTCTTTTGCGTACTCATGTTTCCTCGGCGGGCTTGCCCGCCGGTTGGACAAAATTATAACCTTTTTAATTTCAATCAGCGTCTGAAAAAAC
>mat15_262_1
CTCGCGTGTCCTTGGTCATTTAGAGGAAGTAAAAGTCGTAACAAGGTTTCCGTAGGTGAACCTGCGGAAGGATCATTATCTTCAGTGGTTTTCCACTGTATTGAGGGGGACCTAACCGTCTCTTCTCTCCATCCTTGTCTTTTGCGTACCCATGTTTCCTCGGCAGGCTTGCCTGCCGGTTGGACAAAACTATAACCTTTTTAATTCTTAATCAGCGTCTGAAAAACTTAATAATTACAACTTTCAACAAAGGATCTCTTGGTTCTGGCATCGATGAAGAACGCAGCGAAATGCGATAAGTAGTGTGAATTGCAGAATTCAGTGAATCATCGAATCTTTGAACGCACATTGCGCCCCCTGGTATTCCGGGGGGCATGCCTGTTCGAGCGTCATTTATACCAATCTAGCCTGGCTAGG
>mat15_263_1
CTCGCGTGTCCTTGGTCATTTAGAGGAAGTAAAAGTCGTAACAAGGTCTCCGTAGGTGAACCTGCGGAGGGATCATTACCGAGCGAGGGCCTCCGGGTCCGACCTCCAACCCTTTGTGAACACATCCCGTTGCTTCGGGGGCGACCCTGCCGGGCGCCCCCGGAGGACCACCAAAAAACACTGCATCCCTGCGTCGGAGTTTACGAGTAAATCGAAACAAAACTTTCAACAACGGATCTCTTGGTTCTGGCATCGATGAAGAACGCAGCGAAATGCGATAAGTAATGTGAATTGCAGAATTCAGTGAATCATCGAATCTTTGAACGCACATTGCGCCCCCTGGTATTCCGGGGGCATGCCGTTCGAGCGTCATTACACCACTCCAGCCTCGCTGGGTATTGGGCGTCTCGTGGGGGATCACTCCCCGCGCGCCTTAAAGTCTCCGGCTGAG
>mat15_266_1
CTCGCGTGTCTCCTCCGCTTATTGATATGCTTAAGTTCAGCGGGTATCCCTACCTGATCCGAGGTCAAAAGCTAAAAAAGGCTTATGGACGCAAGTATTACAGGCTAGAATCGCAAATTGTGCTGCGCTTCAATACCAAAACACTGGCTGCCAATTATTTTAAGGCGAGTCCAATCGCAAAGGAGAGGACAAACACCCAACACCAAGCAGAGCTTGAGGGTACAAATGACGCTCGAACAGGCATGCCCCATGGAATACCAAGGGGCGCAATGTGCGTTCAAAGATTCGATGATTCACTGAATTCTGCAATTCACACTACTTATCGCATTTCGCTGCGTTCTTCATCGATGCCAGAACCAAGAGATCCGTTGTTGAAAGTTGTAAATTATTAAGTTTTTCAGTACGCTGATTAGAAATTTAAAAAGGTTATAGTTTTGTCC
>mat15_267_12
CTCGCGTGTCCTTGGTCATTTAGAGGAAGTAAAAGTCATAACAAGGTTTCCGTAGGTGAACCTGCGGAAGGATCATTAATAGTGCCCTCTGATGCAAATCATTGGGTTAGATCTGCTCTCTTCGCAAGAAGAGGGTTTCCATACACACCGTGAACTGTGGCTTCGGCCATCACAAACTGTTAGTAATGAATGTAATATCATAACAAAAACAAAACTTTTAACAACGGATCTCTTGGCTCTCGCATCGATGAAGAACGCAGCGAAATGCGATAAGTAATGTGAATTGCAGAATTCAGTGAATCATCGAATCTTTGAACGCACCTTGCGCCCTTTGGTATTCCGAAGGGCATGCCTGTTTGAGTGTCATGAAACCTCACCCCACTTGGGTTTTGCCTGAGCGGTGGTGTATTGGGTGTTGCCTTGCTAAAGGCTCGCCTTAAAG
>mat15_268_1
CTCGCGTGTCTCCTCCGCTTATTGATATGCTTAAGTTCAGCGGGTATCCCTACCTGATCCGAGGTCAATCGTGATAAAATTTGGGGTTCTGGCGGGACACCACCGGGACTCTGTCGCGAGAAGTATTACTACGCGTAGAGCCAGATGGCACCGCCACTGCTTTTAGGGGCTGCCCTGTGACGGGCAGGCCCCAACACCAAGCTGAGCTTGAGGGGTGATAATGACGCTCGAACAGGCATGCCCCCCGGAATACCAAGGGGCGCAATGTGCGTTCAAAGATTCGATGATTCACTGAATTCTGCAATTCACATTACTTATCGCATTTCGCTGCGTTCTTCATCGATGCCAGAACCAAGAGATCCGTTGTTGAAAGTTGTAAACTATTATGTTTTTTCAGACGCTGATTGCAACTGCAAAAGGGTTTGAATGTTGTCCAATCGGCGGGCGGACC
>mat15_269_1
CTCGCGTGTCTCCTCCGCTTATTGATATGCTTAAGTTCAGCGGGTATCCCTACCTGATCCGAGGTCAAGAGTTAAAAAATGTCTTGATGGATGTCGTCGTAATGAGTACAAAGCGCGGATTGTGCTGCGCTCCGAAATCTATACGCCGGCTGCCAATTGCTTTAAGGCGAGTCCGCGCACAAAGGCGGGACAAACACCCAACACCAAGCAGAGCTTGAAGGTACAAATGACGCTCGAACAGGCATGCCCCATGGAATACCAAGGGGCGCAATGTGCGTTCAAAGATTCGATGATTCACTGAATTCTGCAATTCACACTACTTATCGCATTTCGCTGCGTTCTTCATCGATGCCAGAACCAAGAGATCCGTTGTTGAAAGTTGTAACTATTATGTTTTCAGTACGCTGATTGCAACTGACAAAGGGTTTAATTTGTCCAATCGG
>mat15_270_2
CTCGCGTGTCTCCTCCGCTTATTGATATGCTTAAGTTCAGCGGGTAATCCTGCCTGATCTGAGGTCTAATCTAAAGTTGACTAAAGTAGTTGGAAGCTTCTACTGAGATCTCATTCGGCCACACTACAAGAGCGTATCCTCAGCGAATAGTCTATTACACTGAGTCAATCCGAGTTCGAATTAGAGATGCTAATATATTACGAATGAGCTGGTTCACAAGGAACAGCAACACTCAAAATCCAAACACCAATCAGTCTACAAGAAACTGGTGGGTTGAAGAGTTCATGACACTCAAACAGACATGCTCCCCGGAATACCAGGGAGCGCAAGGTGCGTTCAAAGATTCGATGATTCACTGAATTCTGCAATTCACATTACTTATCACATTTCGCTGCGTTCTTCATCGATGAGCAAGCCAAGAGATCCGTTG
>mat15_271_1
CTCGCGTGTCCCTGGTCATTTAGAGGAAGTAAAAGTCGTAACAAGGTCTCCGTAGGTGAACCTGCGGAGGGATCATTACCGAGTTGGGGTCTCACCGGCCCGATCTCCCAACCCTTTGTCTACTTGACCATCGTTGCTTCGGCGAGCCCGTCCTCACGGACCGCCGGGGGGTCTTTGTACCCCTTGGCCCGCGCTCGTCGATAGCCCCCAAATTTAAAAAATCTTAACTAAACGTGTCTTGAATCTAAGTATTATTGTTAAATAAAAACAAAACTTTCAACAACGGATCTCTTGGTTCTGGCATCGATGAAGAACGCAGCGAAATGCGATAAGTAATGCGAATTGCAGAATTCCAGTGAGTCATCGAATCTTTGAACGCACATTGCGCCCTTTGG
>mat15_272_43
CTCGCGTGTCCTTGGTCATTTAGAGGAAGTAAAAGTCGTAACAAGGTCTCCGTTGGTGAACCAGCGGAGGGATCATTACAGGACGTCATACTCCCGTAATACCACTGTGAATCTTACCTACCGTCGTTGCCTCGGCGGGCGCCTCTCCGCTTGCGGGGAGGGCCCACGTCCGCCGGCGGCCCGCATACTCTTGTCTTTTTATTAGCATCTCCGAGTATTATACAAACGAGTTAAAACTTTCAACAACGGATCTCTTGGTTCTGGCATCGATGAAGAACGCAGCGAAATGCGATAAGTAATGTGAATTGCAGAATTCAGTGAATCATCGAATCTTTGAACGCACATTGCGCCCGCCAGTATCCTGGCGGGCATGCCTGTTCGAGCGTCATTTCAACCCTCAAGCCCCGCGGCTTGGTGTTGGGGGCCTGCGCACCGCAGCCCCCTAAAGACA
>mat15_273_1
CTCGCGTGTCTCCTCCGCTTATTGATATGCTTAAGTTCAGCGGGTATCCCTACCTGATCCGAGGTCAAAAAGTTGAAAAAAAAGGCTTAATGGATGCTAGACCTTTGCTGATAGAGAGTGCGACTTGTGCTGCGCTCCGAAACCAGTAGGCCGGCTGCCAATTACTGTAAGGCGAGTCTCCAGCAAAGCTAGAGACAAGACGCCCAACACCAAGCAAAGCTTGAGGGTACAAATGACGCTCGAACAGGCATGCCCTTTGGAA
>mat15_275_1
CTCGCGTGTCTCCTCCGCTTATTGATATGCTTAAGTTCAGCGGGTATCCCTATCTGATCCGAGGTCAGCCAGGTTTTTTCACTGGGTGACAGTCGGTACCGAGCTTTTGGCGGCATTCTACTGCGCCTCACTGGTGGGACCGACAAGTTGCGTTCGAGGGACGCGCCGCCGGGCGGCACGATCCCCAGGACCAAGCTGGGCTTGATGTTGAGACGACGCTCGGACAGACATGCCCCCCGGAGAACCGAGGGGCGCAATGTGCGTTCAAAGACTCGATGATTCACGTAAATCTGCAATTCACACTAGCTATCGCATTTCGCTG
>mat15_277_1
CTCGCGTGTCCTTGGTCATTTAGAGGAAGTAAAAGTCGTAACAAGGTTTCCGTAGGTGAACCTGCGGAAGGATCATTATTTTAGTAGCTTGCTACAGCTCAGGGGTTCTATCAGACTGTATAGTAATGCTACTGATGAGCAGCATGAACCTCGAACCCAACCCTTGTTTTTTGTGTACCTATGTTTCCTCAGCGGATCATATCCGCTGGCTGGACATCTCTAACATACTTGAACATTCAATCAGCGTCTGAGAAACTTAATTATTACAACTTTCAACAACGGATCTCTTGGTTCTGGCATCGATGAAGAACGCAGCGAAATGCGATAAGTAGTGTGAATTGCAGAATTCAGTGAATCATCGAATCTTTGAACGCACATTGCGCCCCTTGGTATTCCATGGGGCATGCCTGTTCGAGCGTCATTTG
>mat15_278_1
CTCGCGTGTCTCCTCCGCTTATTGATATGCTTAAGTTCAGCGGGTATCCCTACCTGATCCGAGGTCAAGAGTGTAAAAATGTACTTTTGGACGTCGTCGTTATGAGTGCAAAGCGCGAGATGTACTGCGCTCCGAAATCAATACGCCGGCTGCCAATTGTTTTAAGGCGAGTCTACACGCAGAGGCGAGACAAACACCCAACACCAAGCAGAGCTTGAAGGTACAAATGACGCTCGAACAGGCATGCCCCATGGAATACCAAGGGGCGCAATGTGCGTTCAAAGATTCGATGATTCACTGAATTCTGCAATTCACACTACTTATCGCATTTCGCTGCATCCTTCATCGATGCCAGAACCAAGAGATCCGTTAGTTAAAAGTTTAATTTAATTAATTAAGTTTACTCAGACTGCAAAGTTACG
>mat15_282_2
CTCGCGTGTCTCCTCCGCTTATTGATATGCTTAAGTTCAGCGCGTATTCCTACCTGATCTGAGGTCAATAGTTGAAAATGTCAAGCATGAAATGCAAGACGGCTTTCGGTGCCGCACAAAATGACAGTCAAACAACGAGTGGTGAAACCTAATACATTGTCGACAGCCAAAGGCTGCACCCTTGTAATTCGAGGAAGCATCGCAATGCAGACCTCAACGTCCATAAATGGAGAAGTTAATGACACTCAAACAGGCATGCCCTCCGGAATACCAGAGGGCGCAATGTGCGTTCAAAGATTCGATGATTCACTGAATTCTGCAATTCACATTACTTTTCGCATTTCGCTGCGTTCTTCATCGATGCCAGAGCCAAGAGATCCATTGTTG
>mat15_285_1
CTCGCGTGTCCTTGGTCATTTAGAGGAAGTAAAAGTCGTAACAAGGTCTCCGTAGGTGAACCTGCGGAGGGATCATTACAAGTGACCCCGGTCTTACCACCGGGATGTTCATAACCCTTTGTTGTCCGACTCTGTTGCCTCCGGGGCGACCCTGCCTTCGGGCGGGGGCTCCGGGTGGACACTTCAAACTCTTGCGTAACTTTGCAGTCTGAGTAAACTTAATTAATAAATTAAAACTTTTAACAACGGATCTCTTGGTTCTGGCATCGATGAAGAACGCAGCGAAATGCGATAAGTAGTGTGAATTGCAGAATTCAGTGAATCATCGAATCTTTGAACGCACATTGCGCCCCTTGGTATTCCATGGGGCATGCCTGTTCGAGCGTCATTTGCACCCTCAAGCTCTGCTTGGTGTTGGGCGTCTGTCCCCGCTTTACGCGGGGACTCGCCT
>mat15_288_2
CTCGCGTGTCCTTGGTCATTTAGAGGAAGTAAAAGTCGTAACAAGGTTTCCGTAGGTGAACCTGCGGAAGGATCATTACAGAGCGTGAAGCTATGCGGAACTTCGTTTCGTGTAGTTGACCCTCCACCCGTGTCGATTATCTCATGTTGCTTTGGCGGATCGGGCTTGCCCGCGCCCACTTTGTGGGGGATATCCGCCAGGGAAGACCAAAACTCTTGTTATCAGTGATGTCTGAGGATGATATATAATCATGAAAACTTTCAACAACGCATCTCTTGGCTCTGGCATCGATGAAGAACGCAGCGAAATGCGATAAGTAATGTGAATTGCAGAATTTAGTGAATCATCGAATCTTTGAACGCACATTGCGCCCCTGGGAATTCCCAGGGGCATGCCTGTTCGAGCGTCCGTAACAACCTCTCAAGCCTGGCTTGG
>mat15_289_1
CTCGCGTGTCCTTGGTCATTTAGAGGAAGTAAAAGTCGTAACAAGGTTTCCGTAGGTGAACCTGCGGAAGGATCATTAAAGAGATAGGGTCTTCATGGCCCGACCTCCAACCCTCTGTTGTTAAAACCACCTTGTTGCTTTGGCGGGACCGTCTCGGTCTCCGAGCGCACTAACCCTCGGGTTGGTGAGCGCCCGCCAGAGTCCAACCAAACTCTTGTATTAAACCAGTCGTCTGAGTATAAAATTTTAATTAAATTAAAACTTTCAACAACGGATCTCTTGGTTCTCGCATCGATGAAGAACGCAGCGAAATGCGATAAGTAATGTGAATTGCAGAATTCAGTGAATCATCGAATCTTTGAACGCACATTGCGCCCCTTGGTATTCCATGGGGCATGCCTG
>mat15_290_1
CTCGCGTGTCTCCTCCGCTTATTGATATGCTTAAGTTCAGCGGGTAATCCTGCCTGATCTGAGGTCTAATCTAAAGTTGACTAAAGTAGTTGGAAGCTTCTACTGAGATCTCATTCGGCCACACTACAAGAGCGTGTCCTCAGCGAATAGTCTATTACACTGAGTCAATCCGAGTTCGAATTAGAGATGCTAATATATTACGAACGAGCTCGATCCGAAGACCAGCAACGCTCAAAATCCAAACACCTATCAGTCTACAAGAAACTGGAGGGTTGAAGAGTTCATGACACTCAAACAGACATGCTCCCCGGAATACCAGGGAGCGCAAGGTGCGTTCAAAGATTCGATGATTCACTGAATTCTGCAATTCACATTACTTATCACATTTCGCTGCGTTTCTTCATCGATGCCAGAACCAAGAGATCCGTTAGTTTAAAAGTTGTAAATTA
>mat15_291_1
CTCGCGTGTTCTTGGTCATTTAGAGGAAGTAAAAGTCGTAACAAGGTCTCCGTAGGTGAACCTGCGGAGGGATCATTAACAGGTTCTGGTCGGCCGTCCGGTCGCACCGTCCCTCCCTCTGTCTACCGTACACTGTTGCTCGAGCGGGCTCGCGCCCGCGCGGGATAACCACAACCCTTCTTAGCGAATGTCTGAGTCACAACAAATGCAAACAAAACTTTTAACAACGGATCTCTTGGTTCCAACATCGATGAAGAACGCAGCGAAATGCGATAGCTAGTGTGAATTGCAGATTTACGTGAATCATCGAGTCTTTGAACGCACATTGCGCCCCTCGGTTCTCCGGGGGGCATGTCTGTCCGAGCGTCGTTGCAACTCTCAAGTTTACTTGGTCATGGGGATCGTGCCGCCCGGCGGCGCGTCCTTCAAACGCAACTCGACGTGCCTTGTC
>mat15_293_1
CTCGCGTGTCTCCTCCGCTTATTGATATGCTTAAGTTCAGCGGGTATCCCTACCTGATCCGAGGTCAACCTTGTGAAAGATTTAACGGCCGCGGCCGCCCGCACTCCGAAGCGATTAATGAAATCACAACGCTTAGAGACGGACAGCTCAGCCGGAGACTTTGAGGCGCGCGGATTGACCGCGGCGCCCAATACCAAGCCAGGCTTGAGTGGTGAAATGACGCTCGAACAGGCATGCCCTTCGGAATACCAAAGGGCGCAATGTGCGTTCAAAGATTCGATGATTCACTGAATTCTGCAATTCACATTACTTATCGCATTTCGCTGCGTTCTTCATCGATGCCAGAACCAAGAGATCCGTTGTTGAAAGTTTTTGTTAATTTACTTAAACTCCGACGCAAAGATGCAGTGTTTGATGGTCTTCGGGGG
>mat15_294_2
CTCGCGTGTCTCCTCCGCTTATTGATATGCTTAAGTTCAGCGGGTATCCCTACCTGATCCGAGGTCAACCTTAGAAATGGGGTTGTTTTACGGCGTAGCCTCCCGAACACCCTTTAGCGAATAGTTTCCACAACGCTTAGGGGACAGAAGACCCAGCCGGACGATTTGAGGCACGCGGCGGACCGCGTTGCCCAATACCAAGCGAGGCTTGAGTGGTGAAATGACGCTCGAACAGGCATGCCCCCCGGAATACCAGGGGGCGCAATGTGCGTTCAAAGATTCGATGATTCACTGAATTCTGCAATTCACATTACTTATCGCATTTCGCTGCGTTCTTCGTCGATGCGAGAGCCAAGAGATCCGTTGTTGAAAGTTTTGATTTATTCAAAATTTTAACTCAGACGACCGGTTTAATAACAAGAGTTTGGTTTAACTCTGGCGGGCACTCGCC
>mat15_295_1
CTCGCGTGTCCTTGGTCATTTAGAGGAAGTAAAAGTCGTAACAAGGTCTCCGTAGGTGAACCTGCGGAGGGATCATTAACAGGTTCTGGTCGGCCGTCCGGTCGCACCGTCCCTCCCTCTGTCTACCGTACACTGTTGCTCGAGCGGGCTCGCGCCCGCGCGGGATAACCACAACCCTTCTTAGCAAATGTCTGAGTCACAACAAATACAAACAAAACTTTTAACAACGGATCTCTTGGTTCCAACATCGATGAAGAACGCAGCGAAATGCGATAGCTAGTGTGAATTGCAGATTTACGTGAATCATCGAGTCTTTGAACGCACCTTGCGCCCCTCGGTTCTCCGGGGGGCATGTCTGTCCGAGCGTCGTTGCAACTCTCAAGTTTACTTGGTCATGGGGATCGTGCCGCCCGGCGGCGCGTCCTTCAACGCAACTCGACGTGCCTTGTCA
>mat15_296_2
CTCGCGTGTCCTTGGTCATTTAGAGGAAGTAAAAGTCGTAACAAGGTTTCCGTAGGTGAACCTGCGGAAGGATCATTAGTGAATATTAGCGCATCTCTTCGGAGAGCGTGACCTCCACTTTCTAACTCTGTGCATTTATTTGGCGGCTCTGAAGATGTAACAGTCTACTTAGCTGCGGCTCATTTTATAACACTAGTTAAAGTATGTAACAAAATATCGAAACAAAAAAAAACTTTCAACAACGGATCTCTTGGCTTGCTCATCGATGAAGAACGCAGCGAAATGTGATAAGTAATGTGAATTGCAGAATTCAGTGAATCATCGAATCTTTGAACGCACATTGCGCCCCCTGGTATTCCGGGGGGCATGCCTGTTCGAGCGTCATTTCACCACTCAAGCCTCGCTTGGTATTGGGCAACGCGGTCCGCCGCGTGCCTCAAATCGACCGGCT
>mat15_298_1
CTCGCGTGTCCTTGGTCATTTAGAGGAAGTAAAAGTCGTAACAAGGTTTCCGTTGGTGAACCAGCGGAGGGATCATTAAAGAGTTGCAAAACTCCCAAACCATTGTGAACATACCTTCAACGTTGCTTCGGCGGGTTGGCCCCGGTCTCCGGGGTCCCCGGCCCTACTCGGGCGCCCGCCGGAGGTATCTAACTCTTGAACTTTTATGGCCTCTCTGAGTCTTTGTACTTAATAAGTCAAAACTTTCAACAACGGATCTCTTGGTTCTGGCATCGATGAAGAACGCAGCGAAATGCGATAAGTAATGTGAATTGCAGAATTCAGTGAATCATCGAATCTTTGAACGCACATTG
>mat15_299_4
CTCGCGTGTCTCCTCCGCTTATTGATATGCTTAAGTTCAGCGGGTATCCCTACCCGATCCGAGGTCAACCTTTGATGAGAGTTTAACGGCGACGTCCGGTCGTCCTCGCCAGCGATTTGATGAAACCACAACGCTGAGATTCGAACCGTCCAGCCGATGAATTGAAGGCGCGGGGAGGCCCCGTCGCCCAATACCAAGCCAGGCTTGAGTGGTGTAATGACGCTCGAACGGGCATGCCCTTCGGAATGCCAAAGGGCGCAATGTGCGTTCAAAGATTCGATGATTCACTGAATTCTGCAATTCACATTACTTATCGCATTTCGCTGCGTTCTTCATCGATGCCAGAACCAAGAGATCCGTTGTTGAAAGTTTTGATTGATTGTTTTCAATTACTCCGACGCAAAGACGCAGTGTGTTGGGTTGGACC
>mat15_301_1
CTCGCGTGTCCTTGGTCATTTAGAGGAAGTAAAAGTCGTAACAAGGTTTCCGTAGGTGAACCTGCGGAAGGATCATTATTGAATTCAAATCATCTGTGGCTTCGGTCCGGATGTGCCAACAGGTAACACTGTTGGTAATTCTATCCATAACACCTGTGAACTGTTGGATGCTTGCATCCACTTTTATACTAAACATTATTGTAACAAATGTAGTCTTATTATAACTAATAAAACTTTTAACAACGGATCTCTTGGTTCTGGCATCGATGAAGAACGCAGCGAAATGCGATAAGTAATGTGAATTGCAGAATTCAGTGAATCATCGAATCTTTGAACGCACATTGCGCCCCCTGGTATTCCGGGGGGCATGCCTGTTCGAGCGTCATTTCACCACTCAAGCCTCGCTTGGTATTGGGCAACGCGGTCCGCCGCGTGCCTCAAATCG
>mat15_302_2
CTCGCGTGTCTCCTCCGCTTATTGATATGCTTAAGTTCAGCGGGTATTCCTACCTGATCCGAGGTCAACCTGAAAAAATTGGGGGGTTTCGGAGGCGTGGCCGTGCCGCTCTCCGGTGCGAGGTGTGCTACTACGCAGGGGAGGCTGCGGCGCGACCGCCACTGAATTTAGGGGGCGGGTGCCGCCGAGGCGGCCTCCGGTCCCCAACGCCGGGCCCGTTCCCCGCGAAGGGTGGGCCCGAGGGTTGAAATGACGCTCGGACAGGCATGCCCGCCGGAGTGCCGGCGGGCGCAATGTGCGTTCAAAGATTCGATGATTCACTGAATTCTGCAATTCACATTACTTATCGCATTTCGCTGCGTTCTTCATCGATGCCAGAGCCAAGAGATCCGTTGTTGAAAGTTTTGATTCATTTTGTTTACGGGCTTTCGCCCC
>mat15_304_1
CTCGCGTGTCTCCTCCGCTTATTGATATGCTTAAGTTCAGCGGGTATCCCTACCTGATCCGAGGTCAAAAGTGTTAAAATAGGCTTACTGGATGCAAGTGATAATCAGCAAGAGTCGCAAAATGTGCTGCGCTTCAAGACCAATACACTGGCTGCCAATGTCTTTAAGGCGAGTCCAATCGCAGAGGAGAGGACAAACACCCAACACCAAGCATAGCTTGAGGGTACAAATGACGCTCGAACAGGCATGCCCCATGGAATACCAAGGGGCGCAATGTGCGTTCAAAGATTCGATGATTCACTGAATTCTGCAATTCACACTACTTATCGCATTTCGCTGCGTTCTTCATCGATGCCAGAACCAAGAGATCCG
>mat15_306_3
CTCGCGTGTCCTTGGTCATTTAGAGGAAGTAAAAGTCATAACAAGGTTTCCGTAGGTGAACCTGCGGAAGGATCATTATTGAATTCGGCCTTTTGGCCTTATACATAATAACACTGTGAACCGTGGCTTCGGCCCAAACTTGAAGTCTTGAATGTGATAAATAATAACAAAATACAACTTTTAACAACGGATCTCTTGGCTCTCGCATCGATGAAGAACGCAGCGAAATGCGATAAGTAATGTGAATTGCAGAATTCAGTGAATCATCGAATCTTTGAACGCACCTTGCGCCTTCTGGTATTCCGGAAGGCATGCCTGTTTGAGTGTCATGAACACCTCACCCCCTCGGGTTTCCGATTGGGTGGATTTGGGGCGCTGCCAGTCACATGGCTCGCCTTAAAGCATTAGCGGTTGTTGACTTAATAAGTTTCGTCTTGTCGACCGCTTCTAA
>mat15_307_1
CTCGCGTGTCCTTGGTCATTTAGAGGAAGTAAAAGTCGTAACAAGGTTTCCGTAGGTGAACCTGCGGAAGGATCATTAAAGAGTAAGGGTGCTCAGCGCCCGACCTCCAACCCTTTGTTGTTAAAACTACCTTGTTGCTTTGGCGGGACCGCTCGGTCTCGAGCCGCTGGGGATTCGTCCCAGGCGAGCGCCCGCCAGAGTTAAACCAAACTCTTGTTATTTTTAAGTAATCTGAGCGTCTTATTTTAATAAGTCAAAACTTTCAACAACGGATCTCTTGGTTCTGGCATCGATGAAGAACGCAGCGAAATGCGATAAGTAATGTGAATTGCAGAATTCAGTGAATCATCGAATCTTTGAACGCACATTGCGCCCATTAGTATTC
>mat15_308_2
CTCGCGTGTCCTTGGTCATTTAGAGGAAGTAAAAGTCGTAACAAGGTTTCCGTAGGTGAACCTGCGGAAGGATCATTACAAAAGGCGCCTTCGGGCGCTGCCTGTCTAACAGGATACCCTTGAATTTTGCACTTTCTGTTGCCTCGGTGGGCTTGCCCGCCAGCAGAGGCCCCCACAAACCCTTTGCAATTGCAGTGTCTGTCTGAGAAAAAAACAAATAATCAAAACTTTCAACAACGGATCTCTTGGTTCTGGCATCGATGAAGAACGCAGCGAAATGCGATAAGTAGTGTGAATTGCAGAATTCCGTGAATCATCGAATCTTTGAACGCACATTGCGCCCTTTGGCATTCCTTAGGGCATGCCTGTTCGAGCGTCATTTAAACCTTCAAGCCTAGCTTGGTGATGGGTACCTGCCTAGTCTCTAGGCATACC
>mat15_309_1
CTCGCGTGTCCTTGGTCATTTAGAGGAAGTAAAAGTCGTAACAAGGTTTCCGTAGGTGAACCTGCGGAAGGATCATTACAAGAGTATTTCAGTTTGGCTATATGCCTCTGAAAACCTCCACCCTTTGTTTACATTACCTTTGTTGTTGCCTCGGTGGGTGCCTATGCACCTGCCGGCAGACACCTTTAAAACCCTTGATTAATACTATAGTCAGAGCTGTAACAAGCAAAAGATTAATAAATCAAAACTTTCAACAACGGATCTCTTGGTTCTGGCATCGATGAAGAACGCAGCGAAATGCGATAAGTAATGTGAATTGCAGAATTCAGTGAATCATCGAATCTTTGAACGCACATTGCGCCCTTTGGTATTCCGAAGGGCACACCTGTTCGAGCGTCATTACACCAATCAAGTTTTACTGGTATTGGGCTCCTTGTCCCTATTTTTAGGG
>mat15_310_1
CTCGCGTGTCTCCTCCGCTTTTGATATGCTTAAGTTCAGCGGGTAATCCTGCCTGATTTGAGATCTAATCTAAAGGTAGACTTTTCAATTAGAAGCTTCCATAATTAAGTTGGCTCAATGCGAACATTGAATCCTTAGCGAATAGTCTATTACGCCAAGTCAATCCAAACTTGTATTAGGGATGCTGATGTATTACGAACGAGCTAGGCACGAAGCCAGCAGCGCTCAGAATCCAAACACCAGCTGTTTACAAGAAACAGTTGGGTTGAAGAATTCATGACACTCAAACAGACATGCTCTCCGGAATACCAGAGAGCGCAAGATGCGTTCAAAGATTCGATGATTCACTGAATTCTGCAATTCACACTACTTATCGCATTTCGCTGCGTTCTTCATCGATGCCAGAACCAAGAGATCCGTTGTTGAAAGTTTGTAAATTTATTTAAG
>mat15_311_1
CTCGCGTGTCCTTGGTCATTTAGAGGAAGTAAAAGTCGTAACAAGGTCTCCGTAGGTGAACCTGCGGAGGGATCATTACAAGAACGCCCGGGCTTCGGCCTGGTTATTCATAACCCTTTGTTGTCCGACTCTGTTGCCTCCGGGGCGACCCTGCCTTCGGGCGGGGGCTCCGGGTGGACACTTCAAACTCTTGCGCAACTTTGCAGTCTGAGTAAACTTAATTAATAAATTAAAACTTTTAACAACGGATCTCTTGGTTCTGGCATCGATGAAGAACGCAGCGAAATGCGATAAGTAATGTAAATTGCAGAATTCAGTGAATCATCGAATCTTTGAACGCACATTGCGCCCCCTGGTATTCCGGGGGGCATGCCTGTTCGAGCGTCATTTGTACCCTCAAGCTCTGCTTGGTGTTGGGTGTTTGTCCTCTCCTCTGCGTTTGGAC
>mat15_312_1
CTCGCGTGTCCTTGGTCATTTAGAGGAAGTAAAAGTCGTAACAAGGTTTCCGTAGGTGAACCTGCGGAAGGATCATTACCTAGAGTTTGTAGACTTCGGTCTGCTACCTCTTACCCATGTCTTTTGAGTACCTTCGTTTCCTCGGCGGGTCCGCCCGCCGATTGGACAACATTCAAACCCTTTGCAGTTGCAATCAGCGTCTGAAAAAACATAATAGTTACAACTTTCAACAACGGATCTCTTGGTTCTGGCATCGATGAAGAACGCAGCGAAATGCGATAAGTAGTGTGAATTGCAGAATTCAGTGAATCATCGAATCTTTGAACGCACATTGCGCCCTCTGGTATTCCGGGGGGCATGCCTGTTCGAGCGTCATTATAACCACTCAAGCTTTCGCTTGGTATTGGGGTTCGCGGTTTCGCGGCCCCTAAATCAGTGGCGGTGCCTGTCG
>mat15_314_2
CTCGCGTGTCTCCTCCGCTTATTGATATGCTTAAGTTCAGCGGGTATCCCTACCTGATCCGAGGTCAACCTTTAATGATTGGTTTGTTTACCGGCGTGACCGAACCGTACACCTTTAGCGAATAGTTTCCACAACGCTGAGGGACGATCGAGACCCAGCCGAAAGATTTGAGGCGCGCGGCGTACCGCGTCGCCCAATACCAAGCGAGGCTTGAGTGGTGTAATGACGCTCGAACAGGCATGCCCCGCGGAATGCCACGGGGCGCAATGTGCGTTCAAAGATTCGATGATTCACTGAATTCTGCAATTCACATTACTTATCGCATTTCGCTGCGTTCTTCATCGATGCCAGAACCAAGAGATCCGTTGTTGAAAGTTTTGATTTGTTGTGTAAATCACTCAGACGACATTGTTACGCAAGAGTTTGATATGGTCCACCGGAGGGCCCCAGC
>mat15_316_1
CTCGCGTGTCTCCTCCGCTTATTGATATGCTTAAGTTCAGCGGGTATCCCTACCTGATCCGAGGTCAACCTTTGAAAGATTTAACGGCCGCGACGACTCGAACTCCTCTGCGAATAGTTGCCACAACGCTGGGAGACGAACCGCCTAGCCGGAGACTTTGAGGCGCGCGAGAGACTCGCGACGCCCAATACCAAGCGAGGCTTGAGTGGTGAAATGACGCTCGAACAGGCATGCCCCCCGGAATACCAGGGGGCGCAATGTGCGTTCAAAGATTCGATGATTCACTGAATTCTGCAATTCACATTACTTATCGCATTTCGCTGCGTTCTTCATCGATGCCAGAACCAAGAGATCCGTTGTTGAAAGTTTTTATTAAATTAACTTTATACTCCGACGTTAAGAATGCAGTGTTTGATGACCTCCGGGGGAATGCCGTCGAAACGGCAGGGTC
>mat15_317_1
CTCGCGTGTCCTTGGTCATTTAGAGGAAGTAAAAGTCGTAACAAGGTTTCCGTAGGTGAACCTGCGGAGGGATCATTACACAATATGAAGACGGGCTGGACACCCTCCAGCCGGGCACTGCTTCACGGCGTGCGCGGCTGGAGCCGGCCCTGCTGAATTATTCACCCGTGTCTTTTGCGTACTTCTTGTTTCCTGGGTGGGCTCGCCCGCCATCAGGACCAACCATAAACCTTTTTGTAATAGCAATCAGCGTCAGTAACAACGTAATTAATTACAACTTTCAACAACGGATCTCTTGGTTCTGGCATCGATGAAGAACGCAGCGAAATGCGATACGTAGTGTGAATTGCAGAATTCAGTGAATCATCGAATCTTTGAACGCACATTGCGCCCTTTGG
>mat15_318_1
CTCGCGTGTCCTTGGTCATTTAGAGGAAGTAAGAGTCGTAACAAGGTTTCCGTAGGTGAACCTGCGGAAGGATCATTAATGAAAGCTTGGGCTCCGGCCCTCTCTCTTCTACACACTTGTGAACCTACACTGTTGCTTTGGCAGGTTTCCGGAAGGGCATATGCCCCGAAGGTCAGGTCGAAAGGCGCCTGCCAAGGACATTTATCCACCCTTTTTATATTGTCTGATTCTTGTTTTAAACAAATCAAAATAAAACTTTCAACAATGGATCTCTTGGCTCTGGCATCGATGAAGAACGCAGCGAAATGCGATAAGTAGTGTGAATTGCAGAATTCAGTGAATCATCGAATCTTTGAACGCACATTGCGCCCCTTGGTATTCCATGGGGCATGCCTGTTCGAGCGTCATTTGTACCTTCAAGCTCTGCTTGGTGTTGGGTGTTTGTCCCGCT
>mat15_319_1
CTCGCGTGTCTCCTCCGCTTATTGATATGCTTAAGTTCAGCGGGTATCCCTACCTGATCCGAGGTCAACCTTTGAATGGGGTTTGTTTAACGGCGTGACCCGAAAGTGCACCTTTAGCGAATAGTTTCCACAACGCTGAGGGACGATCGAACCCAGCCGGAAGATTTGAGGCGCGCGGCGGACCGCGTCGCCCAATACCAAGCGAGGCTTGAGTGGTGTAATGACGCTCGAACAGGCATGCCCCGCGGAATACCACGGGGGCGCAATGTGCGTTCAAAGATTCGATGATTCACTGAATTCTGCAATTCACATTACTTATCGCATTTCGCTGCGTTCTTCATCGATGCGAGAACCAAGAGATCCGTTGTTGAAAGTTTTGATTTTATTCAAAATTTTAACTC
>mat15_320_4
CTCGCGTGTCCTTGGTCATTTAGAGGAAGTAAAAGTCGTAACAAGGTTTCCGTAGGTGAACCTGCGGAAGGATCATTACCTAGAGTTTGTAGACTTCGGTCTGCTACCTCTTACCCATGTCTTTTGAGTACCTTCGTTTCCTCGGCGGGTCCGCCCGCCGATTGGACAACATTCAAACCCTTTGCAGTTGCAATCAGCGTCTGAAAAAACATAATAGTTACAACTTTCAACAACGGATCTCTTGGTTCTGGCATCGATGAAGAACGCAGCGAAATGCGATAAGTAGTGTGAATTGCAGAATTCAGTGAATCATCGAATCTTTGAACGCACATTGCGCCCCTTGGTATTCCGAGGGGCATGCCTGTTCGAGCGTCATTACACCACTCAAGCTATGCTTGGTATTGGGCGTCGTCCTTAGTTGGGCGCGCCTTAAAGACCTCGGCGAGGCCAC
>mat15_321_1
CTCGCGTGTCCTTGGTCATTTAGAGGAAGTAAAAGTCGTAACAAGGTTTCCGTAGGTGAACCTGCGGAAGGATCATTAATGAGTTAGGGTCTCCGGGCCCAAACCTCCAACCCTCTGTCGTTATACAAAAAACCCTTGTTGCTTCGGCGGGACTCGGGGGCAGGCCCTCACGGGCCGCGCCGCCACGCCGGGTTCTCAGGACCCGGATCGCTCCCGCCGGAGTCAAACCAAACTCTTGTTTTAACAGTATCGTCTGAGTAAATTGATAAATCAATCAAAACTTTCAACAACGGATCTCTTGGTTCTGGCATCGATGAAGAACGCAGCGAAATGCGATAAGTAATGTGAATTGCAGAATTCAGTGAATCATCGAATCTTTGAACGCACATTGCGCCCCTTGGTATTCCGAGGGGCATGCCTGTTCGAGCGTCATTACACCAATCAAAGCTC
>mat15_324_1
CTCGCGTGTCTTCTCCGCTTATTGATATGCTTAAGTTCAGCGGGTATCCCTACCTGATCCGAGGTCAACCTTAGAAATGGGGTTGTTTTACGGCGTAGCCTCCCGAACACCCTTTAGCGAATAGTTTCCACAACGCTTAGGGGACAGAAGACCCAGCCGGACGATTTGAGGCACGCGGCGGACCGCGTTGCCCAATACCAAGCGAGGCTTGAGTGGTGAAATGACGCTCGAACAGGCATGCCCCCCGGAATACCAGGGGGCGCAATGTGCGTTCAAAGATTCGATGATTCACTGAATTCTGCAATTCACATTACTTATCGCATTTCGCTGCGTTCTTCATCGATGCCAGAACCAAGAGATCCGTTGTTGAAAGTTTTAACTATTATATAGTTCTCAGACGACACTATAATTCAGAATTTGGGGTTCTCTGGCAGGCACTCACCAGCCGAAG
>mat15_325_1
CTCGCGTGTCCTTGGTCATTTAGAGGAAGTAAAAGTCGTAACAAGGTTTCCGTAGGTGAACCTGCGGAAGGGTCATTACAATTCAGTAGCCTGCTACTGGTCGGGAGTTGCTGTAAGTCCGCATAGTTTAATTACTGATGAGCGGCAGGCACTCTGTCTGAACCCTTGTCTTTTGCGCACTCTTGTTTCCTCGGCGGGCTTGCCCGCCGATTGGACAAAACTATAACCTTTTTAATTTCAATCAGCGTCTGAAAAAACTTAATAATTACAACTTTCAACAACGGATCTCTTGGTTCTGGCATCGACGAAGAGCGCAGCGAAATGCGATAAGTAGTGTGAATTGCAGAATTCAGTGAATCATCGAATCTTTGAACGCACATTGCGCCCCTTGGTATTCCATGGGGCATGCCTGTTCGAGCGTCATTTG
>mat15_326_1
CTCGCGTGTCCTTGGTCATTTAGAGGAAGTAAAAGTCGTAACAAGGTTTCCGTAGGTGAACCTGCGGAAGGATCATTAGTGAATATTAGCGCATCTACTTGTAGAGCGTGACCTCCACTTTCTAACTCTGTGCATTTATTGGCGGAAGAGACTTGAGCAATCGAGTCTTCTTCTCGCGGCTCATTTTATAACACTAGTTAAAGTATGTAACGAAATATCGAAACAAAAAAACTTTCAACAACGGATCTCTTGGCTTGCTCATCGATGAAGAACGCAGCGAAATGTGATAAGTAATGTGAATTGCAGAATTCAGTGAATCATCGAATCTTTGAACGCATCTTGCACTCTCTGGTATTCCGGAGAGTATGTCTGTTTGAGTGTCATGAATTCTTCAACCCTCCCTTTTCTTAGTGAATTGAGAGG
>mat15_327_2
CTCGCGTGTCCTTGGTCATTTAGAGGAAGTAAAAGTCGTAACAAGGTTTCCGTAGGTGAACCTGCGGAAGGATCATTATTGAATTCAAATCATCTGTGGCTTCGGTCCGGATGTGCCAACAGGTAACACTGTTGGTAATTCTATCCATAACACCTGTGAACTGTTGGATGCTTGCATCCACTTTTATACTAAACATTATTGTAACAAATGTAGTCTTATTATAACTAATAAAACTTTTAACAACGAATCTCTTGGCTCTCGCATCGATGAAGAACGCAGCGAAATGCGATAAGTAATGTGAATTGCAGAATTCAGTGAATCATCGAATCTTTGAACGCACCTTGCGCACCTTGG
>mat15_328_1
CTCGCGTGTCCTTGGTCATTTAGAGGAAGTAAAAGTCGTAACAAGGTTTCCGTAGGTGAACCTGCGGAAGGATCATTACCTAGAGTTGTAGGCTTTGCCTGCTATCTCTTACCCATGTCTTTTAAGTACCTTCGTTTCCTCGGCGGGCTCGCCCGCCGATTGGACAATTTAAACCATTTGCAGTTGCAATCAGCGTCTGAAAAAACTTAATAGTTACAACTTTCAACAACGGATCTCTTGGTTCTGGCATCGATGAAGAACGCAGCGAAATGCGATAAGTAGTGTGAATTGCAGAATTCAGTGAATCATCGAATCTTTGAACGCACATTGCGCCCCTTGG
>mat15_329_1
CTCGCGTGTCTCCTCCGCTTATTGATATGCTTAAGTTCAGCGGGTATCCCTACCTGATCCGAGGTCAACCATAAAAAATTGGGGGTTGCTGGCAAGTAAACCTACCGGACTCAATCGCGAGGAGTATTACTACGCGTAGAGCCGACAGGCACCGCCACTGATTTTAGAGGCCGCGAAGACGCGAACCCCAATACCAAGCGAGAGCTTGAGTGGTTATAATGACGCTCGAACAGGCATGCCCCCCGGAATACCAGAGGGCGCAATGTGCGTTCAAAGATTCGATGATTCACTGAATTCTGCAATTCACATTACTTATCGCATTTCGCTGCGTTCTTCATCGATGCCAGAACCAAGAGATCCGTTGTTGAAAGTTTTTAACTATTATATAGTACTCAGACATCACTAAAAACAAGATTG
>mat15_331_4
CTCGCGTGTCTCCTCCGCTTATTGATATGCTTAAGTTCAGTGGGTAGTCCTACCTGATTTGAGGCCAAGTTGTCAAAAGTTGCCAGCACTCGAAGTCTGCGCTAATTAGAAGCGTATCAACTGCTAGCGGCGGCCAGCACAACAAGTTGCACTGTCCTCGACGGAGATCTTATCACGTCGAGTAGAACCACCTCTAGAGGATTCAGCTAATGTATTTCAAGTGAGCCGATGCAACCAGGGCACCAGCAGCACTCACGTCCACGCCCCAACACCTCTAATTAAAGAAGGCTGGAGGTGAGAGTTTCATGACACTCAAACAGGCATGCTCTTCGGAATACCAAAGAGCGCAAGATGCGTTCAAAGATTCGATGATTCACTGAATTCTGCAATTCACATTACTTATCGCAATTCGCTGCGTTCTTCATCGATG
>mat15_332_4
CTCGCGTGTCCTTGGTCATTTAGAGGAAGTAAAAGTCGTAACAAGGTTTCCGTAGGTGAACCTGCGGAAGGATCATTAAAGAGTTAGGGTCCTAGTGGCCCAACCTCCAACCCTCTGTTGTTAAAACTACCTTGTTGCTTTGGCGGGACCGTTCGGTCTCCGAGCGCGTTAACCCTCGGGTTGGCGAGCGCCCGCCAGAGTCCAACCAAACTCTTGTATTAAACCAGTCGTCTGAGTATAAAATTTTTAATTAAATTAAAACTTTCAACAACGGATCTCTTGGTTCTCGCATCGATGAAGAACGCAGCGAAATGCGATAAGTAATGTGAATTGCAGAATTCAGTGAATCATCGAATCTTTGAACGCACATTGCGCCCCTTGGTATTCCGGAGGGGCATGCCTGTTCGAGCGTCATTATAACCACTCAAGCTCTTGCTTGGTATTGGGGTTC
>mat15_333_2
CTCGCGTGTCCTTGGTCATTTAGAGGAAGTAAAAGTCGTAACAAGGTTTCCGTAGGTGAACCTGCGGAAGGATCATTATAGATTGGCCGAAGGGCCGTGTCTCATCCACACACACCGTGAACGCAACACAGTCTGGCCCTCGAACCGTATCTCGGGACCTGGGCCGGACTCACACCAAACGAAATGTAAAGAATGTCAATCAATGTAACGAAAACAAAACTTTCAACAACGGATCTCTTGGCTCTCGCATCGATGAAGAACGCAGCGAAATGCGATAAGTAATGTGAATTGCAGAATTCAGTGAATCATCGAATCTTTGAACGCACCTTGCGCCTCTTGGTATTCCGAGAGGCATGCCTGTTTGAGTGTCTTATAAAATCAATCCCC
>mat15_334_1
CTCGCGTGTCCTTGGTCATTTAGAGGAAGTAAAAGTCGTAACAAGGTTTCCGTAGGTGAACCTGCGGAAGGATCATTATCAAAACAGCGGACTTCGGTCCTTGCTGCACCCTTGTCTTTTGCGTACCGTATGTTTCCTCGGCGGGCTTGCCTGCCGGTTGGACAATATCAAACCTTTTTGTAGTTGCAATCAGCGTCAGAAAACAAATAATAGTTACAACTTTCAACAACGGATCTCTTGGTTCTGGCATCGATGAAGAACGCAGCGAAATGCGAAAAGTAGTGTGAATTGCAGAATTCAGTGAATCATCGAATCTTTGAACGCACATTGCGCCCCTTGGTATTCCATGGGGCATGCCTGTTCGAGCGTCATTTTG
>mat15_335_1
CTCGCGTGTCCTTGGTCATTTAGAGGAAGTAAAAGTCGTAACAAGATTTCCGTAGGTGAACCTGCGGAAGGATCATTAATGAGTTAGGGTCTCCGGGCCCGAACCTCCAACCCTCTGTCGTTATACAAAAACCCTTGTTGCTTCGGCGGGACTCGGGGGCAGGCCCTCACGGGCCGCGCCGCCGCGCCGGGTTCTCAGGACCCGGATCGCTCCCGCCGGAGTCAAACCAAACTCTTGTTTTAACAGTATCGTCTGAGTAAATTGATAAATCAATCAAAACTTTCAACAACGGATCTCTTGGTTCTGGCATCGATGAAGAACGCAGCGAAATGCGATAAGTAATGTGAATTGCAGAATTCAGTGAATCATCGAATCTTTAGAACGCACATTGCGCCCCTTGGTATTCCGAGGGGCATGCCTGTTCGAGCGTCATTACACCAATCAAGCTCTG
>mat15_336_1
CTCGCGTGTCCTTGGTCATTTAGAGGAAGTAAAAGTCGTAACAAGGTCTCCGTAGGTGAACCTGCGGAGGGATCACTACTGAGTGAGGGAGCAATCCCGACCTCCAACCCTTTGTGAACGCATCATGTTGCTTCGGGGGCGACCCTGTCGTGAAAATGACATTCCCCCCGGAGGCTATTCAAACACTGCATTATTACGTCGGAGTAAAAAGTTAATTTAATAAAACTTTCAACAACGGATCTCTTGGTTCTGGCATCGATGTAGAACGCAGCGAAATGCGATAAGTAATGTGAATTGCAGAATTCAGTGAATCATCGAATCTTTGAACGCACATTGCGCCCCCTGGTATTCCGGGGGGCATGCCTGTTCGAGCGTCATTTCACCACTCAAGCCTCGCTTGGTATTGGGCGTCGCGGATCTTCCGCGCGCCTCAAAGTCTCCGGCTGAGCGG
>mat15_337_1
CTCGCGTGTCCTTGGTCATTTAGAGGAAGTAAAAGTCGTAACAAGGTCTCCGTAGGTGAACCTGCGGAGGGATCATTACTGAGTTAGGGAGCAATCCCGAACCTCCAACCCTTTGTGAACACATCTTGTTGCTTCGGGGGCGACCCTGCCGTTTCGACGGCATTCCCCCCGGAGGTCATCAAAACACTGCATTCTTACGTCGGAGTATAAAGTTAATTTAATAAAACTTTCAACAACGGATCTCTTGGTTCTGGCATCGATGAAGAACGCAGCGAAATGCGATAAGTAATGTGAATTGCAGAATTCAGTGAATCATCGAATCTTTGAACGCACATTGCGCCCCCTGGTATTCCGGGGGGCATGCCTGTTCGAGCGTCATTTCACCACTCAAGCCTCGCTTGGTATTGGGCAACGCGGTCCGCCGCGTGCCTCAAATCGTCCGGCTGGGTCT
>mat15_338_1
CTCGCGTGTCTCCTCCGCTTATTGATATGCTTAAGATCAGCGGGTATTCCTACCTGATCCGAGGTCAACCATTGTAAAGATGGGGGTTTACCGGCCGGAGCGCGCCCTGGACCGCGAACGAGGGTAGAATCTACTACGTTCGGTACCAGGCCACGCCCGCCGCTGTCTTTAGGGGGCTGTGGTGCGCAGGCCCCCAACACCAAGCCGCGGGGGCTTGAGGGTTGAAATGACGCTCGAACAGGCATGCCCGCTAGGATACCGGCGGGCGCAATGTGCGTTCAAAGATTCGATGATTCACTGAATTCTGCAATTCACATTACTTATCGCATTTCGCTGCGTTCTTCATCGATGCCAGAACCAAGAGATCCGTTGTTGAAATTTTTAACGGGGTCTTTGTATGATACTCGGAGATGCTAAATAAAAGACAAGAGTAATGCGGG
>mat15_340_1
CTCGCGTGTCTCCTCCGCTTATTGATATGCTTAAGTTCAGCGGGTAGTCCTACCTGATTTGAGATCTAATCTAAAGGTAGACTAAGCTAGATTAGCAGCTTCCTAGTTCAAAAACGGCTCTAACCGAAGTTAGATTCCTCAGCGAATAGTCTATTACGCCAAGTCAATCCGAAGTCGAATATGGATGCTAATATATTACGAATGAGCTCGGGTTAGGAGCAACACTCAGAATCCAAACTCCTCTCAATTCACTAAGAAAAGGGAGGGTTGAAGAATTCATGACACTCAAACAGACATACTCTCCGGAATACCAGAGAGTGCAAGATGCGTTCAAAGATTCGATGATTCACTGAATTCTGCAATTCACATTACTTATCACATTTCGCTGCGTTCTTCATCGATGCGAGAGCCAAG
>mat15_341_5
CTCGCGTGTCTCCTCCGCTTATTGATATGCTTAAGTTCAGCGGGTATCCCTACCTGATCCGAGGTCAAGATTTAAAGGTGCTTATGGAGACCCTGCCCATCCGGCTCCGTCGCAATTGTGCTGCGTCGATAGCGGTTGGACAAGCTGCCAATATCTTTGAGGTATGCCTAGAGACTAGGCAGGTACCCATCACCAAGCTAGGCTTGAAGGTTTAAATGACGCTCGAACAGGCATGCCCTAAGGAATGCCAAAGGGCGCAATGTGCGTTCAAAGATTCGATGATTCACGGAATTCTGCAATTCACACTACTTATCGCATTTCGCTGCGTTCTTCATCGATGCCAGAACCAAGAGATCCGTTGTTGAAAGTTTTGATTTATTTGTTTTTTTCTCAGACAGACACTGCAATTGCAAAAGGGTTTGTGGGGGCC
>mat15_342_1
CTCGCGTGTCTCCTCCGCTTATTGATATGCTTAAGTTCAGCGGGTATCCCTACCTGATCCGAGGTCAACCTGTAAAAAAATTGGGGGTTGCTGGCAAGTAAACCTACCGGACTCAATCGCGAGGAGTATTACTACGCGTAGAGCCGACAGGCACCGCCACTGATTTTAGAGGCCGCGAAGACGCGAACCCCAATACCAAGCAAGAGCTTGAGTGGTTATAATGACGCTCGAACAGGCATGCCCACCGGAATACCAGTGGGCGCAATGTGCGTTCAAAGATTCGATGACTCACGGAAATTCTGCAATTCGCATTACTTATCGCATTTCGCTGCGTTCTTCATCGATGCCAGAACCAAGAGATCCGTTGTTGAAAGTTTTGTTTTATTCAAAATTTTAACTCAGACGACCGGTTTAATAACAAGAGTTTGGTTTAAACTCTGGCGGGCACTCG
>mat15_343_1
CTCGCGTGTCCTTGGTCATTTAGAGGAAGTAAAAGTCGTAACAAGGTCTCCGTAGGTGAACCTGCGGAGGGATCATTACAAGAACGCCCGGGCTTCGGCCTGGTTATTCATAACCCTTTGTTGTCCGACTCTGTTGCCTCCGGGGCGACCCTGCCTTCGGGCGGGGGCTCCGGGTGGACACTTCAAACTCTTGCGTAACTTTGCAGTCTGAGTAAACTTAATTAATAAATTAAAACTTTCAACAACGGATCTCTTGGTTCTGGCATCGATGAAGAACGCAGCGAAATGCGATAAGTAATGTGAATTGCAGAATTCAGTGAATCATCGAATCTTTGAACGCACATTGCGCCCCGTGGTATTCCGCGGGGCATGCCTGTTCGAGCGTCATTTCAACCATCAAGCTTCGGCTTGGTCTTGGGGCCTGCGGTTTCGCAGCCTCTAAACCCAGTGG
>mat15_345_2
CTCGCGTGTCCTTGGTCATTTAGAGGAAGTAAAAGTCGTAACAAGGTCTCCGTAGGTGAACCTGCGGAGGGATCATTATTGAATTTCTTTACTTAGCAAAGTCCCTTCAAACACCTGTGAACCGGGCTTCGGCCATATCTTTTTAACAACGTATCAAGAAAGTCCTGTAGCCTGCTACAAAAAGTAAATAAATACAACTTTTAGCAACGGATCTCTTGGCTCTCGCATCGATGAAGAACGCAGCGAAACGCGATATGTAATGTGAATTGCAGAATTCAGTGAATCATCGAATCTTTGAACGCACCTTGCACCCTTTGGTATTCCGAAGGGTATGCCTG
>mat15_346_3
CTCGCGTGTCTCCTCCGCTTATTGATATGCTTAAGTTCAGCGGGTAATCCTACCTGATTTGAGGCCACACAGTAAAGTAGCGTCTCATAGTGAGAACATGATTAGAAGCAGACGGCATCAAGCCTTGGCCAGGTGTTACCCTGTCCCCGATGAATACTTATTACATCGAGTCGAACCAAGTCATAGACAAGTCCAGCTAATAGTTTTAAGGCGAGCCACTTTGCAGCAGCAACACCCAAGTCCAAGCCTTGATTAGTAAAACCAATCAAGGTTGAGGTTGTTCACGACACTCAAACAGGCATGCCCGTCGGAATACCAACGGGCGCAAGGTGCGTTCAAAG
>mat15_352_1
CTCGCGTGTCCTTGGTCATTTAGAGGAAGTAAAAGTCGTAACAAGGTTTCCGTAGGTGAACCTGCGGAAGGATCATTACCTAGAGTTTGTAGACTTCGGTCTGCTACCTCTTACCCATGTCTTTTGAGTACCTTCGTTTCCTCGGCGGGTCCGCCCGCCGATTGGACAACATTCAAACCCTTTGCAGTTGCAATCAGCGTCTGAAAAAACATAATAGTTACAACTTTCAACAACGGATCTCTTGGTTCTGGCATCGATGAAGAACGCAGCGAAATGCGATAAGTAGTGTGAATTGCAGAATTCAGTGAATCATCGAAACTTTGAACGCACATTGCGCCCATTAGTATTCTAGTGGGCATGCCTGTTCGAGCGTCATTTCAACCCTTAGCCTAGCTTAGTGTTGGGAGACTGCCTAATACGCAGCTCCTCAAAACCAGTGGCGGAGTCGGTT
>mat15_354_1
CTCGCGTGTCTCCTCCGCTTATTGATATGCTTAAGTTCAGCGGGTATTCCTACCTGATCCGAGGTCAACCATTGTAAAGATGGGGGTTTACCGGCCGGAGCGCGCCCAAGACCGCGAACGAGGGTAGAATCTACTACGTGCGGTACCAGGCCACGCCCGCCGCTGTCTTTAGGGGGCTGCGGTGCGCAGGCCCCCAACACCAAGCCGCGGGGGCTTGAGGGTTGAAATGACGCTCGAACAGGCATGCCCGCCAGGATACTGGCGGGCGCAATGTGCGTTCAAAGATTCGATGATTCACTGAATTCTGCAATTCACATTACTTATCGCATTTCGCTGCGTTCTTCATTCGATGCCTGAACCAAGAGATCCGTTGTTGAAAGTTGTAATTATTAATTTGTTACTGACGCTGATTGCAATTAACAAAAGGTTTATGTTTGTCCTAGTGGTGGCG
>mat15_356_2
CTCGCGTGTCTCCTCCGCTTATTGATATGCTTAAGTTCAGCGGGTATCCCTACCTGATCCGAGGTCAATCATTAAAAATATGGGGGGTTCTGGCAGGACACCACCGGGACTCTGTCGCGAGGAGTATTACTACGCGTAGAGCCAGATGGCACCGCCACTGCTTTTAAGGGCTGCCCTGTGACGGGCAGGCCCCAACACCAAGCTGAGCTTGAGGGGTGATAATGACGCTCGAACAGGCACGCCCCCCGGAATACCAAGGGGCGCAATGTGCGTTCAAAGATTCGATGATTCACTGAATTCTGCAATTCACATTACTTATCGCATTTCGCTGCGTTCTTCATCGATGCCAGAGCCAAGAGATCCGTTGTTGAAAGTTTTAA
>mat15_357_1
CTCGCGTGTCTCCTCCGCTTATTGATATGCTTAAGTTCAGCGGGTATCCCTACCTGATCCGAGGTCAACCTTAGAAATGGGGTTGTTTTACGGCGTAGCCTCCCGAACACCCTTTAGCGAATAGTTTCCACAACGCTTAGGGGACAGAAGACCCAGCCGGTCGATTTGAGGCACGCGGCGGACCGCGTTGCCCAATACCAAGCGAGGCTTGAGTGGTGAAATGACGCTCGAACAGGCATGCCCCCCGGAATACCAGGGGGCGCAATGTGCGTTCAAAGATTCGATGATTCACTGAATTCTGCAATTCACATTACTTATCGCATTTCGCTGCGTTCTTCATCGATGAGCAAGCCAAGAGATCCGTTGTTGTAAAGTTTTTTTTTGTTTCGATTATTTCGTTACATACTTTAACTAGTGTTATAAAATGAGCCGCAGACCTGTTAG
>mat15_358_1
CTCGCGTGTCTCCTCCGCTTATTGATATGCTTAAGTTCAGCGGGTATCCCTACCTGATCCGAGGTCAAAAGTTAAAAAAGGCTTATGGACGCAAGTCTTTCGGCTAGAATCGCAAAATGTGCTGCGCTTCAATACCAAAACACTGGCTGCCAATTATTTTAAGGCGAGTCCAATCGCAAAGGAGAGGACAAACACCCAACACCAAGCAGAGCTTGAGGGTACAAATGACGCTCGAACAGGCATGCCCCATGGAATACCAAGGGGCGCAATGTGCGTTCAAAGATTCGATGATTCACTGAATTCTGCAATTCACACTACTTATCGCATTTCGCTGCGTTCTTCATCGATGCCAGAACCAAG
>mat15_359_5
CTCGCGTGTCCTTGGTCATTTAGAGGAAGTAAAAGTCGTAACAAGGTTTCCGTAGGTGAACCTGCGGAAGGATCATTACCGAAGTACAGGCCCCTTCGGGGGCTAAACTTCCACCCTTTGTTTATCACACTTTGTTGCTTTGGCGAGACGCCCCTGGGCCACCGGCTTCGGCTGGTGAGTGCTCGCCGGAGAAAACCCAAACCCAAACCTTTTTTTAGTGTTGTCTGAGAACTATTTTAATAATTAAAACTTTCAACAACGGATCTCTTGGCTCTGGCATCGATGAAGAACGCAGCGAAATGCGATAAGTAATGTGAATTGCAGAATTCAGTGAATCATCGAATCTTTGAACGCACATTGCGCCCCTTGGTATTCCGGGGGGCATGCCTGTTCGAGCGTCATTATCACCCTCAGGCTC
>mat15_360_1
CTCGCGTGTCTCCTCCGCTTATTGATATGCTTAAGTTCAGCGGGTATCCCTACCTGATCCGAGGTCAAGAGTGTAAAAATGTACTTTTGGACGTCGTCGTTATGAGTGCAAAGCGCGAGATGTACTGCGCTCCGAAATCAATACGCCGGCTGCCAATTGTTTTAAGGCGAGTCTACACGCAGAGGCGAGACAAACACCCAACACCAAGCAGAGCTTGAAGGTACAAATGACGCTCGAACAGGCATGCCCCATGGAATACCAAGGGGCGCAATGTGCGTTCAAAGATTCGATGATTCACTGAATTCTGCAATTCACACTACTTATCGCATTTCGCTGCGTTCTTCATCGATGCGAGAGCCAAGAGATCCGTTGTTAAAAGTTTTGTTTTGTTATGATATTACATTCATTAC
>mat15_362_2
CTCGCGTGTCTCCTCCGCTTATTGATATGCTTAAGTTCAGCGGGTATCCCTACCTGATCCGAGGTCAACCTGTAAAAAAAGGCTTGACGGCGGGGCCCGACCGACCTCCGGAGCAGCTGTTGATTCACAACGCTTAGAGACGGTCGCACCAGCCGGCGACATTGAGGCACGCGGGGGACCGCGACGCCCAAGACCAAGCCGAGGCTTGAGTGGTGTAATGACGCTCGAACAGGCATGCCCCCCGGAATACCGAGGGGCGCAATGTGCGTTCAAAGATTCGATGATTCACGGAATTCTGCAATTCACACTACTTATCGCATTTCGCTGCGTTCTTCATCGATGCCAGAACCAAGAGATCCGTTGTTGAAAGTTGTAACTATTATGTTTTTTCAGACGCTGATTGCAACTGCAAAGGTTGAATGTTGTCCAATCGG
>mat15_363_1
CTCGCGTGTCTCCTCCGCTTATTGATATGCTTAAGTTCAGCGGGTAGCCCTACCTGATTTGAGGCCAGATCATGAGTTATGTGGGGTTATTAGCCACCCGAAAGGATGAAACGTATTACATCCAAGGTGCTTATTCTTTTAAGGCGAGCCTTTGGCAAGGCAACACCCAATACACTACCACTCAGGCAAAAACCCAAGTGGAGTGAGGTTTCATGACACTCAAACAGGCATGCCCTTCGGAATACCAAAGGGCGCAAGGTGCGTTCAAAGATTCGATGATTCACTGAATTCTGCAATTCACATTACTTATCGCATTTCGCTGCGTTCTTCATCGATGCGAGAGCCAAGAGATCCGTTGTTAAAAGTTGTAAATATTATGTTTTTCAGACGCTGACTGCAACTGCAAATGGTTTATAATTGTCCTACGGCAGGCGGACCTGCCGAGGAAACG
>mat15_364_1
CTCGCGTGTCTCCTCCGCTTATTGATATGCTTAAGTTCAGCGGGTATTCCTACCTGATCCGAGGTCAACCATTAAAAAGTGCCCCCGAAGGGTGCGGTTTATGGCTGTTGCCAGTCCGGCTTGCGGAAGCGAGATAAAAAATTACTACGCTCAGAGCACGAACCGACTCCGCCACTGGTTTTGAGGAGCTGCGTATTAGGCAGTCTCCCAACACTAAGCTAGGCCTAAGGGTTGAAATGACGCTCGAACAGGCATGCCCACTAGAATACTAATGGGCGCAATGTGCGTTCAAAGATTCGATGATTCACTGAATTCTGCAATTCACATTACTTATCGCATTTCGCTGCGTTCTTCATCGATGCCAGAACCAAGAGATCCGTTGTTGAAAGTTTTAACTTATTTCTTAGTTTGATTCAGATTGAACAAAAATTAACAG
>mat15_365_1
CTCGCGTGTCCTTGGTCATTTAGAGGAAGTAAAAGTCGTAACAAGGTTTCCGTAGGTGAACCTGCGGAAGGATCATTAAAGAGATAGGGTCTTCATGGCCCGACCTCCAACCCTCTGTTGTTAAAACTACCTTGTTGCTTTGGCGGGACCGTCTCGGTCTCCGAGCGCACTAACCCTCGGGTTGGTGAGCGCCCGCCAGAGTCCAACCAAACTCTTGTATTAAACCAGTCGTCTGAGTATAAAATTTTAATTAAATTAAAACTTTCAAACAACGGATCTCTTGGTTCTCGCATCGATGAAGAACGCAGCGAAATGCGATAAGTAATGTGAATTGCAGAAATTCAGTGAATCATCGAATCTTTGAACGCACATTGCGCCCCTTGGTATTCCGAGGGGCATGCCTGTTCGAGCG
>mat15_366_8
CTCGCGTGTCCTTGGTCATTTAGAGGAAGTAAAAGTCGTAACAAGGTTTCCGTAGGTGAACCTGCGGAAGGATCATTAATGGGTTTCCCGCCTCCGGGCGCAACTCCACCCTTTGTAACAGCGGCCCGGATTCGGCGCCTGGCGGGGACTACCCCCCGTTCGCGGGGGGCCCCGCCTGCCGGAATTAGCCAACCCTGCCCAGAAAATTGAAGTCTGAGAACAAGTTAAATTAAACAAAACTTTCAACAACGGATCTCTTGGTTCTGGCAACGATGAAGAACGCAGCGAAATGCGATAAGTAATGTGAAATGCAGAATTCAGTGAATCATCGAATCTTTGAACGCACATTGCGCCCCCTGGTATTCCGGGGGGCACACCTGTTCGAGCGCCATTTCTACCCTGGAGCCCTGCTCTGTGATGGGCCCCGTCCTCGCGGACGGGCCCGAAACCC
>mat15_367_1
CTCGCGTGTCCTTGGTCATTTAGAGGAAGTAAAAGTCGTAACAAGGTCTCCGTAGGTGAACCTGCGGAGGGATCATTACAAGTGACCCCGGTCTTACCACCGGGATGTTCATAACCCTTTGTTGTCCGACTCTGTTGCCTCCGGGGCGACCCTGCCTTCGGGCGGGGGCTCCGGGTGGACACTTCAAACTCTTGCGTAACTTTGCAGTCTGAGTAAACTTAATTAATAAATTAAAACTTTTAACAACGGATCTCTTGGTTCTGGCATCGATGAAGAACGCAGCGAAATGCGATAAGTAATGTGAATTGCAGAATTCAGTGAATCATCGAATCTTTGAACGCACATTGCGCCCCTCGGTATTCCGTGGGGCATGCCTGTTCGAGCGTCATCTACACCCTCAAGCTCTGCTTGGTGTTGGG
>mat15_369_2
CTCGCGTGTCTCCTCCGCTTATTGATATGCTTAAGTTCAGCGGGTATTCCTACCTGATCCGAGGTCAACCTTACGAAGAAAGGGGGGTTAGACCGGCCCGGGGGGACCTTGAAACTCGACGCGTGCTCCGAAAAGCTCGTTGCACCGAGGGTCCCGCGGACGCCGTCATTGTCTTTGAGGCCAGCTGCGTCGCAGCAGCTCGGGCCCAACACCAAACACGAGGTTTGAGGGAGGATAATGACGCTCGAACAGGCATGCCCACCGGAATACCAGTGGGCGCAATGTGCGTTCAAAGATTCGATGACTCACGGAAATTCTGCAATTCGCATTACTTATCGCATTTCGCTGCGTTCTTCATCGATGCCAGAACCAAGAGATCCGTTGTTGAAAGTTTTGTTTTTTTGATTTTAATC
>mat15_370_2
CTCGCGTGTCTCCTCCGCTTATTGATATGCTTAAGTTCAGCGGGTAATCCTATCTGATTTGAGATCTAATCTAAAGGTAGACTAAGCTAGATTAGCAGCTTCCTAGTTCAAAAACGGCTCTAACCGAAGTTAGATTCCTCAGCGAATAGTCTATTACGCCAAGTCAATCCGAAGTCGAATATGGATGCTAATATATTACGAATGAGCTCGGGTTAGGAGCAACACTCAGAATCCAAACTCCTCTCAATTCACTAAGAAAGGGAGGTTGAAGAATTCATGACACTCAAACAGACATACTCTCCGGAATACCAGAGAGTGCAAGATGCGTTCAAAGATTCGATGATTCACTGAATTCTGCAATTCACATTACTTATCACATTTCGCTGCGTTCTTCATCGATGCGAGAGCCAAGAGATCCGTTGTTGAAAGTTTGTTTGTTATAAATTTAAAC
>mat15_371_1
CTCGCGTGTCCTTGGTCATTTAGAGGAAGTAAAAGTCGTAACAAGGTTTCCGTAGGTGAACCTGCGGAAGGATCATTACCTAGAGTTTGTAGACTTCGGTCTGCTACCTCTTACCCATGTCTTTTGAGTACCTTCGTTTCCTCGGCGGGTCCGCCCGCCGATTGGACAACATTCAAACCCTTTGCAGTTGCAATCAGCGTCTGAAAAAACATAATAGTTACAACTTTCAACAACGGATCTCTTGGTTCTGGCATCGATGAAGAACGCAGCGAAATGCGATAAGTAATGTGAATTGCAGAATTCAGTGAATCATCGAATCTTTGAACGCACATTGCGCCTCTGGTATTCCGGGGGGCATGCCTGTTCGAGCGTCATTATAACCACTCAAGCTCTTGCTTGGTATTGGGGTTCGCGTCTTCGCGGCCTCTAAAATCAGTGGCGGTGCCTGTCG
>mat15_372_1
CTCGCGTGTCTCCTCCGCTTATTGATATGCTTAAGTTCAGCGGGTATCCCTACCTGGTCCGAGGTCAACCTTGTGAAAGATTTAACGGCCGCGGCCGCCCGCACTCCGAAGCGATTAATGAAATCACAACGCTTAGAGACGGACAGCTCAGCCGGAGACTTTGAGGCGCGCGGATTGACCGCGGCGCCCAATACCAAGCCAGGCTTGAGTGGTGAAATGACGCTCGAACAGGCATGCCCTTCGGAATACCAAAGGGCGCAATGTGCGTTCAAAGATTCGATGATTCACTGAATTCTGCAATTCACATTACTTATCGCATTTCGCTGCGTTCTTCATCGATGCCAGAACCAAGAGATCCGTTGTTGAAAGTTTTTGCTTAGTTTACTTAAACTCCGACGCAAAGATGCAGTGTTTGATGG
>mat15_374_1
CTCGCGTGTCTCCTCCGCTTATTGATATGCTTAAGTTCAGCGGGTCTTCCTACCTGATCCGAGGTCAACCTTGGGTAAATAAGGCTTTTTAACGGCCGGAACCCGCAGCACGCCCTGAGCGAGATGTATTACTACGCTCGGAGTGACTAGCGAGCCCGCCACTGGTTTTCAGGGCCTGCGGCAGCCGCAGGTCCCCAACACAAGCCGGGGGCTTGATGGTTGAAATGACGCTCGAACAGGCATGCCCGCCAGAATACTGGCGGGCGCAATGTGCGTTCAAAGATTCGATGATTCACTGAATTCTGCAATTCACATTACTTATCGCATTTCGCTGCGTTCTTCATCGATGCCAGAACCAAGAGATCCGTTGTTGAAAGTTTTGACTTATTAAGTACAAAGACTCAGAGAGGCCATAAAAGTTCAAAGAGTTAGATACCTCGGCGGGCGCCGA
>mat15_375_1
CTCGCGTGTCCTTGGTCATTTAGAGGAAGTAAAAGTCGTAACAAGGTCTCCGTAGGTGAACCTGCGGAGGGATCATTACTGAGCTCGGGCTAACCGCCCGACCTCCCAACCCTTCTGTCGTCTCCGACCGCGTTGCCTCGGGGGTCCCGCCGTCTGGCGGCCCCCGGAGGACCACTTAACTCTGCGTAACCGTCGTCCGAGTCTAAACGAAATTTGAAACACAACTTTCAACAACGGATCTCTTGGCTCTGGCATCGATGAAGAACGCAGCGAAATGCGATAAGTAATGTGAATTGCAGAATTCCGTGAATCATCGAATCTTTGAACGCACATTGCGCCCCCTGGTATTCCGGGGGGCATGCCCGTTCGAGCGTCATTACACCACTCAAGCTATGCTTGGTATTGGGCGTCGTCCTTAGTTGGGCGCGCCTTAAAGACCTCGGCGAGGCCT
>mat15_376_2
CTCGCGTGTCTCCTCCGCTTATTGATATGCTTAAGTTCAGCGGGTAGTCCTGACTGATTTGAGGTCTAAAATTTAAAGTGCTGTAATAGCGCATTAGAAGCACCTCTTACTTTTGAAGAAAACGTCCTTAGCGAAATAATTATTACGCCAAGTCAAACCGTTTATTTCAAATGGGTCGCTCGTGTATTTCAACTGAGCCGGCAATTACGCCGACAACAGTCATAATCCAAGCCCACGCCCATCTCATTACAAAATAGGGGGG
>mat15_378_1
CTCGCGTGTCCTTGGTCATTTAGAGGAAGTAAAAGTCGTAACAAGGTTTCCGTAGGTGAACCTGCGGAAGGATCATTAATGAGTTAGGGTCTCCGGGCCCGAACCTCCAACCCTCTGTCGTTGTACAAAAACCCTTGTTGCTTCGGCGGGACTCGGGGGCAGGCCCTCACGGGCCGCGCCGCCGCGCCGGGTTCTCAGGACCCGGATCGCTCCCGCCGGAGTCAAACCAAACTCTTGTTTTAACAGTATCGTCTGAGTAAATTGATAAATCAATCAAAACTTTCAACAACGGATCTCTTGGTTCTGGCATCGATGAAGAACGCAGCGAAATGCGATAAGTAATGTGAATTGCAGAATTCAGTGAATCATCAAATCTTTGAACGCACATTGCGCCCCTTGGTATTCCGAGGGGCATGCCTGTTCGAGCGTCATTACACCAATCAAGC
>mat15_379_3
CTCGCGTGTCTCCTCCGCTTATTGATATGCTTAAGTTCAGCGGGTATCCCTACCTGATCCGAGGTCAAGAGTTAAAAAAGGCTTATGGACGCAAGTATTATAGGCTAGAATCGCAAAATGTGCTGCGCTTCAATACCAAAACACTGGCTGCCAATTGCTTTAAGGCGAGTCCAAACGCAGAGGAGAGGACGAACACCCAACACCAAGCAAAGCTTGAGGGTACAAATGACGCTCGAACAGGCATGCCCCATGGAATACCAAGGGGCGCAATGTGCGTTCAAAGATTCGATGATTCACTGAATTCTGCAATTCACACTACTTATCGCATTTCGCTGCGTTCTTCATCGATGCCAGAACCAAGAGATCCGTTGTTGAAAGTTGTAAATTATTAAGTTTTTTCAGACGCTGATTGAAAATTAAAAAGGTTATAGTTTGTCCAATCGG
>mat15_380_1
CTCGCGTGTCTCCTCCGCTTATTGATATGCTTAAGTTCAGCGGGTATTCCTACCTGATCCGAGGTCAACCATTGTAAAGATGGGGGTTCACCGGCCGGAGCGCGCCCTGGACCGCGAACGAGGGTAGAATCTACTACGTTCGGTACCAGGCCACGCCCGCCGCTGTCTTTAGGGGGCTGCGGTGCGCAGGCCCCCAACACCAAGCCGCGGGGGCTTGAGGGTTGAAATGACGCTCGAACAGGCATGCCCGCCAGGATACTGGCGGGCGCAATGTGCGTTCAAAGATTCGATGATTCACTGAATTCTGCAATTCGCATTACTTATCGCATTTCGCTGCGTTCTTCATCGATGCCAGAACCAAGAGATCCGTTGTTGAAAGTTTGTAATTATTAAAGTTTTTCAGACGCTGAATTAAAAATTAAAAGGTTATAG
>mat15_381_2
CTCGCGTGTCCTTGGTCATTTAGAGGAAGTAAAAGTCATAACAAGGTATCTGTAGGTGAACCTGCAGATGGATCATTAGTGAATAACACGGGCGTCCCACTCTGTGGGCCCCAACCCCTTCACCATATCCACACACCTGTGCACCGCTAGTGACGGCCGATACGCAAGTATCTTGTCGCTGCTAGCAACCCTCTACACATACACACAAAGTATATGAATGTCACTGTACCTACGCAAGTAGAAACAAAATACAACTTTTGACAACGGATCTCTTGGTTCTCCCATCGATGAAGAACGCAGCGAAATGCGATAAGTAATGTGAATTGCAGAATTCAGTGAATCATCGAATCTTTGAACGCACCTTGCGCTCCTTGGTATTCCGAGGAGCATGCCTTGTTTGAGTGTCATGAATTCTCAACCCTCCATGTCTTTA
>mat15_382_2
CTCGCGTGTCTCCTCCGCTTATTGATATGCTTAAGTTCAGCGGGTATCCCTACCTGATCCGAGGTCAACCTAGAAAATTTAAAGGTTTAACGGCAATGAGATCCGACCAAGCTTATAAGACGTTCGATTTAACTCTACTACGCCCGAAGTTGGTTGAACCCCGCCGAGGTCTTCGAGGAAGGCCCGCCTTTCGACGGACCGTTCCCAATACCAAGCGATGCTTGAGTGGTGTAATGACGCTCGAACAGGCATGCCCCC
>mat15_384_1
CTCGCGTGTCTCCTCCGCTTATTGATATGCTTAAGTTCAGCGGGTATCCCTACCCGATCCGAGGTCAACCTGTGATTGAGGTTTAACGGCGCGTCCGGTCGTCCTCGCCAGCGAATTGATGAAACCACAACGCTGAGATTCAAGCCGTCCAGCCGATCACTTCGAGGCGCGGCAGACTGCCGTCGCCCAATACCAAGCCAGGCTTGAGGGGTGTAATGACGCTCGAACGGGCATGCCCTTCGGAATGCCAAAGGGCGCAATGTGCGTTCAAAGATTCGAGGATTTACTGAATTCTGCAATTCACATTACTTATCGCATTTCGCTGCGTTCTTCATCGATGCCAGAACCAAGAGATCCGTTGTTGAAAGTTTTGATTGATTGTTTTCAATACTCCGACGCAAAGACGCAGTGTGTTGGGTTGGACCTCTGGGGGACTCCCGGACGTGACGTC
>mat15_385_1
CTCGCGTGTCCTTGGTCATTTAGAGGAAGTAAAAGTCGTAACAAGGTTTCCGTAGGTGAACCTGCGGAAGGATCATTAACCCTTCAAAACAGGGTGCGTCGCGGCCCCCGAGGTGCGGAAACAAGCCTCGAGCGGTTTGGGGTCCTCCCCTTCACGCGCGCACGACTGCCATCCTTACTTTACGAGCACCTTCTGTTCTCCCTCGGCGGGGCAACCTGCCGTTGGAACCGAATAAACTCTTTTTGCATCTAGCATTACCTGTTCCGAAACAAACAATCGTTACAACTTTCAACAATGGATCTCTTGGCTCTGGCATCGATGAAGAACGCAGCGAAATGCGATAAGTAATGTGAATTGCAGAATTCAGTGAATCATCGAATCTTTGAACGCACATTGCGCCCCGTGGTATTCCGCGGGGCATGCCTGTTCGAGCGTCATTTCAACCCATCAA
>mat15_394_1
CTCGCGTGTCTCCTCCGCTTATTGATATGCTTAAGTTCAGCGGGTATCCCTACCTGATCCGAGGTCAACCTTTGAGTAATGGTTTAACGGCCAGACGCCCCCCGATCTCGCAAGCGGATAGTTTTAACCACAACGCTTAGAGACAGAGAGCTCGGCCGGAAACATTGAGGCGCGCGGCGGACCGCGGCGCCCAATACCAAGCGAGGCTTGAGTGGTGTAATGACGCTCGAACAGGCATGCCCCTCGGAATACCAAGGGGCGCAATGTGCGTTCAAAGATTCGATGATTCACTGAATTCTGCAATTCACATTACTTATCGCATTTCGCTGCGTTCTTCATCGATGCCAGAACCAAGAGATCCGTTGTTGAAAGTTTTGATTGATTCAATCATTTACTCAGACGCAAAGATGCAGAGTTGAATGGTCCACCCGGGG
>mat15_397_3
CTCGCGTGTCCTTGGTCATTTAGAGGAAGTAAAAGTCGTAACAAGGTTTCCGTAGGTGAACCTGCGGAAGGATCATTAGTGAATTGAGCTGGCTTCGGCCGCTCTGATCTATACACACCTGTGAACTGTTGGCCTTCGGGTCTTTAAATACAACTGTGACGAACGTAAATTATTATAACAAATAAAACTTTTAACAACGGATCTCTTGGCTCTCGCATCGATGAAGAACGCAGCGAAATGCGAATAAGTAATGTGAATTGCAGAATTCAGTGAATCATCGAATCTTTGAACGCACCTTGCGCCCGTTGGTATTCCGACGGGCATGCCTGTTTGAGTGTCGTGAACAACCTCAACCTTGATTGGTTTACCATCAAGGCTTGGACTTGGGTGTTGCTGCTGCAAAGTGGCTCGACC
>mat15_398_1
CTCGCGTGTCTCCTCCGCTTATTGATATGCTTAAGTTCAGCGGGTATCCCTACCTGATTCGAGGTCAAACTAGATGGTATCTTGATGGACGCGAGCCCGTTGGGAGCCTTCTAGAGCGCAATGTGCTGCGCAAGAAGCCAACGATGCCGCTGCCAATGAATTTGAGGCGAGTCCCCGCGTAAAGCGGGGACAGACGCCCAACACCAAGCAGAGCTTGAGGGTGTAAATGACGCTCGAACAGGCATGCCCAATGGAATACCAAGGGGCGCAATGTGCGTTCAAAGATTCGATGATTCACTAAAATCTGCAATTCACACTACTTATCGCATTTCGCTGCGTTCTTCATCGATGCCAGAACCAAGAGATCCGTTAGTTAAAAGTTGTAAATTATTATTGTTTTTCAGACCTGACTGCAACTG
>mat15_400_2
CTCGCGTGTCCTTGGTCATTTAGAGGAAGTAAAAGTCGTAACAAGGTCTCCGTAGGTGAACCTGCGGAGGGATCATTACTGAGTTTTTAACTCTCCAAACCATGTGAACTTACCACTGTTGCCTCGGTGGATGGTGCTGTCTCTCGGGACGGTGCCACCGCCGGTGGACTACCTAAACTCTGTTAATTTTTGTCAATCTGAATCAAACTAAGAAATAAGTTAAGACTTTCAACAACGGATCTCTTGGTTCTGGCATCGATGAAGAACGCAGCGAAATGCGATAAGTAATGTGAATTGCAGAATTCAGTGAATCATCGAATCTTTGAACGCACATTGCGCCCATTAGTATTCTAGTGGGCATGCCTGTTCGAGCGTCATTTCAACCCTTAAGCCTAGCTTAGTGTTGGGAGACTGCCTAATACGCAGC
>mat15_401_1
CTCGCGTGTCTCCTCCGCTTATTGATATGCTTAAGTTCAGCGGGTATCCCTACCTGATCCGAGGTCAACCTTTAGATATGGGGGGTTGACGGCGTGGCCCGTCCGGCCTCCAGAAGCGAACAATGAAGTCACGACGCTCGGAGACGGACGCACCAGCCGGCGACATTGAGGCACGCGGCGGACCGCGACGCCCAAGACCAAGCCGGGGCTTGATTGGTGTAATGACGCTCGAACAGGCATGCCCCCCGGAATACCGAGGGGCGCAATGTGCGTTCAAAGATTCGATGATTCACGGAATTCTGCAATTCACATTACTTATCGCATTTCGCTGCGTTCTTCATCGATGCCAGAGCCAAG
>mat15_402_1
CTCGCGTGTCCTTGGTCATTTAGAGGAAGTAAAAGTCGTAACAAGGTTTCCGTAGGTGAACCTGCGGAAGGATCATTAGTGAATATTAGCGCATCTCTACTCGAGAGCGTGACCTCCACTTTCTAACTCTGTGCATTTATTGGCGGACCCGGGTGTTGCTGGAAACAGTGACTAACAGGTCTGCGGCTCATTTTATAACACTAGTTAAAGTATGTAACGAAATATCGAAAACAAAAAAAAACTTTCAACAACGGATCTCTTGGCTTGCTCATCGATGAAGAACGCAGCGAAATGTGATAAGTAATGTGAATTGCAGAATTCAGTGAATCATCGAATCTTTGAACGCACATTGCGCCCCTTGGTATTCCATGGGGCATGCCTGTTCGAGCGTCATTTGTACCTTCAAGCTCTGCTTGGTGTTGGGTGTTTGTCTCGCCTCTGCGTGTAGACT
>mat15_403_1
CTCGCGTGTCCTTGGTCATTTAGAGGAAGTAAAAGTCGTAACAAGGTTTCCGTAGGTGAACCTGCGGAAGGATCATTACAATTCAGTAGCTTGCTACTGGTCGGGAGGTGCTGTAAGTCCGCATAGTTTAATTACTGATGAGCGGCGAGCCCTCTGTCTGTACCCTTGTCTTTTGCGCACTCATGTTTCCTCGGCGGGCTTGCCCGCCGACTGGACAAACTTATAACCTTTTTAATTTCAATCAGCGACTGAAAAAAACTTAATAATTACAAC
>mat15_404_2
CTCGCGTGTCTCCTCCGCTTATTGATATGCTTAAGTTCAGCGGGTATTCCTACCTGATCCGAGGTCAACATTTCAGAAGTTGGGTGTTTTACGGACGTGGACGCGCCGCGCTCCCGGTGCGAGTTGTGCAAACTACTGCGCATGAGAGGCTGCGGCGAGACCGCCACTGTATTTCGGGGCCGGGATCCCGTCTTAGGGGTTCCCGATCCCCAACGCCGGACCCCCGGAGGGGTTCGAGGGTTGAAATGACGCTCGGACAGGCATGCCCGCCAGAATACTGGCGGGCGCAATGTGCGTTCAAAGATTCGATGATTCACTGAATTCTGCAATTCACATTACTTATCGCATTTCGCTGCGTTCTTCATCGATGCCAGAACCAAGAGATCCGTTG
>mat15_405_1
CTCGCGTGTCCTTGGTCATTTAGAGGAAGTAAAAGTCGTAACAAGGTCTCCGTTGGTGAACCAGCGGAGGGATCATTACCGAGTTTACAACTCCCAAACCCCTGTGAACATACCTATACGTTGCCTCGGCGGATCAGCCCGCGCCCCGTAAAACGGGACGGCCCGCCCGAGGACCCTAAACTCTGTTTTTAGTGGAACTTCTGAGTAAAACAAACAAATAAATCAAAACTTTCAACAACGGATCTCTTGGTTCTGGCATCGATGAAGAACGCAGCAAAATGCGATAAATAATGTGAATTGCAGAATTCAGTGAATCATCGAATCTTTGAACGCACATTGCGCCCGCCAGTATTCTGGCGGGCATGCCTGTTCGAGCGTCATTTCAACCCTCAAGCTCAGCTTGGTGTTGGG
>mat15_406_1
CTCGCGTGTCCTTGGTCATTTAGAGGAAGTAAAAGTCGTAACAAGGTTTCCGTAGGTGAACCTGCGGAAGGATCATTACTTTCAGTACTTGGGGGTTGTAAGCCTATATCACTATAGCTTGCCCCTACCTGAACCCTTGTCTTTTGCGTACCTATGTTTCCTCGGTGGGCTTGCCCGCCGGCTGGACAAACTTATAACCATTTTAATTTTCAATCAGCGTCTGAATAAACATAATAATTACAACTTTCAACAACGGATCTCTTGGTTCTGGCATCGATGAAGAACGCAGCGAAATGCGATAAGTAGTGTGAATTGCAGAATTCAGTGAACCATCGAATCTTTGAACGCACATTGCGCCCCTTGGTATTCCATGGGGCATGCCTGTTCGAGCGTCATTTGTACCCTCAAGCTATGCTTGGTGTTGGGTGTTTGTCCTCTCCTCTGCGATTGG
>mat15_407_1
CTCGCGTGTCTCCTCCGCTTATTGATATGCTTAAGTTCAGCGGGTATCCCTACCTGATCCGAGGTCAAAAATAGAAAATAGCTTCTGGGAGCTGATCCAAAGTCTCCGAGTTCGCGTTTCTGCTGCGCTCGAAGCCAATGTACCGGCCGCCAATGAATTTAAGGCGAGTCCGCGCCGAGGCGGGACAGACACCCAACACCAAGCAGAGCTTGAAGGTTTAAATGACGCTCGAACAGGCATGCCCTAAGGAATACCAAAGGGCGCAATGTGCGTTCAAAGATTCGATGATTCACTGAATTCTGCAATTCACACTACTTATCGCATTTCGCTGCGTTCTTCATCGATGCCAGAACCAAG
>mat15_408_2
CTCGCGTGTCCTTGGTCATTTAGAGGAAGTAAAAGTCGTAACAAGGTTTCCGTAGGTGAACCTGCGGAAGGATCATTAGTGAATATTAGCGCATCTCTACTCGAGAGCGTGACCTCCACTTTCTAACTCTGTGCATTTATTGGCGGACCCGGGTGTTGCTGGAAACAGTGACTAACAGGTCTGCGGCTCATTTTATAACACTAGTTAAAGTATGTAACGAAATATACGAAAACAAAAAAAAACTTTCAACAACGGATCTCTTGGCTTGCTCATCGATGAAGAACGCAGCGAAATGTGATAAGTAATGTGAATTGCAGAATTCAGTGAATCATCGAATCTTTGAACGCACCTTGCGCTCCCTGGTATTCCGGGGACATGTCTGTTTGAGTGTCATGAACTCTTACAACCCACC
>mat15_411_1
CTCGCGTGTCCTTGGTCATTTAGAGGAAGTAAAAGTCGTAACAAGGTCTCCGTAGGTGAACCTGCGGAGGGATCATTACAAGAACGCCCGGGCTTCGGCCTGGTTATTCATAACCCTTTGTTGTTCGACTCTGTTGCCTCCGGGGCGACCCTGCCTTCGGGCGGGGGCTCCGGGTGGACACTTCAAACTCTTGCGTAACTTTGCAGTCTGAGTAAACTTAATTAATAAATTAAAACTTTTAACAACGGATCTCTTGGTTCTGGCATCGATGAAGAACGCAGCGAAATGCGATAAGTAGTGTGAATTGCAGACTTTAGTGAATCATCGAATCTTTGAACGCACATTGCGCCCCTTGGTATTCCATTGGGCATGCCTGTTCGAGCGTCATTTACACCCTCAAGCTCTGCTTGGTGTTGGGCGTCTGTCCCCGCTTTACGCGGGACTCGCCTCA
>mat15_412_2
CTCGCGTGTCCTTGGTCATTTAGAGGAAGTAAAAGTCGTAACAAGGTTTCCGTAGGTGAACCTGCGGAAGGATCATTACAACTCAGTAGCTTGCTACTGTCGGGAGGCGCTGTAAGTCCGTATAGTTTTATTACTGATGAGCGGCAGGCCCTCTGTCTGTGCCCTTGTCTTTTGCGCACTCATGTTTCCTCGGCGGGCTTGCCCGCCGATTGGACAAAACTATAACCTATTTAATTTTCAATCAGCGTCTGAATAAATATAATAATTACAACTTTCAACAACGGATCTCTTGGTTCTGGCATCGATGAAGAACGCAGCGAAATGCGATAAGTAGTGTGAATTGCAGAATTCAGTGAATCATCGAATCTTTGAACGCACATTGCGCCCCTTGGTATTCCATGGGGCATGCCTGCTCGAGCGTCATTTG
