# Supplementary material for: Host Genotype Shapes the Foliar Fungal Microbiome of Balsam Poplar (Populus balsamifera)
Source: PLoS One. 2013 Jan 11;8(1):e53987. doi: 10.1371/journal.pone.0053987 (PMC3543377; doi:10.1371/journal.pone.0053987)
Supplement: Material S2 — The number of pruned 454 reads assignable by MEGAN to low-level taxa (125), on the basis of BLAST hits against annotated fungal sequences present in GenBank. (ZIP) [file pone.0053987.s004.zip › Supplementary_Material_2/Supplementary_material_2.xls]

## Sheet: Sheet1
Host genotype shapes the foliar fungal microbiome of balsam poplar
Miklós Bálint, Peter Tiffin, Björn Hallström, Robert O'Hara, Matthew S. Olson, Johnathon D. Fankhauser, Meike Piepenbring, Imke Schmitt
Supporting Material S2: The number of pruned 454 reads assignable by MEGAN to low-level taxa (125), on the basis of BLAST hits against annotated fungal sequences present in GenBank.
Taxon	GenBank ID	car01	car03	car05	car10	den05	den08	den09	den11	lab04	lab06	lab08	lov03	lov11	lov12	lov15	mat01	mat09	mat13	mat15	nwl08	nwl09	nwl10	nwl11
Alternaria	5598	0	0	0	0	0	0	0	0	0	0	0	0	0	0	0	0	0	0	0	1	0	0	0
Ampelomyces	50729	0	2	10	0	10	0	0	0	0	0	0	0	0	0	0	0	0	0	0	3	0	0	2
Ampelomyces quisqualis	50730	255	24	26	10	26	10	0	9	37	2	96	97	0	202	23	0	9	37	2	50	2	258	24
Articulospora proliferata	556895	0	6	20	0	20	0	0	3	26	11	4	4	0	0	3	0	3	26	11	2	0	0	6
Ascochyta hordei var. hordei	565415	0	0	0	0	0	0	0	4	33	48	1	5	3	3	115	0	4	33	47	0	0	0	0
Ascomycota sp. agrAR058	668223	0	0	0	0	0	0	0	0	2	0	2	2	0	0	0	0	0	2	0	1	0	0	0
Aureobasidium pullulans	5580	0	0	0	0	0	0	0	0	0	0	0	0	0	0	0	0	0	0	0	1	0	0	0
Blumeria graminis	34373	31	24	3	26	3	26	9	18	8	2	16	6	18	53	0	9	17	7	2	0	2	31	24
Bryoria sp. Wang 04-23187	326006	0	0	0	0	0	0	6	0	0	0	0	0	0	0	0	6	0	0	0	0	0	0	0
Bullera globispora	4976	0	18	22	0	22	0	0	1	0	0	10	10	0	0	2	0	1	0	0	0	0	0	18
Capnobotryella	62131	0	0	0	0	0	0	5	0	0	0	3	3	0	0	0	5	0	0	0	7	0	0	0
Ceratobasidium sp. AG-C	305857	3	0	0	0	0	0	0	0	0	0	0	0	0	0	0	0	0	0	0	0	0	3	0
Chalara sp. LL-16.3	220407	0	0	17	0	17	0	0	0	0	0	4	4	0	0	0	0	0	0	0	0	1	0	0
Cladophialophora	82105	0	0	0	0	0	0	0	1	0	0	0	0	0	0	0	0	1	0	0	0	0	0	0
Cladosporium	5498	0	0	0	1	0	1	0	0	0	0	0	0	0	0	0	0	0	0	0	0	0	1	0
Colletotrichum	5455	0	0	5	0	5	0	0	0	0	0	0	0	0	0	0	0	0	0	0	0	0	0	0
Cosmospora	115234	0	0	0	0	0	0	0	0	0	0	0	0	1	0	0	0	0	0	0	0	0	0	0
Crocicreas culmicola	574167	0	0	0	0	0	1	0	0	0	0	3	4	0	0	0	0	0	0	0	5	0	0	0
Cryptococcus	5415	0	3	4	0	6	2	0	0	0	0	1	1	0	0	0	0	0	0	0	0	0	0	3
Cryptococcus <Filobasidiales>	107441	25	27	26	15	26	19	4	56	123	8	50	50	2	4	11	0	56	126	3	34	23	28	30
Cystofilobasidium macerans	89926	2	1	1	0	2	0	7	5	30	1	7	9	0	0	2	7	5	31	1	5	0	2	1
Cryptococcus oeirensis	104410	0	1	0	0	0	0	0	8	12	0	3	3	0	0	2	0	8	12	0	3	4	0	1
Cryptococcus paraflavus	257870	0	0	5	5	5	5	0	2	4	6	0	0	0	0	9	0	2	4	6	0	0	0	0
Cryptococcus saitoi	104412	0	0	2	0	2	0	0	0	0	0	0	0	0	0	0	0	0	0	0	0	0	0	0
Cryptococcus tephrensis	151289	0	0	0	0	0	0	0	0	0	0	1	1	0	0	0	0	0	0	0	0	0	0	0
Cryptococcus <Tremellales>	106841	11	15	19	4	21	6	4	30	36	32	11	11	0	7	39	0	30	36	32	38	99	20	19
Cystofilobasidium	5410	0	0	3	0	3	0	0	2	10	0	0	0	0	0	0	0	2	10	0	0	0	0	0
Cystofilobasidium infirmominiatum	89913	0	0	0	0	0	0	0	0	3	0	0	0	0	0	0	0	0	3	0	0	0	0	0
Darkera parca	66496	0	0	0	0	0	0	0	0	0	0	0	0	0	0	3	0	0	0	0	0	0	0	0
Devriesia pseudoamericana	766043	0	0	0	0	0	0	0	1	2	6	0	0	0	0	0	0	1	2	6	0	0	1	0
Didymella phleina	936063	0	0	0	0	0	0	0	5	2	9	0	0	0	0	2	0	1	3	5	0	0	0	0
Dioszegia	165440	0	0	8	0	8	0	0	2	2	0	0	0	0	0	0	0	2	2	0	0	0	0	0
Dioszegia crocea	4974	0	0	1	0	1	0	0	0	0	0	0	0	0	0	0	0	0	0	0	0	0	0	0
Dioszegia fristingensis	267219	0	0	8	0	8	0	0	0	0	0	0	0	0	0	0	0	0	0	0	1	0	0	0
Dioszegia hungarica	4972	0	0	0	0	0	0	0	0	3	0	1	1	0	0	0	0	0	3	0	0	0	0	0
Diplomitoporus crustulinus	103861	0	2	0	0	0	0	0	0	0	0	0	0	0	0	0	0	0	0	0	0	0	0	2
Dothistroma rhabdoclinis	317916	0	0	1	0	1	0	0	4	0	0	0	0	0	0	0	0	4	0	0	0	0	0	0
Endosporium populi-tremuloidis	502745	0	0	0	0	0	0	0	0	1	0	1	1	5	0	2	0	0	1	0	0	0	0	0
Entoleuca mammata	97380	0	2	0	0	0	0	0	0	0	0	0	0	0	0	0	0	0	0	0	0	0	0	2
Entylomataceae	62635	0	0	0	0	0	0	0	0	0	2	0	0	0	0	0	0	0	0	2	0	0	0	0
Epicoccum sp. JJP-2009a	634227	0	0	0	1	1	1	0	0	0	0	0	0	0	0	0	0	0	0	0	0	0	0	0
Eudarluca caricis	278952	0	0	0	6	0	6	0	0	0	0	0	0	0	0	0	0	0	0	0	0	5	0	0
Exophiala	5583	0	0	0	0	2	0	0	4	3	3	0	0	0	0	1	0	4	3	3	0	0	0	0
Exophiala sp. CPC 12173	470462	0	1	0	0	0	0	0	2	0	0	17	17	0	0	0	0	2	0	0	2	2	0	1
Exophiala sp. Ppf18	703958	0	0	0	0	0	0	0	3	0	0	0	0	0	0	2	0	3	0	0	0	0	0	0
Fusicladium	50375	6	0	0	0	0	0	0	1	14	0	2	0	0	0	0	0	0	14	0	1	0	6	0
Fusicladium sp. R8	304197	0	0	0	0	0	2	0	2	7	2	3	3	0	0	0	0	2	7	2	2	2	0	1
Gnomonia	148328	0	0	0	0	0	0	0	0	0	0	1	1	0	0	0	0	0	0	0	0	0	0	0
Guehomyces pullulans	82525	2	0	0	0	0	0	0	0	0	0	0	0	0	0	0	0	0	0	0	0	0	2	0
Helgardia anguioides	228667	0	0	0	0	0	0	0	0	0	0	1	1	0	0	0	0	0	0	0	0	0	0	0
Hispidoconidioma alpina	703553	0	0	0	0	0	0	0	0	0	0	0	0	0	0	0	0	0	0	0	0	0	0	1
Hypogymnia	87258	0	0	0	4	0	4	0	0	0	0	0	0	0	0	0	0	0	0	0	0	0	0	0
Hypoxylon fuscum	109372	1	0	0	0	0	0	0	0	0	0	0	0	0	0	0	0	0	0	0	0	0	1	0
Lachnum virgineum	47828	0	0	0	0	0	0	0	0	0	0	0	0	5	0	0	0	0	0	0	0	0	0	0
Lasiosphaeriaceae	42302	0	0	0	0	0	0	0	11	0	0	0	0	0	0	0	0	11	0	0	0	0	0	0
Leptosphaerulina	55172	141	444	170	298	170	302	292	76	100	120	219	210	839	310	17	290	77	100	120	30	4	140	444
Leucosporidium golubevii	231204	2	1	7	0	7	0	0	6	3	5	0	0	0	0	0	0	6	3	5	0	0	2	1
Lewia infectoria	45303	4	0	1	5	1	5	6	0	4	1	0	0	0	0	0	5	0	4	1	0	0	4	0
Lophodermium pini-excelsae	509228	0	0	0	0	0	0	0	0	0	0	2	2	0	0	0	0	0	0	0	0	0	0	0
Microdochium	67608	0	9	0	0	0	0	0	7	0	0	0	0	0	0	0	0	7	0	0	0	0	0	9
Microdochium bolleyi	196109	0	0	0	0	0	0	0	1	0	0	0	0	0	0	0	0	1	0	0	0	0	0	0
Minimidochium sp. 3871	648993	0	0	7	0	7	0	0	6	43	43	8	8	0	0	0	0	6	44	44	0	0	0	0
Mundkurella kalopanacis	63329	0	0	0	0	0	0	0	0	1	0	0	0	0	0	0	0	0	1	0	0	0	0	0
Mycosphaerella	41254	0	0	1	1	1	1	0	2	0	0	0	0	0	0	2	0	2	0	0	7	0	0	0
Mycosphaerella harthensis	215463	0	0	0	0	0	0	0	0	0	0	0	0	0	0	0	0	0	0	0	2	0	0	0
Mycosphaerella sp. AM-2006c	394080	0	0	0	1	0	1	0	0	0	0	0	0	0	0	0	0	0	0	0	0	0	0	0
Myrmecridium	470089	0	0	0	0	0	0	0	0	0	3	0	0	0	0	0	0	0	0	3	0	0	0	0
Oculimacula yallundae	86028	0	1	11	0	11	0	0	2	1	28	0	0	0	0	0	0	2	1	28	0	0	0	1
Paraphaeosphaeria	125369	0	0	0	3	0	3	0	0	0	0	0	0	0	0	0	0	0	0	0	0	1	0	0
Paraphaeosphaeria michotii	125373	0	0	3	0	3	0	0	0	0	0	2	2	0	0	0	0	0	0	0	2	0	0	1
Perenniporia subacida	81050	0	0	0	0	0	0	0	0	0	0	0	0	0	0	1	0	0	0	0	0	0	0	0
Periconiella sp. IZ-1379	487386	0	0	0	0	0	0	0	0	20	87	3	3	3	0	74	0	0	20	87	17	2	3	0
Phaeococcomyces nigricans	86053	0	0	0	0	1	0	0	0	0	0	0	0	0	0	2	0	0	0	0	0	0	0	0
Phaeosphaeria	55067	0	8	8	6	8	6	1	0	10	3	5	5	0	0	4	1	0	10	3	17	0	0	8
Phaeosphaeria caricicola	178148	0	0	0	0	0	0	0	0	0	0	0	0	0	0	0	0	0	0	0	4	0	0	0
Phaeosphaeria juncophila	178158	0	3	1	1	1	1	0	3	0	1	0	0	0	0	0	0	3	0	1	7	0	0	3
Phaeosphaeria pontiformis	178167	0	0	0	0	0	0	2	10	5	2	0	0	0	0	0	2	10	5	2	0	0	0	0
Phaeosphaeria sp. MPSC 15	178118	0	0	0	0	0	0	0	0	0	9	0	0	0	0	0	0	0	0	9	10	0	0	0
Phaeosphaeria sp. TMS-2011	942813	0	0	0	0	0	0	0	1	8	5	0	0	0	0	0	0	1	8	5	0	0	0	0
Phialophora	5600	0	0	0	0	0	0	0	0	0	0	1	1	0	0	0	0	0	0	0	0	0	0	0
Phoma	37463	0	0	1	0	1	0	0	0	0	0	0	0	0	0	0	0	0	0	0	0	0	0	0
Phoma herbarum	73001	0	0	0	0	0	0	0	0	0	0	0	0	0	0	3	0	0	0	0	0	0	0	0
Phoma macrostoma	73002	0	0	0	0	0	0	0	1	0	0	0	0	0	0	0	0	1	0	0	0	0	0	0
Phoma nebulosa	73004	0	0	3	0	3	0	0	0	0	0	0	0	0	0	0	0	0	0	0	0	0	0	0
Pleurotus ostreatus	5322	0	0	0	0	0	0	0	1	0	0	1	1	0	0	0	0	1	0	0	0	0	0	0
Podosphaera	62701	39	77	0	10	0	10	30	11	5	6	1	0	91	96	0	31	12	4	5	3	0	39	77
Pringsheimia smilacis	93494	0	1	0	1	0	1	0	0	0	0	2	0	0	0	0	0	0	0	0	0	0	0	1
Pseudocercospora	131324	0	0	0	0	0	0	0	0	0	0	0	0	0	0	0	0	0	0	0	3	0	0	0
Pyrenophora	5027	0	0	0	0	0	0	0	2	4	0	0	0	0	2	0	0	2	4	0	0	0	0	0
Pyrenophora tritici-repentis	45151	6	0	0	0	0	0	8	0	0	0	2	2	0	0	0	8	0	0	0	12	0	6	0
Pyronema sp. BLE17	767012	0	0	0	0	0	0	3	0	0	0	0	0	0	0	0	3	0	0	0	0	0	0	0
Radulidium subulatum	470100	0	0	0	0	0	0	0	0	0	2	0	0	0	0	0	0	0	0	2	0	0	0	0
Ramularia	112497	0	0	1	0	1	0	0	0	0	0	0	0	0	0	0	0	0	0	0	0	0	0	0
Ramularia collo-cygni	112498	0	0	0	0	0	0	0	0	0	1	0	0	0	0	0	0	0	0	1	0	0	0	0
Rhexocercosporidium	204754	0	0	0	0	0	1	0	0	0	0	0	0	0	0	0	0	0	0	0	1	0	0	0
Rhizosphaera	57484	0	0	0	0	0	0	0	0	0	0	0	0	0	0	0	0	0	0	0	0	2	0	0
Rhodosporidium lusitaniae	33191	0	0	0	0	0	0	0	13	9	0	6	6	0	0	0	0	13	9	0	0	1	0	0
Rhodotorula graminis	29898	0	0	0	0	0	0	0	0	3	0	0	0	0	0	0	0	0	3	0	0	0	0	0
Rhodotorula <Microbotryomycetidae>	231509	0	0	2	0	2	0	0	0	0	0	0	0	0	0	5	0	0	0	0	0	0	0	0
Sclerostagonospora sp. 87 YS-2010	759790	0	17	11	0	12	1	2	58	145	99	28	28	0	0	20	0	58	144	97	6	4	6	17
Sclerotiniaceae	28983	14	5	0	47	0	47	0	6	0	0	0	0	4	0	0	0	6	0	0	8	0	14	5
Sebacinaceae	160909	0	0	0	0	0	0	0	1	0	0	0	0	0	0	0	0	1	0	0	0	0	0	0
Septoria glycines	215477	0	0	0	0	0	0	0	0	0	5	0	0	0	0	0	0	0	0	5	0	0	0	0
Setomelanomma holmii	210430	0	0	0	0	0	0	0	0	0	0	7	7	0	0	0	0	0	0	0	0	0	0	0
Sordariaceae	5148	0	0	0	0	0	0	0	0	0	0	0	0	0	9	0	0	0	0	0	0	0	0	0
Sporobolomyces	5429	5	0	16	7	19	7	2	14	6	10	12	12	3	9	10	1	14	6	8	5	81	6	6
Sporobolomyces coprosmae	69976	0	3	0	0	0	0	0	0	0	0	0	0	0	0	0	0	0	0	0	0	0	0	3
Sporobolomyces <Erythrobasidium clade>	165792	0	0	6	0	6	0	0	0	0	0	0	0	0	0	0	0	0	0	0	0	0	0	0
Sporobolomyces jilinensis	243824	0	0	0	0	0	0	0	4	0	0	2	2	0	3	0	0	4	0	0	0	2	0	0
Sporormiella leporina	718239	0	0	0	0	0	0	0	0	0	0	1	1	0	0	0	0	0	0	0	0	0	0	0
Stictidaceae	56757	0	0	0	2	0	2	0	0	0	0	0	0	0	0	0	0	0	0	0	0	0	0	1
Taphrina americana	203078	2	0	0	0	0	0	0	0	2	0	2	2	0	0	0	0	0	2	0	0	5	2	0
Taphrina carpini	203081	0	0	0	0	0	1	0	0	0	0	0	0	0	0	0	0	0	0	0	2	0	0	0
Taphrina epiphylla	191415	0	0	0	0	0	0	0	0	0	2	0	0	0	0	0	0	0	0	2	0	0	0	0
Taphrina nana	71565	0	0	0	0	0	0	0	0	0	1	0	0	0	0	0	0	0	0	1	0	0	0	0
Tetracladium	164535	0	0	4	0	4	0	0	0	0	0	0	0	3	0	0	0	0	0	0	0	0	0	0
Thelebolus stercoreus	46453	0	0	6	0	6	0	0	0	2	0	0	0	0	0	0	0	0	2	0	0	0	0	0
Udeniomyces pannonicus	184025	0	0	2	4	2	4	0	2	0	0	0	0	0	0	0	0	2	0	0	0	0	0	0
Udeniomyces puniceus	42660	0	0	0	0	0	0	0	0	0	0	0	0	0	0	0	0	0	0	0	0	1	0	0
unclassified Arthopyreniaceae	395866	0	7	0	0	0	0	0	0	0	0	0	0	0	0	0	0	0	0	0	0	0	0	7
Usnea	86620	4	0	0	0	0	0	0	0	0	0	0	0	0	0	0	0	0	0	0	4	0	4	0
Venturia	5024	0	0	0	1	0	1	1	0	0	1	0	0	0	0	0	0	0	0	0	1	0	0	0
Venturia atriseda	470484	0	0	0	0	0	0	0	0	0	0	0	0	0	0	0	0	0	0	0	1	0	0	0
Venturia viennotii	470506	1	0	0	0	0	0	0	0	0	0	0	0	0	0	0	0	0	0	0	2	0	1	0
Xenomeris raetica	415594	0	0	0	0	0	0	0	3	0	0	1	0	0	0	4	0	3	0	0	0	0	0	0
