# Supplementary material for: Host Genotype Shapes the Foliar Fungal Microbiome of Balsam Poplar (Populus balsamifera)
Source: PLoS One. 2013 Jan 11;8(1):e53987. doi: 10.1371/journal.pone.0053987 (PMC3543377; doi:10.1371/journal.pone.0053987)
Supplement: Material S3 — Clusters delimited at sequence-divergence based equivalents of 6 grammar thresholds with GramCluster. (ZIP) [file pone.0053987.s005.zip]

Archive with 26 entries (19 files):
- Supplementary_Material_3/
- Supplementary_Material_3/80/
- Supplementary_Material_3/80/80.list
- Supplementary_Material_3/80/80.outfile
- Supplementary_Material_3/80/80.repfile
- Supplementary_Material_3/85/
- Supplementary_Material_3/85/85.list
- Supplementary_Material_3/85/85.outfile
- Supplementary_Material_3/85/85.repfile
- Supplementary_Material_3/90/
- Supplementary_Material_3/90/90.list
- Supplementary_Material_3/90/90.outfile
- Supplementary_Material_3/90/90.repfile
- Supplementary_Material_3/95/
- Supplementary_Material_3/95/95.list
- Supplementary_Material_3/95/95.outfile
- Supplementary_Material_3/95/95.repfile
- Supplementary_Material_3/97/
- Supplementary_Material_3/97/97.list
- Supplementary_Material_3/97/97.outfile
- Supplementary_Material_3/97/97.repfile
- Supplementary_Material_3/99/
- Supplementary_Material_3/99/99.list
- Supplementary_Material_3/99/99.outfile
- Supplementary_Material_3/99/99.repfile
- Supplementary_Material_3/Readme.txt
