# Supplementary material for: Host Genotype Shapes the Foliar Fungal Microbiome of Balsam Poplar (Populus balsamifera)
Source: PLoS One. 2013 Jan 11;8(1):e53987. doi: 10.1371/journal.pone.0053987 (PMC3543377; doi:10.1371/journal.pone.0053987)
Supplement: Material S3 — Clusters delimited at sequence-divergence based equivalents of 6 grammar thresholds with GramCluster. (ZIP) [file pone.0053987.s005.zip › Supplementary_Material_3/80/80.outfile]

>Cluster 0
0	>car10_41_506
1	>den09_9_59
2	>lab04_48_180
3	>lab04_48_123
4	>nwl11QC_7_16
5	>car05_103_32
6	>den05_103_49
7	>uaf05_264_2
8	>nwl10_10_142
9	>den11_5_352
10	>lov03_25_271
11	>lov12_6_130
12	>car05_74_24
13	>nwl10QC_3_3
14	>nwl09_17_50
15	>den08_41_761
16	>lov11_27_144
17	>uaf08_20_141
18	>nwl08_20_319
19	>den05_61_1
20	>mat15_15_69
21	>lov03_25_234
22	>uaf05_10_182
23	>car10_41_793
24	>nwl11_13_245
25	>mat09_5_337
26	>uaf05_10_214
27	>nwl09_17_53
28	>lov11_27_73
29	>uaf01_92_1
30	>mat01_9_119
31	>den05_61_52
32	>nwl11_13_70
33	>nwl11_13_128
34	>uaf05_10_64
35	>den08_41_532
36	>mat15_15_198
37	>lov12_6_41
38	>lab08_25_20
39	>den05_103_71
40	>lov15_10_194
41	>nwl11_13_186
42	>lab06_4_42
43	>lov03_25_73
44	>uaf12_17_95
45	>mat15_15_270
46	>mat09_5_413
47	>den09_9_87
48	>uaf01_6_87
49	>nwl10_20_21
50	>mat01_9_217
51	>mat15_4_57
52	>uaf01_6_63
53	>uaf05_10_2
54	>car10_41_337
55	>mat13_48_93
56	>lov03_25_84
57	>lov15_10_20
58	>lov11_27_167
59	>nwl08_20_87
60	>car10_41_708
61	>nwl08_265_3
62	>uaf08_20_263
63	>nwl10_10_159
64	>den08_41_171
65	>car10_41_141
66	>uaf08_89_11
67	>car05_61_25
68	>nwl11_13_363
69	>car10_41_103
70	>lov03_25_43
71	>nwl11_13_293
72	>lov11_27_159
73	>den08_41_44
74	>mat15_15_9
75	>mat09_38_60
76	>car05_125_22
77	>lab06_15_245
78	>mat15_15_117
79	>lov11_27_29
80	>lab06_15_8
81	>nwl10_10_210
82	>lab06_15_40
83	>uaf08_20_334
84	>mat09_5_127
85	>lab04_19_34
86	>den08_41_67
87	>car03_13_322
88	>mat01_9_85
89	>lov12_6_203
90	>den11_5_248
91	>lab04_48_97
92	>nwl11_13_83
93	>den05_61_78
94	>mat09_5_170
95	>lab09_27_58
96	>lab08_25_203
97	>mat09_38_15
98	>mat09_5_288
99	>lab04_19_57
100	>car05_95_17
101	>uaf08_157_8
102	>lab06_15_174
103	>car10_41_507
104	>nwl10_10_118
105	>lov03_65_10
106	>nwl10_10_328
107	>nwl11_13_403
108	>den11_5_369
109	>den11_5_235
110	>mat13_48_41
111	>mat09_38_62
112	>lab08_25_99
113	>mat15_15_1
114	>car03_13_37
115	>car03_13_368
116	>car01_10_13
117	>den05_103_112
118	>lab08_25_50
119	>nwl08_20_151
120	>mat13_48_100
121	>den11_5_346
122	>lov03_25_8
123	>lab08_25_66
124	>car10_41_619
125	>den09_9_51
126	>den11_269_4
127	>nwl10_10_75
128	>mat09_5_439
129	>uaf12_17_90
130	>den08_41_398
131	>lov03_25_124
132	>nwl10_20_20
133	>uaf08_20_9
134	>lov12_6_31
135	>den08_41_261
136	>uaf05_10_13
137	>lov15_10_107
138	>nwl11_13_498
139	>lab08_25_220
140	>nwl11_248_1
141	>mat01_9_165
142	>uaf08_175_4
143	>den11_5_325
144	>lov03_25_180
145	>uaf08_20_122
146	>mat13_48_6
147	>nwl10_10_177
148	>car01_10_303
149	>den05_61_77
150	>lab08_25_84
151	>den08_41_778
152	>den05_125_27
153	>lov15_10_188
154	>lov03_25_158
155	>mat09_5_132
156	>nwl09_17_100
157	>uaf08_20_255
158	>lab04_48_80
159	>uaf05_10_65
160	>den08_41_576
161	>car03_13_175
162	>lab08_104_12
163	>mat01_9_244
164	>den11_5_75
165	>car01_10_252
166	>lab04_19_98
167	>lab09_27_152
168	>lov11_27_153
169	>uaf08_20_118
170	>lov15_10_155
171	>lab08_25_322
172	>lab06_15_85
173	>lov03_25_256
174	>nwl08_20_278
175	>lab06_15_199
176	>nwl11_13_94
177	>lov03_25_315
178	>den08_41_123
179	>lov15_92_18
180	>den08QC_4_8
181	>nwl11_13_392
182	>lab08_25_230
183	>den08_41_578
184	>car10_41_455
185	>car03_13_159
186	>den08_41_254
187	>den08_41_735
188	>car05_61_48
189	>mat09_5_245
190	>car03_13_248
191	>uaf12_17_18
192	>lab08_25_101
193	>lab08_25_206
194	>uaf05_10_81
195	>den09_9_73
196	>uaf05_92_18
197	>car10_41_539
198	>mat01_9_90
199	>uaf01_5_1
200	>den05_74_16
201	>uaf05_165_9
202	>car10_41_270
203	>mat01QC_8_1
204	>den08_41_534
205	>uaf08_20_365
206	>lab04_19_35
207	>mat09_5_375
208	>den05_125_10
209	>den09_9_283
210	>nwl11_13_190
211	>nwl10_10_205
212	>nwl11_13_17
213	>mat13_19_97
214	>car05_103_44
215	>car03_13_456
216	>uaf01_6_102
217	>uaf08_20_37
218	>mat13_48_1
219	>den05_74_37
220	>uaf01_6_133
221	>car03_13_459
222	>uaf12_116_1
223	>lab04_48_79
224	>mat01_9_62
225	>car01_10_322
226	>lab08_25_36
227	>nwl09_17_127
228	>nwl10_10_289
229	>mat09_5_299
230	>uaf08_20_254
231	>nwl11_10_9
232	>nwl11_13_105
233	>uaf05_10_139
234	>lov11_27_1
235	>car05_103_80
236	>nwl10_10_214
237	>lov15_10_195
238	>car10_41_449
239	>nwl08_20_248
240	>car05_103_82
241	>uaf12_17_100
242	>nwl09_17_55
243	>car01_10_185
244	>nwl08_20_336
245	>nwl10_10_42
246	>lab09_27_101
247	>nwl08_20_55
248	>lab06_15_4
249	>car10_41_126
250	>car01_10_321
251	>lov12_6_163
252	>den08_41_798
253	>car10_41_405
254	>mat09_254_1
255	>den11_5_271
256	>den05_103_3
257	>lab04_48_56
258	>lab08_25_290
259	>den11_5_330
260	>car05_61_204
261	>lab09_27_192
262	>nwl11_13_79
263	>car03_13_54
264	>lab06_15_22
265	>nwl11_144_6
266	>den08_41_218
267	>den08_41_804
268	>lab04_144_8
269	>den11_5_202
270	>lab04_48_96
271	>car10_41_396
272	>den08_41_13
273	>nwl09_17_11
274	>den05_61_158
275	>car10_41_802
276	>den11_5_56
277	>lov15_10_124
278	>uaf08_20_190
279	>mat13_48_82
280	>car03_13_229
281	>mat15_15_264
282	>den11_38_80
283	>lab08_25_93
284	>uaf01_5_12
285	>den08_41_635
286	>mat09_5_85
287	>car05_61_86
288	>lov15_10_59
289	>den11_5_238
290	>lov03_25_29
291	>lab08_25_3
292	>lab04_48_254
293	>car10_41_554
294	>nwl11_13_388
295	>mat01_9_285
296	>car10_41_418
297	>uaf12_17_41
298	>den09_9_229
299	>lab06_15_70
300	>den08_41_571
301	>den11_5_105
302	>lab04_48_252
303	>car01_10_307
304	>nwl11_13_419
305	>car10_41_736
306	>nwl11_13_268
307	>mat09_5_243
308	>den08_41_696
309	>car10_41_605
310	>lov11_27_156
311	>car10_41_409
312	>car03_13_365
313	>nwl08_58_1
314	>den08_41_700
315	>lab06_15_87
316	>lab09_27_181
317	>uaf08_20_224
318	>mat09_5_53
319	>car10_41_306
320	>car10_41_432
321	>lab06_15_206
322	>car10_41_31
323	>mat09_5_164
324	>lov03_25_188
325	>mat15_15_115
326	>nwl09_17_116
327	>car05_61_69
328	>uaf05_10_88
329	>nwl09_17_45
330	>lov03_25_184
331	>mat15_15_194
332	>mat01_9_206
333	>lov03_25_123
334	>nwl10_10_275
335	>lab04_19_81
336	>car10_113_6
337	>car10_41_531
338	>mat13_19_63
339	>car01_10_365
340	>mat09_239_1
341	>nwl11_13_383
342	>car10_41_566
343	>den08_41_772
344	>mat13_48_252
345	>uaf01_6_114
346	>den09_9_103
347	>nwl10_10_310
348	>den05_74_35
349	>uaf01_6_166
350	>uaf05_10_234
351	>nwl11_13_398
352	>nwl08_157_10
353	>lov03_25_59
354	>uaf08_20_147
355	>lab08_25_267
356	>nwl10_10_10
357	>den08_41_196
358	>mat09_5_319
359	>lov12_6_207
360	>lov03_25_121
361	>uaf08_20_357
362	>mat15_4_124
363	>mat09_69_18
364	>nwl08_20_249
365	>mat15_15_199
366	>car10_41_502
367	>car01_10_352
368	>lab09_27_44
369	>lab08_25_126
370	>car03QC_13_2
371	>car01_10_212
372	>uaf12_17_56
373	>nwl10_10_40
374	>car03_13_264
375	>nwl08_20_226
376	>car10_41_717
377	>lov03_374_1
378	>lab04_48_38
379	>car10_41_345
380	>uaf05_10_127
381	>lab08_25_313
382	>lab06_4_53
383	>car10_41_658
384	>lab06_15_139
385	>nwl08_20_308
386	>uaf08_179_2
387	>uaf05_10_37
388	>nwl09_17_41
389	>nwl10_10_125
390	>den08_41_759
391	>car10_41_257
392	>uaf08_20_136
393	>lov15_92_21
394	>mat13_48_101
395	>car10_41_586
396	>mat01_9_12
397	>mat01_9_45
398	>den08_41_158
399	>den08_41_388
400	>car03_13_514
401	>nwl11_13_415
402	>den08_41_391
403	>uaf05_10_177
404	>den05_61_202
405	>car10_41_158
406	>nwl09_17_23
407	>lab06_15_149
408	>mat01_9_220
409	>uaf08_20_84
410	>den08_41_480
411	>lab08_25_127
412	>car03_13_404
413	>car03_13_323
414	>car03_13_232
415	>nwl08_20_366
416	>mat01_9_36
417	>uaf01QC_39_7
418	>nwl08_20_190
419	>lov03_363_1
420	>den08_41_489
421	>lov11_27_180
422	>car10_41_805
423	>den08_41_6
424	>car05_103_65
425	>nwl10_10_5
426	>nwl10_22_5
427	>lab06_54_1
428	>nwl08_20_300
429	>den05_103_11
430	>uaf05_10_165
431	>den05_61_179
432	>den08_41_767
433	>den05_61_36
434	>mat15_15_62
435	>nwl10_10_68
436	>nwl10_10_276
437	>car10_41_175
438	>car10_41_204
439	>den11_63_1
440	>nwl11_10_1
441	>mat01_72_13
442	>den05_103_86
443	>den11_5_312
444	>lab08_65_3
445	>nwl08_157_2
446	>car10_41_574
447	>lov12_6_54
448	>den11_69_77
449	>lov11_27_233
450	>den11_5_112
451	>den05_103_123
452	>car03_13_489
453	>car10_41_592
454	>car10_41_39
455	>nwl10_10_164
456	>nwl11_13_339
457	>den08_41_221
458	>nwl10_10_286
459	>lov11_27_246
460	>den11_5_104
461	>car03_13_124
462	>car03_13_280
463	>lab04_48_210
464	>den05_103_85
465	>uaf01_6_115
466	>den11_5_33
467	>lab09_27_237
468	>lab06_15_263
469	>car10_41_669
470	>den11_38_56
471	>car01_20_9
472	>lov03_25_13
473	>den08_41_299
474	>nwl08_20_373
475	>den05_74_13
476	>uaf05_10_181
477	>lov11_27_106
478	>mat13_48_51
479	>den11_5_5
480	>mat15_15_161
481	>mat09_5_363
482	>lab08_25_285
483	>den08_41_492
484	>car03_13_333
485	>lov03_104_7
486	>den09_72_14
487	>lab04_48_200
488	>car03_13_123
489	>car01_10_60
490	>mat15_4_43
491	>lab06_15_178
492	>mat09_5_388
493	>uaf05_92_10
494	>lab08_25_75
495	>lov11_27_120
496	>den11_38_73
497	>car10_41_143
498	>car10_41_463
499	>car01_22_12
500	>nwl11_13_80
501	>uaf05_10_231
502	>uaf12_17_106
503	>lab04_48_71
504	>lov11_27_247
505	>mat01_9_215
506	>nwl11_13_179
507	>den05_95_9
508	>car03_10_3
509	>nwl10_10_8
510	>lab06_4_4
511	>uaf01_107_3
512	>den11_5_401
513	>den08_41_609
514	>mat09_5_344
515	>lab09_27_111
516	>lov15_10_141
517	>car01_10_113
518	>den08_41_643
519	>den05_61_2
520	>nwl10_20_6
521	>uaf01_6_214
522	>mat01_9_246
523	>uaf08_20_89
524	>car03_250_1
525	>car01_10_308
526	>mat09_5_198
527	>lab08_25_249
528	>lab04_19_67
529	>lov03_25_6
530	>den11_5_78
531	>uaf01_6_27
532	>car03_10_11
533	>uaf01_6_143
534	>lab08_25_129
535	>den05_103_56
536	>car01_20_2
537	>car05_74_3
538	>nwl08_237_9
539	>den11_5_439
540	>den05_103_18
541	>car05_61_56
542	>lab06_15_83
543	>mat15_15_221
544	>den08_41_461
545	>lab08_25_336
546	>lab08_65_2
547	>nwl08_89_1
548	>lov15_10_113
549	>mat09_5_220
550	>lov11_27_39
551	>car05_103_116
552	>lov03_25_334
553	>mat09_5_265
554	>lov15_10_210
555	>mat15_4_101
556	>den09_9_263
557	>mat01_9_13
558	>den05_95_5
559	>car05_61_75
560	>mat15_15_202
561	>den08_41_757
562	>car10_41_6
563	>lab06_4_65
564	>nwl11_10_5
565	>lab08_25_281
566	>lab08_25_319
567	>nwl10_10_148
568	>den08_41_414
569	>lov11_103_6
570	>mat13_48_44
571	>car10_41_346
572	>car03_13_69
573	>den08_41_113
574	>car05_61_166
575	>car05_107_3
576	>den09_9_256
577	>uaf01_6_71
578	>lov03_25_117
579	>nwl11_13_127
580	>lov15_10_162
581	>uaf12_17_23
582	>uaf01_6_142
583	>lov15_10_140
584	>car01_10_248
585	>car10_41_753
586	>den08_41_186
587	>den09_9_226
588	>den05_61_62
589	>nwl11_13_224
590	>uaf05_18_1
591	>den08_41_161
592	>uaf08_20_340
593	>mat09_5_381
594	>car01_10_283
595	>den11_69_74
596	>mat15_15_224
597	>lab06_15_48
598	>den08_41_641
599	>den08_113_3
600	>nwl11_13_93
601	>lab09_103_17
602	>nwl10_10_145
603	>nwl11_13_338
604	>lov03_25_285
605	>car03_13_452
606	>den05_61_146
607	>mat01_9_174
608	>car05_61_11
609	>lab06_4_59
610	>den11_38_86
611	>uaf08_20_47
612	>lab08_25_250
613	>car05_61_96
614	>den08_41_343
615	>nwl08_20_23
616	>nwl10_10_373
617	>den05_61_81
618	>lov15_10_163
619	>lov11_27_225
620	>uaf01_6_13
621	>lov03_25_161
622	>den08_41_112
623	>car01_10_339
624	>den11_38_38
625	>car10_41_779
626	>car03_13_326
627	>lab06_15_229
628	>uaf12_17_148
629	>car05_61_168
630	>car10_41_194
631	>mat09_5_271
632	>den11_5_257
633	>nwl08_20_54
634	>car01_10_145
635	>lab09_27_194
636	>lab08_25_207
637	>lab04_48_223
638	>mat13_48_149
639	>den08_41_607
640	>mat09_5_200
641	>den08_41_29
642	>car03_13_423
643	>nwl10_10_240
644	>uaf05_10_82
645	>car03_144_3
646	>car10_41_382
647	>lov11_27_227
648	>lab06_15_74
649	>den09_72_8
650	>car10_41_536
651	>den08_41_631
652	>nwl09_17_37
653	>nwl08_20_61
654	>mat09_5_343
655	>nwl08_77_2
656	>nwl11_13_126
657	>uaf05_10_112
658	>nwl11_13_197
659	>car10_41_462
660	>mat01_9_54
661	>den05_103_60
662	>lab08_25_83
663	>lab08_25_205
664	>car01_10_2
665	>lab04_19_118
666	>den11_69_8
667	>den05_103_43
668	>car10_41_13
669	>den09_9_250
670	>mat09_69_74
671	>lab06_15_271
672	>lov12_6_178
673	>uaf05_10_94
674	>uaf01_6_167
675	>nwl11_13_148
676	>car03_13_128
677	>den05QC_11_10
678	>car03_13_305
679	>mat13_19_20
680	>den05_103_63
681	>uaf12_17_8
682	>mat09_5_177
683	>car10_41_819
684	>den05_61_136
685	>nwl11_13_252
686	>den11_38_50
687	>car03_13_22
688	>lov03_25_48
689	>lab06_15_167
690	>car10_41_705
691	>lab06_4_1
692	>den08_41_269
693	>car10_41_147
694	>lov15_10_190
695	>den05_61_24
696	>car03_13_289
697	>mat09_69_48
698	>nwl10_10_153
699	>den08_41_304
700	>uaf05_10_80
701	>lov11_27_69
702	>lov15_90_1
703	>den09_9_70
704	>car10_113_5
705	>mat15_320_2
706	>nwl11_13_330
707	>den11_5_219
708	>uaf05_10_230
709	>mat09_38_72
710	>car03_13_363
711	>lab08_25_216
712	>den05_61_170
713	>nwl10_10_259
714	>lab08_25_118
715	>uaf01_6_179
716	>lab09_27_204
717	>car05_125_32
718	>den08_41_797
719	>den09_9_26
720	>car03_13_320
721	>nwl10_10_319
722	>car10_41_475
723	>den11_5_394
724	>den05_74_21
725	>car01_10_153
726	>den08_41_309
727	>car05_61_118
728	>car05_369_6
729	>uaf08QC_9_2
730	>mat15_15_223
731	>mat09_5_69
732	>car10_41_735
733	>lab06_4_40
734	>lab06_55_3
735	>nwl11_13_246
736	>car03_13_24
737	>den11_5_17
738	>lov12_6_177
739	>den08_41_406
740	>mat15_15_219
741	>lab04_48_99
742	>nwl11_13_13
743	>lab04_48_120
744	>uaf12_17_26
745	>mat15_15_45
746	>den09_9_44
747	>uaf08_20_144
748	>mat13_48_243
749	>car10_41_378
750	>uaf01_6_107
751	>nwl09_170_12
752	>uaf08_20_278
753	>den08_41_813
754	>uaf12_17_27
755	>lov15_10_41
756	>car03_13_306
757	>den08_41_526
758	>den11_222_1
759	>den11_5_396
760	>uaf01_6_98
761	>lab04_48_230
762	>car10_41_650
763	>uaf01_6_111
764	>car03_13_282
765	>nwl11_13_483
766	>car10_41_647
767	>uaf08_20_173
768	>den08_41_749
769	>car01_10_265
770	>lab06_15_117
771	>mat13_48_157
772	>lov03_104_12
773	>uaf01_6_40
774	>car10_41_437
775	>uaf05_10_178
776	>uaf01_6_208
777	>car03_13_454
778	>car03_13_52
779	>den11_5_440
780	>uaf05_10_95
781	>nwl09_17_54
782	>lab04_48_169
783	>den11_5_167
784	>den05_107_2
785	>car10_41_764
786	>uaf08_20_345
787	>mat09_38_78
788	>mat15_15_196
789	>lov11_27_81
790	>lov03_279_4
791	>lab04_19_61
792	>car03_248_3
793	>nwl08_20_256
794	>nwl10_10_52
795	>den08_41_384
796	>mat13_48_139
797	>den05_125_2
798	>uaf08_89_3
799	>den08_41_187
800	>car03_13_7
801	>nwl11_13_470
802	>mat01_9_84
803	>car10_41_319
804	>car10_41_322
805	>uaf08_20_137
806	>car03_13_477
807	>den08_41_201
808	>car05_61_100
809	>lab04_19_36
810	>car05_103_90
811	>car10_41_493
812	>mat13QC_12_1
813	>mat13_19_122
814	>car05_103_74
815	>mat13_19_11
816	>car01_10_261
817	>lov03_65_1
818	>lov11_27_221
819	>den09_9_130
820	>lab08_33_2
821	>lab06_15_171
822	>mat15_4_103
823	>den08_41_680
824	>den09_9_151
825	>car10_41_246
826	>lab08_25_87
827	>den05_61_29
828	>uaf08_20_171
829	>mat13_19_128
830	>den08_41_135
831	>nwl09_17_78
832	>den09_9_239
833	>nwl10_10_363
834	>lab08_104_6
835	>lab04_271_1
836	>uaf01_6_116
837	>uaf05_10_83
838	>nwl08_20_281
839	>den05_176_2
840	>nwl09_17_118
841	>mat15_328_1
842	>lab08_25_339
843	>car03_13_394
844	>den05_61_123
845	>den08_41_190
846	>nwl10_10_284
847	>lab06_15_73
848	>nwl08_20_36
849	>uaf08_20_8
850	>lab09_27_248
851	>lov15_10_236
852	>den09_9_36
853	>mat15_15_257
854	>car05_61_40
855	>lov12_6_32
856	>lov15_10_104
857	>lov15_10_176
858	>den11_69_82
859	>nwl09_170_9
860	>nwl11_13_426
861	>den05_74_7
862	>nwl10_10_290
863	>lab09_27_30
864	>mat15_15_76
865	>den09QC_27_4
866	>lov11_27_77
867	>lov15_10_13
868	>mat13_48_236
869	>car01_10_343
870	>lov03_25_149
871	>lab04_48_140
872	>den11_5_417
873	>nwl09_17_114
874	>mat01_9_177
875	>nwl11_13_292
876	>den09_9_72
877	>car03_13_507
878	>nwl10_22_9
879	>mat01_72_6
880	>uaf01_6_12
881	>den09_9_241
882	>lab06_15_77
883	>mat09_38_47
884	>car05_103_120
885	>uaf12_17_49
886	>mat09_38_36
887	>car10_41_18
888	>lab09_103_4
889	>lov11_27_9
890	>car03_13_84
891	>den05QC_11_8
892	>car03_13_138
893	>lov03_25_49
894	>lab06_4_7
895	>car05_103_102
896	>mat09_5_312
897	>lab04_48_55
898	>car10_41_490
899	>lab04_48_156
900	>mat13_48_42
901	>mat15_38_5
902	>car10_41_476
903	>car10_41_401
904	>lab08_25_42
905	>nwl11_13_11
906	>lab09_27_214
907	>uaf05_10_12
908	>lov03_25_45
909	>mat01_9_74
910	>nwl08_20_98
911	>lov15_10_224
912	>den08_41_644
913	>den11_38_37
914	>den11_38_69
915	>uaf01_61_1
916	>car03_13_344
917	>nwl11_13_336
918	>mat01_9_92
919	>nwl10_10_30
920	>lab09_27_139
921	>mat15_4_62
922	>mat13_48_121
923	>mat09_5_424
924	>den09_9_84
925	>den09_9_10
926	>den05_369_3
927	>mat13_19_39
928	>den11_5_186
929	>lab04_48_5
930	>car03_187_4
931	>den11_5_116
932	>uaf01_6_20
933	>car05_74_16
934	>nwl09_17_92
935	>uaf08_20_252
936	>mat15_15_123
937	>lab04_48_205
938	>nwl11_13_475
939	>nwl11_13_461
940	>uaf12_17_97
941	>mat13_198_1
942	>car10_41_616
943	>uaf08_20_240
944	>den11_69_89
945	>car10_41_520
946	>mat15_15_140
947	>den08_41_538
948	>uaf08QC_9_1
949	>mat15_4_79
950	>den08_208_1
951	>uaf01_6_205
952	>mat13_48_195
953	>car01_10_333
954	>nwl09_17_85
955	>car01_10_67
956	>car03_13_461
957	>den11_38_72
958	>lov11_27_14
959	>den11_5_181
960	>car10_41_350
961	>uaf01_6_202
962	>mat13_19_55
963	>lov11_27_32
964	>lov03_25_304
965	>mat13_19_52
966	>den11_5_353
967	>den08_41_762
968	>uaf01QC_39_1
969	>mat13_48_218
970	>mat15_15_216
971	>lov15_10_171
972	>lab09_27_45
973	>den08_41_154
974	>lab06_4_77
975	>mat09_5_246
976	>car01_10_157
977	>nwl10_10_22
978	>uaf08_237_6
979	>uaf08_157_2
980	>lov11_103_3
981	>den08_41_581
982	>uaf01_6_60
983	>den08_41_539
984	>den11_5_416
985	>car10_41_677
986	>car10_41_485
987	>den09_9_213
988	>uaf01_6_145
989	>den08_41_333
990	>mat15_4_3
991	>den08_41_11
992	>car03_13_67
993	>car10_41_81
994	>car03_10_2
995	>lov15_10_73
996	>car10_41_227
997	>lab09_27_253
998	>den08_41_446
999	>car01_10_214
1000	>lab08_279_1
1001	>den08_41_226
1002	>lab04_19_106
1003	>den11_38_57
1004	>den08_41_273
1005	>lov15_10_49
1006	>lov03_373_1
1007	>den09_9_20
1008	>den08_41_156
1009	>car03_13_171
1010	>uaf01_6_35
1011	>lab06_15_99
1012	>uaf01_6_105
1013	>car10_41_467
1014	>nwl08_20_359
1015	>lab08_25_175
1016	>car03_13_511
1017	>lab09_27_226
1018	>lab04_48_66
1019	>den08_41_252
1020	>mat09_5_114
1021	>nwl11_13_250
1022	>car10_41_303
1023	>uaf05_10_35
1024	>mat09_5_41
1025	>den08_41_432
1026	>den08_41_164
1027	>den11_38_17
1028	>nwl11_13_170
1029	>lov12_6_183
1030	>lov11_27_99
1031	>lab08_25_56
1032	>den09_9_11
1033	>lab08_25_289
1034	>uaf08QC_22_1
1035	>mat09_5_202
1036	>mat15_15_18
1037	>nwl09_17_57
1038	>uaf08_20_97
1039	>uaf05_10_218
1040	>car05_61_59
1041	>nwl11_13_496
1042	>den08_41_387
1043	>den11_5_430
1044	>den11_38_55
1045	>car05_61_20
1046	>uaf08_20_82
1047	>mat13_48_96
1048	>nwl08_20_296
1049	>den05_79_1
1050	>lab06_320_2
1051	>car03_13_2
1052	>car10_41_341
1053	>car03_13_224
1054	>uaf12_17_123
1055	>nwl09_17_139
1056	>uaf08_20_274
1057	>uaf05_10_160
1058	>den08_41_661
1059	>lab09_27_268
1060	>lab08_25_177
1061	>car10_41_481
1062	>lab04_48_159
1063	>uaf01_6_163
1064	>nwl11_13_512
1065	>den08_41_153
1066	>car05_74_44
1067	>mat09_5_237
1068	>nwl08_20_334
1069	>uaf08_20_40
1070	>lab09_27_41
1071	>mat09_5_51
1072	>nwl08_258_2
1073	>den05_103_79
1074	>car01_22_5
1075	>mat13_48_23
1076	>lab09_27_16
1077	>lab06_159_1
1078	>lab09_27_266
1079	>uaf01_6_215
1080	>mat13_19_70
1081	>lab06_4_31
1082	>uaf12_17_12
1083	>car05_125_23
1084	>uaf08_20_74
1085	>den08_41_434
1086	>car03_13_29
1087	>uaf01_6_190
1088	>uaf08_20_49
1089	>nwl08_20_46
1090	>lov15_10_185
1091	>den08_41_789
1092	>car10_41_688
1093	>den11_69_19
1094	>uaf01_6_188
1095	>uaf05_10_72
1096	>lab08_25_71
1097	>uaf08_20_291
1098	>car03_13_117
1099	>mat15_15_252
1100	>den11_5_37
1101	>lab06_4_97
1102	>nwl08_89_10
1103	>lab04_19_62
1104	>den09_9_126
1105	>mat01_9_130
1106	>mat09_5_396
1107	>lov15_202_3
1108	>car03_13_504
1109	>nwl10_20_33
1110	>uaf05_10_17
1111	>nwl10_10_350
1112	>uaf12_17_86
1113	>den05_103_128
1114	>lab08_104_3
1115	>car05_61_190
1116	>mat09_5_270
1117	>car03_13_58
1118	>lov11_27_263
1119	>den08_41_650
1120	>lab04_48_110
1121	>mat13_48_65
1122	>lab09_27_20
1123	>lov12_6_111
1124	>den08_41_132
1125	>den08_41_627
1126	>lab09_27_246
1127	>lab06_15_266
1128	>car10_41_706
1129	>mat15_15_108
1130	>car03_13_376
1131	>car01_10_74
1132	>den05_74_9
1133	>uaf05_10_105
1134	>nwl08_20_225
1135	>car03_13_273
1136	>mat15_15_240
1137	>uaf12_17_84
1138	>mat09_5_64
1139	>nwl10_10_184
1140	>car05_61_38
1141	>nwl10_10_25
1142	>lov12_6_164
1143	>mat13_48_151
1144	>mat09_300_1
1145	>mat13_48_63
1146	>car01_10_294
1147	>nwl10_10_296
1148	>lab08_25_349
1149	>nwl08_20_141
1150	>den11_38_39
1151	>lab09_27_50
1152	>lab09_27_263
1153	>uaf01_6_45
1154	>mat01_9_281
1155	>lov03_25_67
1156	>den09_9_1
1157	>lov03_25_24
1158	>lov03_25_77
1159	>den08_41_615
1160	>nwl10_10_3
1161	>lab08_25_6
1162	>uaf12_170_5
1163	>lab08_25_174
1164	>mat09_5_107
1165	>den11_5_436
1166	>den05_125_26
1167	>mat09_5_15
1168	>mat09_38_40
1169	>den08_41_674
1170	>car03_13_252
1171	>den08_41_690
1172	>den08QC_4_2
1173	>mat13_48_144
1174	>mat13_48_245
1175	>lab09_27_241
1176	>car10_41_569
1177	>lov15_10_219
1178	>nwl11_13_425
1179	>lov15_10_44
1180	>uaf08_20_241
1181	>mat13_48_43
1182	>mat13_19_75
1183	>lab04_48_174
1184	>car05_61_21
1185	>nwl09_17_130
1186	>car05_103_56
1187	>uaf12_17_129
1188	>car01_10_228
1189	>mat15_15_2
1190	>mat01_9_283
1191	>lab08_25_173
1192	>nwl11_13_171
1193	>car10_41_19
1194	>car10_41_123
1195	>car10_41_654
1196	>nwl10_10_331
1197	>car03_13_298
1198	>car03_13_358
1199	>nwl08_278_1
1200	>lov03_25_44
1201	>lab08_25_77
1202	>nwl10_10_344
1203	>den05_125_29
1204	>nwl10_10_157
1205	>nwl11_10_7
1206	>lov11_27_38
1207	>uaf01_6_43
1208	>uaf08_20_183
1209	>den08_41_76
1210	>den11_5_157
1211	>car05_61_12
1212	>mat01_9_2
1213	>mat15_15_63
1214	>mat13_48_94
1215	>den05_103_73
1216	>car01_10_51
1217	>lov15_10_34
1218	>den08_41_519
1219	>den05QC_56_1
1220	>lab09_27_180
1221	>car03_13_68
1222	>uaf01_6_38
1223	>mat15_15_180
1224	>lab06_4_80
1225	>uaf08_20_235
1226	>nwl10_10_303
1227	>nwl11_13_441
1228	>nwl10_10_146
1229	>lab08_25_311
1230	>den05QC_11_20
1231	>lov12_6_148
1232	>nwl11_248_10
1233	>mat09_38_49
1234	>mat13_19_33
1235	>den09_9_187
1236	>mat01_9_208
1237	>den11_5_74
1238	>den05_61_178
1239	>car03_13_121
1240	>nwl08_20_83
1241	>uaf08_77_6
1242	>car01_10_34
1243	>nwl11_13_469
1244	>uaf08_157_10
1245	>nwl08_20_124
1246	>nwl08_20_372
1247	>den08_41_127
1248	>uaf05_10_194
1249	>car05_103_72
1250	>car01_10_8
1251	>nwl11_13_349
1252	>mat09_5_139
1253	>lab06_15_123
1254	>lab09_27_122
1255	>den08_41_486
1256	>lab04_48_193
1257	>lov11_27_216
1258	>den08_41_460
1259	>mat13_48_67
1260	>den08_41_373
1261	>lov12_6_37
1262	>car03_13_94
1263	>lov11_27_226
1264	>den09_9_207
1265	>lov15_10_238
1266	>lab04_48_84
1267	>den05_103_80
1268	>lov03_25_207
1269	>car03_13_179
1270	>nwl08_20_196
1271	>nwl09_17_117
1272	>uaf08_20_165
1273	>mat15QC_6_1
1274	>car01_10_168
1275	>den08_41_721
1276	>uaf01_6_48
1277	>mat01_9_108
1278	>car10_41_45
1279	>uaf01_6_110
1280	>nwl08_20_258
1281	>nwl09_17_29
1282	>lab04_48_4
1283	>car03_13_104
1284	>car01_10_386
1285	>lab04_48_221
1286	>car01_10_195
1287	>mat09_5_336
1288	>uaf05_10_208
1289	>car05_103_50
1290	>den09QC_27_12
1291	>den08_41_282
1292	>nwl08_20_31
1293	>nwl09_17_143
1294	>car05_103_39
1295	>lov15_10_18
1296	>car10QC_0_5
1297	>lov12_6_80
1298	>den09QC_27_2
1299	>mat13_48_90
1300	>lab08_25_65
1301	>den09_9_46
1302	>car10_157_1
1303	>mat15_15_197
1304	>car05_61_174
1305	>car05_79_1
1306	>mat15_15_68
1307	>nwl10_10_98
1308	>car01_10_191
1309	>lab06_15_50
1310	>uaf12_116_3
1311	>nwl08_20_85
1312	>mat09_5_221
1313	>den09_9_267
1314	>den09_9_100
1315	>car03_13_91
1316	>car01_10_270
1317	>den09QC_27_5
1318	>uaf08_20_318
1319	>car01_10_258
1320	>mat01_9_17
1321	>car01_10_94
1322	>lov03_25_63
1323	>lab08_25_310
1324	>den08_41_228
1325	>lab06_15_181
1326	>uaf12_17_69
1327	>car01_10_236
1328	>car10_41_23
1329	>den11_5_14
1330	>lab09_27_17
1331	>lov11_27_110
1332	>lov15_10_158
1333	>uaf01_6_33
1334	>lab08_25_188
1335	>car01_10_141
1336	>uaf05_10_57
1337	>car01_10_186
1338	>uaf01_6_18
1339	>den08_41_566
1340	>den05_103_81
1341	>den05_103_103
1342	>car05_103_126
1343	>lab06_15_145
1344	>lov03_25_50
1345	>car05_103_69
1346	>lov11_27_94
1347	>mat13_19_107
1348	>car05_61_196
1349	>nwl10_10_161
1350	>mat13_19_78
1351	>lab09_27_127
1352	>uaf01_6_83
1353	>lov11_27_166
1354	>den09_9_174
1355	>den11_5_142
1356	>mat15_15_107
1357	>den08_41_679
1358	>uaf05_10_146
1359	>uaf08QC_9_5
1360	>mat13_48_32
1361	>nwl10_10_171
1362	>den11_5_234
1363	>car10_41_33
1364	>den08_208_6
1365	>den09_9_141
1366	>car05_61_152
1367	>den09_9_169
1368	>uaf08_20_162
1369	>lov12_6_90
1370	>nwl11_13_428
1371	>car10_41_22
1372	>mat13_19_71
1373	>lov12_6_51
1374	>mat15_15_185
1375	>lab08_33_8
1376	>uaf01QC_39_13
1377	>lov03_25_281
1378	>den11_5_334
1379	>den08_41_655
1380	>car10_41_598
1381	>den09_9_161
1382	>car10_41_704
1383	>nwl10_10_279
1384	>den05_103_1
1385	>car05_61_46
1386	>mat13_48_199
1387	>uaf08_20_70
1388	>car03_13_247
1389	>car10_41_615
1390	>den05_95_16
1391	>nwl11_13_522
1392	>den08_41_478
1393	>den11_5_385
1394	>car03_13_475
1395	>car05_61_154
1396	>mat13_48_208
1397	>car05_103_12
1398	>nwl10_10_59
1399	>nwl10_10_336
1400	>den05_103_78
1401	>lov12_6_141
1402	>lab06_132_1
1403	>nwl11_13_36
1404	>uaf01_6_21
1405	>den08_41_184
1406	>car03_13_436
1407	>uaf01_5_9
1408	>nwl10_10_178
1409	>den11QC_15_6
1410	>mat13_19_34
1411	>car03_13_42
1412	>nwl09_17_70
1413	>mat09_5_275
1414	>lov12_6_167
1415	>uaf05_92_23
1416	>uaf01_6_154
1417	>mat15_4_2
1418	>lov11_27_18
1419	>uaf01_6_95
1420	>uaf01_6_206
1421	>nwl08_20_162
1422	>lab08_25_116
1423	>uaf05_10_238
1424	>den11_5_164
1425	>den08_41_585
1426	>mat01_9_140
1427	>den08_41_64
1428	>car10_41_369
1429	>den11_284_2
1430	>car03_13_231
1431	>den09_9_164
1432	>den11_5_99
1433	>nwl09_17_60
1434	>uaf01_6_17
1435	>mat09_5_27
1436	>car01_10_6
1437	>car10_41_634
1438	>nwl08_20_368
1439	>den11_5_295
1440	>lab04_48_234
1441	>uaf05_10_98
1442	>mat13_48_145
1443	>nwl10_20_10
1444	>lab04_48_243
1445	>lov11_27_91
1446	>mat09_5_215
1447	>car03_229_2
1448	>mat13_48_61
1449	>mat09_69_17
1450	>lab08_25_305
1451	>car03QC_13_3
1452	>car10_41_680
1453	>lov15_10_82
1454	>lab06_4_60
1455	>lov03_25_138
1456	>lov15_10_70
1457	>nwl08_20_191
1458	>car10_41_528
1459	>uaf08_20_371
1460	>den11_5_366
1461	>car10_41_711
1462	>car01_10_392
1463	>car01_10_374
1464	>den11_5_21
1465	>lab04_48_216
1466	>lov03_25_240
1467	>den08_41_515
1468	>lov11_27_133
1469	>den08_41_197
1470	>car10_41_591
1471	>nwl10_10_123
1472	>car01_10_108
1473	>lov11_27_139
1474	>lab06_38_4
1475	>den08_41_664
1476	>den09_9_29
1477	>car03_13_479
1478	>den09_72_7
1479	>nwl10_10_186
1480	>uaf12_17_40
1481	>mat13_19_134
1482	>mat15_4_9
1483	>den11_5_374
1484	>car10_41_163
1485	>uaf05_10_27
1486	>uaf08_20_10
1487	>lov03_25_116
1488	>lab08QC_24_2
1489	>uaf12_170_11
1490	>mat15_15_226
1491	>den11_5_314
1492	>car10_41_335
1493	>lov15_10_187
1494	>den09_9_281
1495	>den05_61_54
1496	>nwl10_20_27
1497	>lov12_6_33
1498	>car10_41_756
1499	>car03_13_476
1500	>mat13_48_161
1501	>lab08_25_309
1502	>lov03_25_10
1503	>nwl11_13_351
1504	>lab09_27_32
1505	>car05_125_26
1506	>car03_13_338
1507	>car05_103_96
1508	>lab04_19_44
1509	>mat15_15_217
1510	>lab04_48_43
1511	>lov15_10_119
1512	>nwl11_13_147
1513	>lov15_10_228
1514	>nwl11_13_240
1515	>nwl08_20_92
1516	>lov15_10_226
1517	>lab04_48_194
1518	>den11_5_84
1519	>car03_56_3
1520	>mat15_15_52
1521	>nwl08_20_199
1522	>nwl08_77_4
1523	>den11_5_395
1524	>nwl10_10_245
1525	>lab04_48_222
1526	>den09_9_180
1527	>mat01_9_168
1528	>car03_13_469
1529	>den05_369_6
1530	>lab04_19_53
1531	>uaf01_6_178
1532	>den08_41_36
1533	>mat01_9_262
1534	>den08_41_793
1535	>lab06_4_102
1536	>mat15_15_34
1537	>mat01_9_227
1538	>car10_41_180
1539	>uaf01_6_195
1540	>mat09_5_267
1541	>lov03_25_69
1542	>lab06_15_160
1543	>car03_13_221
1544	>lov11_27_211
1545	>nwl08_20_328
1546	>den11_5_185
1547	>mat01_9_271
1548	>mat15_15_206
1549	>lab06QC_7_28
1550	>nwl09_17_68
1551	>car10_41_121
1552	>mat13_48_141
1553	>car01_20_14
1554	>uaf08_20_199
1555	>nwl10_10_141
1556	>den09_9_181
1557	>den08_41_225
1558	>den11_5_420
1559	>den08_41_507
1560	>lab06_312_1
1561	>uaf01_6_157
1562	>nwl10_10_130
1563	>lov15_10_10
1564	>mat09_5_241
1565	>mat09_5_190
1566	>nwl08_20_68
1567	>lov15_10_125
1568	>den05_61_51
1569	>mat01_9_222
1570	>den11_5_54
1571	>nwl08_20_305
1572	>mat13_19_88
1573	>den08_41_794
1574	>nwl09_17_120
1575	>nwl10_22_7
1576	>lov03_25_125
1577	>car10_113_4
1578	>mat13_48_169
1579	>lab08_25_57
1580	>nwl11_13_85
1581	>car05_103_92
1582	>nwl09_17_33
1583	>lab04_48_172
1584	>lab06_15_237
1585	>mat01_9_157
1586	>lab09_27_49
1587	>lov15_10_206
1588	>lov03_25_82
1589	>lab09_27_171
1590	>lov15_57_3
1591	>nwl11_13_464
1592	>den08_41_320
1593	>car10_41_564
1594	>lab09_27_107
1595	>den05_107_1
1596	>den09_9_260
1597	>lab09_27_157
1598	>nwl08_20_72
1599	>den08_208_3
1600	>lab08_25_204
1601	>nwl08_20_62
1602	>lab06_15_142
1603	>car01_10_279
1604	>den08_41_809
1605	>nwl08_20_48
1606	>den09_9_138
1607	>nwl11_248_4
1608	>lov15_10_2
1609	>lab04_48_134
1610	>lab08_25_170
1611	>lab09_27_119
1612	>den05_74_17
1613	>car10_41_610
1614	>car10_41_220
1615	>car10_41_646
1616	>lab08_65_21
1617	>car10_41_30
1618	>den08_41_85
1619	>den05_103_88
1620	>mat15_15_27
1621	>mat13_48_227
1622	>uaf05_10_126
1623	>car03_13_411
1624	>den09_9_137
1625	>car05_103_6
1626	>lab08_279_3
1627	>car03_13_150
1628	>nwl10QC_34_1
1629	>lab04_48_52
1630	>lab08_65_20
1631	>car10_41_572
1632	>lab09_27_230
1633	>nwl10_10_216
1634	>den08_41_284
1635	>den05QC_11_12
1636	>lov03_25_155
1637	>lab04_48_116
1638	>mat15_15_193
1639	>mat13_198_2
1640	>uaf01_6_123
1641	>nwl08_157_6
1642	>lab09_27_115
1643	>lov03_317_1
1644	>uaf01_6_19
1645	>lab09_27_24
1646	>den11_69_41
1647	>car10_41_442
1648	>lab09_27_69
1649	>den09QC_6_1
1650	>den11_5_251
1651	>lov03_25_282
1652	>car10_41_27
1653	>den05_107_3
1654	>mat09_5_206
1655	>lab06_4_83
1656	>mat15_15_91
1657	>car10_41_277
1658	>den08_41_742
1659	>car03_13_361
1660	>lov11_27_68
1661	>nwl11_229_2
1662	>den11QC_15_7
1663	>den05_61_97
1664	>lab08_25_255
1665	>mat13_19_133
1666	>uaf01_6_185
1667	>den11_5_372
1668	>lov12_6_120
1669	>car10_41_440
1670	>mat15_15_119
1671	>car05_74_43
1672	>lab08_25_253
1673	>den08_41_419
1674	>den05_103_67
1675	>mat15_15_188
1676	>mat13_48_75
1677	>lab08_25_141
1678	>lab06_15_212
1679	>uaf05_10_39
1680	>mat09_38_2
1681	>lab04_19_123
1682	>uaf01_6_183
1683	>lab06_15_107
1684	>uaf08_20_304
1685	>lab06_15_203
1686	>den05_125_31
1687	>mat09_5_281
1688	>mat13_19_80
1689	>lab09_27_225
1690	>nwl08_20_6
1691	>car03_13_116
1692	>lov03_25_247
1693	>den08_41_563
1694	>car01_10_244
1695	>den11_5_398
1696	>lab04_48_82
1697	>mat15_15_191
1698	>den11_5_152
1699	>car10_41_754
1700	>nwl10_10_302
1701	>lab09_27_2
1702	>nwl08_20_176
1703	>lab09QC_15_8
1704	>lov11_27_174
1705	>lov11_27_52
1706	>lab08_25_160
1707	>car10_41_207
1708	>den08_41_788
1709	>car10_41_471
1710	>nwl11_13_235
1711	>lov12QC_0_2
1712	>lov12_6_93
1713	>lov15_10_25
1714	>den05_61_48
1715	>lab08_104_2
1716	>car03_13_481
1717	>den08QC_4_9
1718	>den08_41_234
1719	>den08_41_818
1720	>mat15_4_98
1721	>lov11_27_132
1722	>mat13_48_197
1723	>uaf12_17_54
1724	>nwl10_10_45
1725	>mat09_5_257
1726	>mat01_9_94
1727	>den11_69_79
1728	>uaf01_6_62
1729	>uaf01_6_192
1730	>car10_41_300
1731	>uaf01_6_120
1732	>car10_41_609
1733	>uaf05_10_154
1734	>car10_41_275
1735	>car10_41_73
1736	>mat09_69_81
1737	>den09_9_83
1738	>car10_41_747
1739	>mat13_48_221
1740	>nwl11_13_91
1741	>lab08_25_17
1742	>mat13_48_237
1743	>lov12_6_101
1744	>uaf01_6_50
1745	>lab09_27_12
1746	>car10_41_233
1747	>nwl11_13_317
1748	>car10_41_265
1749	>mat13_48_229
1750	>den05_61_176
1751	>lov15_10_21
1752	>lab08_33_4
1753	>den11_38_49
1754	>den11_5_228
1755	>mat15_15_274
1756	>car05_103_63
1757	>den08_41_288
1758	>den08_41_724
1759	>uaf05_10_15
1760	>mat09_5_37
1761	>car05_95_26
1762	>uaf12_17_102
1763	>lov03_25_47
1764	>mat09_5_346
1765	>car05_103_17
1766	>car01_10_299
1767	>car05_61_147
1768	>mat13_48_224
1769	>den11_5_121
1770	>nwl11_13_132
1771	>lov15_10_103
1772	>lab08_25_5
1773	>nwl08_20_299
1774	>car05_369_1
1775	>nwl10_10_192
1776	>den08_41_389
1777	>den05_95_8
1778	>lab09_27_201
1779	>lov12_6_17
1780	>den11_38_66
1781	>den11_5_207
1782	>car01_44_1
1783	>den05_61_91
1784	>den11_5_109
1785	>den05_95_28
1786	>den11_69_13
1787	>nwl11_13_5
1788	>car01_10_253
1789	>car03_13_284
1790	>mat13_48_150
1791	>nwl08_20_317
1792	>car05_61_107
1793	>lab09_27_5
1794	>uaf05_10_240
1795	>den05_74_3
1796	>den11_38_4
1797	>lab08_104_4
1798	>nwl11_13_26
1799	>uaf12_17_120
1800	>lab08_25_307
1801	>den05_125_34
1802	>nwl08_175_1
1803	>lab08_25_254
1804	>den09QC_27_7
1805	>uaf08_20_54
1806	>uaf05_10_176
1807	>car10_41_638
1808	>den11_69_83
1809	>nwl10_10_95
1810	>den11_5_323
1811	>lab06QC_7_1
1812	>car01_20_37
1813	>lov11QC_4_1
1814	>lov15_10_138
1815	>den05_61_46
1816	>lab09_27_65
1817	>uaf05_10_136
1818	>car05_61_116
1819	>nwl09_17_66
1820	>mat09_5_100
1821	>mat13_48_17
1822	>car01_10_76
1823	>uaf12_17_45
1824	>lov11_27_240
1825	>lov03_25_199
1826	>nwl11_13_156
1827	>nwl10_10_181
1828	>den05_61_131
1829	>nwl11_13_3
1830	>den05_61_192
1831	>car03QC_8_2
1832	>car03_13_443
1833	>den08_41_795
1834	>uaf08_20_178
1835	>nwl11_13_350
1836	>nwl11_13_479
1837	>lov03_201_1
1838	>nwl11_13_184
1839	>mat15_15_183
1840	>lab09_27_125
1841	>mat09_288_9
1842	>car03_13_149
1843	>uaf08_20_58
1844	>car10_41_701
1845	>lov12_6_118
1846	>den11_288_6
1847	>den11_69_71
1848	>car01_10_207
1849	>lab09_27_243
1850	>nwl10_10_62
1851	>lab08_25_295
1852	>car03_13_373
1853	>lab08_25_130
1854	>car05_61_165
1855	>mat09_5_2
1856	>lov11_27_85
1857	>mat13_48_102
1858	>car10_41_106
1859	>car03_13_233
1860	>car01_10_345
1861	>car05_103_9
1862	>car10_41_540
1863	>lov03QC_15_2
1864	>car10_41_132
1865	>den09_9_128
1866	>nwl10_10_360
1867	>mat15_4_34
1868	>den05_103_40
1869	>lov12_6_108
1870	>car03_13_353
1871	>nwl10_22_10
1872	>den11_5_127
1873	>mat09_5_345
1874	>nwl09_17_104
1875	>mat09_5_130
1876	>den08_41_467
1877	>nwl11_13_69
1878	>uaf05_10_34
1879	>car05_103_18
1880	>car10_41_588
1881	>lab04_48_9
1882	>mat15_119_1
1883	>uaf08_20_143
1884	>mat15_15_105
1885	>lab09_27_170
1886	>lab09_103_3
1887	>den11_5_93
1888	>lov15_202_1
1889	>lab06_15_156
1890	>nwl11_13_375
1891	>den05QC_11_15
1892	>car05_125_10
1893	>lov11_27_48
1894	>lov11_27_124
1895	>lab04_19_85
1896	>den11_5_65
1897	>den05_103_48
1898	>car03_13_424
1899	>nwl11_13_320
1900	>car05_74_10
1901	>mat13_48_37
1902	>car03_13_275
1903	>lov12_6_173
1904	>car10_41_477
1905	>nwl10_10_326
1906	>car01_10_125
1907	>uaf08_20_225
1908	>lov15_10_157
1909	>lov03_25_146
1910	>den09_9_2
1911	>lov03_104_9
1912	>nwl11_13_337
1913	>uaf08_77_1
1914	>mat15_15_114
1915	>mat15_4_11
1916	>nwl08_20_292
1917	>lov15_10_66
1918	>uaf01_6_196
1919	>den09_9_192
1920	>lab09_27_163
1921	>mat13_48_233
1922	>nwl11_13_131
1923	>den08_41_785
1924	>mat15_15_271
1925	>car05_74_41
1926	>lab09_27_255
1927	>car01_20_34
1928	>car01_10_54
1929	>car03_13_193
1930	>car03_13_468
1931	>den08_41_810
1932	>car03_13_348
1933	>uaf08_89_6
1934	>car10_41_501
1935	>nwl08_20_250
1936	>car10_41_762
1937	>nwl10_10_115
1938	>den08_41_326
1939	>nwl08_20_329
1940	>mat09_69_37
1941	>den08_41_521
1942	>car01_20_28
1943	>uaf12_17_75
1944	>den08_193_1
1945	>lov11_27_66
1946	>lab06_15_205
1947	>car05_61_187
1948	>nwl08_89_14
1949	>car10_41_60
1950	>lab08_25_135
1951	>nwl08_237_5
1952	>den08_41_484
1953	>lov03_25_81
1954	>lov03_25_266
1955	>lov15_10_111
1956	>car10_41_338
1957	>lov11_103_13
1958	>nwl09_17_56
1959	>den11_5_192
1960	>car01_10_291
1961	>uaf08_20_105
1962	>nwl08_20_184
1963	>lov03_25_80
1964	>car05_103_105
1965	>car10_41_583
1966	>nwl08_20_177
1967	>mat15_15_157
1968	>lab06_15_274
1969	>car01_10_99
1970	>lab06_15_220
1971	>mat09_69_33
1972	>uaf08_20_88
1973	>den11_5_438
1974	>nwl10_10_189
1975	>lab04_48_101
1976	>lab08_25_238
1977	>car01_10_353
1978	>car03_248_7
1979	>lab06_4_54
1980	>den11_5_387
1981	>den05_103_95
1982	>uaf08_20_269
1983	>uaf01_6_169
1984	>lab06_15_5
1985	>den09_9_85
1986	>den11_5_328
1987	>uaf05_10_172
1988	>car01_20_13
1989	>mat15_15_121
1990	>lab06_15_209
1991	>mat13_48_76
1992	>nwl09_17_58
1993	>nwl08_315_2
1994	>den08_41_741
1995	>den05_103_45
1996	>car05_125_11
1997	>car10_41_568
1998	>nwl10_10_342
[truncated: 55,104 more rows]
