# Supplementary material for: Host Genotype Shapes the Foliar Fungal Microbiome of Balsam Poplar (Populus balsamifera)
Source: PLoS One. 2013 Jan 11;8(1):e53987. doi: 10.1371/journal.pone.0053987 (PMC3543377; doi:10.1371/journal.pone.0053987)
Supplement: Material S3 — Clusters delimited at sequence-divergence based equivalents of 6 grammar thresholds with GramCluster. (ZIP) [file pone.0053987.s005.zip › Supplementary_Material_3/80/80.repfile]

>Cluster 0, >nwl08_20_319
CCTAGAGTTTGTAGACTTCGGTCTGCTACCTCTTACCCATGTCTTTTGAGTACCTTCGTTTCCTCGGCGGGTCCGCCCGCCGATTGGACAACATTCAAACCCTTTGCAGTTGCAATCAGCGTCTGAAAAAACATAATAGTTA
>Cluster 1, >nwl08_7_458
CAAGAACGCCCGGGCTTCGGCCTGGTTATTCATAACCCTTTGTTGTCCGACTCTGTTGCCTCCGGGGCGACCCTGCCTTCGGGCGGGGGCTCCGGGTGGACACTTCAAACTCTTGCGTAACTTTGCAGTCTGAGTAAACTTAATTAATAAATTA
>Cluster 2, >car05_38_41
CCGAGCGAGGGCCTCCGGGTCCGACCTCCAACCCTTTGTGAACACATCCCGTTGCTTCGGGGGCGACCCTGCCGGGCGCCCCCGGAGGACCACCAAAAAACACTGCATCTCTGCGTCGGAGTTTACGAGTAAATCGAAACA
>Cluster 3, >den11_50_161
AAGAGTAAGGGTGCTCAGCGCCCGACCTCCAACCCTTTGTTGTTAAAACTACCTTGTTGCTTTGGCGGGACCGCTCGGTCTCGAGCCGCTGGGGATTCGTCCCAGGCGAGTGCCCGCCAGAGTTAAACCAAACTCTTGTTATTAAACCGGTCGTCTGAGTTAAAATTTTGAATAAATCA
>Cluster 4, >car01_56_2
ATAGTGCCCTCTGATGCAAATCATTGGGTTAGATCTGCTCTCTTCGCAAGAAGAGGGTTTCCATACACACCGTGAACTGTGGCTTCGGCCATCACAAACTGTTAGTAATGAATGTAATATCATAACAAAAACA
>Cluster 5, >mat13_223_5
CCGAGAGTTGTAGGCTTCTGTCTACCATCTCTTACCCATGTCTTTTGCGTACTACACGTTTCCTCGGCAGGTCCGCCTGCCGCTAGGACAAAATTAAACCATTTGCAGTTGCAGTCAGCGTCTGAAAAACTTAATAATTA
>Cluster 6, >car10_109_1
GTGAATATTAGCGCATCTACTTGTAGAGCGTGACCTCCACTTTCTAACTCTGTGCATTTATTGGCGGAAGAGACTTGAGCAATCGAGTCTTCTTCTCGCGGCTCATTTTATAACACTAGTTAAAGTATGTAACGTAATATCGAAAACAAAAA
>Cluster 7, >den11_194_6
CAGAGTTCATGCCCGAAAGGGTAGACCTCCCACCCTTGTGTATTATTACTTTGTTGCTTTGGCGAGCTGCCTTCGGGCCTTGTATGCTCGCCGGAGAAAACCAAAACTCTTTTTATTAATGTCGTCTGAGTACTATATAATAGTTA
>Cluster 8, >nwl09_12_27
GTGAATAAATAGGGTGTCCAATTTAACTTGGAACCCGACCTTCTCACATCTAACCCTGTGCATCTGTATTAATGGCGAGCAATTTTCGGATTGTGAGCCATTTCACTTTATAAACACTAGTCTATGAATGTCAAATTTTTATAACAAATAA
>Cluster 9, >car10_9_12
ACCTTTCAAAACAGGGTGCGTCGCGGCCCCCGAGGTGCGGAAACAAGCCTCGAGCGGTTTGGGGTCCTCCCCTTCACGCGCGCACGACTGCCATCCTTACTTTACGAGCACCTTCTGTTCTCCCTCGGCGGGGCAACCTGCCGTTGGAACCGAATAAACTCTTTTTGCATCTAGCATTACCTGTTCCGAAACAAACAATCGTTA
>Cluster 10, >nwl09_162_2
ATAATGCCCTCTGGCTTCGGTCAGCTGGGTTCAATGTGTGTCATCTCTTCGGAGATGGCCATCCACACACACCGTGAACTGTGACTTCGGTCATCACAAACTTTTAGTAATGAATGTAAAAATCATAACAAAATA
>Cluster 11, >lov12_48_8
CAGAGTTGCAAAACTCCCACAAACCATCGCGAATCTTACCCGTACGGTTGCCTCGGCGCTGGCGGTCCGGAAGGCCCTCGGGCCCCCGGATCCTCGGGTCTCCCGCTCGCGGGAGGCTGCCCGCCGGAGTGCCGAAACCAAACTCTTGATATTTTATGTCTCTCTGAGTAAACTTTTAAATAAGTCA
>Cluster 12, >nwl11_77_3
CAATTCAGTAGCTTGCTACTGGTCGGGAGTTGCTGTAAGTCCGCATAGTTTAATTACTGATGAGCGGCAGGCACTCTGTCTGAACCCTTGTCTTTTGCGCACTCTTGTTTCCTCGGCGGGCTTGCCTGCCGATTGGACAAAACTATAACCTTTTTAATTTCAATCAGCGTCTGAAAAAACTTATAATTA
>Cluster 13, >lov15_31_6
ATGGGCCAGCCTCCGGGCAAAACCCCACCCTCTGTAACCGCGGCCCGGATTCGGCGCCTGGCGGGGAGCACCCCCCGTTCGCGGGGGGCCCCGTCTGCCGGAATTAGCCAACCCTGCCTAGAAAATTGAAGTCTGAGAACAAGTTAAATTAAACA
>Cluster 14, >mat01_3_184
AAGAGTAAGGGTCTCTGGCCCGAACCTCCAACCCTCTGTTGTTATAACTACTTCGTTGCTTTGGCGGGACCGCAAAGGTTCTCCCGAGCGCGCCGGTCTCCGGACAGGCGAGCGCCCGCCAGAGTCTAACCAAACTCTTGTTTTTAAACCAGTCGTCTGAGTATAAAATTTTAATTAAATTA
>Cluster 15, >lab04_175_3
GTGAATAACAGGACGTTCAATTTAACTTGAAGTCCGAACTCTCACATCTAACCCTGTGCATTTGTTTTGGTTAGTAGAGCGCTTGCGTTCGAACACCTCTTCATTTTACAAACACTAAGTCAAAGTATGTTTAAATTTATAACAAAACA
>Cluster 16, >nwl09_212_1
CAGAGTTCATGCCCTCACGGGTAGATCTCCCACCCTTGAATACTATACCTTAGTTGCTTTGGCAGGCCGTGGAAGCACCCTGGGCTTCGGCTCGGGCGTGCCTGCCAGAGGAAACAAACTCTGTTTTTAGTGATGTCTGAGTACTATATAATAGTTA
>Cluster 17, >car05_131_68
CCGAGTTTACAACTCCCAAACCCCTGTGAACATACCTTAATGTTGCCTCGGCGGATCAGCCCGCGCCCCGTAAAACGGGACGGCCCGCCAGAGGACCCAAACTCTAATGTTTCTTATTGTAACTTCTGAGTAAAACAAACAAATAAATCA
>Cluster 18, >car10_135_5
AAGAGTTAGGGTCCTAGTGGCCCAACCTCCAACCCTCTGTTGTTAAAACTACCTTGTTGCTTTGGCGGGACCGTTCGGTCTCCGAGCGCGTTAACCCTCGGGTTGGCGAGCGCCCGCCAGAGTCCAACCAAACTCTTGTATTAAACCAGTCGTCTGAGTATAAAATTTTAATTAAATTA
>Cluster 19, >uaf05_308_2
AACGAAACAAACCCTCCCCCTGGGCTCCGGCTTGGTGGGGAGGGCCAGTCTCAAACCCTTTGTCGTCCGACTATGTTGCCTCGGGGGAGACCCTGCCTCCGGGCGGGTGGCACCCCGGTGGACCAAACCAAACTTGTTTAACATGTCGTCTGAGTCGATTTAAAAATATAAATCA
>Cluster 20, >uaf01_19_45
CTGAGCGCGAGGCCCCGCAGCGCGCAAGCTCTGCGGCGGTTGACCCTCCACCCGTGTGAACTCTTATCTGTTGCTTTGGCGGGCCGGGCTCGACCTGCCGGCTCCGGCTGGCGAGTGCCCGCCAGAGAAGCCCCAACTCGTGCTGTGAGTGTTGTCTGAGGAAATGTGGAATTAGTA
>Cluster 21, >den11_230_3
CTGCTTGCTTATGGCCGCTTAGGTGGGGAGACCCCCTCTGCGGTACGGCAACACACCCTTGTCTATGTATACCATTTGTTATTTCCCTCGGCGGGGCAACCCGCCGCTGGGGACAATAAAACCTCTTGTATTAAGCATTAAAACTTCTGAAACAAACCTAAATTATTA
>Cluster 22, >uaf12_110_18
TTGAATTCAAATCATCTGTGGCTTCGGTCCGGATGTGCCAACAGGTAACACTGTTGGTAATTCTATCCATAACACCTGTGAACTGTTGGATGCTTGCATCCACTTTTATACTAAACATTATTGTAACAAATGTAGTCTTATTATAACTAATA
>Cluster 23, >lov03_124_2
TCTTCAGTGGTTTTCCACTGTATTGAGGGGGACCTAACCGTCCCTTCTCTCCATCCTTGTCTTTTGCGTACCCATGTTTCCTCGGCAGGCTTGCCTGCCGGTTGGACAAAACTATAACCTTTTTAATTTTAATCAGCGTCTGAAAAACTTAATAATTA
>Cluster 24, >den08_47_1
GTGAATACATCGGGGAGCGTCTTAACTGACCTCCCCCAACCCTTCACAATCCACATACACCTGTGCACTGTTTTGGCTTTTGAGCAATCGAAAGCCAATCATTTTATACAAACCCCTAGTTTAATGAATGTAACCGTTTTATATAAACAAAATA
>Cluster 25, >mat13_177_4
CTGAGTTTTTAACTCTCCAAACCATGTGAACTTACCACTGTTGCCTCGGTGGATGGTGCTGTCTCTCGGGACGGCGCCACCGCCGGTGGACTACCTAAACTCTGTTAATTTTTGTCAATCTGAATCAAACTAAGAAATAAGTTA
>Cluster 26, >lov03_57_53
TTTTAGTAGCTTGCTACAGCTCAGGGGTTCTATCAGACTGTATAGTAATGCTACTGATGAGCAGCATGAACCTCGAACCCAACCCTTGTTTTTTGTGTACCTATGTTTCCTCAGCGGATCATATCCGCTGGCTGGACATCTCTAACATACTTGAACATTCAATCAGCGTCTGAGAAACTTAATTATTA
>Cluster 27, >mat15_82_4
CTGAGCTCGGGCTAACCGCCCGACCTCCCAACCCTTCTGTCGTCTCCGACCGCGTTGCCTCGGGGGTCCCGCCGTCTGGCGGCCCCCGGAGGACCACTTAACTCTGCGTAACCGTCGTCCGAGTCTAAACGAAATTTGAAACA
>Cluster 28, >uaf01_20_11
CAGAGCGTGAAGCTATGCGGAACTTCGTTTCGTGTAGTTGACCCTCCACCCGTGTCGATTATCTCATGTTGCTTTGGCGGATCGGGCTTGCCCGCGCCCACTTTGTGGGGGATATCCGCCAGGGAAGACCAAAACTCTTGTTATCAGTGATGTCTGAGGATGATATATAATCATGA
>Cluster 29, >den11_240_5
ACCGTAACACAGACTCGGTGCGGACTTCGGTCCCCGAGGAAATGTCACACCCTTTGTTGTCCGACCACGTTGCCTCGGGGGTGACCCTGCCTTCGGGCTCGTCCCCCCGGTGGACCAAACCAAACTCTTGCGTAACTTTGCAGTCTGAGTGATTTATAAATAAATCA
>Cluster 30, >den05_341_11
CAGAGTATCATGCCCTCCGGGGTAGATCTCCACCCTTGAATAATATACCTTTGTTGCTTTGGCAGGACGCACTCGTGCCAGGGGCTTCGGCTCCTGAGTGCCTGCCAGAGGACCATAACTCTTGTTTTTAGTGATGTCTGAGTACTATATAATAGTTA
>Cluster 31, >mat13_87_2
ATGAAAGCTTGGGCTTCGGCCCTCTCTCTTCTACACACTTGTGAACTTACACTGTTGCTTTGGTAGGTTTCCGGAAGGGCTCACGCCCCGAAGGTCAGGTCGAAAGGCGCCTGCCAAGGACATTTATCCACCCTTTTTATATCGTCTGATTCTTGTTTTAAACAAATCAAAATA
>Cluster 32, >den08_6_21
CCGAGTTTACAACTCCCAAACCCCTGTGAACATACCTATACGTTGCCTCGGCGGATCAGCCCGCGCCCCGTAAAACGGGACGGCCCGCCCGAGGACCCTAAACTCTGTTTTTAGTGGAACTTCTGAGTAAAACAAACAAATAAATCA
>Cluster 33, >lab04_76_16
CCGAAGTACAGGCCCTCTTGTAGGGCTACACTTCCACCCTTTGTTTACCATACTATGTTGCTTTGGCGAGACGTCTTCGGACCACCGGCCCTTGGGCTGGTGCGCGCTCGCCAGAGAAAACCCAAACCCAAACCATTTTAAGTGTCGTCTGAAAAACAAGTTTAATTATTA
>Cluster 34, >uaf05_149_8
CTGAGTGAGGGCCTTCGGGCTCGACCTCCAACCCTTTGTGAACACAACTTGTTGCTTCGGGGGCGACCCTGCCGTTTCGACGGCGAGCGCCCCCGGAGACCATCAAACACTGCATCTTTGCGTCGGAGTTTAAGTAAATTAAACA
>Cluster 35, >den09_86_1
CCGAGAAAGGGGCTCCGCGCTCCCGGGGGTTTCGGCCCCCAACTCTTCACCCACTGTTTACCTACCTTTGTTGCTTTGGCGGGCCCTGGGGTTCGCCCCACGCTGGCTTTCGGGCCGGTGAGCGCCCGTCAGAGGCCCTTAAATTCCTTTAATTAGTGACGTCCGAGTAAATAATACAATAGTAA
>Cluster 36, >nwl11_217_1
TTATTCGGTAGTCTACTATCGTTTGAAAGGGGTGGAAACTTCACTGGCGATCCCGGGAAGGAGTACACCTTTTTTCTTAACCCTTGACTTTTTGCGCACTCATGTTTCCTCGGCAGGCCTGCCTGCCGGATGGACAAAACCATAACCTTTTTACTATTCAATCAGCGTCTGAACAATTATAATAATTA
>Cluster 37, >lov12_81_1
TTTTAGTAGCTTGCTACAGCTTAGGGGTTCTATCAGACTGTATAGTAATGCTACTGATGAGCAGCATGAACCTCGAACCTAACCCTTGTTTTTGTGTACCTATGTTTCCTTAGTGGATCATATCCGCTGGCTGGACATCTCTAATATACTTGAACATTCAATTAGCGTCTGTGAAACTTAATTGTTA
>Cluster 38, >lab06_334_1
TCAAAACAGCGGACTTCGGTCCTTGCTGCACCCTTGTCTTTTGCGTACCGTATGTTTCCTCGGCGGGCTTGCCTGCCGGTTGGACAATATCAAACCTTTTTGTAGTTGCAATCAGCGTCAGAAAACAAATAATAGTTA
>Cluster 39, >lab06_272_33
CAGGACGTCATACTCCCGTAATACCACTGTGAATCTTACCTACCGTCGTTGCCTCGGCGGGCGCCTCTCCGCTTGCGGGGAGGGCCCACGTCCGCCGGCGGCCCGCATACTCTTGTCTTTTTATTAGCATCTCCGAGTATTATACAAACGAGTTA
>Cluster 40, >uaf08_218_4
CAGTGTTCCCTGCCCTCACGGGTAGAAACGCCCACCCTTGTATAATATATCTTGTTGCTTTGGCAGGCCGCCCTCGGGCACCGGCTCCGGCTGGATCGTGCCTGCCAGAGGACCCCAAACTCTGAATGTTAGTGTCGTCTGAGTACTATATAATAGTTA
>Cluster 41, >car03_236_2
GTGAATTGAGCTGGCTTCGGCCGCTCTGATCTATACACACCTGTGAACTGTTGGCCTTCGGGTCTTTAAATACAACTGTGACGAACGTAAATTATTATAACAAATA
>Cluster 42, >car03_64_2
ATTTCGGTGGTTTTCCACTGTTATGAGGGGGATTTCGGTCCCTTCTCTCCTTCCTTGTCTTTTGAGTACCCAAGTTTCTTTGGTAGGCTTGCCTGCCATTGATAATCTATAACCTTTTTAATTTTAAATCAGCGTCTGAAAACTTTAATAATTA
>Cluster 43, >mat09_321_1
ATGGGTTAACGCCTTCGGGCACAATCCCCACCCTTTGTAACTGCGGCCCGGATTCGGCGCCTGGCGGGGAGCCCCCTCTGTTCACGGAGGGCCCCGCCTGCCGGAATTAGCCAACCCTGCCTAGAAAATTGAAGTCTGAGAACAAGTTAAATTAAACA
>Cluster 44, >lab04_188_1
AAAAGGATGCCGGGAAACCGGTAGACCCCACCCGTGTCTATCTACTCTTGTTGCTTTGGCAGGCCGTGGCCTTCCACCGCGGGTTCTGCCCGTGCGTGCCTGCCAGAGGACCAAACTCTGAATTTTAGTGATGTCTGAGTACTATATAATAGTTA
>Cluster 45, >lab04_232_4
CACAATATGAAGGCGGGCTGGACACCCTCCAGCCGGGCACTGCTTCACGGCGTGCGCGGCTGGAGCCGGCCCTGCTGAATTATTCACCCGTGTCTTTTGCGTACTTCTTGTTTCCTGGGTGGGCTCGCCCGCCATCAGGACCAACCATAAACCTTTTTGAATAGCAATCAGCGTCAGTAACAACGTAATTAATTA
>Cluster 46, >nwl11_262_1
GAGAGTTGACCTAACTCCCCAAACCCCTGTGAACATACCATACGTTGCCTCGGCGGGGGGCGCCACCCGCCGGCGGCCCACGAAACTCTGTTTTGCCCTGAATCTCTGAAGCGATGAACTAAATCAGTTA
>Cluster 47, >den08QC_53_1
CAGTGTTCCCTGCCCTCACGGGTAGAACGCCAACCCTTGTGTATTATATGTTGTTGCTTTGGCGGACCGCCCTCGGGCACCGGCTTCGGCTGGCTTGCGTCCGCCAGAGGAGCCCAAACCCTGTATGTTTAGTGTCGTCCGAGTACTATATAATAGTTA
>Cluster 48, >car05_91_8
ATGATTGAACGTCTGTCGAGCTTGCTCACAGGCACATCATATCCATAACACCTGTGCACTTGTCGGATGGCTTAGTGAAGACCGCAAGGTTGGATCTATCCATCTACTTTACATAACAATTCTGTAACAAATGTAGTCTTATTATAACATAATA
>Cluster 49, >car01_73_1
GTGAATATTAGCGCATCTCTTCGGAGAGCGTGACCTCCACTTTCTAACTCTGTGCATTTATTTGGCGGCTCTGAAGATGTAACAGTCTACTTAGCTGCGGCTCATTTTATAACACTAGTTAAAGTATGTAACGAAATATCGAAAACAAAAAA
>Cluster 50, >den05_384_4
ATGAAATTCAAGGACGCTCTTTTTAGAGGTCCGACCAATTACATTTACCTTTACTCTGTGCACACACTACTCTTTACACCATTTTTTAACTCTATAGTTTTAAGAATGTAAAACAAGTCTCGAAAGAGCAACATAACAAAAACA
>Cluster 51, >lov03_213_1
CAGAGTTATACAACTCCCATACCATCTGTTAACCTACCCAGTTATGCCTCGGCGTAAGCTCGGTTGGAGGCACCTGCAGCTACCCTGTAGTTGCGGACTGCCAACTCCAGCCGCGGCCCGCCGGCGGTACACTAAACTCTGTTTTATTTTATATTCTGAGCGTCTTATTTTAATAAGTTA
>Cluster 52, >lov03_228_1
CCTTTCACAGTACAGAAGAATTGTGTAGGGACTCCCCTCGCTATCCTTCCTGTATACCACCCTTGTCTTTTGCGCACTCATGTTTCCTCGGCAGGCTTGCCTGCCGGCTGGACAAAAATTATAACCTTTTTAATTTTCAATCAGCGTCTGAAATAATTTTAATAATTA
>Cluster 53, >lab04_180_1
GAGATTTCGCCCTCCGGGGCTCTCTTTTTCTTCACACACCCCCTGTGCACTTTGGCTGCCGCTTCATTGCGGTGGTCTTTTATAATTACCATACCCATATACACAAGTCATTGAATGTAAAATCGTTATAAACTAATA
>Cluster 54, >car05_264_5
ATGAATTTTAGGACTCTCTTTTTAGAGGTCCGACCCTTTCATTTCCTTACACTGTGCACACACTTCTTTTCACACATTTTAACACTATAGTATAAGAATGTAACAGTCTCTTTATTGAGCATAAATAAAAATA
>Cluster 55, >lab04_129_1
AAGTAAACGCCCTCCGGGGCTCTCTTTATTCACACACCCCTGTGCACTTTGGCCACCTGCCGCGCTTAACTGCGTTAGTAGGTGTGTCTCTTTATTTATACCCATATACACAAGTCATTGAATGTAAAATCGTTATAAACTAATA
>Cluster 56, >den05_182_9
TTGAATTTGATCTTCGGATCTAATACATAATAACACACTGTGAACCGTGGCTTCGGCCCAAACTTGAAGTCTAGAATGTAATATATCATAACAAAATA
>Cluster 57, >nwl10_110_3
CACAAATATGAAGCCGGACTGGGATAGGGCCTCGCTGCCTTGCCCGTCTGGCGCCATATTCACCCATGTCTTTTTGCGTACTACTTGTTTCCTTGGCGGGTCCGCCCGCCAATTGGACCTTATTCAAACCTTTTTTTCAGTTGCAATCAGCGTCAGCAAAACAAATGTAATCAATTA
>Cluster 58, >lov11_180_8
CACAAATATGAAGGCGGGCTGGAACCTCTCGGGGTTACAGCCTTGCTGAATTATTCACCCTTGTCTTTTGCGTACTTCTTGTTTCCTTGGTGGGTTCGCCCACCACTAGGACAAACATAAACCTTTTGTAATTGCAATCAGCGTCAGTAACAAATTAATAATTA
>Cluster 59, >lov03_235_1
TTTTAGTAGCTTGCTACAGCTTAGGGGTTCTATTAGACTGTATAGTAATGCTACTAATAAGCAGCATAAACCTTGAACCTAACCCTTGTTTTTTGTGTACCTATGTTTCCTTAGCGGATTATATCCGCTGGCTAGATATCTCTAACATACTTGAACATTTAATTAGCGTCTGAGAAACTTAATTATTA
>Cluster 60, >lab06_336_1
CTGAGTGAGGGAGCAATCCCGACCTCCAACCCTTTGTGAACGCATCATGTTGCTTCGGGGGCGACCCTGTCGTGAAAATGACATTCCCCCCGGAGGCTATTCAAACACTGCATTATTACGTCGGAGTAAAAAGTTAATTTAATA
>Cluster 61, >den08_180_1
AAGAGAAAGGGGCTAAACACCCCGACCTCCAACCCTCTGTTGTTAAAACTACCTTTGTTGCTTTGGCGGGACCGTTTTCGGTTTCCAACCGGGCCGCCGGGCACCTTCACGGGTGTCAAGGCGAGTTCCCGCCAGAGTTAAACCAAACTCTTGTTATTTAAACCGGTCGTCTGAGTAAAATTTTTTGAATTAAATCA
>Cluster 62, >lab04_169_3
ATAAATGGCGAAGCTTTCGAGCCTAGCTTTTATCATCCTATACACCTGTGAACTATTTGCCTTCGGGCACCAAACAAACATAATGTAATGAATGCAATCTACTATAATAAATA
>Cluster 63, >uaf05_214_1
ATGAGATCATGCCCTTCGGGGTAGACCTCCCACCCCCTGTTTACCGTACCCGTTGCTTTGGCGGTCCCGTCGCGAGACGGGCCGCCAGAGGACCTTCAAACCCGTATTATCAATGTCGTCTGAGTACTATACAATAGTTAA
>Cluster 64, >mat09_317_2
ACGAGTTAGGGTCTCACCGGCCCGATCTCCCAACCCTTTGTCTACTTGACCATCGTTGCTTCGGCGAGTCCGTCCTCACGGACCGCCGGAGGGTCTTTGTACCCCTTGGCCCGCGCTCGTCGATAGCCCCCAAATTTAAAAAATCTTAACTAAACGTGTCTTGAATCTAAGTATTATTGTTAAATAAAAACA
>Cluster 65, >den09_27_2
AAAGTTAATTGGTTATACTCCGGTATAAATCTAATTAAACACCTCTGAGTACCTTACCTGTTGCTTCCGTGAGGCCTGACTCCAGCAGTGGTTCGCCGCCGCTGGATACTTGCGGAAGGTATACACTTAAACACTTTTGAATCAATGTCATCTGTCTGATAATGTTTATAACAAACGTTA
>Cluster 66, >nwl09_72_1
TCCATCTAAAACCAGGTGCGGTCGCGGCCTCCGGGTGAAAGCCTGGGTGGTTTCGCGCCGCATTCCTGCACCCTTTTTTTACGAGCACCTTTGTTCTCCTTCGGCGGGGCAACCTGCCGCTGGAACTTAATAAAACCTTTTTTGCATCTAGCATTACCTGTTCTGATACAAATAATCGTTA
>Cluster 67, >lov11_227_2
CAGAGCGTGAGACTCGGCCCGGGCGTGTCCCGCGTGTCGAGTCGACCCTCCACCCGTGTTGACTTTATCTGTTGCTTTGGCGGGCCAGGTGCCTGGCGCCGACCGGCTGCGTGCTGGCTCGTGTCCGCCAAAGACCCCATCTAACTCGTGTTGTCGTGTGGTCTGAGGAAGAAATATTGAATTGTTA
>Cluster 68, >lov03_339_5
CAGAGTATCATGCCCTCACGGGTAGATCTCCACCCTTGAATAACATACCTTTGTTGCTTTGGCAGGCCCCATTTCCAGTGGCTTCGGCTGCTGAGTGCTTGCCAGAGGACCACAACTCTTGTTTTTAGTGATGTCTGAGTACTATATAATAGTTA
>Cluster 69, >mat09_70_1
ATGAAAGTCTGGGCTTCGGCCCTCTCTCTTCTACACACTTGTGAATCTACACTGTTGCTTTGGCAGGTATCCTGAATGGCGCAAGCTTGAAAGGTTAAACTGAAAGGTGCCTGCCAAAGACATTTATCCACCCTTTTTATATCGTCTGATTTTTGTTTAAAACAAATTATAATA
>Cluster 70, >nwl08_231_3
AATATCGGCAGTTTACTGTCGTTTGAGGGGAGTGGAAATTGTTCAGGCTTGCCTGTTCAGGAGTACACTTCTTTTCTTAACCCTTGACTTTTTGCGCACTTGTGTTTCCTCGGCAGGCTTGCCTGCCGGTTGGACCATTCAATAACCTTTTTAATTTCAATCAGCGTCTGAATTATTTTAATAATTA
>Cluster 71, >mat15_107_2
TTGAATGCCCTCACGGGCTTTAATATCCAACCAACCTCTGTGAACCGTCGCCCTCGGGCGCACTATTACAAACTATAACAGTCATGAACGTAGTATACAAAAACTAAACA
>Cluster 72, >lov11_131_2
CAGAGTTCATGCCCTTCGGGGTAGATCTCCCACCCTTGTGTATCATTATGGAATGTTGCTTTGGCGGGCTGCGTGCCTAGCACGCCTCGATTCGCGTCGAGCGCGCCCGCCAGAGGACCCCTAAACTCTGAATGTTAGTGTCGTCTGAGTACTATTAAATAGTTA
>Cluster 73, >uaf08_204_1
ATAAACGGCGACGCTTTCGAGCTTAGCTTTTATATCCTTATACACCTGTGGACTATTTGCCTTTGGGCACAAACTTAAACATAATGTAATGAATGTAAATTATTATAACAAATA
>Cluster 74, >nwl11_80_5
CCGTGGGGCTTCGGCCCCATTGAGATAGCACCCTTTGTTTATGAGTACCCTTGTTTCCTCGGTGGGCTTGCCCGCCATGAGGACATTAAAACCCTTTGTAGTAGCAGTAACTTCAGTTAATAATAAATATTA
>Cluster 75, >den09_40_2
CCGAGTGCGAGCCTCTCGGGGCCCAACCCCCCACCCGTGTTGCCCGAACCTATGTTGCCTCGGCGGGCCCCGCGCCCGCCGACGGCCCCCCTGAACGCTGTCTGAAGTTGCAGTCTGAGACCTATAACGAAATTAGTTA
>Cluster 76, >nwl11_15_12
CCTTTCAATGCAGCAGAATGGGGATGGTTGAGTTTCTCGCCTCTCTGTTCTGCCTGTATTCTACCCTTGTTTGTCATATACTATTATTTCCTCGGCAGGCTTGCTTGCCGAGTGAAACCAATTATAACCTATTTAATTTTCAATCAGCGTCTGAACAAAATTAATAATTA
>Cluster 77, >uaf05_232_6
GTGAATCTAGGACGTCCAACTTAACTTGGAGTCCGAACTCTCACTTTCTAACCCTGTGCATCTGTTAATTGGAATAGTAGCTCTTCGGAGTGAACCACCATTCACTTATAAAACACAAAGTCTATGAATGTATACAAATTTATAACAAAACA
>Cluster 78, >car01_30_5
TTGATTGGTCGAAAGACCTTATCAGATTCTACCACCTCTGTGAACCGTTGACCTCCGGGTTAATAATCAAACATCAGTGTAACGAACGTAAGAGTATCTTAATTAAACA
>Cluster 79, >lov15_284_4
CTGAGTGAGGGCCCTCGCGGCCCGACCTCCAACCCTTTGTCACCCCACTCTGTTGCCTCGGGGGCGACCCGGCCTTCGGGCGTCGGGGCCCCCGGTGGACCCAACCAATAACCCTGCATCTTTGCGTCTGAGTACATATTTGAATCAATCA
>Cluster 80, >den11_29_11
CAGAGTTGCAAAACTCCCAACCATTGTGAACCTACCTCACCGTTGCTTCGGCGGGTGGCCAGGGGCAACCCAGGCCGCGCCGGCCCCCCTCGCGGGGCTGGCAACCCGTCAGAAGCCCGAAACTCTAGCATATTGGCCTCTCTGAGTAACTTATACAATAAGTCA
>Cluster 81, >den05_251_3
TCGAGTTACCGCTCTTCAACCCTTTGTGAACATACCTCAACCGTTGCTTCGGCGGGCAGGAGGACAACCCCCCCGGGGGCGGTCCACCTCCCGGCCGCGCCCCCACGGGCGTGGCGCCCGCCGGAGGATAGCAAACTCTATTTTAACGACGTTTATTCTGAGTGGCACAAGCAAATAATTA
>Cluster 82, >lab08_334_4
CCGAAGTCAAGGCCCCTTCGGGGGCTAAACTTCCACCCTTTGTTTACCTTACCATTGTTGCTTTGGCGGGCCGCCTTAGGCCACCGGCTCTCGAGCTGGTGCGTGCCCGCCAGAGACCCCCAAACCCAAACCATATTTAGTGTCGTCTGAAAACAAGTTTAAATTATTA
>Cluster 83, >mat09_291_2
ATTATCGGTAGTTTACTACCGTTTGAAGGGGGTGGAAAGCTTCCAGGTCTTCCTGGGGGCGAGTACATCCTATTCTTAACCCTTGACTTTTTGCGCACTCATGTTTCCTCGGTGGGCTTGCCTGCCGAATGGACAAATCAATAACCTATTTAATATTTAATCAGCGTCTGAATTATTTTAATAATTA
>Cluster 84, >uaf08_287_1
CCGAGTGAGGGCCCTCGCGCCCGACCTCCAACCCTTTGTCGATTCATATCTGTTGCCTCGGGGGGCGACCCGGACGTCCGCGGCCGGGAGTCCCCCAGAGGACCAATCAACTCTGCATCTTTGCGTCGAGTATTGAATACAAATCAATCA
>Cluster 85, >nwl08_313_1
CCGAGCGAGGGCCCTCCGGCCCGACCTCTCAACCCCATGTGACCCGACACTGTTGCCTCGGGGGCGACCCGGCCCTTCGGGCGTCGGGGCCCCCGGTGGACCGTCAAACACTGCATCTGTGCGTCCGAGTCAAATGATAAATCAATCA
>Cluster 86, >lab09_226_1
CCAGAGTGCCCTAGGCTCTCCAACCCATTGTGAACATACCTATCGTTCCCTCGGCGGGCTCAGCGCGCGGTGCCTCCGGGCTCCGGGCGTCCGCCGGGGACAACCAAACTCTGATTTTATTGTGAATCTCTGAGGGGCGAAAGCCCGAAAACAAAATGAATCA
>Cluster 87, >car10_167_2
CTGAGTTAGGGAGCAATCCCGAACCTCCAACCCTTTGTGAACACATCTTGTTGCTTCGGGGGCGACCCTGCCGCTTCGGCGGCATTCCCCCCGGAGGTCATCAAAACACTGCATTCTTACGTCGGAGTATAAAGTTAATTTAATA
>Cluster 88, >lab09_195_1
CCGAGTTCATGCCCTTCGGGGTAGATCTCCCACCCTTTGTATACTATACCTTTGTTGCTTTGGCGGGCCGCCTAGCTACTGGCTTCGGCTGGTAAGTGCCCGCCAGAGAACCCAAAACCCTGAATTATTAGTGTCGTCTGAGTAAAATATTTAATATTTA
>Cluster 89, >mat15_130_3
CGAGAGTGTCACCACTCCCAACCCATTGTTTACCTACCCGTCCACCGTGCTTCGGCAGGCAGCCCTGTGGGACAGAGCCTCGCCCCCCTCACGGGGGGTGCCTGCCGCTGGCCAACCAAAATTCTAGCTATCAAGTACCATCTGAGTCTTCCACAAATGAACA
>Cluster 90, >den08_172_1
CAGAGTTCATGCCCTTCGGGGTAGATCTCCCACCCTTGAATATTATACCTTAGTTGCTTTGGCAGGCCGGGGCAACCCCCCGGGCTCAGGCCTGGGAGTGCCTGCCAGAGGAAACAAACTCTGTTTTTAGTAATGTCTGAGTACTATATAATAGTTA
>Cluster 91, >nwl11_204_1
CACAACAAAATATGAAGGCCTGGCTTCGCGGCCGGCTGAAATACTTTTTTCACCCATGTCTTTTGCGCACTTATTGTTTCCTGGGCGGGTTCGCCCGCCACCAGGACCAAACCATAAACCTTTTTTTATGCAGTTGCAATCAGCGTCAGTAAAAACAATGTAATTATTA
>Cluster 92, >nwl11_38_3
ATAATTGGCGAAGCTTTCGAGCTTAGCTTTAAAATATGATATACACCTGTGAACTATTTGCCTTCGGGCACCAAACCAAACATAATGTCAATGAATGTAAACATATTATAACAAATA
>Cluster 93, >lab06_187_1
CAGAGTTCATGCCCTTCGGGGTAGATCTCCCACCCGTGTGTATCATTATCGACTGTTGCTTTGGCGGGCCGCGTGCCTCGCACGCCTAGACTTCGGTCCGGCGCGCCCGCCAGAGGACCTCAAACTCTGAATGTTAGTGTCGTCTGAGTACTATTAAATAGTTA
>Cluster 94, >lov11_149_3
TCGTAGGGCTTCGGCCCTGTCGAGATAGAACCCTTGCCTTTTTGAGTACCTTTCGTTTCCTCGGCAGCCTCGGCTGCCAATGGGGACCCCAAAAAACACTTTGCAGTACCTGTAACAGTCTGAACAAACAAACAAAAATTA
>Cluster 95, >uaf05_164_1
TCCATCTCAACCAGGTGCGGTCGCGGCCTCCGGGGGTTCTCTCCCGGGTGGTAGGGGTAACACCTTCACGCGCCGTATTTCTGAACCCTTTTTATACGAGCACCTTCGTCCTCCTTCGGTGGGGCAACCTGCCGTTGGAACCAAACAAAACCTCTTTTGCATCTAGCATTACCCGTTCTGATACAAATAATCGTTA
>Cluster 96, >mat09_205_1
ATTACGAAAGCTATAGCCCCTTCGGGGGTTATTGCATCCACCCTTTGTCTACTTGTACCTCTTGTTGTTTCCTCGGCAGGCTTGCCTGCCGCTAGGAACCCCTTAAACTCTTGTATTTACAGTATTAAAATCTCTGATAACTATTTAAATTATTA
>Cluster 97, >nwl08_281_1
CAGAGTTCATGCCCTCACGGGTAGATCTCCACCCTTGAATACTACGCCTTAGTTGCTTTGGCAGGCCGTGGAAACACCCTGGGCTTCGGCTCGGGCGTGCCTGGCAGAGGAACAAACTCTGTTTTTAGTGATGTCTGAGTACTATATAATAGTTA
>Cluster 98, >nwl10_152_2
TTGAATGCAATTGGAGTCGGTTGTCGCTGGCCTCTTCACTGAGGCATGTGCACGCCTTCTCCGTTCATCCACACACACCTGTGCACTTGTGAGACGGATTAACCCTTCCGAGGGGATGCCCCGTCTATTATACATAAACTCCAATATATTAAATTTGAATGTAATCAGATGTAACACATCATTGAAC
>Cluster 99, >car10_90_1
CTGAGTTACCGCTCTATAACCCTTTGTGAACATACCTAACCGTTGCTTCGGCGGGCAGGGGAAGCCTCTCGCGGGCCTCCCCTCCGGGCGCCGGCCCCACCACGGGGACGGGGCGCCCGCCGGAGGAAACCAAACTCTATTTACACGACGTCTCTTCTGAGTGGCACAAGCAAATAATTA
>Cluster 100, >mat13_154_1
CCGAGTTAGGGTCCTTCGGGGCCCGACCTCCAACCCTTTGTCGTTCAAAAAACCTTTTGTTGCTTTGGCGGGACCGCCGGCCTCACGGCCGGCCGTCTGGCTCGCGCCGGGCGAGCGCCCGCCAGGGGCCAACTCAAAACTCTTTCATTAAAACATGTCGTCTGAGTTAAATTGTAAATCAATCA
>Cluster 101, >lab06_298_1
AAGAGTTGCAAAACTCCCAAACCATTGTGAACATACCTTCAACGTTGCTTCGGCGGGTTGGCCCCGGTCTCCGGGGTCCCCGGCCCTACTCGGGCGCCCGCCGGAGGTATCTAACTCTTGAACTTTTATGGCCTCTCTGAGTCTTTGTACTTAATAAGTCA
>Cluster 102, >lab06_36_3
CCGAGTGCGGGCCCTCGCGCCCAACCTCCCAACCCTTTGTCGATTCGTATCTGTTGCCTCGGGGGGGCGACCCGGACGTCACGTCCGGGAGTCCCCCAGAGGTCCAACCCAACACACTGCGTCTTTGCGTCGGAGTATTGAAAACAAATCAATCA
>Cluster 103, >nwl11_33_4
ATAATGCTCTCTGGCTTCGGTCAGCTGAGTTCAATGAGTGCCTTCTCTTCGGAGTTGGCCATCCACACACACCGTGAACTGTGGCTTCGGCCATCACAAACTGTTAGTAATGAATGTAATATCATAACAAAAACA
>Cluster 104, >nwl08_117_1
CCGAGAGAGGGGCTTCGCGCTCCCGGGGGTTTCGGCCTCCACCTCTTCACCCATTGCGTACCTACCTTTGTTGCTTTGGCGGGCCATGGGGTTCGCCCCACGCCGGCCTCCGCGCTGGTGAGCGCCCGTCAGAGGCCCTCAAAACTCTGTTTATAGTGACGTCCGAGTTAAAACACAAATAGTAAA
>Cluster 105, >mat01_82_2
CTGAGTTTACGCTCTATAACCCTTTGTGAACATACCTATAACTGTTGCTTCGGCGGGTAGGGTCTCCGTGACCCTCCCGGCCTCCCGCCCCCGAGCGGGTCGGCGCCCGCCGGAGGATAACCAAACTCTGATTTAACGACGTTTCTTCTGAGTGGTACAAGCAAATAATCA
>Cluster 106, >mat15_381_1
GTGAATAACACGGGCGTCCCACTCTGTGGGCCCCAACCCCTTCACCATATCCACACACCTGTGCACCGCTAGTGACGGCCGATACGCAAGTATCTTGTCGCTGCTAGCAACCCTCTACACATACACACAAAGTATATGAATGTCACTGTACCTACGCAAGTAGAAACAAAATA
>Cluster 107, >den11_357_3
CATTCAGTAGCCTAGCTACTTGTTTATACCCTTGTTTTTTGCGTACCTATTGTTTCCTCGGCGGGCTTGCTCGCCGGTTGGACAAAACCTATAACCTTGTTAAATCTTCAATCAGCGTCTGAATTATACATAATAATTA
>Cluster 108, >den11_417_1
TTGAATAAACCTGGTGTAGTTGTTGCTGGCTCTCTAGGGAGCATGTGCACACTCATCATCTTTATATTTCCACCTGTGCACCTTTTGTAGACTTGGAGAATTTGAGCAATCAAGTTGTTCAGGCCTACGTTTTATCATATACCCCATAGTATGTATTAGAATGTATCAGTGGGCTTTGTGCCTATAAACACTATA
>Cluster 109, >lov11_193_1
CCGAGCTTACAACTCCCAAACCCCTGTGAACATACCTTTTGTTGCTTCGGCGGGATCGCCCCGGTGCCCTCGGGCCCGGACCCAGGCCCCCGCCGGAGGACCCAAACTCTTGTCTTCATGAGCATCTTCTGAGTGACACAAGCAAATAAATTA
>Cluster 110, >mat15_221_1
ACGAGTTAGGGTCTTTCTGGCCCGACCTCCCAACCCTTTGTCTACTTGACCATCGTTGCTTCAGCGAGCCCGTCCTCCTGGACCGCCGGAGGGACCCTCATCGGCCCTCTGGTCCGCGCTCGTCGGTAGCCCAACTTTAAAAATCTTTAACTAAACGTGTCTCAGTCTAAGTACTATTATTAAATAAAAGCA
>Cluster 111, >lab08_285_1
CCGAGCTAGGGTTGCCCAGCAGCCCGAACCTCCCAACCCTTTGTCTAATTTACCTTGTCGTTGCTTCGGCGGACCGGTTGACCTTCGCGGGTCTTGACCGCCGGGGGGTCCACCCCCCTGGAGAGCGTCCGCCGACGGCCCAACCACAAACTCTTGTACCAAACCATGTCGTCTGAATTACTTGATTAAAATCAAAAAAACA
>Cluster 112, >nwl11_211_2
ATTATCGGTAGTTTACTACTGTTTGAAGGGGGTGGAAAGGTCTCAGGTTTTCCTGGGGTCGAGTACATCCTATTCTTAACCCTTGACTTTTTGCGCACTCATGTTTCCTCGGTGGGCTAGCCCGCCGAACGGACAAACCAATAACCTATTTAATATTCAATCAGCGTCTGAATTATTTTAATAATTA
>Cluster 113, >uaf05QC_29_1
CCGAGTGAGGGCCCTCTGGGTCCAACCTCCCACCCGTGTTTATTTTACCTTGTTGCTTCGGCGGGCCCGCCGTATGGCCGCCGGGGGATTCTGTCCCCGGGCCCGCGCCCGCCGAAGACACCTAGAACTCTGTCTGAAGATTGTAGTCTGAGTCTAAATATAAATTATTTA
>Cluster 114, >den05_193_1
CCGAGTTGCAAAACTCCCAAACCCACTGTGAACCTATACCACTGTTGCTTCGGCGGATACGCCCCGGGCGCACCCCCTCCAGGGGGTTGTGCCCCGGAACCAGGCGCCCGCCGGGGGACCGAAACCTCTGTATTTACCGTTTGAGTACTCTGAGTGTGATTTACAAAATCAAAATTA
>Cluster 115, >lab08_385_2
AAGAGTAAGGGCCCCCGGCCCGACCTCCAACCCTTTGTATTACCAACCATGTTGCCTCGGGGGCGACCCTGCCGTCCGCGGTTTTGGGGCCCCCGGTGGACCACTCAACTCTGCATCTCTGCGTCTGAGTCATTTTGTAAATGAAACA
>Cluster 116, >car01_130_1
CAGAGTTATCTAACTCCCAAACCCATGGGAACTTACCACTGTTGCCTCGGCAGATGTTGCTGGGCGAACCTACCCTGTAGCGAGCTACTCTGTAGCGACCTACCCGGGAACGGCTTACCCTGTAGCGCCTGCCGGTGGACTACTAAACTCTTGTTATTTTTAAGTAATCTGAGCGTCTTATTTTAATAAGTCA
>Cluster 117, >nwl10_33_1
GTGATTAAATCGAGCGTGTCTTCATTGACCGCTCACCCTTCTCACCATCCACATACACCTGTGCACTGTTTAGCCTGAGCCGTTTCGGTTCAGGTTATCATTTCATACAAACTCTAGTCTTATGAATATAAACGTTTTAATAACATAATA
>Cluster 118, >mat09_262_1
ACGAGTTAGGGTCTTCTAGGCCCGACCTCCCAACCCTATGTTTATTAAACCTCTGTTGCTTCGGCGGACCCGTCTCACGGCCGCCGGAGGATCGCCGCGAGGCGTCCTCTGGCCAGCGTCCGCCGATGGCCAACCACTTAAACTCTGAATAAATCGTGTCATTATGTCTAAGTCTATGATTAAATTAAAGCA
>Cluster 119, >lab08_311_2
GTGAATTAAACATGCTTGGTGTCTTCGCTTCGGCAAGGCCCTTGCTTAAATCACATCCTAACACCTGTGAACTGTAAGACGTATGATGAGGTCTTTGGCCAAGTCATCGTCTGCCCATTTTTAACGAACAATTAATGTAACAAACGTAGTCTTATTATAACCTAATA
>Cluster 120, >uaf08_23_1
ATGAAGTCTGGGCCTCGGCCCTCTCTCTTCTACACACTTGTGAACTTACACCGTTGCTTTGGCAGGTCTCCGGACGGGCGTCAGCCTCGAAGGTCAGGTCGAAAGACGCCTGCCAAAGACACTTATCCACCCTTTTTTAATTGTCTGAATCTTGTTTATAACAAATAAAATA
>Cluster 121, >uaf08_284_3
CTGAGTGAGGGCCTCTGGCCCGACCTCCAACCCCCATGTTATCTGACACTGTTGCCTCCGGGGCGACCCGGCCTGCCTTCGGGCGATTCGGGGCCCCGGGTGGACCATTCAACTCTGCATCTTTGCGTCTGAGTAAATGATTGAATCAATCA
>Cluster 122, >lov03_89_1
GTGAATAATAGGGTGTCTAATTTAACTTAGAACCCGACCTTCTCACATCCTAACCCTGTGCATCTGTATTAATGGCGAGCAATCTTCGGATTGTGAGCCTTCACTTTATAAACACTAGTCTATGAATGTATTTAATTTATAACAAATA
>Cluster 123, >lab09_163_1
ATGAATTTTTAGGGCGCTCTTTTTAGAGGTCCGACCAATTTCATTTCCACACACTGTGAACACACTTCATTTTTACACACAATTTATAAACACACAAGTCTATAAGAATGCATAAAGTCTCTTAATTGAGCATAAAGTTATAATA
>Cluster 124, >uaf05_273_2
CTGAGACTGGGTGCTTCGGCGCCCGACCTCCAACCCCCTGTCTACCTTACCACTGTTGCCTCGGCGTTTCTGCCTACCCCTCCTCGCGGGGGGTGGGGGGTGCGCCGGCGGCCAAAAACAAAAACCCTTTTTAAATCCAAGCAATCTGAGAAATTATTTTAATAACTTCA
>Cluster 125, >lov03_26_1
CCGAGTTAGGGTGCCTAACCCGCGCCCGACCTCCAACCCTTTGTCTACCTGACCTTATGTTGCTTCGGCAGGCCCGCCTGCCCGGACCTCGCGTCTGGGCGGGCCGCCGGGGTCTCGCGACCCCGGGCCCGTGCCTGTCGATGGCCCACACCAAAACTATTGTTAAAACGTGTCGTCTGAGTTATCTAAACAAATGAAATTA
>Cluster 126, >nwl11_244_1
CCGTAACGCGGCGGTCCGGCAACCGCAAGGAAGTCGGCCGCCACACGCGTTTATCACCCTTGACTTTGAGCACCTTTCGTTTCCTCGGCGGGTTCGCCCGCCAGCGAGGACCTCCACAAACCCTTTGTAATAGCAATATTCGTCTGAAAAACAACCAATAATCA
>Cluster 127, >car01_108_1
CTGAGTTCTTACAAACTCCAACCCTTTGTGAACCATACCAACTGTTGCCTCGGCGTGAGCTGCGGCTGCTTGGTAGCTACCCGGTAGTCACCTACCCGGTACCTACCCTGTAGCGTCTGCATATAAGCCCGCCGAAGGACCACTAAACTCTGTTTGACAGTGTATTCTGAATGCTTCAACTAAATAGTTA
>Cluster 128, >car10_226_1
CTGAGAGAGGGGCTTCGCGCTCCCGGGGGTCTTGGCCCCCAACTCTTCACCCATTGTTCATCTACCTCTGTTGCTTTGGCGGGCCTTGGGGTTCGCCCCGCGCCGGCTTTCGGGCTGGTGAGCGCTCGTCAGTGGCCCATTAAATTCCGTTTATCCAGTATTATCAGATCAAAAAACACAATAGTAA
>Cluster 129, >lab04QC_23_1
CAGAGTTAAACTAAACTCCAAACCCTTTGTGAACCTTACCTCCAGTTGCCTCGGCGCTCGCTGCGGCTACCCTGTAGTCCGCCCTGTAAAACGGGCGGCTACCCTGTAGCCGGCTCACGGCCCGCCGAAGGACCCCTAAACTCTGTTTAAAATAGTGTATTTCTGAATGCTCCAAACAAAAATAAGTTA
>Cluster 130, >mat09_416_1
CCGAGCGAGGGCCTCCGGGCCCGACCTCTCAACCCCATGTCACCCGACACTGTTGCCTCGGGGGCGACCCGGCCCTCCGGCGCCGGGGCCCCCGGTGGTCCGTCTAACGCTGTATCTGTGTGTCCGAGTGTAACGATAAACCAATCA
>Cluster 131, >mat15_291_1
ACAGGTTCTGGTCGGCCGTCCGGTCGCACCGTCCCTCCCTCTGTCTACCGTACACTGTTGCTCGAGCGGGCTCGCGCCCGCGCGGGATAACCACAACCCTTCTTAGCGAATGTCTGAGTCACAACAAATGCAAACA
>Cluster 132, >car10_214_1
ATAGAGCATTCGTATGCTTCCCGGGGAACCCCCCGGGGAGGTAACGGACTCTCCACCCCTTGATTTGTCATACCCACAGTTGCTTTGGCGGGTCGCGGCCCCTCGGGGCCCCGCTGGCTCCGGCTGGCGAGCACCTGCCGACAGCCCACCAAAAAAATCTTGAAGTTAACTTTGAAGTCTGAAAACAAAACTATGAAAATAGCCTA
>Cluster 133, >den05_54_1
CCGAGTTCATGCCCTTCGGGGTAGATCTCCCACCCTTTGTTTACTATACGATGTTGCTTTGGCGGACCGCCTGATCGCCCTCCGGGGCCCTCAGCTACCGGCTTCGGCTGGTACGCGTCCGCCAGAGAACCCAAAACCCTGAATATTAGTGTCGTCTGAGTAAAAAGTTTAATATTTA
>Cluster 134, >lab08_383_1
TCGTAGGGCTTCGGCCCTGTCGAGATAGAACCCTTGCCTTTATGAGTACCGTCCGTTTCCTCGGCAGGTCCGCCTGCCGATGGACCCAAAACCAAACCCTTTTATTACCTGTATCAGTCTGAAAAATAAACAAAAATTA
>Cluster 135, >nwl08_160_3
CCGAGCGAGGGCCCTCGTGGCCCGACCTCTCCACCCTTTGCTGTGACCGTGACCGTCCGTCTGTCGCCTCGGGGGACCCCGACGTTCGCGTCGGCCCTCCGGCGTGCCGATCCAACCTCTGCGTCAATTGTCGTCCGAGTATCTTGCAAATAAAGCA
>Cluster 136, >mat13_240_1
ATGAGAATAAGAGGGTAGAATTTCGTATTCTCCCTCGACCTTTCAATCCACACACACCTGTGAACACACATACCAGTCTTCTTACGGAGACGATCATTTATAACGCGGTTATTGAAGGTAAATATAAATCCTCCTATACGGGGGTGAAAGTTAAATA
>Cluster 137, >nwl11_228_1
TCGAGAGAGGGGCTTCGCGCTCCCGGGGGTTTCGGCCCCCAACTCTTCACCCATTGTCAATTTACCCTTGTTGCTTTGACGGATTCCGGGGTATGTCTTGCGTAGGTTTGTCATAAACCCGTGCGAGATGTGCCCCGGCGCCCGCCGGAGGCCCATTAAAATCTGTTCATCAGTGATGTCCGAAGTAAAAAACCAATAATAA
>Cluster 138, >uaf01QC_38_1
TAGATTGACCGAAAGGTCGTGTCTTCATCCACACACACCGTGAACCGTTTTGGAGCCCTCAGGGGTTCCGGACAAACAAACCAAAACAAAACGTAAGGAATGTAAACTATCGTAAACAAAACA
>Cluster 139, >nwl11_205_1
ATAGAGCAATGGATAGACAGCGCCCTGGGAGAAATCCTGGGGGCTACCCTACTTCGGTAAGGTTTAGAGTCGTCAGGCCTCTCGGAGAAGCCTGGTCCAGACCTCCACCCTTGAATAAATTACCTTTGTTGCTTTGGCGGGGCGCCTCGCGCCAGCGGCTCCGGCTGTTGAGTACCTGCCAGAGGACCACAACTCTTGTTTTTAG
>Cluster 140, >car03_32_1
CAGAGTTCATGCCCTTACGGGTAGATCTCCCACCCTTTGAGTACTATACTTTTGTTGCTTTGGCAGGCCGCTTCGGCTACCGGCTTCGGCTGGTGAGTGCCTGCCAGAGGACCCCAAATTCTGAATTATAGTGTCGTCTGAGAACTATATAATAGTTA
>Cluster 141, >lov15_298_1
TCGAGTTTTGAAACGGGTTGTAGCTGGCCTTCCGAGGCACCGTGCACGCCCTGCTCATCCACTCTACACCTGTGCACTTACTGTAGGTTTCAGACGCGATGCGAGTTTAGGCTCGCGGAGCTTATGGGGCTTACGTTTCAACTACAAACGCTTCAGTATCAGAATGTGTATCGCGATGTAATGCATCTAAATA
>Cluster 142, >uaf12_200_1
AAGAGTAAGGGTGCTCAGCGCCCGACCTCCAACCCTTTGTTGTTAAAACTACCTTGTTGCTTTGGCGGGACCGCTCGGTCTCGAGCCGCTGGGGATTCGTCCCAGGCGAGTGCCCGCCAGAGAAGCCCCAACTCGTGCTGTGAGTGTTGTCTGAGGAAATGTGGAATTAGTA
>Cluster 143, >nwl11_265_1
ATGAATTTTAATGGACGGGGTTGTCGCTGGCCTGACTCAGGCATGTGCACACCTTGCTTCATCCAATTCTTACACCTCTGTGCACCTTTTTCATGGGCTGGTTTTGTGGCTTGCTTTGCTCTTTGGGCAAAGTTTGTTCAGACCTTCCTGTGTCATACATTTATACGCTTCAGTTATTAGAATGTCATTTTATTGCTATAAACGCATTTAAATA
>Cluster 144, >nwl09_202_1
GTGATTAAACGGGAAGCGTCTTAACTGACCTTCTCACCCTTCACATCCACATACACCCTGTGAACTGTTTGGCTTCAACTCTCGAGTTGGGCTCTCCTATCGATAGATTAGCAATAGTCTAGCGAGAAGAGGGTTCGTCTCGAGAGCGGGAGTCATCATTTTTA
>Cluster 145, >den09QC_8_1
CCGAGTGAGGGCCCTCTGGGTCCAACCTCCCACCCGTGTTTATTTACCTTGTTGCTTCGGCGGGCCCGCCTTAACTGGCCGCCGGGGGGCTCACGCCCCCGGGCCCGCGCCCGCCGAAGACACCCTCGAACTCTGTCTGAAGATTGTAGTCTGAGTGAAAATATAAATTATTTA
>Cluster 146, >car10_174_1
TCGAGTTTTGACTGGGTTGTAGCTGGCCTTCCGAGGCATGTGCACGCCCTGCTCATCCACTCTACACCTGTGCACTTACTGTGGGTATCAGATCGTGAAGCGTGCTCTTTTACTGGAGCTTGTGAAGCGTGTCTGTGCCTGCGTTTATCACAAACACTATAAAGTATCAGAATGTGTATTACGATGTAACGCATCTATATA
>Cluster 147, >mat13_281_1
CCGAGTTTACAACTCCCAAACCCAATGTGAACCATACCAAACTGTTGCCTCGGCGGGGTCACGCCCCGGGTGCGTCGCAGCCCCGGAACCAGGCGCCCGCCGGAGGGACCAACCAAACTCTTTCTGTAGTCCCCTCGCGGACGTTATTTCTTACAGCTCTGAGCAAAAATTCAAAATGAATCA
