# Supplementary material for: Host Genotype Shapes the Foliar Fungal Microbiome of Balsam Poplar (Populus balsamifera)
Source: PLoS One. 2013 Jan 11;8(1):e53987. doi: 10.1371/journal.pone.0053987 (PMC3543377; doi:10.1371/journal.pone.0053987)
Supplement: Material S3 — Clusters delimited at sequence-divergence based equivalents of 6 grammar thresholds with GramCluster. (ZIP) [file pone.0053987.s005.zip › Supplementary_Material_3/85/85.outfile]

>Cluster 0
0	>car10_41_506
1	>den09_9_59
2	>lab04_48_180
3	>lab04_48_123
4	>nwl11QC_7_16
5	>car05_103_32
6	>den05_103_49
7	>uaf05_264_2
8	>nwl10_10_142
9	>den11_5_352
10	>lov03_25_271
11	>lov12_6_130
12	>car05_74_24
13	>nwl10QC_3_3
14	>nwl09_17_50
15	>den08_41_761
16	>lov11_27_144
17	>uaf08_20_141
18	>nwl08_20_319
19	>den05_61_1
20	>mat15_15_69
21	>lov03_25_234
22	>uaf05_10_182
23	>car10_41_793
24	>nwl11_13_245
25	>mat09_5_337
26	>uaf05_10_214
27	>nwl09_17_53
28	>lov11_27_73
29	>uaf01_92_1
30	>mat01_9_119
31	>den05_61_52
32	>nwl11_13_70
33	>nwl11_13_128
34	>uaf05_10_64
35	>den08_41_532
36	>mat15_15_198
37	>lov12_6_41
38	>lab08_25_20
39	>den05_103_71
40	>lov15_10_194
41	>nwl11_13_186
42	>lov03_25_73
43	>uaf12_17_95
44	>mat15_15_270
45	>mat09_5_413
46	>den09_9_87
47	>uaf01_6_87
48	>nwl10_20_21
49	>mat01_9_217
50	>uaf01_6_63
51	>uaf05_10_2
52	>car10_41_337
53	>mat13_48_93
54	>lov03_25_84
55	>lov15_10_20
56	>lov11_27_167
57	>nwl08_20_87
58	>car10_41_708
59	>uaf08_20_263
60	>nwl10_10_159
61	>den08_41_171
62	>car10_41_141
63	>uaf08_89_11
64	>car05_61_25
65	>nwl11_13_363
66	>car10_41_103
67	>lov03_25_43
68	>nwl11_13_293
69	>lov11_27_159
70	>den08_41_44
71	>mat15_15_9
72	>car05_125_22
73	>lab06_15_245
74	>mat15_15_117
75	>lov11_27_29
76	>lab06_15_8
77	>nwl10_10_210
78	>lab06_15_40
79	>uaf08_20_334
80	>mat09_5_127
81	>den08_41_67
82	>car03_13_322
83	>mat01_9_85
84	>lov12_6_203
85	>den11_5_248
86	>lab04_48_97
87	>nwl11_13_83
88	>den05_61_78
89	>mat09_5_170
90	>lab09_27_58
91	>lab08_25_203
92	>mat09_5_288
93	>uaf08_157_8
94	>lab06_15_174
95	>car10_41_507
96	>nwl10_10_118
97	>lov03_65_10
98	>nwl10_10_328
99	>nwl11_13_403
100	>den11_5_369
101	>den11_5_235
102	>mat13_48_41
103	>lab08_25_99
104	>mat15_15_1
105	>car03_13_37
106	>car03_13_368
107	>car01_10_13
108	>den05_103_112
109	>lab08_25_50
110	>nwl08_20_151
111	>mat13_48_100
112	>den11_5_346
113	>lov03_25_8
114	>lab08_25_66
115	>car10_41_619
116	>den09_9_51
117	>den11_269_4
118	>nwl10_10_75
119	>mat09_5_439
120	>uaf12_17_90
121	>den08_41_398
122	>lov03_25_124
123	>nwl10_20_20
124	>uaf08_20_9
125	>lov12_6_31
126	>den08_41_261
127	>uaf05_10_13
128	>lov15_10_107
129	>nwl11_13_498
130	>lab08_25_220
131	>mat01_9_165
132	>uaf08_175_4
133	>den11_5_325
134	>lov03_25_180
135	>uaf08_20_122
136	>mat13_48_6
137	>nwl10_10_177
138	>car01_10_303
139	>den05_61_77
140	>lab08_25_84
141	>den08_41_778
142	>den05_125_27
143	>lov15_10_188
144	>lov03_25_158
145	>mat09_5_132
146	>nwl09_17_100
147	>uaf08_20_255
148	>lab04_48_80
149	>uaf05_10_65
150	>den08_41_576
151	>car03_13_175
152	>lab08_104_12
153	>mat01_9_244
154	>den11_5_75
155	>car01_10_252
156	>lab09_27_152
157	>lov11_27_153
158	>uaf08_20_118
159	>lov15_10_155
160	>lab08_25_322
161	>lab06_15_85
162	>lov03_25_256
163	>nwl08_20_278
164	>lab06_15_199
165	>nwl11_13_94
166	>lov03_25_315
167	>den08_41_123
168	>den08QC_4_8
169	>nwl11_13_392
170	>lab08_25_230
171	>den08_41_578
172	>car10_41_455
173	>car03_13_159
174	>den08_41_254
175	>den08_41_735
176	>car05_61_48
177	>mat09_5_245
178	>car03_13_248
179	>uaf12_17_18
180	>lab08_25_101
181	>lab08_25_206
182	>uaf05_10_81
183	>den09_9_73
184	>car10_41_539
185	>mat01_9_90
186	>uaf01_5_1
187	>den05_74_16
188	>uaf05_165_9
189	>car10_41_270
190	>mat01QC_8_1
191	>den08_41_534
192	>uaf08_20_365
193	>mat09_5_375
194	>den05_125_10
195	>den09_9_283
196	>nwl11_13_190
197	>nwl10_10_205
198	>nwl11_13_17
199	>car05_103_44
200	>car03_13_456
201	>uaf01_6_102
202	>uaf08_20_37
203	>mat13_48_1
204	>den05_74_37
205	>uaf01_6_133
206	>car03_13_459
207	>lab04_48_79
208	>mat01_9_62
209	>car01_10_322
210	>lab08_25_36
211	>nwl09_17_127
212	>nwl10_10_289
213	>mat09_5_299
214	>uaf08_20_254
215	>nwl11_10_9
216	>nwl11_13_105
217	>uaf05_10_139
218	>lov11_27_1
219	>car05_103_80
220	>nwl10_10_214
221	>lov15_10_195
222	>car10_41_449
223	>nwl08_20_248
224	>car05_103_82
225	>uaf12_17_100
226	>nwl09_17_55
227	>car01_10_185
228	>nwl08_20_336
229	>nwl10_10_42
230	>lab09_27_101
231	>nwl08_20_55
232	>lab06_15_4
233	>car10_41_126
234	>car01_10_321
235	>lov12_6_163
236	>den08_41_798
237	>car10_41_405
238	>den11_5_271
239	>den05_103_3
240	>lab04_48_56
241	>lab08_25_290
242	>den11_5_330
243	>car05_61_204
244	>lab09_27_192
245	>nwl11_13_79
246	>car03_13_54
247	>lab06_15_22
248	>nwl11_144_6
249	>den08_41_218
250	>den08_41_804
251	>den11_5_202
252	>lab04_48_96
253	>car10_41_396
254	>den08_41_13
255	>nwl09_17_11
256	>den05_61_158
257	>car10_41_802
258	>den11_5_56
259	>lov15_10_124
260	>uaf08_20_190
261	>mat13_48_82
262	>car03_13_229
263	>mat15_15_264
264	>lab08_25_93
265	>uaf01_5_12
266	>den08_41_635
267	>mat09_5_85
268	>car05_61_86
269	>lov15_10_59
270	>den11_5_238
271	>lov03_25_29
272	>lab08_25_3
273	>lab04_48_254
274	>car10_41_554
275	>nwl11_13_388
276	>mat01_9_285
277	>car10_41_418
278	>uaf12_17_41
279	>den09_9_229
280	>lab06_15_70
281	>den08_41_571
282	>den11_5_105
283	>lab04_48_252
284	>car01_10_307
285	>nwl11_13_419
286	>car10_41_736
287	>nwl11_13_268
288	>mat09_5_243
289	>den08_41_696
290	>car10_41_605
291	>lov11_27_156
292	>car10_41_409
293	>car03_13_365
294	>den08_41_700
295	>lab06_15_87
296	>lab09_27_181
297	>uaf08_20_224
298	>mat09_5_53
299	>car10_41_306
300	>car10_41_432
301	>lab06_15_206
302	>car10_41_31
303	>mat09_5_164
304	>lov03_25_188
305	>mat15_15_115
306	>nwl09_17_116
307	>car05_61_69
308	>uaf05_10_88
309	>nwl09_17_45
310	>lov03_25_184
311	>mat15_15_194
312	>mat01_9_206
313	>lov03_25_123
314	>nwl10_10_275
315	>car10_113_6
316	>car10_41_531
317	>car01_10_365
318	>mat09_239_1
319	>nwl11_13_383
320	>car10_41_566
321	>den08_41_772
322	>mat13_48_252
323	>uaf01_6_114
324	>den09_9_103
325	>nwl10_10_310
326	>den05_74_35
327	>uaf01_6_166
328	>uaf05_10_234
329	>nwl11_13_398
330	>nwl08_157_10
331	>lov03_25_59
332	>uaf08_20_147
333	>lab08_25_267
334	>nwl10_10_10
335	>den08_41_196
336	>mat09_5_319
337	>lov12_6_207
338	>lov03_25_121
339	>uaf08_20_357
340	>nwl08_20_249
341	>mat15_15_199
342	>car10_41_502
343	>car01_10_352
344	>lab09_27_44
345	>lab08_25_126
346	>car03QC_13_2
347	>car01_10_212
348	>uaf12_17_56
349	>nwl10_10_40
350	>car03_13_264
351	>nwl08_20_226
352	>car10_41_717
353	>lov03_374_1
354	>lab04_48_38
355	>car10_41_345
356	>uaf05_10_127
357	>lab08_25_313
358	>car10_41_658
359	>lab06_15_139
360	>nwl08_20_308
361	>uaf08_179_2
362	>uaf05_10_37
363	>nwl09_17_41
364	>nwl10_10_125
365	>den08_41_759
366	>car10_41_257
367	>uaf08_20_136
368	>mat13_48_101
369	>car10_41_586
370	>mat01_9_12
371	>mat01_9_45
372	>den08_41_158
373	>den08_41_388
374	>car03_13_514
375	>nwl11_13_415
376	>den08_41_391
377	>uaf05_10_177
378	>den05_61_202
379	>car10_41_158
380	>nwl09_17_23
381	>lab06_15_149
382	>mat01_9_220
383	>uaf08_20_84
384	>den08_41_480
385	>lab08_25_127
386	>car03_13_404
387	>car03_13_323
388	>car03_13_232
389	>nwl08_20_366
390	>mat01_9_36
391	>uaf01QC_39_7
392	>nwl08_20_190
393	>lov03_363_1
394	>den08_41_489
395	>lov11_27_180
396	>car10_41_805
397	>den08_41_6
398	>car05_103_65
399	>nwl10_10_5
400	>nwl10_22_5
401	>lab06_54_1
402	>nwl08_20_300
403	>den05_103_11
404	>uaf05_10_165
405	>den05_61_179
406	>den08_41_767
407	>den05_61_36
408	>mat15_15_62
409	>nwl10_10_68
410	>nwl10_10_276
411	>car10_41_175
412	>car10_41_204
413	>nwl11_10_1
414	>den05_103_86
415	>den11_5_312
416	>lab08_65_3
417	>nwl08_157_2
418	>car10_41_574
419	>lov12_6_54
420	>lov11_27_233
421	>den11_5_112
422	>den05_103_123
423	>car03_13_489
424	>car10_41_592
425	>car10_41_39
426	>nwl10_10_164
427	>nwl11_13_339
428	>den08_41_221
429	>nwl10_10_286
430	>lov11_27_246
431	>den11_5_104
432	>car03_13_124
433	>car03_13_280
434	>lab04_48_210
435	>den05_103_85
436	>uaf01_6_115
437	>den11_5_33
438	>lab09_27_237
439	>lab06_15_263
440	>car10_41_669
441	>car01_20_9
442	>lov03_25_13
443	>den08_41_299
444	>nwl08_20_373
445	>den05_74_13
446	>uaf05_10_181
447	>lov11_27_106
448	>mat13_48_51
449	>den11_5_5
450	>mat15_15_161
451	>mat09_5_363
452	>lab08_25_285
453	>den08_41_492
454	>car03_13_333
455	>lov03_104_7
456	>lab04_48_200
457	>car03_13_123
458	>car01_10_60
459	>lab06_15_178
460	>mat09_5_388
461	>lab08_25_75
462	>lov11_27_120
463	>car10_41_143
464	>car10_41_463
465	>car01_22_12
466	>nwl11_13_80
467	>uaf05_10_231
468	>uaf12_17_106
469	>lab04_48_71
470	>lov11_27_247
471	>mat01_9_215
472	>nwl11_13_179
473	>car03_10_3
474	>nwl10_10_8
475	>uaf01_107_3
476	>den11_5_401
477	>den08_41_609
478	>mat09_5_344
479	>lab09_27_111
480	>lov15_10_141
481	>car01_10_113
482	>den08_41_643
483	>den05_61_2
484	>nwl10_20_6
485	>uaf01_6_214
486	>mat01_9_246
487	>uaf08_20_89
488	>car03_250_1
489	>car01_10_308
490	>mat09_5_198
491	>lab08_25_249
492	>lov03_25_6
493	>den11_5_78
494	>uaf01_6_27
495	>car03_10_11
496	>uaf01_6_143
497	>lab08_25_129
498	>den05_103_56
499	>car01_20_2
500	>car05_74_3
501	>nwl08_237_9
502	>den11_5_439
503	>den05_103_18
504	>car05_61_56
505	>lab06_15_83
506	>mat15_15_221
507	>den08_41_461
508	>lab08_25_336
509	>lab08_65_2
510	>nwl08_89_1
511	>lov15_10_113
512	>mat09_5_220
513	>lov11_27_39
514	>car05_103_116
515	>lov03_25_334
516	>mat09_5_265
517	>lov15_10_210
518	>den09_9_263
519	>mat01_9_13
520	>car05_61_75
521	>mat15_15_202
522	>den08_41_757
523	>car10_41_6
524	>nwl11_10_5
525	>lab08_25_281
526	>lab08_25_319
527	>nwl10_10_148
528	>den08_41_414
529	>lov11_103_6
530	>mat13_48_44
531	>car10_41_346
532	>car03_13_69
533	>den08_41_113
534	>car05_61_166
535	>den09_9_256
536	>uaf01_6_71
537	>lov03_25_117
538	>nwl11_13_127
539	>lov15_10_162
540	>uaf12_17_23
541	>uaf01_6_142
542	>lov15_10_140
543	>car01_10_248
544	>car10_41_753
545	>den08_41_186
546	>den09_9_226
547	>den05_61_62
548	>nwl11_13_224
549	>uaf05_18_1
550	>den08_41_161
551	>uaf08_20_340
552	>mat09_5_381
553	>car01_10_283
554	>mat15_15_224
555	>lab06_15_48
556	>den08_41_641
557	>den08_113_3
558	>nwl11_13_93
559	>lab09_103_17
560	>nwl10_10_145
561	>nwl11_13_338
562	>lov03_25_285
563	>car03_13_452
564	>den05_61_146
565	>mat01_9_174
566	>car05_61_11
567	>uaf08_20_47
568	>lab08_25_250
569	>car05_61_96
570	>den08_41_343
571	>nwl08_20_23
572	>nwl10_10_373
573	>den05_61_81
574	>lov15_10_163
575	>lov11_27_225
576	>uaf01_6_13
577	>lov03_25_161
578	>den08_41_112
579	>car01_10_339
580	>car10_41_779
581	>car03_13_326
582	>lab06_15_229
583	>uaf12_17_148
584	>car05_61_168
585	>car10_41_194
586	>mat09_5_271
587	>den11_5_257
588	>nwl08_20_54
589	>car01_10_145
590	>lab09_27_194
591	>lab08_25_207
592	>lab04_48_223
593	>mat13_48_149
594	>den08_41_607
595	>mat09_5_200
596	>den08_41_29
597	>car03_13_423
598	>nwl10_10_240
599	>uaf05_10_82
600	>car03_144_3
601	>car10_41_382
602	>lov11_27_227
603	>lab06_15_74
604	>car10_41_536
605	>den08_41_631
606	>nwl09_17_37
607	>nwl08_20_61
608	>mat09_5_343
609	>nwl08_77_2
610	>nwl11_13_126
611	>uaf05_10_112
612	>nwl11_13_197
613	>car10_41_462
614	>mat01_9_54
615	>den05_103_60
616	>lab08_25_83
617	>lab08_25_205
618	>car01_10_2
619	>den05_103_43
620	>car10_41_13
621	>den09_9_250
622	>lab06_15_271
623	>lov12_6_178
624	>uaf05_10_94
625	>uaf01_6_167
626	>nwl11_13_148
627	>car03_13_128
628	>den05QC_11_10
629	>car03_13_305
630	>den05_103_63
631	>uaf12_17_8
632	>mat09_5_177
633	>car10_41_819
634	>den05_61_136
635	>nwl11_13_252
636	>car03_13_22
637	>lov03_25_48
638	>lab06_15_167
639	>car10_41_705
640	>den08_41_269
641	>car10_41_147
642	>lov15_10_190
643	>den05_61_24
644	>car03_13_289
645	>nwl10_10_153
646	>den08_41_304
647	>uaf05_10_80
648	>lov11_27_69
649	>den09_9_70
650	>car10_113_5
651	>mat15_320_2
652	>nwl11_13_330
653	>den11_5_219
654	>uaf05_10_230
655	>car03_13_363
656	>lab08_25_216
657	>den05_61_170
658	>nwl10_10_259
659	>lab08_25_118
660	>uaf01_6_179
661	>lab09_27_204
662	>car05_125_32
663	>den08_41_797
664	>den09_9_26
665	>car03_13_320
666	>nwl10_10_319
667	>car10_41_475
668	>den11_5_394
669	>den05_74_21
670	>car01_10_153
671	>den08_41_309
672	>car05_61_118
673	>car05_369_6
674	>uaf08QC_9_2
675	>mat15_15_223
676	>mat09_5_69
677	>car10_41_735
678	>nwl11_13_246
679	>car03_13_24
680	>den11_5_17
681	>lov12_6_177
682	>den08_41_406
683	>mat15_15_219
684	>lab04_48_99
685	>nwl11_13_13
686	>lab04_48_120
687	>uaf12_17_26
688	>mat15_15_45
689	>den09_9_44
690	>uaf08_20_144
691	>mat13_48_243
692	>car10_41_378
693	>uaf01_6_107
694	>nwl09_170_12
695	>uaf08_20_278
696	>den08_41_813
697	>uaf12_17_27
698	>lov15_10_41
699	>car03_13_306
700	>den08_41_526
701	>den11_222_1
702	>den11_5_396
703	>uaf01_6_98
704	>lab04_48_230
705	>car10_41_650
706	>uaf01_6_111
707	>car03_13_282
708	>nwl11_13_483
709	>car10_41_647
710	>uaf08_20_173
711	>den08_41_749
712	>car01_10_265
713	>lab06_15_117
714	>mat13_48_157
715	>lov03_104_12
716	>uaf01_6_40
717	>car10_41_437
718	>uaf05_10_178
719	>uaf01_6_208
720	>car03_13_454
721	>car03_13_52
722	>den11_5_440
723	>uaf05_10_95
724	>nwl09_17_54
725	>lab04_48_169
726	>den11_5_167
727	>car10_41_764
728	>uaf08_20_345
729	>mat15_15_196
730	>lov11_27_81
731	>nwl08_20_256
732	>nwl10_10_52
733	>den08_41_384
734	>mat13_48_139
735	>den05_125_2
736	>uaf08_89_3
737	>den08_41_187
738	>car03_13_7
739	>nwl11_13_470
740	>mat01_9_84
741	>car10_41_319
742	>car10_41_322
743	>uaf08_20_137
744	>car03_13_477
745	>den08_41_201
746	>car05_61_100
747	>car05_103_90
748	>car10_41_493
749	>car05_103_74
750	>car01_10_261
751	>lov03_65_1
752	>lov11_27_221
753	>den09_9_130
754	>lab06_15_171
755	>den08_41_680
756	>den09_9_151
757	>car10_41_246
758	>lab08_25_87
759	>den05_61_29
760	>uaf08_20_171
761	>den08_41_135
762	>nwl09_17_78
763	>den09_9_239
764	>nwl10_10_363
765	>lab08_104_6
766	>uaf01_6_116
767	>uaf05_10_83
768	>nwl08_20_281
769	>den05_176_2
770	>nwl09_17_118
771	>lab08_25_339
772	>car03_13_394
773	>den05_61_123
774	>den08_41_190
775	>nwl10_10_284
776	>lab06_15_73
777	>nwl08_20_36
778	>uaf08_20_8
779	>lab09_27_248
780	>lov15_10_236
781	>den09_9_36
782	>mat15_15_257
783	>car05_61_40
784	>lov12_6_32
785	>lov15_10_104
786	>lov15_10_176
787	>nwl09_170_9
788	>nwl11_13_426
789	>den05_74_7
790	>nwl10_10_290
791	>lab09_27_30
792	>mat15_15_76
793	>den09QC_27_4
794	>lov11_27_77
795	>lov15_10_13
796	>mat13_48_236
797	>car01_10_343
798	>lov03_25_149
799	>lab04_48_140
800	>den11_5_417
801	>nwl09_17_114
802	>mat01_9_177
803	>nwl11_13_292
804	>den09_9_72
805	>car03_13_507
806	>nwl10_22_9
807	>uaf01_6_12
808	>den09_9_241
809	>lab06_15_77
810	>car05_103_120
811	>uaf12_17_49
812	>car10_41_18
813	>lab09_103_4
814	>lov11_27_9
815	>car03_13_84
816	>den05QC_11_8
817	>car03_13_138
818	>lov03_25_49
819	>car05_103_102
820	>mat09_5_312
821	>lab04_48_55
822	>car10_41_490
823	>lab04_48_156
824	>mat13_48_42
825	>mat15_38_5
826	>car10_41_476
827	>car10_41_401
828	>lab08_25_42
829	>nwl11_13_11
830	>lab09_27_214
831	>uaf05_10_12
832	>lov03_25_45
833	>mat01_9_74
834	>nwl08_20_98
835	>lov15_10_224
836	>den08_41_644
837	>uaf01_61_1
838	>car03_13_344
839	>nwl11_13_336
840	>mat01_9_92
841	>nwl10_10_30
842	>lab09_27_139
843	>mat13_48_121
844	>mat09_5_424
845	>den09_9_84
846	>den09_9_10
847	>den05_369_3
848	>den11_5_186
849	>lab04_48_5
850	>car03_187_4
851	>den11_5_116
852	>uaf01_6_20
853	>car05_74_16
854	>nwl09_17_92
855	>uaf08_20_252
856	>mat15_15_123
857	>lab04_48_205
858	>nwl11_13_475
859	>nwl11_13_461
860	>uaf12_17_97
861	>mat13_198_1
862	>car10_41_616
863	>uaf08_20_240
864	>car10_41_520
865	>mat15_15_140
866	>den08_41_538
867	>uaf08QC_9_1
868	>den08_208_1
869	>uaf01_6_205
870	>mat13_48_195
871	>car01_10_333
872	>nwl09_17_85
873	>car01_10_67
874	>car03_13_461
875	>lov11_27_14
876	>den11_5_181
877	>car10_41_350
878	>uaf01_6_202
879	>lov11_27_32
880	>lov03_25_304
881	>den11_5_353
882	>den08_41_762
883	>uaf01QC_39_1
884	>mat13_48_218
885	>mat15_15_216
886	>lov15_10_171
887	>lab09_27_45
888	>den08_41_154
889	>mat09_5_246
890	>car01_10_157
891	>nwl10_10_22
892	>uaf08_237_6
893	>uaf08_157_2
894	>lov11_103_3
895	>den08_41_581
896	>uaf01_6_60
897	>den08_41_539
898	>den11_5_416
899	>car10_41_677
900	>car10_41_485
901	>den09_9_213
902	>uaf01_6_145
903	>den08_41_333
904	>den08_41_11
905	>car03_13_67
906	>car10_41_81
907	>car03_10_2
908	>lov15_10_73
909	>car10_41_227
910	>lab09_27_253
911	>den08_41_446
912	>car01_10_214
913	>den08_41_226
914	>den08_41_273
915	>lov15_10_49
916	>lov03_373_1
917	>den09_9_20
918	>den08_41_156
919	>car03_13_171
920	>uaf01_6_35
921	>lab06_15_99
922	>uaf01_6_105
923	>car10_41_467
924	>nwl08_20_359
925	>lab08_25_175
926	>car03_13_511
927	>lab09_27_226
928	>lab04_48_66
929	>den08_41_252
930	>mat09_5_114
931	>nwl11_13_250
932	>car10_41_303
933	>uaf05_10_35
934	>mat09_5_41
935	>den08_41_432
936	>den08_41_164
937	>nwl11_13_170
938	>lov12_6_183
939	>lov11_27_99
940	>lab08_25_56
941	>den09_9_11
942	>lab08_25_289
943	>uaf08QC_22_1
944	>mat09_5_202
945	>mat15_15_18
946	>nwl09_17_57
947	>uaf08_20_97
948	>uaf05_10_218
949	>car05_61_59
950	>nwl11_13_496
951	>den08_41_387
952	>den11_5_430
953	>car05_61_20
954	>uaf08_20_82
955	>mat13_48_96
956	>nwl08_20_296
957	>lab06_320_2
958	>car03_13_2
959	>car10_41_341
960	>car03_13_224
961	>uaf12_17_123
962	>nwl09_17_139
963	>uaf08_20_274
964	>uaf05_10_160
965	>den08_41_661
966	>lab09_27_268
967	>lab08_25_177
968	>car10_41_481
969	>lab04_48_159
970	>uaf01_6_163
971	>nwl11_13_512
972	>den08_41_153
973	>car05_74_44
974	>mat09_5_237
975	>nwl08_20_334
976	>uaf08_20_40
977	>lab09_27_41
978	>mat09_5_51
979	>den05_103_79
980	>car01_22_5
981	>mat13_48_23
982	>lab09_27_16
983	>lab06_159_1
984	>lab09_27_266
985	>uaf01_6_215
986	>uaf12_17_12
987	>car05_125_23
988	>uaf08_20_74
989	>den08_41_434
990	>car03_13_29
991	>uaf01_6_190
992	>uaf08_20_49
993	>nwl08_20_46
994	>lov15_10_185
995	>den08_41_789
996	>car10_41_688
997	>uaf01_6_188
998	>uaf05_10_72
999	>lab08_25_71
1000	>uaf08_20_291
1001	>car03_13_117
1002	>mat15_15_252
1003	>den11_5_37
1004	>nwl08_89_10
1005	>den09_9_126
1006	>mat01_9_130
1007	>mat09_5_396
1008	>lov15_202_3
1009	>car03_13_504
1010	>nwl10_20_33
1011	>uaf05_10_17
1012	>nwl10_10_350
1013	>uaf12_17_86
1014	>den05_103_128
1015	>lab08_104_3
1016	>car05_61_190
1017	>mat09_5_270
1018	>car03_13_58
1019	>lov11_27_263
1020	>den08_41_650
1021	>lab04_48_110
1022	>mat13_48_65
1023	>lab09_27_20
1024	>lov12_6_111
1025	>den08_41_132
1026	>den08_41_627
1027	>lab09_27_246
1028	>lab06_15_266
1029	>car10_41_706
1030	>mat15_15_108
1031	>car03_13_376
1032	>car01_10_74
1033	>den05_74_9
1034	>uaf05_10_105
1035	>nwl08_20_225
1036	>car03_13_273
1037	>mat15_15_240
1038	>uaf12_17_84
1039	>mat09_5_64
1040	>nwl10_10_184
1041	>car05_61_38
1042	>nwl10_10_25
1043	>lov12_6_164
1044	>mat13_48_151
1045	>mat09_300_1
1046	>mat13_48_63
1047	>car01_10_294
1048	>nwl10_10_296
1049	>lab08_25_349
1050	>nwl08_20_141
1051	>lab09_27_50
1052	>lab09_27_263
1053	>uaf01_6_45
1054	>mat01_9_281
1055	>lov03_25_67
1056	>den09_9_1
1057	>lov03_25_24
1058	>lov03_25_77
1059	>den08_41_615
1060	>nwl10_10_3
1061	>lab08_25_6
1062	>uaf12_170_5
1063	>lab08_25_174
1064	>mat09_5_107
1065	>den11_5_436
1066	>den05_125_26
1067	>mat09_5_15
1068	>den08_41_674
1069	>car03_13_252
1070	>den08_41_690
1071	>den08QC_4_2
1072	>mat13_48_144
1073	>mat13_48_245
1074	>lab09_27_241
1075	>car10_41_569
1076	>lov15_10_219
1077	>nwl11_13_425
1078	>lov15_10_44
1079	>uaf08_20_241
1080	>mat13_48_43
1081	>lab04_48_174
1082	>car05_61_21
1083	>nwl09_17_130
1084	>car05_103_56
1085	>uaf12_17_129
1086	>car01_10_228
1087	>mat15_15_2
1088	>mat01_9_283
1089	>lab08_25_173
1090	>nwl11_13_171
1091	>car10_41_19
1092	>car10_41_123
1093	>car10_41_654
1094	>nwl10_10_331
1095	>car03_13_298
1096	>car03_13_358
1097	>nwl08_278_1
1098	>lov03_25_44
1099	>lab08_25_77
1100	>nwl10_10_344
1101	>den05_125_29
1102	>nwl10_10_157
1103	>nwl11_10_7
1104	>lov11_27_38
1105	>uaf01_6_43
1106	>uaf08_20_183
1107	>den08_41_76
1108	>den11_5_157
1109	>car05_61_12
1110	>mat01_9_2
1111	>mat15_15_63
1112	>mat13_48_94
1113	>den05_103_73
1114	>car01_10_51
1115	>lov15_10_34
1116	>den08_41_519
1117	>den05QC_56_1
1118	>lab09_27_180
1119	>car03_13_68
1120	>uaf01_6_38
1121	>mat15_15_180
1122	>uaf08_20_235
1123	>nwl10_10_303
1124	>nwl11_13_441
1125	>nwl10_10_146
1126	>lab08_25_311
1127	>den05QC_11_20
1128	>lov12_6_148
1129	>den09_9_187
1130	>mat01_9_208
1131	>den11_5_74
1132	>den05_61_178
1133	>car03_13_121
1134	>nwl08_20_83
1135	>uaf08_77_6
1136	>car01_10_34
1137	>nwl11_13_469
1138	>uaf08_157_10
1139	>nwl08_20_124
1140	>nwl08_20_372
1141	>den08_41_127
1142	>uaf05_10_194
1143	>car05_103_72
1144	>car01_10_8
1145	>nwl11_13_349
1146	>mat09_5_139
1147	>lab06_15_123
1148	>lab09_27_122
1149	>den08_41_486
1150	>lab04_48_193
1151	>lov11_27_216
1152	>den08_41_460
1153	>mat13_48_67
1154	>den08_41_373
1155	>lov12_6_37
1156	>car03_13_94
1157	>lov11_27_226
1158	>den09_9_207
1159	>lov15_10_238
1160	>lab04_48_84
1161	>den05_103_80
1162	>lov03_25_207
1163	>car03_13_179
1164	>nwl08_20_196
1165	>nwl09_17_117
1166	>uaf08_20_165
1167	>mat15QC_6_1
1168	>car01_10_168
1169	>den08_41_721
1170	>uaf01_6_48
1171	>mat01_9_108
1172	>car10_41_45
1173	>uaf01_6_110
1174	>nwl08_20_258
1175	>nwl09_17_29
1176	>lab04_48_4
1177	>car03_13_104
1178	>car01_10_386
1179	>lab04_48_221
1180	>car01_10_195
1181	>mat09_5_336
1182	>uaf05_10_208
1183	>car05_103_50
1184	>den09QC_27_12
1185	>den08_41_282
1186	>nwl08_20_31
1187	>nwl09_17_143
1188	>car05_103_39
1189	>lov15_10_18
1190	>car10QC_0_5
1191	>lov12_6_80
1192	>den09QC_27_2
1193	>mat13_48_90
1194	>lab08_25_65
1195	>den09_9_46
1196	>car10_157_1
1197	>mat15_15_197
1198	>car05_61_174
1199	>mat15_15_68
1200	>nwl10_10_98
1201	>car01_10_191
1202	>lab06_15_50
1203	>nwl08_20_85
1204	>mat09_5_221
1205	>den09_9_267
1206	>den09_9_100
1207	>car03_13_91
1208	>car01_10_270
1209	>den09QC_27_5
1210	>uaf08_20_318
1211	>car01_10_258
1212	>mat01_9_17
1213	>car01_10_94
1214	>lov03_25_63
1215	>lab08_25_310
1216	>den08_41_228
1217	>lab06_15_181
1218	>uaf12_17_69
1219	>car01_10_236
1220	>car10_41_23
1221	>den11_5_14
1222	>lab09_27_17
1223	>lov11_27_110
1224	>lov15_10_158
1225	>uaf01_6_33
1226	>lab08_25_188
1227	>car01_10_141
1228	>uaf05_10_57
1229	>car01_10_186
1230	>uaf01_6_18
1231	>den08_41_566
1232	>den05_103_81
1233	>den05_103_103
1234	>car05_103_126
1235	>lab06_15_145
1236	>lov03_25_50
1237	>car05_103_69
1238	>lov11_27_94
1239	>car05_61_196
1240	>nwl10_10_161
1241	>lab09_27_127
1242	>uaf01_6_83
1243	>lov11_27_166
1244	>den09_9_174
1245	>den11_5_142
1246	>mat15_15_107
1247	>den08_41_679
1248	>uaf05_10_146
1249	>uaf08QC_9_5
1250	>mat13_48_32
1251	>nwl10_10_171
1252	>den11_5_234
1253	>car10_41_33
1254	>den08_208_6
1255	>den09_9_141
1256	>car05_61_152
1257	>den09_9_169
1258	>uaf08_20_162
1259	>lov12_6_90
1260	>nwl11_13_428
1261	>car10_41_22
1262	>lov12_6_51
1263	>mat15_15_185
1264	>uaf01QC_39_13
1265	>lov03_25_281
1266	>den11_5_334
1267	>den08_41_655
1268	>car10_41_598
1269	>den09_9_161
1270	>car10_41_704
1271	>nwl10_10_279
1272	>den05_103_1
1273	>car05_61_46
1274	>mat13_48_199
1275	>uaf08_20_70
1276	>car03_13_247
1277	>car10_41_615
1278	>nwl11_13_522
1279	>den08_41_478
1280	>den11_5_385
1281	>car03_13_475
1282	>car05_61_154
1283	>mat13_48_208
1284	>car05_103_12
1285	>nwl10_10_59
1286	>nwl10_10_336
1287	>den05_103_78
1288	>lov12_6_141
1289	>lab06_132_1
1290	>nwl11_13_36
1291	>uaf01_6_21
1292	>den08_41_184
1293	>car03_13_436
1294	>uaf01_5_9
1295	>nwl10_10_178
1296	>den11QC_15_6
1297	>car03_13_42
1298	>nwl09_17_70
1299	>mat09_5_275
1300	>lov12_6_167
1301	>uaf01_6_154
1302	>lov11_27_18
1303	>uaf01_6_95
1304	>uaf01_6_206
1305	>nwl08_20_162
1306	>lab08_25_116
1307	>uaf05_10_238
1308	>den11_5_164
1309	>den08_41_585
1310	>mat01_9_140
1311	>den08_41_64
1312	>car10_41_369
1313	>den11_284_2
1314	>car03_13_231
1315	>den09_9_164
1316	>den11_5_99
1317	>nwl09_17_60
1318	>uaf01_6_17
1319	>mat09_5_27
1320	>car01_10_6
1321	>car10_41_634
1322	>nwl08_20_368
1323	>den11_5_295
1324	>lab04_48_234
1325	>uaf05_10_98
1326	>mat13_48_145
1327	>nwl10_20_10
1328	>lab04_48_243
1329	>lov11_27_91
1330	>mat09_5_215
1331	>car03_229_2
1332	>mat13_48_61
1333	>lab08_25_305
1334	>car03QC_13_3
1335	>car10_41_680
1336	>lov15_10_82
1337	>lov03_25_138
1338	>lov15_10_70
1339	>nwl08_20_191
1340	>car10_41_528
1341	>uaf08_20_371
1342	>den11_5_366
1343	>car10_41_711
1344	>car01_10_392
1345	>car01_10_374
1346	>den11_5_21
1347	>lab04_48_216
1348	>lov03_25_240
1349	>den08_41_515
1350	>lov11_27_133
1351	>den08_41_197
1352	>car10_41_591
1353	>nwl10_10_123
1354	>car01_10_108
1355	>lov11_27_139
1356	>lab06_38_4
1357	>den08_41_664
1358	>den09_9_29
1359	>car03_13_479
1360	>nwl10_10_186
1361	>uaf12_17_40
1362	>den11_5_374
1363	>car10_41_163
1364	>uaf05_10_27
1365	>uaf08_20_10
1366	>lov03_25_116
1367	>uaf12_170_11
1368	>mat15_15_226
1369	>den11_5_314
1370	>car10_41_335
1371	>lov15_10_187
1372	>den09_9_281
1373	>den05_61_54
1374	>nwl10_20_27
1375	>lov12_6_33
1376	>car10_41_756
1377	>car03_13_476
1378	>mat13_48_161
1379	>lab08_25_309
1380	>lov03_25_10
1381	>nwl11_13_351
1382	>lab09_27_32
1383	>car05_125_26
1384	>car03_13_338
1385	>car05_103_96
1386	>mat15_15_217
1387	>lab04_48_43
1388	>lov15_10_119
1389	>nwl11_13_147
1390	>lov15_10_228
1391	>nwl11_13_240
1392	>nwl08_20_92
1393	>lov15_10_226
1394	>lab04_48_194
1395	>den11_5_84
1396	>car03_56_3
1397	>mat15_15_52
1398	>nwl08_20_199
1399	>nwl08_77_4
1400	>den11_5_395
1401	>nwl10_10_245
1402	>lab04_48_222
1403	>den09_9_180
1404	>mat01_9_168
1405	>car03_13_469
1406	>den05_369_6
1407	>uaf01_6_178
1408	>den08_41_36
1409	>mat01_9_262
1410	>den08_41_793
1411	>mat15_15_34
1412	>mat01_9_227
1413	>car10_41_180
1414	>uaf01_6_195
1415	>mat09_5_267
1416	>lov03_25_69
1417	>lab06_15_160
1418	>car03_13_221
1419	>lov11_27_211
1420	>nwl08_20_328
1421	>den11_5_185
1422	>mat01_9_271
1423	>mat15_15_206
1424	>lab06QC_7_28
1425	>nwl09_17_68
1426	>car10_41_121
1427	>mat13_48_141
1428	>car01_20_14
1429	>uaf08_20_199
1430	>nwl10_10_141
1431	>den09_9_181
1432	>den08_41_225
1433	>den11_5_420
1434	>den08_41_507
1435	>lab06_312_1
1436	>uaf01_6_157
1437	>nwl10_10_130
1438	>lov15_10_10
1439	>mat09_5_241
1440	>mat09_5_190
1441	>nwl08_20_68
1442	>lov15_10_125
1443	>den05_61_51
1444	>mat01_9_222
1445	>den11_5_54
1446	>nwl08_20_305
1447	>den08_41_794
1448	>nwl09_17_120
1449	>nwl10_22_7
1450	>lov03_25_125
1451	>car10_113_4
1452	>mat13_48_169
1453	>lab08_25_57
1454	>nwl11_13_85
1455	>car05_103_92
1456	>nwl09_17_33
1457	>lab04_48_172
1458	>lab06_15_237
1459	>mat01_9_157
1460	>lab09_27_49
1461	>lov15_10_206
1462	>lov03_25_82
1463	>lab09_27_171
1464	>nwl11_13_464
1465	>den08_41_320
1466	>car10_41_564
1467	>lab09_27_107
1468	>den09_9_260
1469	>lab09_27_157
1470	>nwl08_20_72
1471	>den08_208_3
1472	>lab08_25_204
1473	>nwl08_20_62
1474	>lab06_15_142
1475	>car01_10_279
1476	>den08_41_809
1477	>nwl08_20_48
1478	>den09_9_138
1479	>lov15_10_2
1480	>lab04_48_134
1481	>lab08_25_170
1482	>lab09_27_119
1483	>den05_74_17
1484	>car10_41_610
1485	>car10_41_220
1486	>car10_41_646
1487	>lab08_65_21
1488	>car10_41_30
1489	>den08_41_85
1490	>den05_103_88
1491	>mat15_15_27
1492	>mat13_48_227
1493	>uaf05_10_126
1494	>car03_13_411
1495	>den09_9_137
1496	>car05_103_6
1497	>car03_13_150
1498	>nwl10QC_34_1
1499	>lab04_48_52
1500	>lab08_65_20
1501	>car10_41_572
1502	>lab09_27_230
1503	>nwl10_10_216
1504	>den08_41_284
1505	>den05QC_11_12
1506	>lov03_25_155
1507	>lab04_48_116
1508	>mat15_15_193
1509	>mat13_198_2
1510	>uaf01_6_123
1511	>nwl08_157_6
1512	>lab09_27_115
1513	>lov03_317_1
1514	>uaf01_6_19
1515	>lab09_27_24
1516	>car10_41_442
1517	>lab09_27_69
1518	>den09QC_6_1
1519	>den11_5_251
1520	>lov03_25_282
1521	>car10_41_27
1522	>mat09_5_206
1523	>mat15_15_91
1524	>car10_41_277
1525	>den08_41_742
1526	>car03_13_361
1527	>lov11_27_68
1528	>nwl11_229_2
1529	>den11QC_15_7
1530	>den05_61_97
1531	>lab08_25_255
1532	>uaf01_6_185
1533	>den11_5_372
1534	>lov12_6_120
1535	>car10_41_440
1536	>mat15_15_119
1537	>car05_74_43
1538	>lab08_25_253
1539	>den08_41_419
1540	>den05_103_67
1541	>mat15_15_188
1542	>mat13_48_75
1543	>lab08_25_141
1544	>lab06_15_212
1545	>uaf05_10_39
1546	>uaf01_6_183
1547	>lab06_15_107
1548	>uaf08_20_304
1549	>lab06_15_203
1550	>den05_125_31
1551	>mat09_5_281
1552	>lab09_27_225
1553	>nwl08_20_6
1554	>car03_13_116
1555	>lov03_25_247
1556	>den08_41_563
1557	>car01_10_244
1558	>den11_5_398
1559	>lab04_48_82
1560	>mat15_15_191
1561	>den11_5_152
1562	>car10_41_754
1563	>nwl10_10_302
1564	>lab09_27_2
1565	>nwl08_20_176
1566	>lab09QC_15_8
1567	>lov11_27_174
1568	>lov11_27_52
1569	>lab08_25_160
1570	>car10_41_207
1571	>den08_41_788
1572	>car10_41_471
1573	>nwl11_13_235
1574	>lov12QC_0_2
1575	>lov12_6_93
1576	>lov15_10_25
1577	>den05_61_48
1578	>lab08_104_2
1579	>car03_13_481
1580	>den08QC_4_9
1581	>den08_41_234
1582	>den08_41_818
1583	>lov11_27_132
1584	>mat13_48_197
1585	>uaf12_17_54
1586	>nwl10_10_45
1587	>mat09_5_257
1588	>mat01_9_94
1589	>uaf01_6_62
1590	>uaf01_6_192
1591	>car10_41_300
1592	>uaf01_6_120
1593	>car10_41_609
1594	>uaf05_10_154
1595	>car10_41_275
1596	>car10_41_73
1597	>den09_9_83
1598	>car10_41_747
1599	>mat13_48_221
1600	>nwl11_13_91
1601	>lab08_25_17
1602	>mat13_48_237
1603	>lov12_6_101
1604	>uaf01_6_50
1605	>lab09_27_12
1606	>car10_41_233
1607	>nwl11_13_317
1608	>car10_41_265
1609	>mat13_48_229
1610	>den05_61_176
1611	>lov15_10_21
1612	>den11_5_228
1613	>mat15_15_274
1614	>car05_103_63
1615	>den08_41_288
1616	>den08_41_724
1617	>uaf05_10_15
1618	>mat09_5_37
1619	>uaf12_17_102
1620	>lov03_25_47
1621	>mat09_5_346
1622	>car05_103_17
1623	>car01_10_299
1624	>car05_61_147
1625	>mat13_48_224
1626	>den11_5_121
1627	>nwl11_13_132
1628	>lov15_10_103
1629	>lab08_25_5
1630	>nwl08_20_299
1631	>car05_369_1
1632	>nwl10_10_192
1633	>den08_41_389
1634	>lab09_27_201
1635	>lov12_6_17
1636	>den11_5_207
1637	>car01_44_1
1638	>den05_61_91
1639	>den11_5_109
1640	>nwl11_13_5
1641	>car01_10_253
1642	>car03_13_284
1643	>mat13_48_150
1644	>nwl08_20_317
1645	>car05_61_107
1646	>lab09_27_5
1647	>uaf05_10_240
1648	>den05_74_3
1649	>lab08_104_4
1650	>nwl11_13_26
1651	>uaf12_17_120
1652	>lab08_25_307
1653	>den05_125_34
1654	>nwl08_175_1
1655	>lab08_25_254
1656	>den09QC_27_7
1657	>uaf08_20_54
1658	>uaf05_10_176
1659	>car10_41_638
1660	>nwl10_10_95
1661	>den11_5_323
1662	>lab06QC_7_1
1663	>car01_20_37
1664	>lov11QC_4_1
1665	>lov15_10_138
1666	>den05_61_46
1667	>lab09_27_65
1668	>uaf05_10_136
1669	>car05_61_116
1670	>nwl09_17_66
1671	>mat09_5_100
1672	>mat13_48_17
1673	>car01_10_76
1674	>uaf12_17_45
1675	>lov11_27_240
1676	>lov03_25_199
1677	>nwl11_13_156
1678	>nwl10_10_181
1679	>den05_61_131
1680	>nwl11_13_3
1681	>den05_61_192
1682	>car03QC_8_2
1683	>car03_13_443
1684	>den08_41_795
1685	>uaf08_20_178
1686	>nwl11_13_350
1687	>nwl11_13_479
1688	>lov03_201_1
1689	>nwl11_13_184
1690	>mat15_15_183
1691	>lab09_27_125
1692	>mat09_288_9
1693	>car03_13_149
1694	>uaf08_20_58
1695	>car10_41_701
1696	>lov12_6_118
1697	>den11_288_6
1698	>car01_10_207
1699	>lab09_27_243
1700	>nwl10_10_62
1701	>lab08_25_295
1702	>car03_13_373
1703	>lab08_25_130
1704	>car05_61_165
1705	>mat09_5_2
1706	>lov11_27_85
1707	>mat13_48_102
1708	>car10_41_106
1709	>car03_13_233
1710	>car01_10_345
1711	>car05_103_9
1712	>car10_41_540
1713	>lov03QC_15_2
1714	>car10_41_132
1715	>den09_9_128
1716	>nwl10_10_360
1717	>den05_103_40
1718	>lov12_6_108
1719	>car03_13_353
1720	>nwl10_22_10
1721	>den11_5_127
1722	>mat09_5_345
1723	>nwl09_17_104
1724	>mat09_5_130
1725	>den08_41_467
1726	>nwl11_13_69
1727	>uaf05_10_34
1728	>car05_103_18
1729	>car10_41_588
1730	>lab04_48_9
1731	>mat15_119_1
1732	>uaf08_20_143
1733	>mat15_15_105
1734	>lab09_27_170
1735	>lab09_103_3
1736	>den11_5_93
1737	>lov15_202_1
1738	>lab06_15_156
1739	>nwl11_13_375
1740	>den05QC_11_15
1741	>car05_125_10
1742	>lov11_27_48
1743	>lov11_27_124
1744	>den11_5_65
1745	>den05_103_48
1746	>car03_13_424
1747	>nwl11_13_320
1748	>car05_74_10
1749	>mat13_48_37
1750	>car03_13_275
1751	>lov12_6_173
1752	>car10_41_477
1753	>nwl10_10_326
1754	>car01_10_125
1755	>uaf08_20_225
1756	>lov15_10_157
1757	>lov03_25_146
1758	>den09_9_2
1759	>lov03_104_9
1760	>nwl11_13_337
1761	>uaf08_77_1
1762	>mat15_15_114
1763	>nwl08_20_292
1764	>lov15_10_66
1765	>uaf01_6_196
1766	>den09_9_192
1767	>lab09_27_163
1768	>mat13_48_233
1769	>nwl11_13_131
1770	>den08_41_785
1771	>mat15_15_271
1772	>car05_74_41
1773	>lab09_27_255
1774	>car01_20_34
1775	>car01_10_54
1776	>car03_13_193
1777	>car03_13_468
1778	>den08_41_810
1779	>car03_13_348
1780	>uaf08_89_6
1781	>car10_41_501
1782	>nwl08_20_250
1783	>car10_41_762
1784	>nwl10_10_115
1785	>den08_41_326
1786	>nwl08_20_329
1787	>den08_41_521
1788	>car01_20_28
1789	>uaf12_17_75
1790	>den08_193_1
1791	>lov11_27_66
1792	>lab06_15_205
1793	>car05_61_187
1794	>nwl08_89_14
1795	>car10_41_60
1796	>lab08_25_135
1797	>nwl08_237_5
1798	>den08_41_484
1799	>lov03_25_81
1800	>lov03_25_266
1801	>lov15_10_111
1802	>car10_41_338
1803	>lov11_103_13
1804	>nwl09_17_56
1805	>den11_5_192
1806	>car01_10_291
1807	>uaf08_20_105
1808	>nwl08_20_184
1809	>lov03_25_80
1810	>car05_103_105
1811	>car10_41_583
1812	>nwl08_20_177
1813	>mat15_15_157
1814	>lab06_15_274
1815	>car01_10_99
1816	>lab06_15_220
1817	>uaf08_20_88
1818	>den11_5_438
1819	>nwl10_10_189
1820	>lab04_48_101
1821	>lab08_25_238
1822	>car01_10_353
1823	>den11_5_387
1824	>den05_103_95
1825	>uaf08_20_269
1826	>uaf01_6_169
1827	>lab06_15_5
1828	>den09_9_85
1829	>den11_5_328
1830	>uaf05_10_172
1831	>car01_20_13
1832	>mat15_15_121
1833	>lab06_15_209
1834	>mat13_48_76
1835	>nwl09_17_58
1836	>den08_41_741
1837	>den05_103_45
1838	>car05_125_11
1839	>car10_41_568
1840	>nwl10_10_342
1841	>uaf12_17_108
1842	>car05_61_99
1843	>den08_41_55
1844	>lab09_27_264
1845	>lab04_48_93
1846	>nwl08_20_32
1847	>lov03_25_95
1848	>lab08_25_37
1849	>den05_103_62
1850	>mat13_48_66
1851	>nwl08_20_26
1852	>lov03_25_96
1853	>mat15_15_135
1854	>mat09_5_181
1855	>nwl11_13_31
1856	>nwl11_13_137
1857	>car10_41_264
1858	>car01_10_369
1859	>lab08_25_23
1860	>den08_41_629
1861	>mat15_15_113
1862	>mat15_38_4
1863	>lov15_10_26
1864	>uaf08_20_12
1865	>mat09_5_238
1866	>lab08_65_18
1867	>uaf08_20_326
1868	>lab09_27_146
1869	>mat15_15_158
1870	>lab04_48_124
1871	>car01_10_342
1872	>lab06_15_126
1873	>uaf08_20_43
1874	>mat09_5_318
1875	>den09_9_278
1876	>uaf08_20_344
1877	>lov11_27_214
1878	>car01_10_189
1879	>lov03_25_98
1880	>den08_41_527
1881	>lab09_27_63
1882	>car05_103_97
1883	>nwl09_17_20
1884	>den05_125_32
1885	>nwl08_77_5
1886	>den08_41_358
1887	>car10_41_267
1888	>nwl11_13_160
1889	>den05_61_107
1890	>mat09_5_417
1891	>uaf05_10_239
1892	>lov15_10_55
1893	>nwl11_13_9
1894	>den11_239_1
1895	>car10_41_558
1896	>nwl11_13_142
1897	>nwl11_13_445
1898	>lab06_15_21
1899	>car01_20_21
1900	>uaf08_20_303
1901	>lab06_15_116
1902	>den08_41_87
1903	>car03_10_14
1904	>nwl11_13_503
1905	>car10_41_367
1906	>lov15_10_35
1907	>den11_5_247
1908	>lab08_25_1
1909	>car10_41_740
1910	>lov11_27_67
1911	>den08_41_223
1912	>car10_41_668
1913	>car03_10_16
1914	>mat09_284_1
1915	>lab04_48_81
1916	>lov11_27_36
1917	>den08_41_322
1918	>den11_5_392
1919	>car03_13_434
1920	>lov03_25_137
1921	>mat13_48_179
1922	>den08_41_452
1923	>lab04_48_146
1924	>uaf08_20_83
1925	>den08_41_780
1926	>car05_103_52
1927	>lab04_48_113
1928	>car01_20_10
1929	>den11_5_113
1930	>mat01_9_69
1931	>nwl11_13_76
1932	>mat01_9_197
1933	>lab06QC_7_21
1934	>lab04_48_19
1935	>car03_13_345
1936	>uaf01_6_85
1937	>nwl10_10_179
1938	>nwl10_10_162
1939	>lov12_5_1
1940	>car05_61_112
1941	>car10_41_737
1942	>mat15_15_54
1943	>mat15_15_102
1944	>nwl11_177_1
1945	>car05_61_119
1946	>car10_41_505
1947	>den05_61_188
1948	>car03_13_241
1949	>car03_13_259
1950	>lov03_25_200
1951	>lov03_25_309
1952	>car03_13_140
1953	>lov03_65_11
1954	>nwl11_13_494
1955	>car05_61_97
1956	>den05_61_18
1957	>lov03_25_303
1958	>lov11_27_194
1959	>den08_41_652
1960	>lab06_119_1
1961	>car05_103_95
1962	>den08_41_530
1963	>mat09_5_122
1964	>car10_41_249
1965	>den08_41_71
1966	>lov03_104_13
1967	>lov03_25_102
1968	>lov03_25_23
1969	>mat01_9_126
1970	>lab04_48_235
1971	>car03_13_300
1972	>car03_13_502
1973	>lab08_25_256
1974	>mat09_5_308
1975	>den09_9_246
1976	>mat15_15_151
1977	>den05_74_1
1978	>nwl08_20_332
1979	>den11_5_22
1980	>nwl08_20_73
1981	>car01_10_213
1982	>den09_9_212
1983	>car10_41_696
1984	>car10_41_85
1985	>den05_74_5
1986	>den08_41_591
1987	>car05_61_182
1988	>mat13_48_250
1989	>lab09_27_112
1990	>uaf01QC_7_1
1991	>mat09_5_83
1992	>lov15_10_193
1993	>car10_41_465
1994	>lov03_25_268
1995	>lov11_27_145
1996	>mat09_5_389
1997	>lov15_10_145
1998	>lab08_25_162
[truncated: 55,113 more rows]
