# Supplementary material for: Host Genotype Shapes the Foliar Fungal Microbiome of Balsam Poplar (Populus balsamifera)
Source: PLoS One. 2013 Jan 11;8(1):e53987. doi: 10.1371/journal.pone.0053987 (PMC3543377; doi:10.1371/journal.pone.0053987)
Supplement: Material S3 — Clusters delimited at sequence-divergence based equivalents of 6 grammar thresholds with GramCluster. (ZIP) [file pone.0053987.s005.zip › Supplementary_Material_3/95/95.outfile]

>Cluster 0
0	>car10_41_506
1	>den09_9_59
2	>lab04_48_180
3	>lab04_48_123
4	>nwl11QC_7_16
5	>car05_103_32
6	>den05_103_49
7	>uaf05_264_2
8	>nwl10_10_142
9	>den11_5_352
10	>lov03_25_271
11	>lov12_6_130
12	>car05_74_24
13	>nwl10QC_3_3
14	>nwl09_17_50
15	>den08_41_761
16	>lov11_27_144
17	>uaf08_20_141
18	>nwl08_20_319
19	>den05_61_1
20	>mat15_15_69
21	>lov03_25_234
22	>uaf05_10_182
23	>car10_41_793
24	>nwl11_13_245
25	>mat09_5_337
26	>uaf05_10_214
27	>nwl09_17_53
28	>lov11_27_73
29	>uaf01_92_1
30	>mat01_9_119
31	>nwl11_13_70
32	>nwl11_13_128
33	>uaf05_10_64
34	>den08_41_532
35	>mat15_15_198
36	>lov12_6_41
37	>lab08_25_20
38	>den05_103_71
39	>lov15_10_194
40	>nwl11_13_186
41	>lov03_25_73
42	>uaf12_17_95
43	>mat15_15_270
44	>mat09_5_413
45	>den09_9_87
46	>uaf01_6_87
47	>nwl10_20_21
48	>mat01_9_217
49	>uaf01_6_63
50	>uaf05_10_2
51	>car10_41_337
52	>mat13_48_93
53	>lov03_25_84
54	>lov15_10_20
55	>lov11_27_167
56	>nwl08_20_87
57	>car10_41_708
58	>uaf08_20_263
59	>nwl10_10_159
60	>den08_41_171
61	>car10_41_141
62	>uaf08_89_11
63	>nwl11_13_363
64	>car10_41_103
65	>lov03_25_43
66	>nwl11_13_293
67	>lov11_27_159
68	>den08_41_44
69	>mat15_15_9
70	>car05_125_22
71	>lab06_15_245
72	>mat15_15_117
73	>lov11_27_29
74	>lab06_15_8
75	>nwl10_10_210
76	>lab06_15_40
77	>uaf08_20_334
78	>mat09_5_127
79	>den08_41_67
80	>car03_13_322
81	>mat01_9_85
82	>lov12_6_203
83	>den11_5_248
84	>lab04_48_97
85	>nwl11_13_83
86	>mat09_5_170
87	>lab09_27_58
88	>lab08_25_203
89	>mat09_5_288
90	>uaf08_157_8
91	>lab06_15_174
92	>car10_41_507
93	>nwl10_10_118
94	>lov03_65_10
95	>nwl10_10_328
96	>nwl11_13_403
97	>den11_5_369
98	>den11_5_235
99	>mat13_48_41
100	>lab08_25_99
101	>mat15_15_1
102	>car03_13_37
103	>car03_13_368
104	>car01_10_13
105	>den05_103_112
106	>lab08_25_50
107	>nwl08_20_151
108	>mat13_48_100
109	>den11_5_346
110	>lov03_25_8
111	>lab08_25_66
112	>car10_41_619
113	>den09_9_51
114	>den11_269_4
115	>nwl10_10_75
116	>mat09_5_439
117	>uaf12_17_90
118	>den08_41_398
119	>lov03_25_124
120	>nwl10_20_20
121	>uaf08_20_9
122	>lov12_6_31
123	>den08_41_261
124	>uaf05_10_13
125	>lov15_10_107
126	>nwl11_13_498
127	>lab08_25_220
128	>mat01_9_165
129	>uaf08_175_4
130	>den11_5_325
131	>lov03_25_180
132	>uaf08_20_122
133	>mat13_48_6
134	>nwl10_10_177
135	>car01_10_303
136	>lab08_25_84
137	>den08_41_778
138	>den05_125_27
139	>lov15_10_188
140	>lov03_25_158
141	>mat09_5_132
142	>nwl09_17_100
143	>uaf08_20_255
144	>lab04_48_80
145	>uaf05_10_65
146	>den08_41_576
147	>car03_13_175
148	>mat01_9_244
149	>den11_5_75
150	>car01_10_252
151	>lab09_27_152
152	>lov11_27_153
153	>uaf08_20_118
154	>lov15_10_155
155	>lab08_25_322
156	>lab06_15_85
157	>lov03_25_256
158	>nwl08_20_278
159	>lab06_15_199
160	>nwl11_13_94
161	>lov03_25_315
162	>den08_41_123
163	>den08QC_4_8
164	>nwl11_13_392
165	>lab08_25_230
166	>den08_41_578
167	>car10_41_455
168	>car03_13_159
169	>den08_41_254
170	>den08_41_735
171	>mat09_5_245
172	>car03_13_248
173	>uaf12_17_18
174	>lab08_25_101
175	>lab08_25_206
176	>uaf05_10_81
177	>den09_9_73
178	>car10_41_539
179	>mat01_9_90
180	>uaf05_165_9
181	>car10_41_270
182	>mat01QC_8_1
183	>den08_41_534
184	>uaf08_20_365
185	>mat09_5_375
186	>den05_125_10
187	>den09_9_283
188	>nwl11_13_190
189	>nwl10_10_205
190	>nwl11_13_17
191	>car05_103_44
192	>car03_13_456
193	>uaf01_6_102
194	>uaf08_20_37
195	>mat13_48_1
196	>uaf01_6_133
197	>car03_13_459
198	>lab04_48_79
199	>mat01_9_62
200	>car01_10_322
201	>lab08_25_36
202	>nwl09_17_127
203	>nwl10_10_289
204	>mat09_5_299
205	>uaf08_20_254
206	>nwl11_10_9
207	>nwl11_13_105
208	>uaf05_10_139
209	>lov11_27_1
210	>car05_103_80
211	>nwl10_10_214
212	>lov15_10_195
213	>car10_41_449
214	>nwl08_20_248
215	>car05_103_82
216	>uaf12_17_100
217	>nwl09_17_55
218	>car01_10_185
219	>nwl08_20_336
220	>nwl10_10_42
221	>lab09_27_101
222	>nwl08_20_55
223	>lab06_15_4
224	>car10_41_126
225	>car01_10_321
226	>lov12_6_163
227	>den08_41_798
228	>car10_41_405
229	>den11_5_271
230	>den05_103_3
231	>lab04_48_56
232	>lab08_25_290
233	>den11_5_330
234	>lab09_27_192
235	>nwl11_13_79
236	>car03_13_54
237	>lab06_15_22
238	>nwl11_144_6
239	>den08_41_218
240	>den08_41_804
241	>den11_5_202
242	>lab04_48_96
243	>car10_41_396
244	>den08_41_13
245	>nwl09_17_11
246	>car10_41_802
247	>den11_5_56
248	>lov15_10_124
249	>uaf08_20_190
250	>mat13_48_82
251	>car03_13_229
252	>mat15_15_264
253	>lab08_25_93
254	>den08_41_635
255	>mat09_5_85
256	>lov15_10_59
257	>den11_5_238
258	>lov03_25_29
259	>lab08_25_3
260	>lab04_48_254
261	>car10_41_554
262	>nwl11_13_388
263	>mat01_9_285
264	>car10_41_418
265	>uaf12_17_41
266	>den09_9_229
267	>lab06_15_70
268	>den08_41_571
269	>den11_5_105
270	>lab04_48_252
271	>car01_10_307
272	>nwl11_13_419
273	>car10_41_736
274	>nwl11_13_268
275	>mat09_5_243
276	>den08_41_696
277	>car10_41_605
278	>lov11_27_156
279	>car10_41_409
280	>car03_13_365
281	>den08_41_700
282	>lab06_15_87
283	>lab09_27_181
284	>uaf08_20_224
285	>mat09_5_53
286	>car10_41_306
287	>car10_41_432
288	>lab06_15_206
289	>car10_41_31
290	>mat09_5_164
291	>lov03_25_188
292	>mat15_15_115
293	>nwl09_17_116
294	>uaf05_10_88
295	>nwl09_17_45
296	>lov03_25_184
297	>mat15_15_194
298	>mat01_9_206
299	>lov03_25_123
300	>nwl10_10_275
301	>car10_113_6
302	>car10_41_531
303	>car01_10_365
304	>nwl11_13_383
305	>car10_41_566
306	>den08_41_772
307	>mat13_48_252
308	>uaf01_6_114
309	>den09_9_103
310	>nwl10_10_310
311	>uaf01_6_166
312	>uaf05_10_234
313	>nwl11_13_398
314	>nwl08_157_10
315	>lov03_25_59
316	>uaf08_20_147
317	>lab08_25_267
318	>nwl10_10_10
319	>den08_41_196
320	>mat09_5_319
321	>lov12_6_207
322	>lov03_25_121
323	>uaf08_20_357
324	>nwl08_20_249
325	>mat15_15_199
326	>car10_41_502
327	>car01_10_352
328	>lab09_27_44
329	>lab08_25_126
330	>car03QC_13_2
331	>car01_10_212
332	>uaf12_17_56
333	>nwl10_10_40
334	>car03_13_264
335	>nwl08_20_226
336	>car10_41_717
337	>lov03_374_1
338	>lab04_48_38
339	>car10_41_345
340	>uaf05_10_127
341	>lab08_25_313
342	>car10_41_658
343	>lab06_15_139
344	>nwl08_20_308
345	>uaf05_10_37
346	>nwl09_17_41
347	>nwl10_10_125
348	>den08_41_759
349	>car10_41_257
350	>uaf08_20_136
351	>mat13_48_101
352	>car10_41_586
353	>mat01_9_12
354	>mat01_9_45
355	>den08_41_158
356	>den08_41_388
357	>car03_13_514
358	>nwl11_13_415
359	>den08_41_391
360	>uaf05_10_177
361	>car10_41_158
362	>nwl09_17_23
363	>lab06_15_149
364	>mat01_9_220
365	>uaf08_20_84
366	>den08_41_480
367	>lab08_25_127
368	>car03_13_404
369	>car03_13_323
370	>car03_13_232
371	>nwl08_20_366
372	>mat01_9_36
373	>uaf01QC_39_7
374	>nwl08_20_190
375	>lov03_363_1
376	>den08_41_489
377	>lov11_27_180
378	>car10_41_805
379	>den08_41_6
380	>car05_103_65
381	>nwl10_10_5
382	>lab06_54_1
383	>nwl08_20_300
384	>den05_103_11
385	>uaf05_10_165
386	>den08_41_767
387	>mat15_15_62
388	>nwl10_10_68
389	>nwl10_10_276
390	>car10_41_175
391	>car10_41_204
392	>nwl11_10_1
393	>den05_103_86
394	>den11_5_312
395	>lab08_65_3
396	>nwl08_157_2
397	>car10_41_574
398	>lov12_6_54
399	>lov11_27_233
400	>den11_5_112
401	>den05_103_123
402	>car03_13_489
403	>car10_41_592
404	>car10_41_39
405	>nwl10_10_164
406	>nwl11_13_339
407	>den08_41_221
408	>nwl10_10_286
409	>lov11_27_246
410	>den11_5_104
411	>car03_13_124
412	>car03_13_280
413	>lab04_48_210
414	>den05_103_85
415	>uaf01_6_115
416	>den11_5_33
417	>lab09_27_237
418	>lab06_15_263
419	>car10_41_669
420	>car01_20_9
421	>lov03_25_13
422	>den08_41_299
423	>nwl08_20_373
424	>uaf05_10_181
425	>lov11_27_106
426	>mat13_48_51
427	>den11_5_5
428	>mat15_15_161
429	>mat09_5_363
430	>lab08_25_285
431	>den08_41_492
432	>car03_13_333
433	>lab04_48_200
434	>car03_13_123
435	>car01_10_60
436	>lab06_15_178
437	>mat09_5_388
438	>lab08_25_75
439	>lov11_27_120
440	>car10_41_143
441	>car10_41_463
442	>nwl11_13_80
443	>uaf05_10_231
444	>uaf12_17_106
445	>lab04_48_71
446	>lov11_27_247
447	>mat01_9_215
448	>nwl11_13_179
449	>car03_10_3
450	>nwl10_10_8
451	>den11_5_401
452	>den08_41_609
453	>mat09_5_344
454	>lab09_27_111
455	>lov15_10_141
456	>car01_10_113
457	>den08_41_643
458	>nwl10_20_6
459	>uaf01_6_214
460	>mat01_9_246
461	>uaf08_20_89
462	>car03_250_1
463	>car01_10_308
464	>mat09_5_198
465	>lab08_25_249
466	>lov03_25_6
467	>den11_5_78
468	>uaf01_6_27
469	>car03_10_11
470	>uaf01_6_143
471	>lab08_25_129
472	>den05_103_56
473	>car01_20_2
474	>den11_5_439
475	>den05_103_18
476	>lab06_15_83
477	>mat15_15_221
478	>den08_41_461
479	>lab08_25_336
480	>lab08_65_2
481	>nwl08_89_1
482	>lov15_10_113
483	>mat09_5_220
484	>lov11_27_39
485	>car05_103_116
486	>lov03_25_334
487	>mat09_5_265
488	>lov15_10_210
489	>den09_9_263
490	>mat01_9_13
491	>mat15_15_202
492	>den08_41_757
493	>car10_41_6
494	>nwl11_10_5
495	>lab08_25_281
496	>lab08_25_319
497	>nwl10_10_148
498	>den08_41_414
499	>lov11_103_6
500	>mat13_48_44
501	>car10_41_346
502	>car03_13_69
503	>den08_41_113
504	>den09_9_256
505	>uaf01_6_71
506	>lov03_25_117
507	>nwl11_13_127
508	>lov15_10_162
509	>uaf12_17_23
510	>uaf01_6_142
511	>lov15_10_140
512	>car01_10_248
513	>car10_41_753
514	>den08_41_186
515	>den09_9_226
516	>nwl11_13_224
517	>uaf05_18_1
518	>den08_41_161
519	>uaf08_20_340
520	>mat09_5_381
521	>car01_10_283
522	>mat15_15_224
523	>lab06_15_48
524	>den08_41_641
525	>den08_113_3
526	>nwl11_13_93
527	>lab09_103_17
528	>nwl10_10_145
529	>nwl11_13_338
530	>lov03_25_285
531	>car03_13_452
532	>mat01_9_174
533	>uaf08_20_47
534	>lab08_25_250
535	>den08_41_343
536	>nwl08_20_23
537	>nwl10_10_373
538	>lov15_10_163
539	>lov11_27_225
540	>uaf01_6_13
541	>lov03_25_161
542	>den08_41_112
543	>car01_10_339
544	>car10_41_779
545	>car03_13_326
546	>lab06_15_229
547	>uaf12_17_148
548	>car10_41_194
549	>mat09_5_271
550	>den11_5_257
551	>nwl08_20_54
552	>car01_10_145
553	>lab09_27_194
554	>lab08_25_207
555	>lab04_48_223
556	>mat13_48_149
557	>den08_41_607
558	>mat09_5_200
559	>den08_41_29
560	>car03_13_423
561	>nwl10_10_240
562	>uaf05_10_82
563	>car03_144_3
564	>car10_41_382
565	>lov11_27_227
566	>lab06_15_74
567	>car10_41_536
568	>den08_41_631
569	>nwl09_17_37
570	>nwl08_20_61
571	>mat09_5_343
572	>nwl08_77_2
573	>nwl11_13_126
574	>uaf05_10_112
575	>nwl11_13_197
576	>car10_41_462
577	>mat01_9_54
578	>den05_103_60
579	>lab08_25_83
580	>lab08_25_205
581	>car01_10_2
582	>den05_103_43
583	>car10_41_13
584	>den09_9_250
585	>lab06_15_271
586	>lov12_6_178
587	>uaf05_10_94
588	>uaf01_6_167
589	>nwl11_13_148
590	>car03_13_128
591	>den05QC_11_10
592	>car03_13_305
593	>den05_103_63
594	>uaf12_17_8
595	>mat09_5_177
596	>car10_41_819
597	>nwl11_13_252
598	>car03_13_22
599	>lov03_25_48
600	>lab06_15_167
601	>car10_41_705
602	>den08_41_269
603	>car10_41_147
604	>lov15_10_190
605	>car03_13_289
606	>nwl10_10_153
607	>den08_41_304
608	>uaf05_10_80
609	>lov11_27_69
610	>den09_9_70
611	>car10_113_5
612	>mat15_320_2
613	>nwl11_13_330
614	>den11_5_219
615	>uaf05_10_230
616	>car03_13_363
617	>lab08_25_216
618	>nwl10_10_259
619	>lab08_25_118
620	>uaf01_6_179
621	>lab09_27_204
622	>car05_125_32
623	>den08_41_797
624	>den09_9_26
625	>car03_13_320
626	>nwl10_10_319
627	>car10_41_475
628	>den11_5_394
629	>car01_10_153
630	>den08_41_309
631	>uaf08QC_9_2
632	>mat15_15_223
633	>mat09_5_69
634	>car10_41_735
635	>nwl11_13_246
636	>car03_13_24
637	>den11_5_17
638	>lov12_6_177
639	>den08_41_406
640	>mat15_15_219
641	>lab04_48_99
642	>nwl11_13_13
643	>lab04_48_120
644	>uaf12_17_26
645	>mat15_15_45
646	>den09_9_44
647	>uaf08_20_144
648	>mat13_48_243
649	>car10_41_378
650	>uaf01_6_107
651	>nwl09_170_12
652	>uaf08_20_278
653	>den08_41_813
654	>uaf12_17_27
655	>lov15_10_41
656	>car03_13_306
657	>den08_41_526
658	>den11_222_1
659	>den11_5_396
660	>uaf01_6_98
661	>lab04_48_230
662	>car10_41_650
663	>uaf01_6_111
664	>car03_13_282
665	>nwl11_13_483
666	>car10_41_647
667	>uaf08_20_173
668	>den08_41_749
669	>car01_10_265
670	>lab06_15_117
671	>mat13_48_157
672	>uaf01_6_40
673	>car10_41_437
674	>uaf05_10_178
675	>uaf01_6_208
676	>car03_13_454
677	>car03_13_52
678	>den11_5_440
679	>uaf05_10_95
680	>nwl09_17_54
681	>lab04_48_169
682	>den11_5_167
683	>car10_41_764
684	>uaf08_20_345
685	>mat15_15_196
686	>lov11_27_81
687	>nwl08_20_256
688	>nwl10_10_52
689	>den08_41_384
690	>mat13_48_139
691	>den05_125_2
692	>uaf08_89_3
693	>den08_41_187
694	>car03_13_7
695	>nwl11_13_470
696	>mat01_9_84
697	>car10_41_319
698	>car10_41_322
699	>uaf08_20_137
700	>car03_13_477
701	>den08_41_201
702	>car05_103_90
703	>car10_41_493
704	>car05_103_74
705	>car01_10_261
706	>lov03_65_1
707	>lov11_27_221
708	>den09_9_130
709	>lab06_15_171
710	>den08_41_680
711	>den09_9_151
712	>car10_41_246
713	>lab08_25_87
714	>uaf08_20_171
715	>den08_41_135
716	>nwl09_17_78
717	>den09_9_239
718	>nwl10_10_363
719	>uaf01_6_116
720	>uaf05_10_83
721	>nwl08_20_281
722	>den05_176_2
723	>nwl09_17_118
724	>lab08_25_339
725	>car03_13_394
726	>den08_41_190
727	>nwl10_10_284
728	>lab06_15_73
729	>nwl08_20_36
730	>uaf08_20_8
731	>lab09_27_248
732	>lov15_10_236
733	>den09_9_36
734	>mat15_15_257
735	>lov12_6_32
736	>lov15_10_104
737	>lov15_10_176
738	>nwl09_170_9
739	>nwl11_13_426
740	>nwl10_10_290
741	>lab09_27_30
742	>mat15_15_76
743	>den09QC_27_4
744	>lov11_27_77
745	>lov15_10_13
746	>mat13_48_236
747	>car01_10_343
748	>lov03_25_149
749	>lab04_48_140
750	>den11_5_417
751	>nwl09_17_114
752	>mat01_9_177
753	>nwl11_13_292
754	>den09_9_72
755	>car03_13_507
756	>uaf01_6_12
757	>den09_9_241
758	>lab06_15_77
759	>car05_103_120
760	>uaf12_17_49
761	>car10_41_18
762	>lab09_103_4
763	>lov11_27_9
764	>car03_13_84
765	>den05QC_11_8
766	>car03_13_138
767	>lov03_25_49
768	>car05_103_102
769	>mat09_5_312
770	>lab04_48_55
771	>car10_41_490
772	>lab04_48_156
773	>mat13_48_42
774	>mat15_38_5
775	>car10_41_476
776	>car10_41_401
777	>lab08_25_42
778	>nwl11_13_11
779	>lab09_27_214
780	>uaf05_10_12
781	>lov03_25_45
782	>mat01_9_74
783	>nwl08_20_98
784	>lov15_10_224
785	>den08_41_644
786	>uaf01_61_1
787	>car03_13_344
788	>nwl11_13_336
789	>mat01_9_92
790	>nwl10_10_30
791	>lab09_27_139
792	>mat13_48_121
793	>mat09_5_424
794	>den09_9_84
795	>den09_9_10
796	>den11_5_186
797	>lab04_48_5
798	>den11_5_116
799	>uaf01_6_20
800	>nwl09_17_92
801	>uaf08_20_252
802	>mat15_15_123
803	>lab04_48_205
804	>nwl11_13_475
805	>nwl11_13_461
806	>uaf12_17_97
807	>mat13_198_1
808	>car10_41_616
809	>uaf08_20_240
810	>car10_41_520
811	>mat15_15_140
812	>den08_41_538
813	>uaf08QC_9_1
814	>uaf01_6_205
815	>mat13_48_195
816	>car01_10_333
817	>nwl09_17_85
818	>car01_10_67
819	>car03_13_461
820	>lov11_27_14
821	>den11_5_181
822	>car10_41_350
823	>uaf01_6_202
824	>lov11_27_32
825	>lov03_25_304
826	>den11_5_353
827	>den08_41_762
828	>uaf01QC_39_1
829	>mat13_48_218
830	>mat15_15_216
831	>lov15_10_171
832	>lab09_27_45
833	>den08_41_154
834	>mat09_5_246
835	>car01_10_157
836	>nwl10_10_22
837	>uaf08_157_2
838	>lov11_103_3
839	>den08_41_581
840	>uaf01_6_60
841	>den08_41_539
842	>den11_5_416
843	>car10_41_677
844	>car10_41_485
845	>den09_9_213
846	>uaf01_6_145
847	>den08_41_333
848	>den08_41_11
849	>car03_13_67
850	>car10_41_81
851	>car03_10_2
852	>lov15_10_73
853	>car10_41_227
854	>lab09_27_253
855	>den08_41_446
856	>car01_10_214
857	>den08_41_226
858	>den08_41_273
859	>lov15_10_49
860	>lov03_373_1
861	>den09_9_20
862	>den08_41_156
863	>car03_13_171
864	>uaf01_6_35
865	>lab06_15_99
866	>uaf01_6_105
867	>car10_41_467
868	>nwl08_20_359
869	>lab08_25_175
870	>car03_13_511
871	>lab09_27_226
872	>lab04_48_66
873	>den08_41_252
874	>mat09_5_114
875	>nwl11_13_250
876	>car10_41_303
877	>uaf05_10_35
878	>mat09_5_41
879	>den08_41_432
880	>den08_41_164
881	>nwl11_13_170
882	>lov12_6_183
883	>lov11_27_99
884	>lab08_25_56
885	>den09_9_11
886	>lab08_25_289
887	>uaf08QC_22_1
888	>mat09_5_202
889	>mat15_15_18
890	>nwl09_17_57
891	>uaf08_20_97
892	>uaf05_10_218
893	>nwl11_13_496
894	>den08_41_387
895	>den11_5_430
896	>uaf08_20_82
897	>mat13_48_96
898	>nwl08_20_296
899	>lab06_320_2
900	>car03_13_2
901	>car10_41_341
902	>car03_13_224
903	>uaf12_17_123
904	>nwl09_17_139
905	>uaf08_20_274
906	>uaf05_10_160
907	>den08_41_661
908	>lab09_27_268
909	>lab08_25_177
910	>car10_41_481
911	>lab04_48_159
912	>uaf01_6_163
913	>nwl11_13_512
914	>den08_41_153
915	>mat09_5_237
916	>nwl08_20_334
917	>uaf08_20_40
918	>lab09_27_41
919	>mat09_5_51
920	>den05_103_79
921	>mat13_48_23
922	>lab09_27_16
923	>lab06_159_1
924	>lab09_27_266
925	>uaf01_6_215
926	>uaf12_17_12
927	>car05_125_23
928	>uaf08_20_74
929	>den08_41_434
930	>car03_13_29
931	>uaf01_6_190
932	>uaf08_20_49
933	>nwl08_20_46
934	>lov15_10_185
935	>den08_41_789
936	>car10_41_688
937	>uaf01_6_188
938	>uaf05_10_72
939	>lab08_25_71
940	>uaf08_20_291
941	>car03_13_117
942	>mat15_15_252
943	>den11_5_37
944	>nwl08_89_10
945	>den09_9_126
946	>mat01_9_130
947	>mat09_5_396
948	>lov15_202_3
949	>car03_13_504
950	>nwl10_20_33
951	>uaf05_10_17
952	>nwl10_10_350
953	>uaf12_17_86
954	>den05_103_128
955	>mat09_5_270
956	>car03_13_58
957	>lov11_27_263
958	>den08_41_650
959	>lab04_48_110
960	>mat13_48_65
961	>lab09_27_20
962	>lov12_6_111
963	>den08_41_132
964	>den08_41_627
965	>lab09_27_246
966	>lab06_15_266
967	>car10_41_706
968	>mat15_15_108
969	>car03_13_376
970	>car01_10_74
971	>uaf05_10_105
972	>nwl08_20_225
973	>car03_13_273
974	>mat15_15_240
975	>uaf12_17_84
976	>mat09_5_64
977	>nwl10_10_184
978	>nwl10_10_25
979	>lov12_6_164
980	>mat13_48_151
981	>mat09_300_1
982	>mat13_48_63
983	>car01_10_294
984	>nwl10_10_296
985	>lab08_25_349
986	>nwl08_20_141
987	>lab09_27_50
988	>lab09_27_263
989	>uaf01_6_45
990	>mat01_9_281
991	>lov03_25_67
992	>den09_9_1
993	>lov03_25_24
994	>lov03_25_77
995	>den08_41_615
996	>nwl10_10_3
997	>lab08_25_6
998	>uaf12_170_5
999	>lab08_25_174
1000	>mat09_5_107
1001	>den11_5_436
1002	>den05_125_26
1003	>mat09_5_15
1004	>den08_41_674
1005	>car03_13_252
1006	>den08_41_690
1007	>den08QC_4_2
1008	>mat13_48_144
1009	>mat13_48_245
1010	>lab09_27_241
1011	>car10_41_569
1012	>lov15_10_219
1013	>nwl11_13_425
1014	>lov15_10_44
1015	>uaf08_20_241
1016	>mat13_48_43
1017	>lab04_48_174
1018	>nwl09_17_130
1019	>car05_103_56
1020	>uaf12_17_129
1021	>car01_10_228
1022	>mat15_15_2
1023	>mat01_9_283
1024	>lab08_25_173
1025	>nwl11_13_171
1026	>car10_41_19
1027	>car10_41_123
1028	>car10_41_654
1029	>nwl10_10_331
1030	>car03_13_298
1031	>car03_13_358
1032	>nwl08_278_1
1033	>lov03_25_44
1034	>lab08_25_77
1035	>nwl10_10_344
1036	>den05_125_29
1037	>nwl10_10_157
1038	>nwl11_10_7
1039	>lov11_27_38
1040	>uaf01_6_43
1041	>uaf08_20_183
1042	>den08_41_76
1043	>den11_5_157
1044	>mat01_9_2
1045	>mat15_15_63
1046	>mat13_48_94
1047	>den05_103_73
1048	>car01_10_51
1049	>lov15_10_34
1050	>den08_41_519
1051	>den05QC_56_1
1052	>lab09_27_180
1053	>car03_13_68
1054	>uaf01_6_38
1055	>mat15_15_180
1056	>uaf08_20_235
1057	>nwl10_10_303
1058	>nwl11_13_441
1059	>nwl10_10_146
1060	>lab08_25_311
1061	>den05QC_11_20
1062	>lov12_6_148
1063	>den09_9_187
1064	>mat01_9_208
1065	>den11_5_74
1066	>car03_13_121
1067	>nwl08_20_83
1068	>uaf08_77_6
1069	>car01_10_34
1070	>nwl11_13_469
1071	>uaf08_157_10
1072	>nwl08_20_124
1073	>nwl08_20_372
1074	>den08_41_127
1075	>uaf05_10_194
1076	>car05_103_72
1077	>car01_10_8
1078	>nwl11_13_349
1079	>mat09_5_139
1080	>lab06_15_123
1081	>lab09_27_122
1082	>den08_41_486
1083	>lab04_48_193
1084	>lov11_27_216
1085	>den08_41_460
1086	>mat13_48_67
1087	>den08_41_373
1088	>lov12_6_37
1089	>car03_13_94
1090	>lov11_27_226
1091	>den09_9_207
1092	>lov15_10_238
1093	>lab04_48_84
1094	>den05_103_80
1095	>lov03_25_207
1096	>car03_13_179
1097	>nwl08_20_196
1098	>nwl09_17_117
1099	>uaf08_20_165
1100	>mat15QC_6_1
1101	>car01_10_168
1102	>den08_41_721
1103	>uaf01_6_48
1104	>mat01_9_108
1105	>car10_41_45
1106	>uaf01_6_110
1107	>nwl08_20_258
1108	>nwl09_17_29
1109	>lab04_48_4
1110	>car03_13_104
1111	>car01_10_386
1112	>lab04_48_221
1113	>car01_10_195
1114	>mat09_5_336
1115	>uaf05_10_208
1116	>car05_103_50
1117	>den09QC_27_12
1118	>den08_41_282
1119	>nwl08_20_31
1120	>nwl09_17_143
1121	>car05_103_39
1122	>lov15_10_18
1123	>car10QC_0_5
1124	>lov12_6_80
1125	>den09QC_27_2
1126	>mat13_48_90
1127	>lab08_25_65
1128	>den09_9_46
1129	>car10_157_1
1130	>mat15_15_197
1131	>mat15_15_68
1132	>nwl10_10_98
1133	>car01_10_191
1134	>lab06_15_50
1135	>nwl08_20_85
1136	>mat09_5_221
1137	>den09_9_267
1138	>den09_9_100
1139	>car03_13_91
1140	>car01_10_270
1141	>den09QC_27_5
1142	>uaf08_20_318
1143	>car01_10_258
1144	>mat01_9_17
1145	>car01_10_94
1146	>lov03_25_63
1147	>lab08_25_310
1148	>den08_41_228
1149	>lab06_15_181
1150	>uaf12_17_69
1151	>car01_10_236
1152	>car10_41_23
1153	>den11_5_14
1154	>lab09_27_17
1155	>lov11_27_110
1156	>lov15_10_158
1157	>uaf01_6_33
1158	>lab08_25_188
1159	>car01_10_141
1160	>uaf05_10_57
1161	>car01_10_186
1162	>uaf01_6_18
1163	>den08_41_566
1164	>den05_103_81
1165	>den05_103_103
1166	>car05_103_126
1167	>lab06_15_145
1168	>lov03_25_50
1169	>car05_103_69
1170	>lov11_27_94
1171	>nwl10_10_161
1172	>lab09_27_127
1173	>uaf01_6_83
1174	>lov11_27_166
1175	>den09_9_174
1176	>den11_5_142
1177	>mat15_15_107
1178	>den08_41_679
1179	>uaf05_10_146
1180	>uaf08QC_9_5
1181	>mat13_48_32
1182	>nwl10_10_171
1183	>den11_5_234
1184	>car10_41_33
1185	>den09_9_141
1186	>den09_9_169
1187	>uaf08_20_162
1188	>lov12_6_90
1189	>nwl11_13_428
1190	>car10_41_22
1191	>lov12_6_51
1192	>mat15_15_185
1193	>uaf01QC_39_13
1194	>lov03_25_281
1195	>den11_5_334
1196	>den08_41_655
1197	>car10_41_598
1198	>den09_9_161
1199	>car10_41_704
1200	>nwl10_10_279
1201	>den05_103_1
1202	>mat13_48_199
1203	>uaf08_20_70
1204	>car03_13_247
1205	>car10_41_615
1206	>nwl11_13_522
1207	>den08_41_478
1208	>den11_5_385
1209	>car03_13_475
1210	>mat13_48_208
1211	>car05_103_12
1212	>nwl10_10_59
1213	>nwl10_10_336
1214	>den05_103_78
1215	>lov12_6_141
1216	>nwl11_13_36
1217	>uaf01_6_21
1218	>den08_41_184
1219	>car03_13_436
1220	>nwl10_10_178
1221	>den11QC_15_6
1222	>car03_13_42
1223	>nwl09_17_70
1224	>mat09_5_275
1225	>lov12_6_167
1226	>uaf01_6_154
1227	>lov11_27_18
1228	>uaf01_6_95
1229	>uaf01_6_206
1230	>nwl08_20_162
1231	>lab08_25_116
1232	>uaf05_10_238
1233	>den11_5_164
1234	>den08_41_585
1235	>mat01_9_140
1236	>den08_41_64
1237	>car10_41_369
1238	>den11_284_2
1239	>car03_13_231
1240	>den09_9_164
1241	>den11_5_99
1242	>nwl09_17_60
1243	>uaf01_6_17
1244	>mat09_5_27
1245	>car01_10_6
1246	>car10_41_634
1247	>nwl08_20_368
1248	>den11_5_295
1249	>lab04_48_234
1250	>uaf05_10_98
1251	>mat13_48_145
1252	>nwl10_20_10
1253	>lab04_48_243
1254	>lov11_27_91
1255	>mat09_5_215
1256	>mat13_48_61
1257	>lab08_25_305
1258	>car03QC_13_3
1259	>car10_41_680
1260	>lov15_10_82
1261	>lov03_25_138
1262	>lov15_10_70
1263	>nwl08_20_191
1264	>car10_41_528
1265	>uaf08_20_371
1266	>den11_5_366
1267	>car10_41_711
1268	>car01_10_392
1269	>car01_10_374
1270	>den11_5_21
1271	>lab04_48_216
1272	>lov03_25_240
1273	>den08_41_515
1274	>lov11_27_133
1275	>den08_41_197
1276	>car10_41_591
1277	>nwl10_10_123
1278	>car01_10_108
1279	>lov11_27_139
1280	>lab06_38_4
1281	>den08_41_664
1282	>den09_9_29
1283	>car03_13_479
1284	>nwl10_10_186
1285	>uaf12_17_40
1286	>den11_5_374
1287	>car10_41_163
1288	>uaf05_10_27
1289	>uaf08_20_10
1290	>lov03_25_116
1291	>uaf12_170_11
1292	>mat15_15_226
1293	>den11_5_314
1294	>car10_41_335
1295	>lov15_10_187
1296	>den09_9_281
1297	>nwl10_20_27
1298	>lov12_6_33
1299	>car10_41_756
1300	>car03_13_476
1301	>mat13_48_161
1302	>lab08_25_309
1303	>lov03_25_10
1304	>nwl11_13_351
1305	>lab09_27_32
1306	>car05_125_26
1307	>car03_13_338
1308	>car05_103_96
1309	>mat15_15_217
1310	>lab04_48_43
1311	>lov15_10_119
1312	>nwl11_13_147
1313	>lov15_10_228
1314	>nwl11_13_240
1315	>nwl08_20_92
1316	>lov15_10_226
1317	>lab04_48_194
1318	>den11_5_84
1319	>car03_56_3
1320	>mat15_15_52
1321	>nwl08_20_199
1322	>nwl08_77_4
1323	>den11_5_395
1324	>nwl10_10_245
1325	>lab04_48_222
1326	>den09_9_180
1327	>mat01_9_168
1328	>car03_13_469
1329	>uaf01_6_178
1330	>den08_41_36
1331	>mat01_9_262
1332	>den08_41_793
1333	>mat15_15_34
1334	>mat01_9_227
1335	>car10_41_180
1336	>uaf01_6_195
1337	>mat09_5_267
1338	>lov03_25_69
1339	>lab06_15_160
1340	>car03_13_221
1341	>lov11_27_211
1342	>nwl08_20_328
1343	>den11_5_185
1344	>mat01_9_271
1345	>mat15_15_206
1346	>lab06QC_7_28
1347	>nwl09_17_68
1348	>car10_41_121
1349	>mat13_48_141
1350	>car01_20_14
1351	>uaf08_20_199
1352	>nwl10_10_141
1353	>den09_9_181
1354	>den08_41_225
1355	>den11_5_420
1356	>den08_41_507
1357	>lab06_312_1
1358	>uaf01_6_157
1359	>nwl10_10_130
1360	>lov15_10_10
1361	>mat09_5_241
1362	>mat09_5_190
1363	>nwl08_20_68
1364	>lov15_10_125
1365	>mat01_9_222
1366	>den11_5_54
1367	>nwl08_20_305
1368	>den08_41_794
1369	>nwl09_17_120
1370	>lov03_25_125
1371	>car10_113_4
1372	>mat13_48_169
1373	>lab08_25_57
1374	>nwl11_13_85
1375	>car05_103_92
1376	>nwl09_17_33
1377	>lab04_48_172
1378	>lab06_15_237
1379	>mat01_9_157
1380	>lab09_27_49
1381	>lov15_10_206
1382	>lov03_25_82
1383	>lab09_27_171
1384	>nwl11_13_464
1385	>den08_41_320
1386	>car10_41_564
1387	>lab09_27_107
1388	>den09_9_260
1389	>lab09_27_157
1390	>nwl08_20_72
1391	>lab08_25_204
1392	>nwl08_20_62
1393	>lab06_15_142
1394	>car01_10_279
1395	>den08_41_809
1396	>nwl08_20_48
1397	>den09_9_138
1398	>lov15_10_2
1399	>lab04_48_134
1400	>lab08_25_170
1401	>lab09_27_119
1402	>car10_41_610
1403	>car10_41_220
1404	>car10_41_646
1405	>lab08_65_21
1406	>car10_41_30
1407	>den08_41_85
1408	>den05_103_88
1409	>mat15_15_27
1410	>mat13_48_227
1411	>uaf05_10_126
1412	>car03_13_411
1413	>den09_9_137
1414	>car05_103_6
1415	>car03_13_150
1416	>nwl10QC_34_1
1417	>lab04_48_52
1418	>lab08_65_20
1419	>car10_41_572
1420	>lab09_27_230
1421	>nwl10_10_216
1422	>den08_41_284
1423	>den05QC_11_12
1424	>lov03_25_155
1425	>lab04_48_116
1426	>mat15_15_193
1427	>mat13_198_2
1428	>uaf01_6_123
1429	>nwl08_157_6
1430	>lab09_27_115
1431	>uaf01_6_19
1432	>lab09_27_24
1433	>car10_41_442
1434	>lab09_27_69
1435	>den09QC_6_1
1436	>den11_5_251
1437	>lov03_25_282
1438	>car10_41_27
1439	>mat09_5_206
1440	>mat15_15_91
1441	>car10_41_277
1442	>den08_41_742
1443	>car03_13_361
1444	>lov11_27_68
1445	>den11QC_15_7
1446	>lab08_25_255
1447	>uaf01_6_185
1448	>den11_5_372
1449	>lov12_6_120
1450	>car10_41_440
1451	>mat15_15_119
1452	>lab08_25_253
1453	>den08_41_419
1454	>den05_103_67
1455	>mat15_15_188
1456	>mat13_48_75
1457	>lab08_25_141
1458	>lab06_15_212
1459	>uaf05_10_39
1460	>uaf01_6_183
1461	>lab06_15_107
1462	>uaf08_20_304
1463	>lab06_15_203
1464	>den05_125_31
1465	>mat09_5_281
1466	>lab09_27_225
1467	>nwl08_20_6
1468	>car03_13_116
1469	>lov03_25_247
1470	>den08_41_563
1471	>car01_10_244
1472	>den11_5_398
1473	>lab04_48_82
1474	>mat15_15_191
1475	>den11_5_152
1476	>car10_41_754
1477	>nwl10_10_302
1478	>lab09_27_2
1479	>nwl08_20_176
1480	>lab09QC_15_8
1481	>lov11_27_174
1482	>lov11_27_52
1483	>lab08_25_160
1484	>car10_41_207
1485	>den08_41_788
1486	>car10_41_471
1487	>nwl11_13_235
1488	>lov12QC_0_2
1489	>lov12_6_93
1490	>lov15_10_25
1491	>car03_13_481
1492	>den08QC_4_9
1493	>den08_41_234
1494	>den08_41_818
1495	>lov11_27_132
1496	>mat13_48_197
1497	>uaf12_17_54
1498	>nwl10_10_45
1499	>mat09_5_257
1500	>mat01_9_94
1501	>uaf01_6_62
1502	>uaf01_6_192
1503	>car10_41_300
1504	>uaf01_6_120
1505	>car10_41_609
1506	>uaf05_10_154
1507	>car10_41_275
1508	>car10_41_73
1509	>den09_9_83
1510	>car10_41_747
1511	>mat13_48_221
1512	>nwl11_13_91
1513	>lab08_25_17
1514	>mat13_48_237
1515	>lov12_6_101
1516	>uaf01_6_50
1517	>lab09_27_12
1518	>car10_41_233
1519	>nwl11_13_317
1520	>car10_41_265
1521	>mat13_48_229
1522	>lov15_10_21
1523	>den11_5_228
1524	>mat15_15_274
1525	>car05_103_63
1526	>den08_41_288
1527	>den08_41_724
1528	>uaf05_10_15
1529	>mat09_5_37
1530	>uaf12_17_102
1531	>lov03_25_47
1532	>mat09_5_346
1533	>car05_103_17
1534	>car01_10_299
1535	>mat13_48_224
1536	>den11_5_121
1537	>nwl11_13_132
1538	>lov15_10_103
1539	>lab08_25_5
1540	>nwl08_20_299
1541	>nwl10_10_192
1542	>den08_41_389
1543	>lab09_27_201
1544	>lov12_6_17
1545	>den11_5_207
1546	>car01_44_1
1547	>den11_5_109
1548	>nwl11_13_5
1549	>car01_10_253
1550	>car03_13_284
1551	>mat13_48_150
1552	>nwl08_20_317
1553	>lab09_27_5
1554	>uaf05_10_240
1555	>nwl11_13_26
1556	>uaf12_17_120
1557	>lab08_25_307
1558	>den05_125_34
1559	>nwl08_175_1
1560	>lab08_25_254
1561	>den09QC_27_7
1562	>uaf08_20_54
1563	>uaf05_10_176
1564	>car10_41_638
1565	>nwl10_10_95
1566	>den11_5_323
1567	>lab06QC_7_1
1568	>car01_20_37
1569	>lov11QC_4_1
1570	>lov15_10_138
1571	>lab09_27_65
1572	>uaf05_10_136
1573	>nwl09_17_66
1574	>mat09_5_100
1575	>mat13_48_17
1576	>car01_10_76
1577	>uaf12_17_45
1578	>lov11_27_240
1579	>lov03_25_199
1580	>nwl11_13_156
1581	>nwl10_10_181
1582	>nwl11_13_3
1583	>car03QC_8_2
1584	>car03_13_443
1585	>den08_41_795
1586	>uaf08_20_178
1587	>nwl11_13_350
1588	>nwl11_13_479
1589	>lov03_201_1
1590	>nwl11_13_184
1591	>mat15_15_183
1592	>lab09_27_125
1593	>mat09_288_9
1594	>car03_13_149
1595	>uaf08_20_58
1596	>car10_41_701
1597	>lov12_6_118
1598	>den11_288_6
1599	>car01_10_207
1600	>lab09_27_243
1601	>nwl10_10_62
1602	>lab08_25_295
1603	>car03_13_373
1604	>lab08_25_130
1605	>mat09_5_2
1606	>lov11_27_85
1607	>mat13_48_102
1608	>car10_41_106
1609	>car03_13_233
1610	>car01_10_345
1611	>car05_103_9
1612	>car10_41_540
1613	>lov03QC_15_2
1614	>car10_41_132
1615	>den09_9_128
1616	>nwl10_10_360
1617	>den05_103_40
1618	>lov12_6_108
1619	>car03_13_353
1620	>den11_5_127
1621	>mat09_5_345
1622	>nwl09_17_104
1623	>mat09_5_130
1624	>den08_41_467
1625	>nwl11_13_69
1626	>uaf05_10_34
1627	>car05_103_18
1628	>car10_41_588
1629	>lab04_48_9
1630	>mat15_119_1
1631	>uaf08_20_143
1632	>mat15_15_105
1633	>lab09_27_170
1634	>lab09_103_3
1635	>den11_5_93
1636	>lov15_202_1
1637	>lab06_15_156
1638	>nwl11_13_375
1639	>den05QC_11_15
1640	>car05_125_10
1641	>lov11_27_48
1642	>lov11_27_124
1643	>den11_5_65
1644	>den05_103_48
1645	>car03_13_424
1646	>nwl11_13_320
1647	>mat13_48_37
1648	>car03_13_275
1649	>lov12_6_173
1650	>car10_41_477
1651	>nwl10_10_326
1652	>car01_10_125
1653	>uaf08_20_225
1654	>lov15_10_157
1655	>lov03_25_146
1656	>den09_9_2
1657	>nwl11_13_337
1658	>uaf08_77_1
1659	>mat15_15_114
1660	>nwl08_20_292
1661	>lov15_10_66
1662	>uaf01_6_196
1663	>den09_9_192
1664	>lab09_27_163
1665	>mat13_48_233
1666	>nwl11_13_131
1667	>den08_41_785
1668	>mat15_15_271
1669	>lab09_27_255
1670	>car01_20_34
1671	>car01_10_54
1672	>car03_13_193
1673	>car03_13_468
1674	>den08_41_810
1675	>car03_13_348
1676	>uaf08_89_6
1677	>car10_41_501
1678	>nwl08_20_250
1679	>car10_41_762
1680	>nwl10_10_115
1681	>den08_41_326
1682	>nwl08_20_329
1683	>den08_41_521
1684	>car01_20_28
1685	>uaf12_17_75
1686	>den08_193_1
1687	>lov11_27_66
1688	>lab06_15_205
1689	>nwl08_89_14
1690	>car10_41_60
1691	>lab08_25_135
1692	>den08_41_484
1693	>lov03_25_81
1694	>lov03_25_266
1695	>lov15_10_111
1696	>car10_41_338
1697	>lov11_103_13
1698	>nwl09_17_56
1699	>den11_5_192
1700	>car01_10_291
1701	>uaf08_20_105
1702	>nwl08_20_184
1703	>lov03_25_80
1704	>car05_103_105
1705	>car10_41_583
1706	>nwl08_20_177
1707	>mat15_15_157
1708	>lab06_15_274
1709	>car01_10_99
1710	>lab06_15_220
1711	>uaf08_20_88
1712	>den11_5_438
1713	>nwl10_10_189
1714	>lab04_48_101
1715	>lab08_25_238
1716	>car01_10_353
1717	>den11_5_387
1718	>den05_103_95
1719	>uaf08_20_269
1720	>uaf01_6_169
1721	>lab06_15_5
1722	>den09_9_85
1723	>den11_5_328
1724	>uaf05_10_172
1725	>car01_20_13
1726	>mat15_15_121
1727	>lab06_15_209
1728	>mat13_48_76
1729	>nwl09_17_58
1730	>den08_41_741
1731	>den05_103_45
1732	>car05_125_11
1733	>car10_41_568
1734	>nwl10_10_342
1735	>uaf12_17_108
1736	>den08_41_55
1737	>lab09_27_264
1738	>lab04_48_93
1739	>nwl08_20_32
1740	>lov03_25_95
1741	>lab08_25_37
1742	>den05_103_62
1743	>mat13_48_66
1744	>nwl08_20_26
1745	>lov03_25_96
1746	>mat15_15_135
1747	>mat09_5_181
1748	>nwl11_13_31
1749	>nwl11_13_137
1750	>car10_41_264
1751	>car01_10_369
1752	>lab08_25_23
1753	>den08_41_629
1754	>mat15_15_113
1755	>mat15_38_4
1756	>lov15_10_26
1757	>uaf08_20_12
1758	>mat09_5_238
1759	>lab08_65_18
1760	>uaf08_20_326
1761	>lab09_27_146
1762	>mat15_15_158
1763	>lab04_48_124
1764	>car01_10_342
1765	>lab06_15_126
1766	>uaf08_20_43
1767	>mat09_5_318
1768	>den09_9_278
1769	>uaf08_20_344
1770	>lov11_27_214
1771	>car01_10_189
1772	>lov03_25_98
1773	>den08_41_527
1774	>lab09_27_63
1775	>car05_103_97
1776	>nwl09_17_20
1777	>den05_125_32
1778	>nwl08_77_5
1779	>den08_41_358
1780	>car10_41_267
1781	>nwl11_13_160
1782	>mat09_5_417
1783	>uaf05_10_239
1784	>lov15_10_55
1785	>nwl11_13_9
1786	>car10_41_558
1787	>nwl11_13_142
1788	>nwl11_13_445
1789	>lab06_15_21
1790	>car01_20_21
1791	>uaf08_20_303
1792	>lab06_15_116
1793	>den08_41_87
1794	>car03_10_14
1795	>nwl11_13_503
1796	>car10_41_367
1797	>lov15_10_35
1798	>den11_5_247
1799	>lab08_25_1
1800	>car10_41_740
1801	>lov11_27_67
1802	>den08_41_223
1803	>car10_41_668
1804	>car03_10_16
1805	>mat09_284_1
1806	>lab04_48_81
1807	>lov11_27_36
1808	>den08_41_322
1809	>den11_5_392
1810	>car03_13_434
1811	>lov03_25_137
1812	>mat13_48_179
1813	>den08_41_452
1814	>lab04_48_146
1815	>uaf08_20_83
1816	>den08_41_780
1817	>car05_103_52
1818	>lab04_48_113
1819	>car01_20_10
1820	>den11_5_113
1821	>mat01_9_69
1822	>nwl11_13_76
1823	>mat01_9_197
1824	>lab06QC_7_21
1825	>lab04_48_19
1826	>car03_13_345
1827	>uaf01_6_85
1828	>nwl10_10_179
1829	>nwl10_10_162
1830	>car10_41_737
1831	>mat15_15_54
1832	>mat15_15_102
1833	>nwl11_177_1
1834	>car10_41_505
1835	>car03_13_241
1836	>car03_13_259
1837	>lov03_25_200
1838	>lov03_25_309
1839	>car03_13_140
1840	>lov03_65_11
1841	>nwl11_13_494
1842	>lov03_25_303
1843	>lov11_27_194
1844	>den08_41_652
1845	>lab06_119_1
1846	>car05_103_95
1847	>den08_41_530
1848	>mat09_5_122
1849	>car10_41_249
1850	>den08_41_71
1851	>lov03_25_102
1852	>lov03_25_23
1853	>mat01_9_126
1854	>lab04_48_235
1855	>car03_13_300
1856	>car03_13_502
1857	>lab08_25_256
1858	>mat09_5_308
1859	>den09_9_246
1860	>mat15_15_151
1861	>nwl08_20_332
1862	>den11_5_22
1863	>nwl08_20_73
1864	>car01_10_213
1865	>den09_9_212
1866	>car10_41_696
1867	>car10_41_85
1868	>den08_41_591
1869	>mat13_48_250
1870	>lab09_27_112
1871	>uaf01QC_7_1
1872	>mat09_5_83
1873	>lov15_10_193
1874	>car10_41_465
1875	>lov03_25_268
1876	>lov11_27_145
1877	>mat09_5_389
1878	>lov15_10_145
1879	>lab08_25_162
1880	>mat15_15_85
1881	>mat15_15_186
1882	>uaf01QC_39_6
1883	>nwl10_10_147
1884	>lov11_27_115
1885	>nwl10_20_39
1886	>nwl11QC_7_11
1887	>car01_10_285
1888	>lab04_48_219
1889	>uaf05_10_76
1890	>lov11_27_143
1891	>car10_41_535
1892	>mat15_15_251
1893	>lov03_25_343
1894	>car10_41_777
1895	>car03_13_238
1896	>den09_9_222
1897	>lab06_15_195
1898	>car10_41_628
1899	>mat09_193_1
1900	>lab08_25_326
1901	>den08_41_475
1902	>mat09_5_184
1903	>den11_5_134
1904	>lov15_10_213
1905	>mat01_9_156
1906	>lab08_65_6
1907	>den08_41_648
1908	>nwl10_10_258
1909	>mat09_5_294
1910	>lov12_6_212
1911	>den08_41_471
1912	>car10_41_626
1913	>car10_41_171
1914	>lab09_27_8
1915	>nwl10_10_84
1916	>nwl11_13_266
1917	>mat01_9_280
1918	>uaf05_10_54
1919	>mat15_15_243
1920	>den11_5_414
1921	>lov03_65_9
1922	>car10_41_503
1923	>car01_10_363
1924	>lov12_6_217
1925	>lab04_48_256
1926	>mat15_15_96
1927	>mat09_5_295
1928	>mat13_48_111
1929	>den08_41_37
1930	>car10_41_72
1931	>uaf08_20_27
1932	>den11_5_237
1933	>uaf01_6_144
1934	>nwl10_10_74
1935	>lov15_10_95
1936	>nwl08_20_172
1937	>uaf05_10_179
1938	>nwl08_175_4
1939	>car03_13_256
1940	>car10_41_731
1941	>mat15_15_209
1942	>nwl08_20_208
1943	>nwl11_13_263
1944	>car01_10_220
1945	>mat15_15_25
1946	>lab08QC_0_8
1947	>mat01_9_66
1948	>nwl11_13_367
1949	>lab08_25_252
1950	>car01_10_255
1951	>lab08_25_308
1952	>car10_41_673
1953	>nwl08_20_169
1954	>uaf08_20_342
1955	>lab06_15_208
1956	>lab09_27_168
1957	>car05_125_17
1958	>car01_10_246
1959	>uaf05_10_58
1960	>lab08_25_182
1961	>uaf08_20_172
1962	>den08_41_420
1963	>nwl10_20_25
1964	>car10_41_408
1965	>lab09_27_142
1966	>nwl11_13_305
1967	>uaf08_20_112
1968	>lab04_48_147
1969	>den08_41_733
1970	>car10_41_292
1971	>nwl08_20_374
1972	>uaf08_20_353
1973	>lov11_27_96
1974	>den08_41_636
1975	>car01_10_17
1976	>uaf08_20_98
1977	>lab08_25_21
1978	>car01_10_147
1979	>mat01_9_270
1980	>lab08_25_234
1981	>nwl09_17_61
1982	>lov03_25_293
1983	>lab09QC_15_3
1984	>lov11_27_162
1985	>nwl09_17_17
1986	>mat15_15_204
1987	>lab04_48_10
1988	>lov11_27_264
1989	>den09_9_4
1990	>den08_41_53
1991	>car10_41_794
1992	>lov03_25_270
1993	>uaf12_17_38
1994	>nwl10_10_169
1995	>lov12_6_19
1996	>lab08_25_82
1997	>mat01_9_278
1998	>lov11_27_245
[truncated: 55,129 more rows]
