# Supplementary material for: Host Genotype Shapes the Foliar Fungal Microbiome of Balsam Poplar (Populus balsamifera)
Source: PLoS One. 2013 Jan 11;8(1):e53987. doi: 10.1371/journal.pone.0053987 (PMC3543377; doi:10.1371/journal.pone.0053987)
Supplement: Material S3 — Clusters delimited at sequence-divergence based equivalents of 6 grammar thresholds with GramCluster. (ZIP) [file pone.0053987.s005.zip › Supplementary_Material_3/95/95.repfile]

>Cluster 0, >uaf08_20_141
CCTAGAGTTTGTAGACTTCGGTCTGCTACCTCTTACCCATGTCTTTTGAGTACCTTCGTTTCCTCGGCGGGTCCGCCCGCCGATTGGACAACATTCAAACCCTTTGCAGTTGCAATCAGCGTCTGAAAAAACATAATAGTTA
>Cluster 1, >den05_11_128
CAAGAACGCCCGGGCTTCGGCCTGGTTATTCATAACCCTTTGTTGTCCGACTCTGTTGCCTCCGGGGCGACCCTGCCTTCGGGCGGGGGCTCCGGGTGGACACTTCAAACTCTTGCGTAACTTTGCAGTCTGAGTAAACTTAATTAATAAATTA
>Cluster 2, >car05_38_41
CCGAGCGAGGGCCTCCGGGTCCGACCTCCAACCCTTTGTGAACACATCCCGTTGCTTCGGGGGCGACCCTGCCGGGCGCCCCCGGAGGACCACCAAAAAACACTGCATCTCTGCGTCGGAGTTTACGAGTAAATCGAAACA
>Cluster 3, >den08_43_11
AAGAGTAAGGGTGCTCAGCGCCCGACCTCCAACCCTTTGTTGTTAAAACTACCTTGTTGCTTTGGCGGGACCGCTCGGTCTCGAGCCGCTGGGGATTCGTCCCAGGCGAGTGCCCGCCAGAGTTAAACCAAACTCTTGTTATTAAACCGGTCGTCTGAGTTAAAATTTTGAATAAATCA
>Cluster 4, >lov03_9_28
ATAGTGCCCTCTGATGCAAATCATTGGGTTAGATCTGCTCTCTTCGCAAGAAGAGGGTTTCCATACACACCGTGAACTGTGGCTTCGGCCATCACAAACTGTTAGTAATGAATGTAATATCATAACAAAAACA
>Cluster 5, >mat15_4_57
CCGAGAGTTGTAGGCTTCTGTCTACCATCTCTTACCCATGTCTTTTGCGTACTTAACGTTTCCTCGGCAGGTCCGCCTGCCGTAGGACAATTATAAACCATTTGCAGTTGCAGTCAGCGTCTGAAAAACATAATAATTA
>Cluster 6, >car10_109_1
GTGAATATTAGCGCATCTACTTGTAGAGCGTGACCTCCACTTTCTAACTCTGTGCATTTATTGGCGGAAGAGACTTGAGCAATCGAGTCTTCTTCTCGCGGCTCATTTTATAACACTAGTTAAAGTATGTAACGTAATATCGAAAACAAAAA
>Cluster 7, >den11_194_6
CAGAGTTCATGCCCGAAAGGGTAGACCTCCCACCCTTGTGTATTATTACTTTGTTGCTTTGGCGAGCTGCCTTCGGGCCTTGTATGCTCGCCGGAGAAAACCAAAACTCTTTTTATTAATGTCGTCTGAGTACTATATAATAGTTA
>Cluster 8, >nwl09_12_27
GTGAATAAATAGGGTGTCCAATTTAACTTGGAACCCGACCTTCTCACATCTAACCCTGTGCATCTGTATTAATGGCGAGCAATTTTCGGATTGTGAGCCATTTCACTTTATAAACACTAGTCTATGAATGTCAAATTTTTATAACAAATAA
>Cluster 9, >mat01_13_18
ACCTTTCAAAACAGGGTGCGTCGCGGCCCCCGAGGTGCGGAAACAAGCCTCGAGCGGTTTGGGGTCCTCCCCTTCACGCGCGCACGACTGCCATCCTTACTTTACGAGCACCTTCTGTTCTCCCTCGGCGGGGCAACCTGCCGTTGGAACCGAATAAACTCTTTTTGCATCTAGCATTACCTGTTCCGAAACAAACAATCGTTA
>Cluster 10, >nwl09_162_2
ATAATGCCCTCTGGCTTCGGTCAGCTGGGTTCAATGTGTGTCATCTCTTCGGAGATGGCCATCCACACACACCGTGAACTGTGACTTCGGTCATCACAAACTTTTAGTAATGAATGTAAAAATCATAACAAAATA
>Cluster 11, >lov12_48_8
CAGAGTTGCAAAACTCCCACAAACCATCGCGAATCTTACCCGTACGGTTGCCTCGGCGCTGGCGGTCCGGAAGGCCCTCGGGCCCCCGGATCCTCGGGTCTCCCGCTCGCGGGAGGCTGCCCGCCGGAGTGCCGAAACCAAACTCTTGATATTTTATGTCTCTCTGAGTAAACTTTTAAATAAGTCA
>Cluster 12, >car05_323_2
CAATTCAGTAGCTTGCTACTGTCGGGAGGCGCTGTAAGTCCGTATAGTTTAATTACTGATGAGCGGCAGGCCCTCTGTCTGTACCCTTGTCTTTTGCGCACTCATGTTTCCTCGGCGGGCTTGCCCGCCGATTGGACAAAACTTATAACCTTTTTAATTTCAATCAGCGTCTGAAAAAACTTAATAATTA
>Cluster 13, >lov15_31_6
ATGGGCCAGCCTCCGGGCAAAACCCCACCCTCTGTAACCGCGGCCCGGATTCGGCGCCTGGCGGGGAGCACCCCCCGTTCGCGGGGGGCCCCGTCTGCCGGAATTAGCCAACCCTGCCTAGAAAATTGAAGTCTGAGAACAAGTTAAATTAAACA
>Cluster 14, >mat01_3_184
AAGAGTAAGGGTCTCTGGCCCGAACCTCCAACCCTCTGTTGTTATAACTACTTCGTTGCTTTGGCGGGACCGCAAAGGTTCTCCCGAGCGCGCCGGTCTCCGGACAGGCGAGCGCCCGCCAGAGTCTAACCAAACTCTTGTTTTTAAACCAGTCGTCTGAGTATAAAATTTTAATTAAATTA
>Cluster 15, >lab04_175_3
GTGAATAACAGGACGTTCAATTTAACTTGAAGTCCGAACTCTCACATCTAACCCTGTGCATTTGTTTTGGTTAGTAGAGCGCTTGCGTTCGAACACCTCTTCATTTTACAAACACTAAGTCAAAGTATGTTTAAATTTATAACAAAACA
>Cluster 16, >nwl09_212_2
CAGAGTTCATGCCCTCACGGGTAGATCTCCCACCCTTGAATACTATACCTTAGTTGCTTTGGCAGGCCGTGGAAGCACCCTGGGCTTCGGCTCGGGCGTGCCTGCCAGAGGAAACAAACTCTGTTTTTAGTGATGTCTGAGTACTATATAATAGTTA
>Cluster 17, >nwl08_65_16
CCGAGTTTACAACTCCCAAACCCCTGTGAACATACCTTAATGTTGCCTCGGCGGATCAGCCCGCGCCCCGTAAAACGGGACGGCCCGCCAGAGGACCCAAACTCTAATGTTTCTTATTGTAACTTCTGAGTAAAACAAACAAATAAATCA
>Cluster 18, >car10_135_5
AAGAGTTAGGGTCCTAGTGGCCCAACCTCCAACCCTCTGTTGTTAAAACTACCTTGTTGCTTTGGCGGGACCGTTCGGTCTCCGAGCGCGTTAACCCTCGGGTTGGCGAGCGCCCGCCAGAGTCCAACCAAACTCTTGTATTAAACCAGTCGTCTGAGTATAAAATTTTAATTAAATTA
>Cluster 19, >uaf05_308_2
AACGAAACAAACCCTCCCCCTGGGCTCCGGCTTGGTGGGGAGGGCCAGTCTCAAACCCTTTGTCGTCCGACTATGTTGCCTCGGGGGAGACCCTGCCTCCGGGCGGGTGGCACCCCGGTGGACCAAACCAAACTTGTTTAACATGTCGTCTGAGTCGATTTAAAAATATAAATCA
>Cluster 20, >uaf01_19_45
CTGAGCGCGAGGCCCCGCAGCGCGCAAGCTCTGCGGCGGTTGACCCTCCACCCGTGTGAACTCTTATCTGTTGCTTTGGCGGGCCGGGCTCGACCTGCCGGCTCCGGCTGGCGAGTGCCCGCCAGAGAAGCCCCAACTCGTGCTGTGAGTGTTGTCTGAGGAAATGTGGAATTAGTA
>Cluster 21, >den11_230_3
CTGCTTGCTTATGGCCGCTTAGGTGGGGAGACCCCCTCTGCGGTACGGCAACACACCCTTGTCTATGTATACCATTTGTTATTTCCCTCGGCGGGGCAACCCGCCGCTGGGGACAATAAAACCTCTTGTATTAAGCATTAAAACTTCTGAAACAAACCTAAATTATTA
>Cluster 22, >lab04_20_42
TTGAATTCAAATCATCTGTGGCTTCGGTCCGGATGTGCCAACAGGTAACACTGTTGGTAATTCTATCCATAACACCTGTGAACTGTTGGATGCTTGCATCCACTTTTATACTAAACATTATTGTAACAAATGTAGTCTTATTATAACTAATA
>Cluster 23, >lab06_20_50
TCTTCAGTGGTTTTCCACTGTATTGAGGGGGACCTAACCGTCCCTTCTCTCCATCCTTGTCTTTTGCGTACCCATGTTTCCTCGGCAGGCTTGCCTGCCGGTTGGACAAAACTATAACCTTTTTAATTTTTAATCAGCGTCTGAAAAACTTAATAATTA
>Cluster 24, >den08_47_1
GTGAATACATCGGGGAGCGTCTTAACTGACCTCCCCCAACCCTTCACAATCCACATACACCTGTGCACTGTTTTGGCTTTTGAGCAATCGAAAGCCAATCATTTTATACAAACCCCTAGTTTAATGAATGTAACCGTTTTATATAAACAAAATA
>Cluster 25, >mat13_177_4
CTGAGTTTTTAACTCTCCAAACCATGTGAACTTACCACTGTTGCCTCGGTGGATGGTGCTGTCTCTCGGGACGGCGCCACCGCCGGTGGACTACCTAAACTCTGTTAATTTTTGTCAATCTGAATCAAACTAAGAAATAAGTTA
>Cluster 26, >nwl10_4_225
TTTTAGTAGCTTGCTACAGCTCAGGGGTTCTATCAGACTGTATAGTAATGCTACTGATGAGCAGCATGAACCTCGAACCCAACCCTTGTTTTTTGTGTACCTATGTTTCCTCAGCGGATCATATCCGCTGGCTGGACATCTCTAACATACTTGAACATTCAATCAGCGTCTGAGAAACTTAATTATTA
>Cluster 27, >mat15_82_4
CTGAGCTCGGGCTAACCGCCCGACCTCCCAACCCTTCTGTCGTCTCCGACCGCGTTGCCTCGGGGGTCCCGCCGTCTGGCGGCCCCCGGAGGACCACTTAACTCTGCGTAACCGTCGTCCGAGTCTAAACGAAATTTGAAACA
>Cluster 28, >uaf01_20_11
CAGAGCGTGAAGCTATGCGGAACTTCGTTTCGTGTAGTTGACCCTCCACCCGTGTCGATTATCTCATGTTGCTTTGGCGGATCGGGCTTGCCCGCGCCCACTTTGTGGGGGATATCCGCCAGGGAAGACCAAAACTCTTGTTATCAGTGATGTCTGAGGATGATATATAATCATGA
>Cluster 29, >den11_240_5
ACCGTAACACAGACTCGGTGCGGACTTCGGTCCCCGAGGAAATGTCACACCCTTTGTTGTCCGACCACGTTGCCTCGGGGGTGACCCTGCCTTCGGGCTCGTCCCCCCGGTGGACCAAACCAAACTCTTGCGTAACTTTGCAGTCTGAGTGATTTATAAATAAATCA
>Cluster 30, >lov15_244_6
CAGAGTATCATGCCCTTCGGGGTAGATCTCCACCCTTGAATAACATACCTTTGTTGCTTTGGCAGGACGCACTCGTGCCAGGGGCTTCGGCTCTTGAGTGCCTGCCAGAGGACCACAACTCTTGTTTTTAGTGATGTCTGAGTACTATATAATAGTTA
>Cluster 31, >mat13_87_2
ATGAAAGCTTGGGCTTCGGCCCTCTCTCTTCTACACACTTGTGAACTTACACTGTTGCTTTGGTAGGTTTCCGGAAGGGCTCACGCCCCGAAGGTCAGGTCGAAAGGCGCCTGCCAAGGACATTTATCCACCCTTTTTATATCGTCTGATTCTTGTTTTAAACAAATCAAAATA
>Cluster 32, >den08_6_21
CCGAGTTTACAACTCCCAAACCCCTGTGAACATACCTATACGTTGCCTCGGCGGATCAGCCCGCGCCCCGTAAAACGGGACGGCCCGCCCGAGGACCCTAAACTCTGTTTTTAGTGGAACTTCTGAGTAAAACAAACAAATAAATCA
>Cluster 33, >lab08_87_3
CCGAAGTACAGGCCCTCTTGTAGGGCTACACTTCCACCCTTTGTTTACCATACTATGTTGCTTTGGCGAGACGTCTTCGGACCACCGGCCCTTGGGCTGGTGCGCGCTCGCCAGAGAAAACCCAAACCCAAACCATTTTAAGTGTCGTCTGAAAAACAAGTTTAATTATTA
>Cluster 34, >car05_43_41
CTGAGTGAGGGCCTTCGGGCTCGACCTCCAACCCTTTGTGAACACAACTTGTTGCTTCGGGGGCGACCCTGCCGTTTCGACGGCGAGCGCCCCCGGAGACCATCAAACACTGCATCTTTGCGTCGGAGTTTAAGTAAATTAAACA
>Cluster 35, >den11_38_50
CCTAGAGTTGTAGGCTTTGCCTGCTATCTCTTACCCATGTCTTTTAAGTACCTTCGTTTCCTCGGCGGGCTCGCCCGCCGATTGGACAATTTAAACCATTTGCAGTTGCAATCAGCGTCTGAAAAAACTTAATAGTTA
>Cluster 36, >den09_86_1
CCGAGAAAGGGGCTCCGCGCTCCCGGGGGTTTCGGCCCCCAACTCTTCACCCACTGTTTACCTACCTTTGTTGCTTTGGCGGGCCCTGGGGTTCGCCCCACGCTGGCTTTCGGGCCGGTGAGCGCCCGTCAGAGGCCCTTAAATTCCTTTAATTAGTGACGTCCGAGTAAATAATACAATAGTAA
>Cluster 37, >mat13_211_3
CTTTCAGTACTTGGGGGTTGTAAGCCTATATCACTATAGCTTGCCCCTACCTGAACCCTTGTCTTTTGCGTACCTATGTTTCCTCGGTGGGCTTGCCCGCCGGCTGGACAAACTTATAACCTTTTTAATTTTCAATCAGCGTCTGAATAAACATAATAATTA
>Cluster 38, >lov12_81_1
TTTTAGTAGCTTGCTACAGCTTAGGGGTTCTATCAGACTGTATAGTAATGCTACTGATGAGCAGCATGAACCTCGAACCTAACCCTTGTTTTTGTGTACCTATGTTTCCTTAGTGGATCATATCCGCTGGCTGGACATCTCTAATATACTTGAACATTCAATTAGCGTCTGTGAAACTTAATTGTTA
>Cluster 39, >lab06_334_1
TCAAAACAGCGGACTTCGGTCCTTGCTGCACCCTTGTCTTTTGCGTACCGTATGTTTCCTCGGCGGGCTTGCCTGCCGGTTGGACAATATCAAACCTTTTTGTAGTTGCAATCAGCGTCAGAAAACAAATAATAGTTA
>Cluster 40, >lab06_272_33
CAGGACGTCATACTCCCGTAATACCACTGTGAATCTTACCTACCGTCGTTGCCTCGGCGGGCGCCTCTCCGCTTGCGGGGAGGGCCCACGTCCGCCGGCGGCCCGCATACTCTTGTCTTTTTATTAGCATCTCCGAGTATTATACAAACGAGTTA
>Cluster 41, >uaf08_218_4
CAGTGTTCCCTGCCCTCACGGGTAGAAACGCCCACCCTTGTATAATATATCTTGTTGCTTTGGCAGGCCGCCCTCGGGCACCGGCTCCGGCTGGATCGTGCCTGCCAGAGGACCCCAAACTCTGAATGTTAGTGTCGTCTGAGTACTATATAATAGTTA
>Cluster 42, >car03_236_2
GTGAATTGAGCTGGCTTCGGCCGCTCTGATCTATACACACCTGTGAACTGTTGGCCTTCGGGTCTTTAAATACAACTGTGACGAACGTAAATTATTATAACAAATA
>Cluster 43, >den08_132_5
ATTTCGGTGGTTTTCCACTGTTATGAGGGGGATTTCGGTCCCTTCTCTCCTTCCTTGTCTTTTGAGTACCCAAGTTTCTTTGGCAGGCTTGCCTGCCATTGACAACCTATAACCTTTTTAATTTTAAATCAGCGTCTGAAAACTTTAATAATTA
>Cluster 44, >mat09_321_1
ATGGGTTAACGCCTTCGGGCACAATCCCCACCCTTTGTAACTGCGGCCCGGATTCGGCGCCTGGCGGGGAGCCCCCTCTGTTCACGGAGGGCCCCGCCTGCCGGAATTAGCCAACCCTGCCTAGAAAATTGAAGTCTGAGAACAAGTTAAATTAAACA
>Cluster 45, >lab04_188_1
AAAAGGATGCCGGGAAACCGGTAGACCCCACCCGTGTCTATCTACTCTTGTTGCTTTGGCAGGCCGTGGCCTTCCACCGCGGGTTCTGCCCGTGCGTGCCTGCCAGAGGACCAAACTCTGAATTTTAGTGATGTCTGAGTACTATATAATAGTTA
>Cluster 46, >lab04_232_4
CACAATATGAAGGCGGGCTGGACACCCTCCAGCCGGGCACTGCTTCACGGCGTGCGCGGCTGGAGCCGGCCCTGCTGAATTATTCACCCGTGTCTTTTGCGTACTTCTTGTTTCCTGGGTGGGCTCGCCCGCCATCAGGACCAACCATAAACCTTTTTGAATAGCAATCAGCGTCAGTAACAACGTAATTAATTA
>Cluster 47, >nwl11_262_1
GAGAGTTGACCTAACTCCCCAAACCCCTGTGAACATACCATACGTTGCCTCGGCGGGGGGCGCCACCCGCCGGCGGCCCACGAAACTCTGTTTTGCCCTGAATCTCTGAAGCGATGAACTAAATCAGTTA
>Cluster 48, >den08QC_53_1
CAGTGTTCCCTGCCCTCACGGGTAGAACGCCAACCCTTGTGTATTATATGTTGTTGCTTTGGCGGACCGCCCTCGGGCACCGGCTTCGGCTGGCTTGCGTCCGCCAGAGGAGCCCAAACCCTGTATGTTTAGTGTCGTCCGAGTACTATATAATAGTTA
>Cluster 49, >lab04_221_1
ATGATTGAACGTCTGTCGAGCTTGCTCACAGGCACATCATATCCATAACACCTGTGCACTTGTCGGATGGCTTAGTGAAGACCGCAAGGTTGGATCTATCCATCTACTTTACATAACAATTCTGTAACAAATGTAGTCTTATTATAACATAATA
>Cluster 50, >car01_73_1
GTGAATATTAGCGCATCTCTTCGGAGAGCGTGACCTCCACTTTCTAACTCTGTGCATTTATTTGGCGGCTCTGAAGATGTAACAGTCTACTTAGCTGCGGCTCATTTTATAACACTAGTTAAAGTATGTAACGAAATATCGAAAACAAAAAA
>Cluster 51, >den05_384_4
ATGAAATTCAAGGACGCTCTTTTTAGAGGTCCGACCAATTACATTTACCTTTACTCTGTGCACACACTACTCTTTACACCATTTTTTAACTCTATAGTTTTAAGAATGTAAAACAAGTCTCGAAAGAGCAACATAACAAAAACA
>Cluster 52, >lov03_213_1
CAGAGTTATACAACTCCCATACCATCTGTTAACCTACCCAGTTATGCCTCGGCGTAAGCTCGGTTGGAGGCACCTGCAGCTACCCTGTAGTTGCGGACTGCCAACTCCAGCCGCGGCCCGCCGGCGGTACACTAAACTCTGTTTTATTTTATATTCTGAGCGTCTTATTTTAATAAGTTA
>Cluster 53, >lov03_228_1
CCTTTCACAGTACAGAAGAATTGTGTAGGGACTCCCCTCGCTATCCTTCCTGTATACCACCCTTGTCTTTTGCGCACTCATGTTTCCTCGGCAGGCTTGCCTGCCGGCTGGACAAAAATTATAACCTTTTTAATTTTCAATCAGCGTCTGAAATAATTTTAATAATTA
>Cluster 54, >car03_227_1
ATGGGTTTCCCGCCTCCGGGCGCAACTCCACCCTTTGTAACAGCGGCCCGGATTCGGCGCCTGGCGGGGACTACCCCCCGTTCGCGGGGGGCCCCGCCTGCCGGAATTAGCCAACCCTGCCCAGAAAATTGAAGTCTGAGAACAAGTTAAATTTAACA
>Cluster 55, >lab04_180_1
GAGATTTCGCCCTCCGGGGCTCTCTTTTTCTTCACACACCCCCTGTGCACTTTGGCTGCCGCTTCATTGCGGTGGTCTTTTATAATTACCATACCCATATACACAAGTCATTGAATGTAAAATCGTTATAAACTAATA
>Cluster 56, >car05_264_5
ATGAATTTTAGGACTCTCTTTTTAGAGGTCCGACCCTTTCATTTCCTTACACTGTGCACACACTTCTTTTCACACATTTTAACACTATAGTATAAGAATGTAACAGTCTCTTTATTGAGCATAAATAAAAATA
>Cluster 57, >lab04_129_1
AAGTAAACGCCCTCCGGGGCTCTCTTTATTCACACACCCCTGTGCACTTTGGCCACCTGCCGCGCTTAACTGCGTTAGTAGGTGTGTCTCTTTATTTATACCCATATACACAAGTCATTGAATGTAAAATCGTTATAAACTAATA
>Cluster 58, >car05_74_31
CCTAGAGTTTGTGGGCTTTGCCTGCTATCTCTTACCCATGTCTTTTGAGTACTTACGTTTCCTCGGTGGGTTCGCCCGCCGATTGGACAATTTAAACCCTTTGCAGTTGCAATCAGCGTCTGAAAAACATAATAGTTA
>Cluster 59, >den05_182_9
TTGAATTTGATCTTCGGATCTAATACATAATAACACACTGTGAACCGTGGCTTCGGCCCAAACTTGAAGTCTAGAATGTAATATATCATAACAAAATA
>Cluster 60, >nwl10_110_3
CACAAATATGAAGCCGGACTGGGATAGGGCCTCGCTGCCTTGCCCGTCTGGCGCCATATTCACCCATGTCTTTTTGCGTACTACTTGTTTCCTTGGCGGGTCCGCCCGCCAATTGGACCTTATTCAAACCTTTTTTTCAGTTGCAATCAGCGTCAGCAAAACAAATGTAATCAATTA
>Cluster 61, >uaf01_42_8
CACAAATATGAAGGCGGGCTGGAACCTCTCGGGGTTACAGCCTTGCTGAATTATTCACCCTTGTCTTTTGCGTACTTCTTGTTTCCTTGGTGGGTTCGCCCACCACTAGGACAAACATAAACCTTTTGTAATTGCAATCAGCGTCAGTAACAAATTAATAATTA
>Cluster 62, >car01_76_1
TTTTAGTAGCTTGCTACAGCTTAGGGGTTCTATCAGACTGTATAGTAATACTACTAATAAGCAGCATGAACCTTGAACCCAACCCTTGTTTTTTGTGTACCTATGTTTCCTCAGCGGATTATATCCGCTGGCTAGACATCTCTAACATACTTGAACATTCAATTAGCGTCTGAGAAACTTAATTATTA
>Cluster 63, >lab06_336_1
CTGAGTGAGGGAGCAATCCCGACCTCCAACCCTTTGTGAACGCATCATGTTGCTTCGGGGGCGACCCTGTCGTGAAAATGACATTCCCCCCGGAGGCTATTCAAACACTGCATTATTACGTCGGAGTAAAAAGTTAATTTAATA
>Cluster 64, >den08_180_1
AAGAGAAAGGGGCTAAACACCCCGACCTCCAACCCTCTGTTGTTAAAACTACCTTTGTTGCTTTGGCGGGACCGTTTTCGGTTTCCAACCGGGCCGCCGGGCACCTTCACGGGTGTCAAGGCGAGTTCCCGCCAGAGTTAAACCAAACTCTTGTTATTTAAACCGGTCGTCTGAGTAAAATTTTTTGAATTAAATCA
>Cluster 65, >lab04_169_3
ATAAATGGCGAAGCTTTCGAGCCTAGCTTTTATCATCCTATACACCTGTGAACTATTTGCCTTCGGGCACCAAACAAACATAATGTAATGAATGCAATCTACTATAATAAATA
>Cluster 66, >uaf05_214_1
ATGAGATCATGCCCTTCGGGGTAGACCTCCCACCCCCTGTTTACCGTACCCGTTGCTTTGGCGGTCCCGTCGCGAGACGGGCCGCCAGAGGACCTTCAAACCCGTATTATCAATGTCGTCTGAGTACTATACAATAGTTAA
>Cluster 67, >mat09_317_3
ACGAGTTAGGGTCTCACCGGCCCGATCTCCCAACCCTTTGTCTACTTGACCATCGTTGCTTCGGCGAGTCCGTCCTCACGGACCGCCGGAGGGTCTTTGTACCCCTTGGCCCGCGCTCGTCGATAGCCCCCAAATTTAAAAAATCTTAACTAAACGTGTCTTGAATCTAAGTATTATTGTTAAATAAAAACA
>Cluster 68, >den09_27_2
AAAGTTAATTGGTTATACTCCGGTATAAATCTAATTAAACACCTCTGAGTACCTTACCTGTTGCTTCCGTGAGGCCTGACTCCAGCAGTGGTTCGCCGCCGCTGGATACTTGCGGAAGGTATACACTTAAACACTTTTGAATCAATGTCATCTGTCTGATAATGTTTATAACAAACGTTA
>Cluster 69, >car05_390_2
TCCATCTAAAACCAGGTGCGGTCGCGGCCTCCGGGTGAAAGCCTGGGTGGTTTCGCGCCGCATTCCTGCACCCTTTTTTTACGAGCACCTTTGTTCTCCTTCGGCGGGGCAACCTGCCGCTGGAACTTAATAAAACCTTTTTTGCATCTAGCATTACCTGTTCTGATACAAATAATCGTTA
>Cluster 70, >lov11_227_2
CAGAGCGTGAGACTCGGCCCGGGCGTGTCCCGCGTGTCGAGTCGACCCTCCACCCGTGTTGACTTTATCTGTTGCTTTGGCGGGCCAGGTGCCTGGCGCCGACCGGCTGCGTGCTGGCTCGTGTCCGCCAAAGACCCCATCTAACTCGTGTTGTCGTGTGGTCTGAGGAAGAAATATTGAATTGTTA
>Cluster 71, >lov03_339_5
CAGAGTATCATGCCCTCACGGGTAGATCTCCACCCTTGAATAACATACCTTTGTTGCTTTGGCAGGCCCCATTTCCAGTGGCTTCGGCTGCTGAGTGCTTGCCAGAGGACCACAACTCTTGTTTTTAGTGATGTCTGAGTACTATATAATAGTTA
>Cluster 72, >mat09_70_1
ATGAAAGTCTGGGCTTCGGCCCTCTCTCTTCTACACACTTGTGAATCTACACTGTTGCTTTGGCAGGTATCCTGAATGGCGCAAGCTTGAAAGGTTAAACTGAAAGGTGCCTGCCAAAGACATTTATCCACCCTTTTTATATCGTCTGATTTTTGTTTAAAACAAATTATAATA
>Cluster 73, >nwl08_231_3
AATATCGGCAGTTTACTGTCGTTTGAGGGGAGTGGAAATTGTTCAGGCTTGCCTGTTCAGGAGTACACTTCTTTTCTTAACCCTTGACTTTTTGCGCACTTGTGTTTCCTCGGCAGGCTTGCCTGCCGGTTGGACCATTCAATAACCTTTTTAATTTCAATCAGCGTCTGAATTATTTTAATAATTA
>Cluster 74, >mat15_107_2
TTGAATGCCCTCACGGGCTTTAATATCCAACCAACCTCTGTGAACCGTCGCCCTCGGGCGCACTATTACAAACTATAACAGTCATGAACGTAGTATACAAAAACTAAACA
>Cluster 75, >lov11_131_2
CAGAGTTCATGCCCTTCGGGGTAGATCTCCCACCCTTGTGTATCATTATGGAATGTTGCTTTGGCGGGCTGCGTGCCTAGCACGCCTCGATTCGCGTCGAGCGCGCCCGCCAGAGGACCCCTAAACTCTGAATGTTAGTGTCGTCTGAGTACTATTAAATAGTTA
>Cluster 76, >uaf08_204_1
ATAAACGGCGACGCTTTCGAGCTTAGCTTTTATATCCTTATACACCTGTGGACTATTTGCCTTTGGGCACAAACTTAAACATAATGTAATGAATGTAAATTATTATAACAAATA
>Cluster 77, >nwl11_80_5
CCGTGGGGCTTCGGCCCCATTGAGATAGCACCCTTTGTTTATGAGTACCCTTGTTTCCTCGGTGGGCTTGCCCGCCATGAGGACATTAAAACCCTTTGTAGTAGCAGTAACTTCAGTTAATAATAAATATTA
>Cluster 78, >den09_40_2
CCGAGTGCGAGCCTCTCGGGGCCCAACCCCCCACCCGTGTTGCCCGAACCTATGTTGCCTCGGCGGGCCCCGCGCCCGCCGACGGCCCCCCTGAACGCTGTCTGAAGTTGCAGTCTGAGACCTATAACGAAATTAGTTA
>Cluster 79, >nwl11_15_12
CCTTTCAATGCAGCAGAATGGGGATGGTTGAGTTTCTCGCCTCTCTGTTCTGCCTGTATTCTACCCTTGTTTGTCATATACTATTATTTCCTCGGCAGGCTTGCTTGCCGAGTGAAACCAATTATAACCTATTTAATTTTCAATCAGCGTCTGAACAAAATTAATAATTA
>Cluster 80, >uaf05_232_6
GTGAATCTAGGACGTCCAACTTAACTTGGAGTCCGAACTCTCACTTTCTAACCCTGTGCATCTGTTAATTGGAATAGTAGCTCTTCGGAGTGAACCACCATTCACTTATAAAACACAAAGTCTATGAATGTATACAAATTTATAACAAAACA
>Cluster 81, >lov03_376_2
AATATCAGTAGTTTACTACTGTTTGAGAGGGGGGAAAACACCCGGACCTGTCACTTGAGGGCAGGCCCGGCCACTGGAGTACCCTTCTGTCTTAACCCTTGTTTTTTGCGCACTTGTGTTTCCTCGGCTGGCTTGCCAGCCGTTTGGACAAACCAATAACCTTTTTAATTTCAATCAGCGTCTGAATTATTTTAATAATTA
>Cluster 82, >car01_30_5
TTGATTGGTCGAAAGACCTTATCAGATTCTACCACCTCTGTGAACCGTTGACCTCCGGGTTAATAATCAAACATCAGTGTAACGAACGTAAGAGTATCTTAATTAAACA
>Cluster 83, >lov15_284_4
CTGAGTGAGGGCCCTCGCGGCCCGACCTCCAACCCTTTGTCACCCCACTCTGTTGCCTCGGGGGCGACCCGGCCTTCGGGCGTCGGGGCCCCCGGTGGACCCAACCAATAACCCTGCATCTTTGCGTCTGAGTACATATTTGAATCAATCA
>Cluster 84, >den11_29_11
CAGAGTTGCAAAACTCCCAACCATTGTGAACCTACCTCACCGTTGCTTCGGCGGGTGGCCAGGGGCAACCCAGGCCGCGCCGGCCCCCCTCGCGGGGCTGGCAACCCGTCAGAAGCCCGAAACTCTAGCATATTGGCCTCTCTGAGTAACTTATACAATAAGTCA
>Cluster 85, >den05_251_3
TCGAGTTACCGCTCTTCAACCCTTTGTGAACATACCTCAACCGTTGCTTCGGCGGGCAGGAGGACAACCCCCCCGGGGGCGGTCCACCTCCCGGCCGCGCCCCCACGGGCGTGGCGCCCGCCGGAGGATAGCAAACTCTATTTTAACGACGTTTATTCTGAGTGGCACAAGCAAATAATTA
>Cluster 86, >den05_61_29
CCTAGAGTTGCGGGCTTTGCCTGCCATCTCTTACCCATGTCTTTTGAGTACCTTCGTTTCCTCGGTGGGTTCGCCCGCCGATTGGACAACACTTAAACCCTTTGTAATTGAAATCAGCGTCTGAAAAAACTTAATAGTTA
>Cluster 87, >car05_108_13
CCGAAGTCAAGGCCCCTTCGGGGGCTAAACTTCCACCCTTTGTTTACCTTACCATTGTTGCTTTGGCGGGCCGCCCTAGGCCACCGGCTCTCGAGCTGGTGCGTGCCCGCCAGAGACCCCCAAACCCAAACCATATTTAGTGTCGTCTGAAAACAAGTTTAAATTATTA
>Cluster 88, >uaf08_353_2
ATTATCGGTAGTTTACTACCGTTTGAAGGGGGTGGAAAGCTTCCAGGTCTTCCTGGGAGTGAGTACATCCTATTCTTAACCCTTGACTTTTTGCGCACTCATGTTTCCTCGGCAGGCTTGCCTGCCGAATGGACAAATCAATAACCTATTTAATATTTAATCAGCGTCTGAATTATTTTAATAATTA
>Cluster 89, >nwl08_101_1
CCGAGCGAGGGCCTCCGGGTCCGACCTCCAACCCTTTGTGAACACATCCTGTTGCTTCGGGGGCGACCCTGCCGCTCACCCGGCGAGCCGCCCCCGGAGGCCTTCAAACACTGCATCTTTGCGTCGGAGTTTAAGTAAATTAAACA
>Cluster 90, >uaf08_287_1
CCGAGTGAGGGCCCTCGCGCCCGACCTCCAACCCTTTGTCGATTCATATCTGTTGCCTCGGGGGGCGACCCGGACGTCCGCGGCCGGGAGTCCCCCAGAGGACCAATCAACTCTGCATCTTTGCGTCGAGTATTGAATACAAATCAATCA
>Cluster 91, >nwl08_313_1
CCGAGCGAGGGCCCTCCGGCCCGACCTCTCAACCCCATGTGACCCGACACTGTTGCCTCGGGGGCGACCCGGCCCTTCGGGCGTCGGGGCCCCCGGTGGACCGTCAAACACTGCATCTGTGCGTCCGAGTCAAATGATAAATCAATCA
>Cluster 92, >lab09_226_1
CCAGAGTGCCCTAGGCTCTCCAACCCATTGTGAACATACCTATCGTTCCCTCGGCGGGCTCAGCGCGCGGTGCCTCCGGGCTCCGGGCGTCCGCCGGGGACAACCAAACTCTGATTTTATTGTGAATCTCTGAGGGGCGAAAGCCCGAAAACAAAATGAATCA
>Cluster 93, >den08_167_5
CTGAGTTAGGGAGCAATCCCGAACCTCCAACCCTTTGTGAACACATCTTGTTGCTTCGGGGGCGACCCTGCCGCTTCGGCGGCATTCCCCCCGGAGGTCATCAAAACACTGCATTCTTACGTCGGAGTATAAAGTTAATTTAATA
>Cluster 94, >lab09_195_1
CCGAGTTCATGCCCTTCGGGGTAGATCTCCCACCCTTTGTATACTATACCTTTGTTGCTTTGGCGGGCCGCCTAGCTACTGGCTTCGGCTGGTAAGTGCCCGCCAGAGAACCCAAAACCCTGAATTATTAGTGTCGTCTGAGTAAAATATTTAATATTTA
>Cluster 95, >mat15_130_3
CGAGAGTGTCACCACTCCCAACCCATTGTTTACCTACCCGTCCACCGTGCTTCGGCAGGCAGCCCTGTGGGACAGAGCCTCGCCCCCCTCACGGGGGGTGCCTGCCGCTGGCCAACCAAAATTCTAGCTATCAAGTACCATCTGAGTCTTCCACAAATGAACA
>Cluster 96, >den08_172_1
CAGAGTTCATGCCCTTCGGGGTAGATCTCCCACCCTTGAATATTATACCTTAGTTGCTTTGGCAGGCCGGGGCAACCCCCCGGGCTCAGGCCTGGGAGTGCCTGCCAGAGGAAACAAACTCTGTTTTTAGTAATGTCTGAGTACTATATAATAGTTA
>Cluster 97, >car03_71_1
CACAACAAAATATGAAGGCCTGGCTTCGCGGCCGGCTGAAATACTTTTTTCACCCATGTCTTTTGCGCACTTGTTGTTTCCTGGGCGGGTTCGCCCGCCACCAGGACCAAACCATAAACCTTTTTTTATGCAGTTGCAATCAGCGTCAGTAAAAACAATGTAATTATTA
>Cluster 98, >car05_263_1
CATTCAGTAGCTTGCTACTGTTAGGGGGGTCTGTCAGCCTGTATAGTATCACTACTGATGAGCAGCGCGACCCTCTGTCTGTACCCTTGTCTTTTGCGTACTCATGTTTCCTCGGCGGGTTTACACCCGCCGGCTGGACAACTCTATAACCTTTTTAATTTCAATCAGCGTCTGAAAAACCTAATAATTA
>Cluster 99, >nwl11_38_3
ATAATTGGCGAAGCTTTCGAGCTTAGCTTTAAAATATGATATACACCTGTGAACTATTTGCCTTCGGGCACCAAACCAAACATAATGTCAATGAATGTAAACATATTATAACAAATA
>Cluster 100, >lab06_187_1
CAGAGTTCATGCCCTTCGGGGTAGATCTCCCACCCGTGTGTATCATTATCGACTGTTGCTTTGGCGGGCCGCGTGCCTCGCACGCCTAGACTTCGGTCCGGCGCGCCCGCCAGAGGACCTCAAACTCTGAATGTTAGTGTCGTCTGAGTACTATTAAATAGTTA
>Cluster 101, >lov11_149_3
TCGTAGGGCTTCGGCCCTGTCGAGATAGAACCCTTGCCTTTTTGAGTACCTTTCGTTTCCTCGGCAGCCTCGGCTGCCAATGGGGACCCCAAAAAACACTTTGCAGTACCTGTAACAGTCTGAACAAACAAACAAAAATTA
>Cluster 102, >lab04_50_1
AAGAGTTAGGGTCTCACAGGCCCGAACCTCCAACCCTTTGTCGTTATAACTACCTCGTTGCTTTGGCGGGACCGCTCGGTCTCGAGCTGCCGGTCTTCGGCCCGGCATGCGCCCGCCAGAGTCTACTCAAACTCTTGTTTTAACCGGTCGTCTGAGTTAAAATTTTGAATTAAATCA
>Cluster 103, >uaf05_164_1
TCCATCTCAACCAGGTGCGGTCGCGGCCTCCGGGGGTTCTCTCCCGGGTGGTAGGGGTAACACCTTCACGCGCCGTATTTCTGAACCCTTTTTATACGAGCACCTTCGTCCTCCTTCGGTGGGGCAACCTGCCGTTGGAACCAAACAAAACCTCTTTTGCATCTAGCATTACCCGTTCTGATACAAATAATCGTTA
>Cluster 104, >mat09_205_1
ATTACGAAAGCTATAGCCCCTTCGGGGGTTATTGCATCCACCCTTTGTCTACTTGTACCTCTTGTTGTTTCCTCGGCAGGCTTGCCTGCCGCTAGGAACCCCTTAAACTCTTGTATTTACAGTATTAAAATCTCTGATAACTATTTAAATTATTA
>Cluster 105, >nwl08_281_1
CAGAGTTCATGCCCTCACGGGTAGATCTCCACCCTTGAATACTACGCCTTAGTTGCTTTGGCAGGCCGTGGAAACACCCTGGGCTTCGGCTCGGGCGTGCCTGGCAGAGGAACAAACTCTGTTTTTAGTGATGTCTGAGTACTATATAATAGTTA
>Cluster 106, >car05_287_2
AACATCATCGGGGAGATGGCTCCAGCTGGTAGGGCTTCGGCCCCCGCCTTCTGCCCTTCTCTTTCTGATTATACCCATGTCTTTTGCGTACTATTTGTTTCCTTGGTAGGCTTGCCTGCCGATAGGACATCATTAAACCTTTTGTAATTGCAGTCAGCGTCAGAAAAACATAATAATTA
>Cluster 107, >nwl10_152_2
TTGAATGCAATTGGAGTCGGTTGTCGCTGGCCTCTTCACTGAGGCATGTGCACGCCTTCTCCGTTCATCCACACACACCTGTGCACTTGTGAGACGGATTAACCCTTCCGAGGGGATGCCCCGTCTATTATACATAAACTCCAATATATTAAATTTGAATGTAATCAGATGTAACACATCATTGAAC
>Cluster 108, >car10_90_1
CTGAGTTACCGCTCTATAACCCTTTGTGAACATACCTAACCGTTGCTTCGGCGGGCAGGGGAAGCCTCTCGCGGGCCTCCCCTCCGGGCGCCGGCCCCACCACGGGGACGGGGCGCCCGCCGGAGGAAACCAAACTCTATTTACACGACGTCTCTTCTGAGTGGCACAAGCAAATAATTA
>Cluster 109, >lab04_154_1
CCGAGTTAGGGTCCTTCGGGGCCCGACCTCCAACCCTTTGTCGTTCAAAAAACCTTTTGTTGCTTTGGCGGGACCGCCGGCCTCACGGCCGGCCGTCTGGCTCGCGCCGGGCGAGCGCCCGCCAGGGGCCAACTCAAAACTCTTTCATTAAAACATGTCGTCTGAGTTAAATTGTAAATCAATCA
>Cluster 110, >lab06_298_1
AAGAGTTGCAAAACTCCCAAACCATTGTGAACATACCTTCAACGTTGCTTCGGCGGGTTGGCCCCGGTCTCCGGGGTCCCCGGCCCTACTCGGGCGCCCGCCGGAGGTATCTAACTCTTGAACTTTTATGGCCTCTCTGAGTCTTTGTACTTAATAAGTCA
>Cluster 111, >lab06_36_3
CCGAGTGCGGGCCCTCGCGCCCAACCTCCCAACCCTTTGTCGATTCGTATCTGTTGCCTCGGGGGGGCGACCCGGACGTCACGTCCGGGAGTCCCCCAGAGGTCCAACCCAACACACTGCGTCTTTGCGTCGGAGTATTGAAAACAAATCAATCA
>Cluster 112, >lab08_332_2
TTATTCGGTAGTTTACTATCGTTTGAAAGGGGTGGAAACTTTACTGGCAATCCCAGGAAAGAGTACACCTCGTTTCTTAACCCTTGACTTTTTGCGCACTTATGTTTCCTCGGCAGGCCTGCCTGCCGGATGGACAAAACTATAACCTTTTTTACTATTCAATCAGCGTCTGAACAATTATAATAATTA
>Cluster 113, >nwl11_33_8
ATAATGCTCTCTGGCTTCGGTCAGCTGAGTTCAATGAGTGCCTTCTCTTCGGAGTTGGCCATCCACACACACCGTGAACTGTGGCTTCGGCCATCACAAACTGTTAGTAATGAATGTAATATCATAACAAAAACA
>Cluster 114, >nwl08_117_1
CCGAGAGAGGGGCTTCGCGCTCCCGGGGGTTTCGGCCTCCACCTCTTCACCCATTGCGTACCTACCTTTGTTGCTTTGGCGGGCCATGGGGTTCGCCCCACGCCGGCCTCCGCGCTGGTGAGCGCCCGTCAGAGGCCCTCAAAACTCTGTTTATAGTGACGTCCGAGTTAAAACACAAATAGTAAA
>Cluster 115, >nwl08_142_1
CAATTCAGTAGCTTGCTACTGTCAGGAGGTGCTGTAAGCCCGCATAGTTTAATTACTGATGAGCGGCAGGCCCTCTGTTTGTACCCTTGTCTCTTGCGCACTCATGTTTCCTCGGCGGGCTTGCCCGCCGATTGGACAAAACTATAACCTATTCAATTTTCAATCAGCGTCTAGAAAAAACTTAATAATTA
>Cluster 116, >mat01_82_2
CTGAGTTTACGCTCTATAACCCTTTGTGAACATACCTATAACTGTTGCTTCGGCGGGTAGGGTCTCCGTGACCCTCCCGGCCTCCCGCCCCCGAGCGGGTCGGCGCCCGCCGGAGGATAACCAAACTCTGATTTAACGACGTTTCTTCTGAGTGGTACAAGCAAATAATCA
>Cluster 117, >mat15_381_1
GTGAATAACACGGGCGTCCCACTCTGTGGGCCCCAACCCCTTCACCATATCCACACACCTGTGCACCGCTAGTGACGGCCGATACGCAAGTATCTTGTCGCTGCTAGCAACCCTCTACACATACACACAAAGTATATGAATGTCACTGTACCTACGCAAGTAGAAACAAAATA
>Cluster 118, >uaf12_69_3
ATGAATTTTAGGCCCTAGTCTTAACTGATAAGGGCTGGTTCTATCCATAACACCTGTGCACTGTTGGATGCTTGCATCCACTTTTAAACTAAACATTATTGTAACAAATGTAGTCTTATTATAACATAATA
>Cluster 119, >den11_417_1
TTGAATAAACCTGGTGTAGTTGTTGCTGGCTCTCTAGGGAGCATGTGCACACTCATCATCTTTATATTTCCACCTGTGCACCTTTTGTAGACTTGGAGAATTTGAGCAATCAAGTTGTTCAGGCCTACGTTTTATCATATACCCCATAGTATGTATTAGAATGTATCAGTGGGCTTTGTGCCTATAAACACTATA
>Cluster 120, >lov11_193_1
CCGAGCTTACAACTCCCAAACCCCTGTGAACATACCTTTTGTTGCTTCGGCGGGATCGCCCCGGTGCCCTCGGGCCCGGACCCAGGCCCCCGCCGGAGGACCCAAACTCTTGTCTTCATGAGCATCTTCTGAGTGACACAAGCAAATAAATTA
>Cluster 121, >mat15_221_1
ACGAGTTAGGGTCTTTCTGGCCCGACCTCCCAACCCTTTGTCTACTTGACCATCGTTGCTTCAGCGAGCCCGTCCTCCTGGACCGCCGGAGGGACCCTCATCGGCCCTCTGGTCCGCGCTCGTCGGTAGCCCAACTTTAAAAATCTTTAACTAAACGTGTCTCAGTCTAAGTACTATTATTAAATAAAAGCA
>Cluster 122, >lab08_285_1
CCGAGCTAGGGTTGCCCAGCAGCCCGAACCTCCCAACCCTTTGTCTAATTTACCTTGTCGTTGCTTCGGCGGACCGGTTGACCTTCGCGGGTCTTGACCGCCGGGGGGTCCACCCCCCTGGAGAGCGTCCGCCGACGGCCCAACCACAAACTCTTGTACCAAACCATGTCGTCTGAATTACTTGATTAAAATCAAAAAAACA
>Cluster 123, >nwl11_211_2
ATTATCGGTAGTTTACTACTGTTTGAAGGGGGTGGAAAGGTCTCAGGTTTTCCTGGGGTCGAGTACATCCTATTCTTAACCCTTGACTTTTTGCGCACTCATGTTTCCTCGGTGGGCTAGCCCGCCGAACGGACAAACCAATAACCTATTTAATATTCAATCAGCGTCTGAATTATTTTAATAATTA
>Cluster 124, >uaf05QC_29_1
CCGAGTGAGGGCCCTCTGGGTCCAACCTCCCACCCGTGTTTATTTTACCTTGTTGCTTCGGCGGGCCCGCCGTATGGCCGCCGGGGGATTCTGTCCCCGGGCCCGCGCCCGCCGAAGACACCTAGAACTCTGTCTGAAGATTGTAGTCTGAGTCTAAATATAAATTATTTA
>Cluster 125, >den05_193_1
CCGAGTTGCAAAACTCCCAAACCCACTGTGAACCTATACCACTGTTGCTTCGGCGGATACGCCCCGGGCGCACCCCCTCCAGGGGGTTGTGCCCCGGAACCAGGCGCCCGCCGGGGGACCGAAACCTCTGTATTTACCGTTTGAGTACTCTGAGTGTGATTTACAAAATCAAAATTA
>Cluster 126, >lab08_385_2
AAGAGTAAGGGCCCCCGGCCCGACCTCCAACCCTTTGTATTACCAACCATGTTGCCTCGGGGGCGACCCTGCCGTCCGCGGTTTTGGGGCCCCCGGTGGACCACTCAACTCTGCATCTCTGCGTCTGAGTCATTTTGTAAATGAAACA
>Cluster 127, >car01_130_1
CAGAGTTATCTAACTCCCAAACCCATGGGAACTTACCACTGTTGCCTCGGCAGATGTTGCTGGGCGAACCTACCCTGTAGCGAGCTACTCTGTAGCGACCTACCCGGGAACGGCTTACCCTGTAGCGCCTGCCGGTGGACTACTAAACTCTTGTTATTTTTAAGTAATCTGAGCGTCTTATTTTAATAAGTCA
>Cluster 128, >nwl10_33_1
GTGATTAAATCGAGCGTGTCTTCATTGACCGCTCACCCTTCTCACCATCCACATACACCTGTGCACTGTTTAGCCTGAGCCGTTTCGGTTCAGGTTATCATTTCATACAAACTCTAGTCTTATGAATATAAACGTTTTAATAACATAATA
>Cluster 129, >mat09_262_1
ACGAGTTAGGGTCTTCTAGGCCCGACCTCCCAACCCTATGTTTATTAAACCTCTGTTGCTTCGGCGGACCCGTCTCACGGCCGCCGGAGGATCGCCGCGAGGCGTCCTCTGGCCAGCGTCCGCCGATGGCCAACCACTTAAACTCTGAATAAATCGTGTCATTATGTCTAAGTCTATGATTAAATTAAAGCA
>Cluster 130, >car05_267_4
CCGAAGTACAGGCCCTCTCGAGGGCTAAACTTCCACCCTTTGTTTATTATACTATGTTGCTTTGGCGGATCGCCCTTAGGCCACCGGCTTCGGCTGGTGCGTGTCCGCCAGAGACCTCAAACCCAAACCATTATACGTAATTGTCTGAAAACAAGTTTAAATTATTA
>Cluster 131, >lab08_311_2
GTGAATTAAACATGCTTGGTGTCTTCGCTTCGGCAAGGCCCTTGCTTAAATCACATCCTAACACCTGTGAACTGTAAGACGTATGATGAGGTCTTTGGCCAAGTCATCGTCTGCCCATTTTTAACGAACAATTAATGTAACAAACGTAGTCTTATTATAACCTAATA
>Cluster 132, >uaf08_23_1
ATGAAGTCTGGGCCTCGGCCCTCTCTCTTCTACACACTTGTGAACTTACACCGTTGCTTTGGCAGGTCTCCGGACGGGCGTCAGCCTCGAAGGTCAGGTCGAAAGACGCCTGCCAAAGACACTTATCCACCCTTTTTTAATTGTCTGAATCTTGTTTATAACAAATAAAATA
>Cluster 133, >uaf08_284_3
CTGAGTGAGGGCCTCTGGCCCGACCTCCAACCCCCATGTTATCTGACACTGTTGCCTCCGGGGCGACCCGGCCTGCCTTCGGGCGATTCGGGGCCCCGGGTGGACCATTCAACTCTGCATCTTTGCGTCTGAGTAAATGATTGAATCAATCA
>Cluster 134, >lov03_89_1
GTGAATAATAGGGTGTCTAATTTAACTTAGAACCCGACCTTCTCACATCCTAACCCTGTGCATCTGTATTAATGGCGAGCAATCTTCGGATTGTGAGCCTTCACTTTATAAACACTAGTCTATGAATGTATTTAATTTATAACAAATA
>Cluster 135, >lab09_163_1
ATGAATTTTTAGGGCGCTCTTTTTAGAGGTCCGACCAATTTCATTTCCACACACTGTGAACACACTTCATTTTTACACACAATTTATAAACACACAAGTCTATAAGAATGCATAAAGTCTCTTAATTGAGCATAAAGTTATAATA
>Cluster 136, >uaf05_273_2
CTGAGACTGGGTGCTTCGGCGCCCGACCTCCAACCCCCTGTCTACCTTACCACTGTTGCCTCGGCGTTTCTGCCTACCCCTCCTCGCGGGGGGTGGGGGGTGCGCCGGCGGCCAAAAACAAAAACCCTTTTTAAATCCAAGCAATCTGAGAAATTATTTTAATAACTTCA
>Cluster 137, >uaf01_104_1
TTTTAGTAGCTTGCTACAGCTTAGGGGTTCTATCAGACTGTATAGTAATGCTACTAATAAGCAGCATAAACCTCGAACCTAACCCTTGTTTTCTGTGTACCTATGTTTCCTCAGCGGATTATATCCGCTGGCTGGACATCTCTAACATACTTGAACATTCAATTAGCGTCTAAGAAACTTAATTATTA
>Cluster 138, >lov03_26_1
CCGAGTTAGGGTGCCTAACCCGCGCCCGACCTCCAACCCTTTGTCTACCTGACCTTATGTTGCTTCGGCAGGCCCGCCTGCCCGGACCTCGCGTCTGGGCGGGCCGCCGGGGTCTCGCGACCCCGGGCCCGTGCCTGTCGATGGCCCACACCAAAACTATTGTTAAAACGTGTCGTCTGAGTTATCTAAACAAATGAAATTA
>Cluster 139, >nwl11_244_1
CCGTAACGCGGCGGTCCGGCAACCGCAAGGAAGTCGGCCGCCACACGCGTTTATCACCCTTGACTTTGAGCACCTTTCGTTTCCTCGGCGGGTTCGCCCGCCAGCGAGGACCTCCACAAACCCTTTGTAATAGCAATATTCGTCTGAAAAACAACCAATAATCA
>Cluster 140, >car01_108_1
CTGAGTTCTTACAAACTCCAACCCTTTGTGAACCATACCAACTGTTGCCTCGGCGTGAGCTGCGGCTGCTTGGTAGCTACCCGGTAGTCACCTACCCGGTACCTACCCTGTAGCGTCTGCATATAAGCCCGCCGAAGGACCACTAAACTCTGTTTGACAGTGTATTCTGAATGCTTCAACTAAATAGTTA
>Cluster 141, >nwl09_50_1
AAGAGTAAGGGTCTTCAAGGCCCGACCTCCAACCCTCTGTTGTTATAACTACCTGTTGCTTTGGCGGGACCGTTTGGTCCTCCGAGCGCACCGGTCTTCGGATTGGTGAGTGCCCGCCAGAGTCCAACCAAACTCTTGTATTAAACCAGTCGTCTGAGTATAAAATTTTTAATTAAATTA
>Cluster 142, >car10_226_1
CTGAGAGAGGGGCTTCGCGCTCCCGGGGGTCTTGGCCCCCAACTCTTCACCCATTGTTCATCTACCTCTGTTGCTTTGGCGGGCCTTGGGGTTCGCCCCGCGCCGGCTTTCGGGCTGGTGAGCGCTCGTCAGTGGCCCATTAAATTCCGTTTATCCAGTATTATCAGATCAAAAAACACAATAGTAA
>Cluster 143, >mat15_307_1
AAGAGTAAGGGTGCTCAGCGCCCGACCTCCAACCCTTTGTTGTTAAAACTACCTTGTTGCTTTGGCGGGACCGCTCGGTCTCGAGCCGCTGGGGATTCGTCCCAGGCGAGCGCCCGCCAGAGTTAAACCAAACTCTTGTTATTTTTAAGTAATCTGAGCGTCTTATTTTAATAAGTCA
>Cluster 144, >lab04QC_23_1
CAGAGTTAAACTAAACTCCAAACCCTTTGTGAACCTTACCTCCAGTTGCCTCGGCGCTCGCTGCGGCTACCCTGTAGTCCGCCCTGTAAAACGGGCGGCTACCCTGTAGCCGGCTCACGGCCCGCCGAAGGACCCCTAAACTCTGTTTAAAATAGTGTATTTCTGAATGCTCCAAACAAAAATAAGTTA
>Cluster 145, >lab06QC_30_1
CAAGAACGCCCGGGCTTCGGCCTGGTTATTCATAACCCTTTGTTGTCCGACTCTGTTGCCTCCGGGGCGACCCTGCCTTCGGGCGGGGGCTCCGGGTGGACACTTCAAACTCTTGCGTAACTTTGCAATCTGAATCAAACTAAGAAATAAGTTA
>Cluster 146, >uaf01_51_3
CCGAGTTTACAACTCCCAAACCCCTGTGAACATACCAATTGTTGCCTCGGCGGATCAGCCCGCTCCCGGTAAAACGGGACGGCCCGCCAGAGGACCCCTAAACTCTGTTTCTATATGTAACTTCTGAGTAAAACCATAAATAAATCA
>Cluster 147, >mat09_416_1
CCGAGCGAGGGCCTCCGGGCCCGACCTCTCAACCCCATGTCACCCGACACTGTTGCCTCGGGGGCGACCCGGCCCTCCGGCGCCGGGGCCCCCGGTGGTCCGTCTAACGCTGTATCTGTGTGTCCGAGTGTAACGATAAACCAATCA
>Cluster 148, >mat15_291_1
ACAGGTTCTGGTCGGCCGTCCGGTCGCACCGTCCCTCCCTCTGTCTACCGTACACTGTTGCTCGAGCGGGCTCGCGCCCGCGCGGGATAACCACAACCCTTCTTAGCGAATGTCTGAGTCACAACAAATGCAAACA
>Cluster 149, >car10_214_1
ATAGAGCATTCGTATGCTTCCCGGGGAACCCCCCGGGGAGGTAACGGACTCTCCACCCCTTGATTTGTCATACCCACAGTTGCTTTGGCGGGTCGCGGCCCCTCGGGGCCCCGCTGGCTCCGGCTGGCGAGCACCTGCCGACAGCCCACCAAAAAAATCTTGAAGTTAACTTTGAAGTCTGAAAACAAAACTATGAAAATAGCCTA
>Cluster 150, >den08_223_1
TCAGTTAACAACTGACCCGAAAGTCCTCCGGGACCGAGGGTGCACGCGTAACAAACCCTTTGTCGTCCGACCATGTTGCCTCGGGGGAGACCCTGCCTTCGGGCGGGTGGCACCCCGGTGGACCAAACCAAACTCTTGCATAACAATGTAGTCTGAGTGATTTAAATAATAAATCA
>Cluster 151, >den05QC_21_2
ATAGTGCTCATTGACGCAAGTCAGTGAGTTAGATCTGCTCTCTTCGCAAGAAGAGGGTTTCCATACACACCGTGAACTGTGGCTTCGGCCATCACAAACTGTTAGTAATGAATGTCATATCATAACAAAATA
>Cluster 152, >den05_54_1
CCGAGTTCATGCCCTTCGGGGTAGATCTCCCACCCTTTGTTTACTATACGATGTTGCTTTGGCGGACCGCCTGATCGCCCTCCGGGGCCCTCAGCTACCGGCTTCGGCTGGTACGCGTCCGCCAGAGAACCCAAAACCCTGAATATTAGTGTCGTCTGAGTAAAAAGTTTAATATTTA
>Cluster 153, >mat15QC_2_1
CCTAGAGTTTGTGGGCTTTGCCCACTGTCTCTTACCCATGTCTTTTGAGTACTTACGTTTCCTCGGTGGGCTCGCCCGCCGGTTGGACAATTTAAACCATTTGCAGTTGCAATCAGCGTCTGAAAAACATAGTAGTTA
>Cluster 154, >car05_269_1
ATGAAAATGTGTTGCCGGGACCCATAATCCCGGCACTAACCTTCTTATCCATAACACCTGTGCACTGTTGGATGCTTGCATCCACTTTTATACTAAACAATTTGTAACAAATGTAGTCTTATTATAATTAATA
>Cluster 155, >lab08_383_1
TCGTAGGGCTTCGGCCCTGTCGAGATAGAACCCTTGCCTTTATGAGTACCGTCCGTTTCCTCGGCAGGTCCGCCTGCCGATGGACCCAAAACCAAACCCTTTTATTACCTGTATCAGTCTGAAAAATAAACAAAAATTA
>Cluster 156, >nwl08_160_3
CCGAGCGAGGGCCCTCGTGGCCCGACCTCTCCACCCTTTGCTGTGACCGTGACCGTCCGTCTGTCGCCTCGGGGGACCCCGACGTTCGCGTCGGCCCTCCGGCGTGCCGATCCAACCTCTGCGTCAATTGTCGTCCGAGTATCTTGCAAATAAAGCA
>Cluster 157, >mat13_240_1
ATGAGAATAAGAGGGTAGAATTTCGTATTCTCCCTCGACCTTTCAATCCACACACACCTGTGAACACACATACCAGTCTTCTTACGGAGACGATCATTTATAACGCGGTTATTGAAGGTAAATATAAATCCTCCTATACGGGGGTGAAAGTTAAATA
>Cluster 158, >nwl11_228_1
TCGAGAGAGGGGCTTCGCGCTCCCGGGGGTTTCGGCCCCCAACTCTTCACCCATTGTCAATTTACCCTTGTTGCTTTGACGGATTCCGGGGTATGTCTTGCGTAGGTTTGTCATAAACCCGTGCGAGATGTGCCCCGGCGCCCGCCGGAGGCCCATTAAAATCTGTTCATCAGTGATGTCCGAAGTAAAAAACCAATAATAA
>Cluster 159, >uaf01QC_38_1
TAGATTGACCGAAAGGTCGTGTCTTCATCCACACACACCGTGAACCGTTTTGGAGCCCTCAGGGGTTCCGGACAAACAAACCAAAACAAAACGTAAGGAATGTAAACTATCGTAAACAAAACA
>Cluster 160, >car05_393_1
CTAGAGCAACAGATAGACAGCGCCCGGGACGTAAAACTCTCGGGGCCACCAAGCTTCGGCGCGGTTTAGAGTCGTCAGGCCCCTCGGAGAAGCCTGGTCTGAAACTCCACCCTTGAATAAATTACCTTTGTTGCTTTGGCGGGCCGCCTAGCGCCAGCGGCTTCGGCTGTTGAGTGCCCGCCAGAGGACCACAACTCTTGTTTTTAGTGATGTCTGAGTACTATATAATAGTTA
>Cluster 161, >nwl11_205_1
ATAGAGCAATGGATAGACAGCGCCCTGGGAGAAATCCTGGGGGCTACCCTACTTCGGTAAGGTTTAGAGTCGTCAGGCCTCTCGGAGAAGCCTGGTCCAGACCTCCACCCTTGAATAAATTACCTTTGTTGCTTTGGCGGGGCGCCTCGCGCCAGCGGCTCCGGCTGTTGAGTACCTGCCAGAGGACCACAACTCTTGTTTTTAG
>Cluster 162, >mat09_215_1
CCGAGTTAGGGTCCTCTGGGCTCGACCTCCTACCCTTTGTCTATCTTACCATTTGTTGCTTCGGCGGATCCGTCCCCTCGGGGACCGCCGAGGGGTCTAGGCCCCTTGGCCCGCGTCCGCCGGTAGCCCACAACCAAAACTCTTGTTTAAACGTGTCGTCTAAGTACAAAACAAATAAGTAA
>Cluster 163, >lov15_298_1
TCGAGTTTTGAAACGGGTTGTAGCTGGCCTTCCGAGGCACCGTGCACGCCCTGCTCATCCACTCTACACCTGTGCACTTACTGTAGGTTTCAGACGCGATGCGAGTTTAGGCTCGCGGAGCTTATGGGGCTTACGTTTCAACTACAAACGCTTCAGTATCAGAATGTGTATCGCGATGTAATGCATCTAAATA
>Cluster 164, >car05_335_1
AATATCGGTAGTTTACTACCGTTTGAAGGGGGTGGAAACTTTCTAGGCCTGCCTAGGGACTAGTACATCCTGTTCTTAACCCTTGACTTTTTGCGCACTCATGTTTCCTTGGTGGGCTTGCCCGCCAAAAGGATTATTCAATAACCTCTTTAATTTTCAATCAGCGTCTGAATTATTTTAATAATTA
>Cluster 165, >uaf12_200_1
AAGAGTAAGGGTGCTCAGCGCCCGACCTCCAACCCTTTGTTGTTAAAACTACCTTGTTGCTTTGGCGGGACCGCTCGGTCTCGAGCCGCTGGGGATTCGTCCCAGGCGAGTGCCCGCCAGAGAAGCCCCAACTCGTGCTGTGAGTGTTGTCTGAGGAAATGTGGAATTAGTA
>Cluster 166, >nwl11_265_1
ATGAATTTTAATGGACGGGGTTGTCGCTGGCCTGACTCAGGCATGTGCACACCTTGCTTCATCCAATTCTTACACCTCTGTGCACCTTTTTCATGGGCTGGTTTTGTGGCTTGCTTTGCTCTTTGGGCAAAGTTTGTTCAGACCTTCCTGTGTCATACATTTATACGCTTCAGTTATTAGAATGTCATTTTATTGCTATAAACGCATTTAAATA
>Cluster 167, >nwl09_202_1
GTGATTAAACGGGAAGCGTCTTAACTGACCTTCTCACCCTTCACATCCACATACACCCTGTGAACTGTTTGGCTTCAACTCTCGAGTTGGGCTCTCCTATCGATAGATTAGCAATAGTCTAGCGAGAAGAGGGTTCGTCTCGAGAGCGGGAGTCATCATTTTTA
>Cluster 168, >den09QC_8_1
CCGAGTGAGGGCCCTCTGGGTCCAACCTCCCACCCGTGTTTATTTACCTTGTTGCTTCGGCGGGCCCGCCTTAACTGGCCGCCGGGGGGCTCACGCCCCCGGGCCCGCGCCCGCCGAAGACACCCTCGAACTCTGTCTGAAGATTGTAGTCTGAGTGAAAATATAAATTATTTA
>Cluster 169, >car05_391_1
CTGAGTGAGGGAGAAATCCCGACCTCCAACCCTTTGTGAACACATCTTGTTGCTTTGGGGGCGACCCTGTCGTTCGCGGCATTCCCCCCGGAGGTCATCAAAACACTGCATTCTTACGTCAGAGTAAAAAGTTAATTTAATA
>Cluster 170, >car10_174_1
TCGAGTTTTGACTGGGTTGTAGCTGGCCTTCCGAGGCATGTGCACGCCCTGCTCATCCACTCTACACCTGTGCACTTACTGTGGGTATCAGATCGTGAAGCGTGCTCTTTTACTGGAGCTTGTGAAGCGTGTCTGTGCCTGCGTTTATCACAAACACTATAAAGTATCAGAATGTGTATTACGATGTAACGCATCTATATA
>Cluster 171, >mat13_281_1
CCGAGTTTACAACTCCCAAACCCAATGTGAACCATACCAAACTGTTGCCTCGGCGGGGTCACGCCCCGGGTGCGTCGCAGCCCCGGAACCAGGCGCCCGCCGGAGGGACCAACCAAACTCTTTCTGTAGTCCCCTCGCGGACGTTATTTCTTACAGCTCTGAGCAAAAATTCAAAATGAATCA
>Cluster 172, >uaf05_90_1
CCTAGAGTTGCGGGCTTTGCCTGCCATCTCTTACCCATGTCTTTTGAGTACCTTACGTTTCCTCGGCGGGTCCGCCCGCCGACTGGACAATTTAAACCACTTGCAGTTGCAATCAGCGTCTGAAAAAACTTAATAGTTA
