# Supplementary material for: Host Genotype Shapes the Foliar Fungal Microbiome of Balsam Poplar (Populus balsamifera)
Source: PLoS One. 2013 Jan 11;8(1):e53987. doi: 10.1371/journal.pone.0053987 (PMC3543377; doi:10.1371/journal.pone.0053987)
Supplement: Material S3 — Clusters delimited at sequence-divergence based equivalents of 6 grammar thresholds with GramCluster. (ZIP) [file pone.0053987.s005.zip › Supplementary_Material_3/97/97.list]

97	183	car10_41_506,den09_9_59,lab04_48_180,lab04_48_123,nwl11QC_7_16,car05_103_32,den05_103_49,uaf05_264_2,nwl10_10_142,den11_5_352,lov03_25_271,lov12_6_130,car05_74_24,nwl10QC_3_3,nwl09_17_50,den08_41_761,lov11_27_144,uaf08_20_141,nwl08_20_319,den05_61_1,mat15_15_69,lov03_25_234,uaf05_10_182,car10_41_793,nwl11_13_245,mat09_5_337,uaf05_10_214,nwl09_17_53,lov11_27_73,uaf01_92_1,mat01_9_119,nwl11_13_70,nwl11_13_128,uaf05_10_64,den08_41_532,mat15_15_198,lov12_6_41,lab08_25_20,den05_103_71,lov15_10_194,nwl11_13_186,lov03_25_73,uaf12_17_95,mat15_15_270,mat09_5_413,den09_9_87,uaf01_6_87,mat01_9_217,uaf01_6_63,uaf05_10_2,car10_41_337,mat13_48_93,lov03_25_84,lov15_10_20,lov11_27_167,nwl08_20_87,car10_41_708,uaf08_20_263,nwl10_10_159,den08_41_171,car10_41_141,uaf08_89_11,nwl11_13_363,car10_41_103,lov03_25_43,nwl11_13_293,lov11_27_159,den08_41_44,mat15_15_9,car05_125_22,lab06_15_245,mat15_15_117,lov11_27_29,lab06_15_8,nwl10_10_210,lab06_15_40,uaf08_20_334,mat09_5_127,den08_41_67,car03_13_322,mat01_9_85,lov12_6_203,den11_5_248,lab04_48_97,nwl11_13_83,mat09_5_170,lab09_27_58,lab08_25_203,mat09_5_288,uaf08_157_8,lab06_15_174,car10_41_507,nwl10_10_118,lov03_65_10,nwl10_10_328,nwl11_13_403,den11_5_369,den11_5_235,mat13_48_41,lab08_25_99,mat15_15_1,car03_13_37,car03_13_368,car01_10_13,den05_103_112,lab08_25_50,nwl08_20_151,mat13_48_100,den11_5_346,lov03_25_8,lab08_25_66,car10_41_619,den09_9_51,den11_269_4,nwl10_10_75,mat09_5_439,uaf12_17_90,den08_41_398,lov03_25_124,uaf08_20_9,lov12_6_31,den08_41_261,uaf05_10_13,lov15_10_107,nwl11_13_498,lab08_25_220,mat01_9_165,den11_5_325,lov03_25_180,uaf08_20_122,mat13_48_6,nwl10_10_177,car01_10_303,lab08_25_84,den08_41_778,den05_125_27,lov15_10_188,lov03_25_158,mat09_5_132,nwl09_17_100,uaf08_20_255,lab04_48_80,uaf05_10_65,den08_41_576,car03_13_175,mat01_9_244,den11_5_75,car01_10_252,lab09_27_152,lov11_27_153,uaf08_20_118,lov15_10_155,lab08_25_322,lab06_15_85,lov03_25_256,nwl08_20_278,lab06_15_199,nwl11_13_94,lov03_25_315,den08_41_123,den08QC_4_8,nwl11_13_392,lab08_25_230,den08_41_578,car10_41_455,car03_13_159,den08_41_254,den08_41_735,mat09_5_245,car03_13_248,uaf12_17_18,lab08_25_101,lab08_25_206,uaf05_10_81,den09_9_73,car10_41_539,mat01_9_90,uaf05_165_9,car10_41_270,mat01QC_8_1,den08_41_534,uaf08_20_365,mat09_5_375,den05_125_10,den09_9_283,nwl11_13_190,nwl10_10_205,nwl11_13_17,car05_103_44,car03_13_456,uaf01_6_102,uaf08_20_37,mat13_48_1,uaf01_6_133,car03_13_459,lab04_48_79,mat01_9_62,car01_10_322,lab08_25_36,nwl09_17_127,nwl10_10_289,mat09_5_299,uaf08_20_254,nwl11_10_9,nwl11_13_105,uaf05_10_139,lov11_27_1,car05_103_80,nwl10_10_214,lov15_10_195,car10_41_449,nwl08_20_248,car05_103_82,uaf12_17_100,nwl09_17_55,car01_10_185,nwl08_20_336,nwl10_10_42,lab09_27_101,nwl08_20_55,lab06_15_4,car10_41_126,car01_10_321,lov12_6_163,den08_41_798,car10_41_405,den11_5_271,den05_103_3,lab04_48_56,lab08_25_290,den11_5_330,lab09_27_192,nwl11_13_79,car03_13_54,lab06_15_22,den08_41_218,den08_41_804,den11_5_202,lab04_48_96,car10_41_396,den08_41_13,nwl09_17_11,car10_41_802,den11_5_56,lov15_10_124,uaf08_20_190,mat13_48_82,car03_13_229,mat15_15_264,lab08_25_93,den08_41_635,mat09_5_85,lov15_10_59,den11_5_238,lov03_25_29,lab08_25_3,lab04_48_254,car10_41_554,nwl11_13_388,mat01_9_285,car10_41_418,uaf12_17_41,den09_9_229,lab06_15_70,den08_41_571,den11_5_105,lab04_48_252,car01_10_307,nwl11_13_419,car10_41_736,nwl11_13_268,mat09_5_243,den08_41_696,car10_41_605,lov11_27_156,car10_41_409,car03_13_365,den08_41_700,lab06_15_87,lab09_27_181,uaf08_20_224,mat09_5_53,car10_41_306,car10_41_432,lab06_15_206,car10_41_31,mat09_5_164,lov03_25_188,mat15_15_115,nwl09_17_116,uaf05_10_88,nwl09_17_45,lov03_25_184,mat15_15_194,mat01_9_206,lov03_25_123,nwl10_10_275,car10_113_6,car10_41_531,car01_10_365,nwl11_13_383,car10_41_566,den08_41_772,mat13_48_252,uaf01_6_114,den09_9_103,nwl10_10_310,uaf01_6_166,uaf05_10_234,nwl11_13_398,nwl08_157_10,lov03_25_59,uaf08_20_147,lab08_25_267,nwl10_10_10,den08_41_196,mat09_5_319,lov12_6_207,lov03_25_121,uaf08_20_357,nwl08_20_249,mat15_15_199,car10_41_502,car01_10_352,lab09_27_44,lab08_25_126,car03QC_13_2,car01_10_212,uaf12_17_56,nwl10_10_40,car03_13_264,nwl08_20_226,car10_41_717,lov03_374_1,lab04_48_38,car10_41_345,uaf05_10_127,lab08_25_313,car10_41_658,lab06_15_139,nwl08_20_308,uaf05_10_37,nwl09_17_41,nwl10_10_125,den08_41_759,car10_41_257,uaf08_20_136,mat13_48_101,car10_41_586,mat01_9_12,mat01_9_45,den08_41_158,den08_41_388,car03_13_514,nwl11_13_415,den08_41_391,uaf05_10_177,car10_41_158,nwl09_17_23,lab06_15_149,mat01_9_220,uaf08_20_84,den08_41_480,lab08_25_127,car03_13_404,car03_13_323,car03_13_232,nwl08_20_366,mat01_9_36,uaf01QC_39_7,nwl08_20_190,lov03_363_1,den08_41_489,lov11_27_180,car10_41_805,den08_41_6,car05_103_65,nwl10_10_5,lab06_54_1,nwl08_20_300,den05_103_11,uaf05_10_165,den08_41_767,mat15_15_62,nwl10_10_68,nwl10_10_276,car10_41_175,car10_41_204,nwl11_10_1,den05_103_86,den11_5_312,lab08_65_3,nwl08_157_2,car10_41_574,lov12_6_54,lov11_27_233,den11_5_112,den05_103_123,car03_13_489,car10_41_592,car10_41_39,nwl10_10_164,nwl11_13_339,den08_41_221,nwl10_10_286,lov11_27_246,den11_5_104,car03_13_124,car03_13_280,lab04_48_210,den05_103_85,uaf01_6_115,den11_5_33,lab09_27_237,lab06_15_263,car10_41_669,lov03_25_13,den08_41_299,nwl08_20_373,uaf05_10_181,lov11_27_106,mat13_48_51,den11_5_5,mat15_15_161,mat09_5_363,lab08_25_285,den08_41_492,car03_13_333,lab04_48_200,car03_13_123,car01_10_60,lab06_15_178,mat09_5_388,lab08_25_75,lov11_27_120,car10_41_143,car10_41_463,nwl11_13_80,uaf05_10_231,uaf12_17_106,lab04_48_71,lov11_27_247,mat01_9_215,nwl11_13_179,car03_10_3,nwl10_10_8,den11_5_401,den08_41_609,mat09_5_344,lab09_27_111,lov15_10_141,car01_10_113,den08_41_643,uaf01_6_214,mat01_9_246,uaf08_20_89,car03_250_1,car01_10_308,mat09_5_198,lab08_25_249,lov03_25_6,den11_5_78,uaf01_6_27,car03_10_11,uaf01_6_143,lab08_25_129,den05_103_56,den11_5_439,den05_103_18,lab06_15_83,mat15_15_221,den08_41_461,lab08_25_336,lab08_65_2,nwl08_89_1,lov15_10_113,mat09_5_220,lov11_27_39,car05_103_116,lov03_25_334,mat09_5_265,lov15_10_210,den09_9_263,mat01_9_13,mat15_15_202,den08_41_757,car10_41_6,nwl11_10_5,lab08_25_281,lab08_25_319,nwl10_10_148,den08_41_414,mat13_48_44,car10_41_346,car03_13_69,den08_41_113,den09_9_256,uaf01_6_71,lov03_25_117,nwl11_13_127,lov15_10_162,uaf12_17_23,uaf01_6_142,lov15_10_140,car01_10_248,car10_41_753,den08_41_186,den09_9_226,nwl11_13_224,uaf05_18_1,den08_41_161,uaf08_20_340,mat09_5_381,car01_10_283,mat15_15_224,lab06_15_48,den08_41_641,den08_113_3,nwl11_13_93,nwl10_10_145,nwl11_13_338,lov03_25_285,car03_13_452,mat01_9_174,uaf08_20_47,lab08_25_250,den08_41_343,nwl08_20_23,nwl10_10_373,lov15_10_163,lov11_27_225,uaf01_6_13,lov03_25_161,den08_41_112,car01_10_339,car10_41_779,car03_13_326,lab06_15_229,uaf12_17_148,car10_41_194,mat09_5_271,den11_5_257,nwl08_20_54,car01_10_145,lab09_27_194,lab08_25_207,lab04_48_223,mat13_48_149,den08_41_607,mat09_5_200,den08_41_29,car03_13_423,nwl10_10_240,uaf05_10_82,car10_41_382,lov11_27_227,lab06_15_74,car10_41_536,den08_41_631,nwl09_17_37,nwl08_20_61,mat09_5_343,nwl08_77_2,nwl11_13_126,uaf05_10_112,nwl11_13_197,car10_41_462,mat01_9_54,den05_103_60,lab08_25_83,lab08_25_205,car01_10_2,den05_103_43,car10_41_13,den09_9_250,lab06_15_271,lov12_6_178,uaf05_10_94,uaf01_6_167,nwl11_13_148,car03_13_128,den05QC_11_10,car03_13_305,den05_103_63,uaf12_17_8,mat09_5_177,car10_41_819,nwl11_13_252,car03_13_22,lov03_25_48,lab06_15_167,car10_41_705,den08_41_269,car10_41_147,lov15_10_190,car03_13_289,nwl10_10_153,den08_41_304,uaf05_10_80,lov11_27_69,den09_9_70,car10_113_5,mat15_320_2,nwl11_13_330,den11_5_219,uaf05_10_230,car03_13_363,lab08_25_216,nwl10_10_259,lab08_25_118,uaf01_6_179,lab09_27_204,car05_125_32,den08_41_797,den09_9_26,car03_13_320,nwl10_10_319,car10_41_475,den11_5_394,car01_10_153,den08_41_309,uaf08QC_9_2,mat15_15_223,mat09_5_69,car10_41_735,nwl11_13_246,car03_13_24,den11_5_17,lov12_6_177,den08_41_406,mat15_15_219,lab04_48_99,nwl11_13_13,lab04_48_120,uaf12_17_26,mat15_15_45,den09_9_44,uaf08_20_144,mat13_48_243,car10_41_378,uaf01_6_107,nwl09_170_12,uaf08_20_278,den08_41_813,uaf12_17_27,lov15_10_41,car03_13_306,den08_41_526,den11_222_1,den11_5_396,uaf01_6_98,lab04_48_230,car10_41_650,uaf01_6_111,car03_13_282,nwl11_13_483,car10_41_647,uaf08_20_173,den08_41_749,car01_10_265,lab06_15_117,mat13_48_157,uaf01_6_40,car10_41_437,uaf05_10_178,uaf01_6_208,car03_13_454,car03_13_52,den11_5_440,uaf05_10_95,nwl09_17_54,lab04_48_169,den11_5_167,car10_41_764,uaf08_20_345,mat15_15_196,lov11_27_81,nwl08_20_256,nwl10_10_52,den08_41_384,mat13_48_139,den05_125_2,uaf08_89_3,den08_41_187,car03_13_7,nwl11_13_470,mat01_9_84,car10_41_319,car10_41_322,uaf08_20_137,car03_13_477,den08_41_201,car05_103_90,car10_41_493,car05_103_74,car01_10_261,lov03_65_1,lov11_27_221,den09_9_130,lab06_15_171,den08_41_680,den09_9_151,car10_41_246,lab08_25_87,uaf08_20_171,den08_41_135,nwl09_17_78,den09_9_239,nwl10_10_363,uaf01_6_116,uaf05_10_83,nwl08_20_281,nwl09_17_118,lab08_25_339,car03_13_394,den08_41_190,nwl10_10_284,lab06_15_73,nwl08_20_36,uaf08_20_8,lab09_27_248,lov15_10_236,den09_9_36,mat15_15_257,lov12_6_32,lov15_10_104,lov15_10_176,nwl09_170_9,nwl11_13_426,nwl10_10_290,lab09_27_30,mat15_15_76,den09QC_27_4,lov11_27_77,lov15_10_13,mat13_48_236,car01_10_343,lov03_25_149,lab04_48_140,den11_5_417,nwl09_17_114,mat01_9_177,nwl11_13_292,den09_9_72,car03_13_507,uaf01_6_12,den09_9_241,lab06_15_77,car05_103_120,uaf12_17_49,car10_41_18,lov11_27_9,car03_13_84,den05QC_11_8,car03_13_138,lov03_25_49,car05_103_102,mat09_5_312,lab04_48_55,car10_41_490,lab04_48_156,mat13_48_42,car10_41_476,car10_41_401,lab08_25_42,nwl11_13_11,lab09_27_214,uaf05_10_12,lov03_25_45,mat01_9_74,nwl08_20_98,lov15_10_224,den08_41_644,uaf01_61_1,car03_13_344,nwl11_13_336,mat01_9_92,nwl10_10_30,lab09_27_139,mat13_48_121,mat09_5_424,den09_9_84,den09_9_10,den11_5_186,lab04_48_5,den11_5_116,uaf01_6_20,nwl09_17_92,uaf08_20_252,mat15_15_123,lab04_48_205,nwl11_13_475,nwl11_13_461,uaf12_17_97,mat13_198_1,car10_41_616,uaf08_20_240,car10_41_520,mat15_15_140,den08_41_538,uaf08QC_9_1,uaf01_6_205,mat13_48_195,car01_10_333,nwl09_17_85,car01_10_67,car03_13_461,lov11_27_14,den11_5_181,car10_41_350,uaf01_6_202,lov11_27_32,lov03_25_304,den11_5_353,den08_41_762,uaf01QC_39_1,mat13_48_218,mat15_15_216,lov15_10_171,lab09_27_45,den08_41_154,mat09_5_246,car01_10_157,nwl10_10_22,uaf08_157_2,den08_41_581,uaf01_6_60,den08_41_539,den11_5_416,car10_41_677,car10_41_485,den09_9_213,uaf01_6_145,den08_41_333,den08_41_11,car03_13_67,car10_41_81,car03_10_2,lov15_10_73,car10_41_227,lab09_27_253,den08_41_446,car01_10_214,den08_41_226,den08_41_273,lov15_10_49,lov03_373_1,den09_9_20,den08_41_156,car03_13_171,uaf01_6_35,lab06_15_99,uaf01_6_105,car10_41_467,nwl08_20_359,lab08_25_175,car03_13_511,lab09_27_226,lab04_48_66,den08_41_252,mat09_5_114,nwl11_13_250,car10_41_303,uaf05_10_35,mat09_5_41,den08_41_432,den08_41_164,nwl11_13_170,lov12_6_183,lov11_27_99,lab08_25_56,den09_9_11,lab08_25_289,uaf08QC_22_1,mat09_5_202,mat15_15_18,nwl09_17_57,uaf08_20_97,uaf05_10_218,nwl11_13_496,den08_41_387,den11_5_430,uaf08_20_82,mat13_48_96,nwl08_20_296,lab06_320_2,car03_13_2,car10_41_341,car03_13_224,uaf12_17_123,nwl09_17_139,uaf08_20_274,uaf05_10_160,den08_41_661,lab09_27_268,lab08_25_177,car10_41_481,lab04_48_159,uaf01_6_163,nwl11_13_512,den08_41_153,mat09_5_237,nwl08_20_334,uaf08_20_40,lab09_27_41,mat09_5_51,den05_103_79,mat13_48_23,lab09_27_16,lab06_159_1,lab09_27_266,uaf01_6_215,uaf12_17_12,car05_125_23,uaf08_20_74,den08_41_434,car03_13_29,uaf01_6_190,uaf08_20_49,nwl08_20_46,lov15_10_185,den08_41_789,car10_41_688,uaf01_6_188,uaf05_10_72,lab08_25_71,uaf08_20_291,car03_13_117,mat15_15_252,den11_5_37,nwl08_89_10,den09_9_126,mat01_9_130,mat09_5_396,lov15_202_3,car03_13_504,uaf05_10_17,nwl10_10_350,uaf12_17_86,den05_103_128,mat09_5_270,car03_13_58,lov11_27_263,den08_41_650,lab04_48_110,mat13_48_65,lab09_27_20,lov12_6_111,den08_41_132,den08_41_627,lab09_27_246,lab06_15_266,car10_41_706,mat15_15_108,car03_13_376,car01_10_74,uaf05_10_105,nwl08_20_225,car03_13_273,mat15_15_240,uaf12_17_84,mat09_5_64,nwl10_10_184,nwl10_10_25,lov12_6_164,mat13_48_151,mat09_300_1,mat13_48_63,car01_10_294,nwl10_10_296,lab08_25_349,nwl08_20_141,lab09_27_50,lab09_27_263,uaf01_6_45,mat01_9_281,lov03_25_67,den09_9_1,lov03_25_24,lov03_25_77,den08_41_615,nwl10_10_3,lab08_25_6,uaf12_170_5,lab08_25_174,mat09_5_107,den11_5_436,den05_125_26,mat09_5_15,den08_41_674,car03_13_252,den08_41_690,den08QC_4_2,mat13_48_144,mat13_48_245,lab09_27_241,car10_41_569,lov15_10_219,nwl11_13_425,lov15_10_44,uaf08_20_241,mat13_48_43,lab04_48_174,nwl09_17_130,car05_103_56,uaf12_17_129,car01_10_228,mat15_15_2,mat01_9_283,lab08_25_173,nwl11_13_171,car10_41_19,car10_41_123,car10_41_654,nwl10_10_331,car03_13_298,car03_13_358,nwl08_278_1,lov03_25_44,lab08_25_77,nwl10_10_344,den05_125_29,nwl10_10_157,nwl11_10_7,lov11_27_38,uaf01_6_43,uaf08_20_183,den08_41_76,den11_5_157,mat01_9_2,mat15_15_63,mat13_48_94,den05_103_73,car01_10_51,lov15_10_34,den08_41_519,den05QC_56_1,lab09_27_180,car03_13_68,uaf01_6_38,mat15_15_180,uaf08_20_235,nwl10_10_303,nwl11_13_441,nwl10_10_146,lab08_25_311,den05QC_11_20,lov12_6_148,den09_9_187,mat01_9_208,den11_5_74,car03_13_121,nwl08_20_83,uaf08_77_6,car01_10_34,nwl11_13_469,uaf08_157_10,nwl08_20_124,nwl08_20_372,den08_41_127,uaf05_10_194,car05_103_72,car01_10_8,nwl11_13_349,mat09_5_139,lab06_15_123,lab09_27_122,den08_41_486,lab04_48_193,lov11_27_216,den08_41_460,mat13_48_67,den08_41_373,lov12_6_37,car03_13_94,lov11_27_226,den09_9_207,lov15_10_238,lab04_48_84,den05_103_80,lov03_25_207,car03_13_179,nwl08_20_196,nwl09_17_117,uaf08_20_165,mat15QC_6_1,car01_10_168,den08_41_721,uaf01_6_48,mat01_9_108,car10_41_45,uaf01_6_110,nwl08_20_258,nwl09_17_29,lab04_48_4,car03_13_104,car01_10_386,lab04_48_221,car01_10_195,mat09_5_336,uaf05_10_208,car05_103_50,den09QC_27_12,den08_41_282,nwl08_20_31,nwl09_17_143,car05_103_39,lov15_10_18,car10QC_0_5,lov12_6_80,den09QC_27_2,mat13_48_90,lab08_25_65,den09_9_46,car10_157_1,mat15_15_197,mat15_15_68,nwl10_10_98,car01_10_191,lab06_15_50,nwl08_20_85,mat09_5_221,den09_9_267,den09_9_100,car03_13_91,car01_10_270,den09QC_27_5,uaf08_20_318,car01_10_258,mat01_9_17,car01_10_94,lov03_25_63,lab08_25_310,den08_41_228,lab06_15_181,uaf12_17_69,car01_10_236,car10_41_23,den11_5_14,lab09_27_17,lov11_27_110,lov15_10_158,uaf01_6_33,lab08_25_188,car01_10_141,uaf05_10_57,car01_10_186,uaf01_6_18,den08_41_566,den05_103_81,den05_103_103,car05_103_126,lab06_15_145,lov03_25_50,car05_103_69,lov11_27_94,nwl10_10_161,lab09_27_127,uaf01_6_83,lov11_27_166,den09_9_174,den11_5_142,mat15_15_107,den08_41_679,uaf05_10_146,uaf08QC_9_5,mat13_48_32,nwl10_10_171,den11_5_234,car10_41_33,den09_9_141,den09_9_169,uaf08_20_162,lov12_6_90,nwl11_13_428,car10_41_22,lov12_6_51,mat15_15_185,uaf01QC_39_13,lov03_25_281,den11_5_334,den08_41_655,car10_41_598,den09_9_161,car10_41_704,nwl10_10_279,den05_103_1,mat13_48_199,uaf08_20_70,car03_13_247,car10_41_615,nwl11_13_522,den08_41_478,den11_5_385,car03_13_475,mat13_48_208,car05_103_12,nwl10_10_59,nwl10_10_336,den05_103_78,lov12_6_141,nwl11_13_36,uaf01_6_21,den08_41_184,car03_13_436,nwl10_10_178,den11QC_15_6,car03_13_42,nwl09_17_70,mat09_5_275,lov12_6_167,uaf01_6_154,lov11_27_18,uaf01_6_95,uaf01_6_206,nwl08_20_162,lab08_25_116,uaf05_10_238,den11_5_164,den08_41_585,mat01_9_140,den08_41_64,car10_41_369,den11_284_2,car03_13_231,den09_9_164,den11_5_99,nwl09_17_60,uaf01_6_17,mat09_5_27,car01_10_6,car10_41_634,nwl08_20_368,den11_5_295,lab04_48_234,uaf05_10_98,mat13_48_145,lab04_48_243,lov11_27_91,mat09_5_215,mat13_48_61,lab08_25_305,car03QC_13_3,car10_41_680,lov15_10_82,lov03_25_138,lov15_10_70,nwl08_20_191,car10_41_528,uaf08_20_371,den11_5_366,car10_41_711,car01_10_392,car01_10_374,den11_5_21,lab04_48_216,lov03_25_240,den08_41_515,lov11_27_133,den08_41_197,car10_41_591,nwl10_10_123,car01_10_108,lov11_27_139,den08_41_664,den09_9_29,car03_13_479,nwl10_10_186,uaf12_17_40,den11_5_374,car10_41_163,uaf05_10_27,uaf08_20_10,lov03_25_116,uaf12_170_11,mat15_15_226,den11_5_314,car10_41_335,lov15_10_187,den09_9_281,lov12_6_33,car10_41_756,car03_13_476,mat13_48_161,lab08_25_309,lov03_25_10,nwl11_13_351,lab09_27_32,car05_125_26,car03_13_338,car05_103_96,mat15_15_217,lab04_48_43,lov15_10_119,nwl11_13_147,lov15_10_228,nwl11_13_240,nwl08_20_92,lov15_10_226,lab04_48_194,den11_5_84,car03_56_3,mat15_15_52,nwl08_20_199,nwl08_77_4,den11_5_395,nwl10_10_245,lab04_48_222,den09_9_180,mat01_9_168,car03_13_469,uaf01_6_178,den08_41_36,mat01_9_262,den08_41_793,mat15_15_34,mat01_9_227,car10_41_180,uaf01_6_195,mat09_5_267,lov03_25_69,lab06_15_160,car03_13_221,lov11_27_211,nwl08_20_328,den11_5_185,mat01_9_271,mat15_15_206,lab06QC_7_28,nwl09_17_68,car10_41_121,mat13_48_141,uaf08_20_199,nwl10_10_141,den09_9_181,den08_41_225,den11_5_420,den08_41_507,lab06_312_1,uaf01_6_157,nwl10_10_130,lov15_10_10,mat09_5_241,mat09_5_190,nwl08_20_68,lov15_10_125,mat01_9_222,den11_5_54,nwl08_20_305,den08_41_794,nwl09_17_120,lov03_25_125,car10_113_4,mat13_48_169,lab08_25_57,nwl11_13_85,car05_103_92,nwl09_17_33,lab04_48_172,lab06_15_237,mat01_9_157,lab09_27_49,lov15_10_206,lov03_25_82,lab09_27_171,nwl11_13_464,den08_41_320,car10_41_564,lab09_27_107,den09_9_260,lab09_27_157,nwl08_20_72,lab08_25_204,nwl08_20_62,lab06_15_142,car01_10_279,den08_41_809,nwl08_20_48,den09_9_138,lov15_10_2,lab04_48_134,lab08_25_170,lab09_27_119,car10_41_610,car10_41_220,car10_41_646,lab08_65_21,car10_41_30,den08_41_85,den05_103_88,mat15_15_27,mat13_48_227,uaf05_10_126,car03_13_411,den09_9_137,car05_103_6,car03_13_150,nwl10QC_34_1,lab04_48_52,lab08_65_20,car10_41_572,lab09_27_230,nwl10_10_216,den08_41_284,den05QC_11_12,lov03_25_155,lab04_48_116,mat15_15_193,mat13_198_2,uaf01_6_123,nwl08_157_6,lab09_27_115,uaf01_6_19,lab09_27_24,car10_41_442,lab09_27_69,den09QC_6_1,den11_5_251,lov03_25_282,car10_41_27,mat09_5_206,mat15_15_91,car10_41_277,den08_41_742,car03_13_361,lov11_27_68,den11QC_15_7,lab08_25_255,uaf01_6_185,den11_5_372,lov12_6_120,car10_41_440,mat15_15_119,lab08_25_253,den08_41_419,den05_103_67,mat15_15_188,mat13_48_75,lab08_25_141,lab06_15_212,uaf05_10_39,uaf01_6_183,lab06_15_107,uaf08_20_304,lab06_15_203,den05_125_31,mat09_5_281,lab09_27_225,nwl08_20_6,car03_13_116,lov03_25_247,den08_41_563,car01_10_244,den11_5_398,lab04_48_82,mat15_15_191,den11_5_152,car10_41_754,nwl10_10_302,lab09_27_2,nwl08_20_176,lab09QC_15_8,lov11_27_174,lov11_27_52,lab08_25_160,car10_41_207,den08_41_788,car10_41_471,nwl11_13_235,lov12QC_0_2,lov12_6_93,lov15_10_25,car03_13_481,den08QC_4_9,den08_41_234,den08_41_818,lov11_27_132,mat13_48_197,uaf12_17_54,nwl10_10_45,mat09_5_257,mat01_9_94,uaf01_6_62,uaf01_6_192,car10_41_300,uaf01_6_120,car10_41_609,uaf05_10_154,car10_41_275,car10_41_73,den09_9_83,car10_41_747,mat13_48_221,nwl11_13_91,lab08_25_17,mat13_48_237,lov12_6_101,uaf01_6_50,lab09_27_12,car10_41_233,nwl11_13_317,car10_41_265,mat13_48_229,lov15_10_21,den11_5_228,mat15_15_274,car05_103_63,den08_41_288,den08_41_724,uaf05_10_15,mat09_5_37,uaf12_17_102,lov03_25_47,mat09_5_346,car05_103_17,car01_10_299,mat13_48_224,den11_5_121,nwl11_13_132,lov15_10_103,lab08_25_5,nwl08_20_299,nwl10_10_192,den08_41_389,lab09_27_201,lov12_6_17,den11_5_207,car01_44_1,den11_5_109,nwl11_13_5,car01_10_253,car03_13_284,mat13_48_150,nwl08_20_317,lab09_27_5,uaf05_10_240,nwl11_13_26,uaf12_17_120,lab08_25_307,den05_125_34,lab08_25_254,den09QC_27_7,uaf08_20_54,uaf05_10_176,car10_41_638,nwl10_10_95,den11_5_323,lab06QC_7_1,lov11QC_4_1,lov15_10_138,lab09_27_65,uaf05_10_136,nwl09_17_66,mat09_5_100,mat13_48_17,car01_10_76,uaf12_17_45,lov11_27_240,lov03_25_199,nwl11_13_156,nwl10_10_181,nwl11_13_3,car03QC_8_2,car03_13_443,den08_41_795,uaf08_20_178,nwl11_13_350,nwl11_13_479,lov03_201_1,nwl11_13_184,mat15_15_183,lab09_27_125,car03_13_149,uaf08_20_58,car10_41_701,lov12_6_118,car01_10_207,lab09_27_243,nwl10_10_62,lab08_25_295,car03_13_373,lab08_25_130,mat09_5_2,lov11_27_85,mat13_48_102,car10_41_106,car03_13_233,car01_10_345,car05_103_9,car10_41_540,lov03QC_15_2,car10_41_132,den09_9_128,nwl10_10_360,den05_103_40,lov12_6_108,car03_13_353,den11_5_127,mat09_5_345,nwl09_17_104,mat09_5_130,den08_41_467,nwl11_13_69,uaf05_10_34,car05_103_18,car10_41_588,lab04_48_9,mat15_119_1,uaf08_20_143,mat15_15_105,lab09_27_170,den11_5_93,lov15_202_1,lab06_15_156,nwl11_13_375,den05QC_11_15,car05_125_10,lov11_27_48,lov11_27_124,den11_5_65,den05_103_48,car03_13_424,nwl11_13_320,mat13_48_37,car03_13_275,lov12_6_173,car10_41_477,nwl10_10_326,car01_10_125,uaf08_20_225,lov15_10_157,lov03_25_146,den09_9_2,nwl11_13_337,uaf08_77_1,mat15_15_114,nwl08_20_292,lov15_10_66,uaf01_6_196,den09_9_192,lab09_27_163,mat13_48_233,nwl11_13_131,den08_41_785,mat15_15_271,lab09_27_255,car01_10_54,car03_13_193,car03_13_468,den08_41_810,car03_13_348,uaf08_89_6,car10_41_501,nwl08_20_250,car10_41_762,nwl10_10_115,den08_41_326,nwl08_20_329,den08_41_521,uaf12_17_75,den08_193_1,lov11_27_66,lab06_15_205,nwl08_89_14,car10_41_60,lab08_25_135,den08_41_484,lov03_25_81,lov03_25_266,lov15_10_111,car10_41_338,nwl09_17_56,den11_5_192,car01_10_291,uaf08_20_105,nwl08_20_184,lov03_25_80,car05_103_105,car10_41_583,nwl08_20_177,mat15_15_157,lab06_15_274,car01_10_99,lab06_15_220,uaf08_20_88,den11_5_438,nwl10_10_189,lab04_48_101,lab08_25_238,car01_10_353,den11_5_387,den05_103_95,uaf08_20_269,uaf01_6_169,lab06_15_5,den09_9_85,den11_5_328,uaf05_10_172,mat15_15_121,lab06_15_209,mat13_48_76,nwl09_17_58,den08_41_741,den05_103_45,car05_125_11,car10_41_568,nwl10_10_342,uaf12_17_108,den08_41_55,lab09_27_264,lab04_48_93,nwl08_20_32,lov03_25_95,lab08_25_37,den05_103_62,mat13_48_66,nwl08_20_26,lov03_25_96,mat15_15_135,mat09_5_181,nwl11_13_31,nwl11_13_137,car10_41_264,car01_10_369,lab08_25_23,den08_41_629,mat15_15_113,lov15_10_26,uaf08_20_12,mat09_5_238,lab08_65_18,uaf08_20_326,lab09_27_146,mat15_15_158,lab04_48_124,car01_10_342,lab06_15_126,uaf08_20_43,mat09_5_318,den09_9_278,uaf08_20_344,lov11_27_214,car01_10_189,lov03_25_98,den08_41_527,lab09_27_63,car05_103_97,nwl09_17_20,den05_125_32,nwl08_77_5,den08_41_358,car10_41_267,nwl11_13_160,mat09_5_417,uaf05_10_239,lov15_10_55,nwl11_13_9,car10_41_558,nwl11_13_142,nwl11_13_445,lab06_15_21,uaf08_20_303,lab06_15_116,den08_41_87,car03_10_14,nwl11_13_503,car10_41_367,lov15_10_35,den11_5_247,lab08_25_1,car10_41_740,lov11_27_67,den08_41_223,car10_41_668,car03_10_16,mat09_284_1,lab04_48_81,lov11_27_36,den08_41_322,den11_5_392,car03_13_434,lov03_25_137,mat13_48_179,den08_41_452,lab04_48_146,uaf08_20_83,den08_41_780,car05_103_52,lab04_48_113,den11_5_113,mat01_9_69,nwl11_13_76,mat01_9_197,lab06QC_7_21,lab04_48_19,car03_13_345,uaf01_6_85,nwl10_10_179,nwl10_10_162,car10_41_737,mat15_15_54,mat15_15_102,nwl11_177_1,car10_41_505,car03_13_241,car03_13_259,lov03_25_200,lov03_25_309,car03_13_140,lov03_65_11,nwl11_13_494,lov03_25_303,lov11_27_194,den08_41_652,lab06_119_1,car05_103_95,den08_41_530,mat09_5_122,car10_41_249,den08_41_71,lov03_25_102,lov03_25_23,mat01_9_126,lab04_48_235,car03_13_300,car03_13_502,lab08_25_256,mat09_5_308,den09_9_246,mat15_15_151,nwl08_20_332,den11_5_22,nwl08_20_73,car01_10_213,den09_9_212,car10_41_696,car10_41_85,den08_41_591,mat13_48_250,lab09_27_112,uaf01QC_7_1,mat09_5_83,lov15_10_193,car10_41_465,lov03_25_268,lov11_27_145,mat09_5_389,lov15_10_145,lab08_25_162,mat15_15_85,mat15_15_186,uaf01QC_39_6,nwl10_10_147,lov11_27_115,nwl11QC_7_11,car01_10_285,lab04_48_219,uaf05_10_76,lov11_27_143,car10_41_535,mat15_15_251,lov03_25_343,car10_41_777,car03_13_238,den09_9_222,lab06_15_195,car10_41_628,mat09_193_1,lab08_25_326,den08_41_475,mat09_5_184,den11_5_134,lov15_10_213,mat01_9_156,lab08_65_6,den08_41_648,nwl10_10_258,mat09_5_294,lov12_6_212,den08_41_471,car10_41_626,car10_41_171,lab09_27_8,nwl10_10_84,nwl11_13_266,mat01_9_280,uaf05_10_54,mat15_15_243,den11_5_414,lov03_65_9,car10_41_503,car01_10_363,lov12_6_217,lab04_48_256,mat15_15_96,mat09_5_295,mat13_48_111,den08_41_37,car10_41_72,uaf08_20_27,den11_5_237,uaf01_6_144,nwl10_10_74,lov15_10_95,nwl08_20_172,uaf05_10_179,car03_13_256,car10_41_731,mat15_15_209,nwl08_20_208,nwl11_13_263,car01_10_220,mat15_15_25,lab08QC_0_8,mat01_9_66,nwl11_13_367,lab08_25_252,car01_10_255,lab08_25_308,car10_41_673,nwl08_20_169,uaf08_20_342,lab06_15_208,lab09_27_168,car05_125_17,car01_10_246,uaf05_10_58,lab08_25_182,uaf08_20_172,den08_41_420,car10_41_408,lab09_27_142,nwl11_13_305,uaf08_20_112,lab04_48_147,den08_41_733,car10_41_292,nwl08_20_374,uaf08_20_353,lov11_27_96,den08_41_636,car01_10_17,uaf08_20_98,lab08_25_21,car01_10_147,mat01_9_270,lab08_25_234,nwl09_17_61,lov03_25_293,lab09QC_15_3,lov11_27_162,nwl09_17_17,mat15_15_204,lab04_48_10,lov11_27_264,den09_9_4,den08_41_53,car10_41_794,lov03_25_270,uaf12_17_38,nwl10_10_169,lov12_6_19,lab08_25_82,mat01_9_278,lov11_27_245,den11_5_39,mat01_9_37,car10_41_460,lov15_10_43,car01_10_349,lab08_348_1,uaf08_20_13,car03_13_240,nwl09_17_96,lov03_25_135,lab09_27_169,car10_41_632,car01_10_65,car01_10_117,car01_10_53,lov15_10_69,car01_10_47,lab04_48_226,nwl08_20_157,lov12_6_20,nwl11_13_422,den08_41_30,car10_41_652,car10_41_593,nwl11_13_401,nwl08_20_360,den09_9_56,lab09_27_114,lab08_25_302,car10_41_612,lab04_48_232,den05_103_102,mat09_5_255,den08_41_385,car01_10_240,den09_9_42,car05_103_25,lab04_48_225,car03_13_354,lov11_27_15,uaf08_20_31,car01_10_173,car03_13_92,car03_13_32,mat13_48_254,uaf08_20_38,car10_41_28,mat01_9_91,nwl08_20_279,lab08_25_258,den08_41_229,lab04_48_167,car01_10_302,nwl11_13_395,lov03_25_284,lab08_25_282,den05_103_109,lab06_15_111,nwl09_17_141,uaf05_10_222,nwl11_13_226,uaf08_20_374,lov03_25_224,mat01_9_169,car10_41_436,nwl09_17_74,lab04QC_18_5,mat15_15_189,den08_41_362,lov03_25_331,lab08_25_139,mat13_48_36,lov15_10_229,car03_13_90,nwl11_13_355,car01_10_158,car10_41_135,nwl11_13_166,lab08_25_273,den11_5_431,lab04_48_150,lab08_25_27,nwl11_13_291,nwl09_17_7,uaf08_151_1,nwl10QC_3_15,mat01_9_190,nwl08_20_245,den08_41_368,den11_5_412,den08_41_63,lov15_10_225,mat13_48_27,mat15_15_141,lab08_25_164,mat01_9_35,uaf01_6_134,lov03_25_320,lab09_27_251,uaf08_20_316,lov11_27_141,uaf08_20_146,den08_41_784,lov03_25_109,car10QC_0_11,nwl11_13_24,nwl08_20_211,lab06_15_161,nwl08_20_14,car10_41_796,nwl09_17_138,mat09_5_393,car01_10_357,nwl10_10_233,lov15_10_108,car03_13_55,den08_41_706,lov03_25_328,car05_103_37,lov15_10_14,lab09_27_61,car10_41_456,car05_103_129,nwl08_20_161,den05_103_15,uaf08_20_75,nwl11_13_373,nwl11_13_480,uaf08_20_24,mat01_9_170,lab09_27_62,den11_5_9,lov03_25_241,mat15_15_263,uaf05_10_63,lab08_65_11,mat01_9_232,den08_41_614,lab08_25_223,lov12_6_194,den11_5_244,car10_41_512,lab09_27_75,car03_13_200,lab09_27_240,nwl08_89_5,den05_103_42,den05QC_11_4,nwl11_13_433,car10_41_82,uaf12_17_110,mat15_15_132,nwl11_13_153,nwl08_157_7,car10_41_8,car10_41_310,lab08_25_183,lov12_6_12,den09_9_217,lab04_48_176,den11_5_144,mat01_9_251,uaf05_180_1,car03_13_20,mat13_48_194,lov12_6_124,car03_13_498,mat09_5_211,car01_10_33,car10_41_93,lov11_27_169,mat15_15_92,uaf12_17_31,den08_41_292,mat09_5_74,lab04_48_32,lov12_6_55,lov03_25_327,nwl11_13_290,den09_9_133,den08_41_691,nwl11_13_273,car03_13_164,uaf05_10_70,car03_13_155,nwl10_10_107,lov03_25_4,mat13QC_14_3,den08_41_787,lab09_27_98,lab04_48_34,den11_5_187,den11_5_303,den08_41_103,den08_41_192,car10_113_3,car10_41_370,lov15_10_177,den11_5_178,den08_41_3,den08_41_714,nwl09_17_121,lab04_48_209,lab08_25_288,den08_41_332,nwl08_157_1,den08_41_90,lab09_27_186,mat09_5_137,mat09_5_56,car10_41_642,uaf12_17_99,lab04_48_184,den08_41_395,den08_41_545,car10_41_273,lab04_48_90,car03_13_390,uaf08_20_302,lov15_10_17,car10_41_101,lab06_15_194,nwl11_13_482,car10_41_597,lov11_27_217,car03_13_145,car10_41_390,mat01_9_176,uaf12_17_143,den08_41_758,uaf05_10_143,mat09_5_434,den09_9_144,den11_5_249,car05_103_35,car03_13_80,mat01_9_212,car10_41_76,lab08_25_265,lab06_15_59,mat13_48_62,lab06_15_180,nwl08_20_106,car01_10_275,den11_5_252,nwl10_10_12,car10_41_372,nwl10_10_352,lov12_6_135,car10_41_256,nwl09_17_9,car03_13_157,car01_10_66,lov12QC_2_1,car01_10_364,car03_13_119,car10_41_567,den11_5_304,nwl10_10_370,car10_41_639,mat09_5_70,nwl11_13_204,uaf08_20_212,lab06_15_207,den11_5_306,lov11_27_129,car10_41_164,lov12_6_85,lov11_27_25,mat01_9_46,den08QC_4_11,mat01_9_131,nwl08_20_138,lov12_6_202,den08_41_594,nwl08_20_201,mat01_9_128,lov11_219_2,lov11_27_239,mat09_5_254,uaf08_77_4,lov03_65_14,car01_10_177,nwl11QC_7_18,nwl11_13_159,lab06_15_185,nwl08_20_56,nwl11_13_385,uaf08_20_253,uaf01_6_130,lab06_15_150,car01_10_149,lov15_10_221,den08_41_681,nwl08_20_127,mat15_15_255,uaf05_10_166,lab08_25_97,car05_103_30,car01_10_269,car01_10_19,car03_13_389,car10_41_357,lov11_27_105,uaf05_10_189,car05_103_60,den11_5_89,car03_13_269,nwl11_13_4,car05_103_20,car03_13_335,mat13_48_125,lov11_27_173,uaf08_20_366,lab04_48_89,car05_103_101,nwl08_20_128,nwl11_13_340,den08_41_233,nwl11_13_193,uaf05_10_192,den11_5_80,car10_41_738,den11_5_429,nwl08_20_129,uaf05_10_221,car10_41_188,mat13_48_22,nwl11_13_412,den08_41_176,mat13_48_170,lab09QC_15_2,car03_13_321,uaf08_20_313,lab06_15_192,lov03_25_342,car01_10_217,lov03_25_274,uaf12_17_81,mat09_5_423,lab09_27_92,nwl08_20_209,car01_10_154,lab04_48_255,lov15_10_80,nwl11_13_123,car03_13_463,den08_41_805,mat15_15_104,uaf12_17_11,nwl11QC_7_22,mat01_9_203,car03_13_126,nwl10_10_354,lab06_15_187,lab06_15_277,car05_103_42,den08_41_272,nwl10_10_79,car10_41_722,car03_13_118,lab04_48_107,den08_41_458,den11_5_381,den11_5_28,car10_41_549,car05_103_41,den08_41_335,car03_13_446,mat09_5_159,car10_41_354,car03_13_209,car03_13_265,mat09_5_230,nwl10_10_116,den09_9_47,lab09_27_36,lov03_25_164,nwl10QC_3_7,mat01_9_184,den08_41_212,mat09_5_144,nwl10_10_256,den08_41_12,den09_9_198,car10_41_229,lov03_25_273,lov12_6_129,lov15_10_110,car05_103_122,car03_56_1,den08_41_514,car05_103_123,mat09_5_162,car10_41_137,den09_9_251,car03_13_130,den08_41_402,den08_41_116,nwl11_13_102,lab04_48_1,lab09_27_208,nwl10_10_121,car10_41_541,car03_13_449,nwl10_10_58,den08_41_88,mat15_15_138,nwl11_13_439,lov12_6_35,car01_10_198,den09_9_171,lab04_48_224,car03_13_142,lab09_27_13,uaf05_10_30,car10_41_276,uaf08_20_66,nwl11_13_429,car10_41_234,car10_41_20,mat09_5_321,lab08_25_324,den09_9_50,car10_41_15,car05_103_110,nwl09_17_136,den11_5_215,mat01_9_151,mat13_48_104,lov11_27_31,car10_41_251,uaf01_6_204,den11_5_333,den11_5_141,lab08_25_10,car01_10_41,uaf08_20_32,car03_13_508,uaf12_17_134,nwl11QC_7_4,mat09_5_116,mat01_9_159,lab06_15_143,den09_9_235,car01_10_259,lab09_27_88,lov15_165_9,nwl11_13_107,den08_41_279,car03_13_131,den08_41_764,lov12_6_133,car01_10_388,car05_125_20,lab09_27_234,mat09_5_313,lov12_6_170,den05_125_22,car01_10_124,nwl11_13_515,car10_41_89,mat15_15_73,den09_9_99,nwl11_13_354,nwl11_13_73,den05_103_57,mat13_48_124,car10_41_521,nwl09_17_108,lab06QC_7_17,car01_10_156,car05_103_79,nwl08_20_105,lab09_27_137,lov12_6_53,car03_13_312,lov03_25_296,nwl10_10_333,den05_103_100,lov12_6_14,lab04_48_3,den08_41_748,mat09_5_169,lov03_25_134,mat15_15_16,den09_9_197,lov15_10_22,lab04_48_77,den08_41_215,mat01_9_199,den08_41_294,car10_41_656,car03_13_499,uaf12_17_138,lab08_25_38,nwl11_13_111,lab09_27_133,car10_41_811,car01_10_368,lov15_10_127,lov12_6_159,nwl10_10_218,lab08_25_54,uaf08_20_245,nwl09_17_27,nwl10_10_96,mat15_15_32,den05_103_72,nwl10_10_111,uaf08_20_67,den11_5_123,mat01_9_14,lov15_10_91,car03_13_93,car01_10_373,car01_10_202,nwl08_20_202,car01_10_63,lab04_48_129,lov12_6_30,uaf01_6_78,den08_41_518,mat15_15_225,den08_41_686,uaf08_20_375,nwl08_20_324,den08_41_259,lab09_27_245,mat13_48_52,lab04_48_218,mat01_9_180,mat09_5_46,lab09_27_260,lov11_27_215,lab08_25_181,mat15_15_126,den09_9_185,car01_10_79,nwl11_13_313,car01_10_350,den08_41_442,lab09_27_47,den08_41_24,nwl08_20_7,mat13_48_174,den08_41_482,nwl11_13_436,lov03_25_292,nwl11_13_150,car10_41_421,mat01_9_123,mat13_48_114,car01_10_359,lab06_15_106,den11_5_371,car03_13_176,uaf01_6_54,car03_13_332,lab04_48_44,car01_10_371,uaf05_10_206,car03_13_127,car05_103_21,car05_103_45,den09_9_147,lab08_25_134,car01_10_1,den11_5_370,den05QC_11_21,lab08_25_146,uaf05_10_219,uaf05_165_17,lov03_25_254,den05_103_46,lab06_15_136,nwl11_13_99,uaf08_20_261,lov11_27_138,car10_41_193,uaf12_17_28,mat13_48_113,mat09_5_35,lab06_15_201,car01_10_101,nwl09_17_126,nwl09_17_30,lov03_25_89,lov03_25_15,den11_5_42,den08_41_191,car01_10_315,car10_41_260,car01_10_266,car10_41_380,den11_5_274,car10_41_46,mat13_48_217,lab06_15_12,mat15_15_127,lab09_27_235,nwl08_20_347,lab09_27_271,nwl10_10_47,lab06_15_238,car10_41_262,car03_13_412,den08_41_210,den08_41_596,nwl10_10_165,lab08_25_89,mat13_48_109,mat09_5_347,den09_9_156,lab09_27_165,mat09_5_263,lov15_10_241,car10_41_238,nwl10QC_3_2,car03_13_14,car01_10_376,nwl08_20_144,car10_41_107,nwl11_56_3,car03_13_310,den08QC_4_1,lab04_48_185,lab06_15_89,lab08_25_131,car03_13_515,lab06_15_202,lov11_27_56,uaf08_20_338,lov11_27_199,lov03_25_3,car03_13_243,den11_5_73,lov03_25_144,nwl11_13_423,uaf08_20_355,lab09_27_126,den11_5_319,nwl08_20_326,uaf08_20_213,car10_41_225,lov11_27_76,nwl10_10_27,den08_41_535,car03_13_236,lab06_15_235,lab06_139_1,car10_41_815,car03_13_71,lov12_6_50,den08_41_236,nwl08_20_81,den09_9_158,car10_41_191,uaf12_17_68,nwl10_10_36,uaf08_20_153,den11_5_280,car01_10_324,uaf05_10_118,nwl09_17_73,den08_41_595,den08_41_354,nwl11_13_58,nwl08_20_38,uaf08_89_15,nwl08_20_295,den08_41_525,den11_5_143,lab06_320_1,uaf01_6_28,lab08_25_292,car10_41_38,lab08QC_0_9,nwl08_20_99,uaf08_20_220,mat09_5_325,lab04_48_29,lab08_25_233,uaf12_17_116,uaf01_6_127,uaf08_20_159,den08_41_202,car10_41_318,den11_5_291,nwl11_13_1,mat01_9_116,car10_41_417,mat15_15_139,nwl09_170_7,mat01_9_63,den05_103_91,mat13_48_142,mat13_48_21,den09_9_225,car10_41_4,nwl11_13_424,lov03_25_128,den08_41_701,uaf08_20_119,uaf08_20_108,mat13_48_86,nwl08_20_104,lov12_6_62,nwl08_20_49,nwl08_157_3,den11_5_421,car10_41_37,lab04_48_105,den08_41_129,car03_13_16,uaf12_17_16,den08_41_23,car10_41_447,lab08_25_92,car03_13_426,lov15_10_39,uaf08_20_217,lab09_27_207,lab09_27_55,uaf08_20_131,den08_41_815,uaf05_10_175,uaf05_10_207,den11_5_213,car03_13_98,nwl11_13_124,lab04_48_75,den11_5_209,lov03_25_202,nwl08_157_4,car10_41_453,lov11_27_238,lov12_6_197,uaf12_170_10,mat13_48_146,den09_9_113,den08_41_334,lov03_25_186,uaf08_20_176,lov15_10_227,lov15_10_184,mat09_5_331,mat09_5_387,den11_5_195,car01QC_3_1,uaf05_10_24,lab04_48_228,lov11_27_183,den09_9_170,lov03_25_7,mat13_48_211,lab04_48_95,nwl08_20_273,mat09_5_23,lov12_6_87,lab04QC_18_1,den09_9_190,nwl08_20_293,car10_41_119,lov03_25_40,den08_41_260,car03_13_182,nwl11_13_446,den11_5_171,lab08_25_122,car10_41_439,lab06QC_7_6,den11_5_217,nwl10_10_49,car01_10_221,den11_5_432,nwl10_10_15,den09_9_221,lab09_27_40,lov15_10_40,nwl11_13_23,mat13_48_239,den08_41_298,lab04_48_118,den11_5_149,uaf01QC_39_12,lov03_25_141,nwl11QC_23_1,lab06_15_98,mat09_5_193,car01_10_105,car03_13_387,car10_41_675,mat15_15_241,lov12_6_61,lab08_25_166,nwl11_13_275,lab08_25_156,nwl11_13_300,den08_41_42,lov11_27_209,lov12_6_78,car10_41_546,car10_41_177,nwl08_20_33,car10_41_394,car05_103_33,lov15_10_31,den09_9_162,car10_41_57,car10_41_425,mat09_5_112,nwl11_13_135,den11_5_16,car10_41_565,lov12_6_161,den08_41_441,mat15_15_82,car10_41_383,lov11_27_23,car03_13_148,lov11_219_1,lab06_15_262,lab06_15_144,den11_5_208,mat09_269_3,mat09_5_128,car03_13_77,den09_9_33,car03_13_114,mat13_48_185,lab08_25_103,mat13_48_240,nwl11_13_181,car01_10_390,lov03_25_72,mat15_15_36,car10_41_660,mat13_48_13,nwl10_10_322,lov12_6_191,den11_5_308,car03_13_253,den11_5_341,nwl08_20_257,den09_9_233,car01_10_347,uaf01_6_90,car03_13_263,car10_41_178,uaf05_165_5,uaf01_6_213,den08_41_126,car05_103_78,mat09_5_300,lov03_25_340,mat13_48_212,lov03_25_39,nwl08_20_180,lab08_25_72,mat09_5_32,mat01_9_135,car01_10_115,den08_41_524,lov11_27_265,lab09_27_254,nwl11_13_474,car05_103_93,mat13_48_158,den11_5_43,car05_103_83,lov15_10_42,car05_103_13,car10_41_715,car01_10_361,car10_41_410,uaf12_17_85,den08_41_141,lov03_25_201,den08QC_4_10,den11_5_120,uaf05_10_53,den08_41_323,mat15_15_13,car01_10_100,lab09_27_267,lab08_65_12,nwl11_13_51,mat15_15_81,nwl08_20_28,car10_41_781,car01_10_237,nwl11_13_406,nwl08_20_153,lov03_25_252,lab06QC_7_7,car03_13_347,nwl11_13_269,uaf08_20_271,lab08_25_345,den08_41_694,mat09_5_18,uaf08_20_202,nwl08_20_166,car01_10_289,den09_9_18,car05_103_86,car10_41_664,car10_41_79,uaf08_20_170,mat09_5_247,uaf08_20_161,car05_103_127,lov12_6_117,lov03_25_17,uaf01_6_100,nwl11_13_519,den11_5_210,mat09_5_60,car01_10_192,uaf08_20_150,car01_10_229,nwl08_20_41,den08_41_167,nwl10_10_357,lov15_10_87,lab04_249_1,den08_41_444,car01_10_91,lov03_25_275,lov11_27_4,nwl08_20_282,uaf08_20_207,lov11_27_230,uaf01_6_74,den08_41_715,car05_125_1,nwl11_13_172,car03_13_279,lov15_10_102,lab06_15_280,den08_41_692,lov11_27_256,mat09_269_1,lov15_10_75,mat09_5_199,car03_13_427,uaf05_10_66,nwl09_17_91,lov03_25_265,nwl11_13_442,mat01_9_166,den09QC_27_11,car01_10_233,lab06_15_68,den08_41_248,lov15_10_135,den08_41_26,mat01_9_43,nwl11_13_15,mat13_48_183,mat15_15_192,lab06_15_248,den09_9_258,lov11_27_234,den08_41_16,nwl10QC_3_10,den05QC_11_5,mat09_5_203,mat09_5_87,mat09_5_338,lab08_25_154,lab06_15_219,nwl08_89_16,lab06QC_7_9,car01_10_354,den05QC_11_7,mat15_15_182,nwl08_20_207,mat13_48_87,car01_10_328,car03_13_8,den11_5_150,den09_9_159,car03_13_349,lov11_27_161,uaf08_20_72,den08_41_403,nwl11QC_7_15,uaf08_20_358,uaf08_20_234,car05_103_66,den08_41_768,lov03_25_349,lab09_27_3,lab06_15_236,mat09_284_2,nwl11_13_117,den05_103_82,den11_5_354,den08_41_502,uaf05_10_232,car10_41_66,uaf08_20_46,lov12_6_128,uaf08_20_18,car10_41_466,lab09_27_131,den09_9_243,nwl10_10_264,den11_5_364,uaf08_20_68,mat01_9_53,den09_9_37,den08_41_266,lab09_27_136,car10_41_651,den08_41_340,den11_5_170,nwl10_10_149,car03_13_445,nwl11_13_217,car10_41_358,lab09_219_1,mat09_5_24,lab08_25_261,den05_125_9,car01_10_251,lab08_25_214,mat09_5_291,lab09_27_109,car03QC_13_1,nwl08_20_13,nwl11_13_129,lov03_25_167,nwl10_10_316,lov03_25_317,den11_5_13,uaf08_20_56,nwl09_17_75,lov03_25_18,lov12_6_196,den05_103_24,mat09_5_369,uaf12_17_94,mat01_9_263,lov15_10_174,mat01_9_77,mat09_5_402,lov03_25_26,nwl09_17_80,uaf05_10_124,nwl11_13_328,lab06_15_264,lab04_48_163,mat15_15_143,lab08_25_47,nwl11_13_409,lov11_27_2,lov03_25_302,den08_41_316,car10_41_74,uaf08_20_364,mat13_48_106,car10_41_633,den08_41_50,mat13_48_30,nwl11_13_16,car03_13_419,car10_41_172,lab04_48_21,car10_41_581,lov11_27_147,uaf01_6_42,car10_41_120,car10_41_321,lov12_6_42,mat01_9_11,car05_103_128,car01_10_151,lov15_10_231,nwl11_13_200,lov03_25_193,car01_10_165,uaf08_20_111,den08_41_662,lov12QC_3_1,mat01_9_121,lab09_27_185,lab08_25_242,nwl10_10_366,lab09_27_162,car05_103_26,lov11_27_82,lab08_25_40,mat01_9_214,nwl10QC_3_16,lab08_25_213,mat13_48_110,den09_9_148,mat09_5_111,car10_41_624,nwl10_10_67,lab09_27_56,car10_41_336,den08_41_152,den08_41_468,car01_10_102,den05_125_20,lab08_25_347,mat01_9_221,uaf08_20_336,nwl08_20_260,uaf01_6_49,lab06_15_15,car10_41_217,lov15_165_6,car03_13_425,uaf08_20_128,uaf01_6_41,uaf08_20_377,den08_41_713,den11_5_169,lov15_10_203,den08_41_477,car05_125_6,car03_13_314,den11_5_199,car10_41_659,lov12_6_211,mat13_48_165,nwl11_13_504,lab06_15_56,lab09_27_250,nwl11_13_113,car10_41_498,nwl09_17_137,nwl08_20_267,mat01_9_213,lab08_25_245,den08_41_450,nwl10_10_272,uaf08_20_3,uaf01_6_72,lab08_65_13,lab08QC_0_6,nwl08_20_35,den08_41_634,lov15QC_6_1,den08_41_101,nwl10_10_353,mat13_48_9,uaf08_20_156,den11_5_230,uaf08_20_376,car10_41_527,car01_10_223,den08_41_601,car03_13_294,mat01_9_192,car10_41_795,den08_41_5,car10_41_266,car01_10_106,car10_41_489,nwl10_10_61,nwl08_20_51,mat15_15_53,mat09_5_34,car10_41_752,den08_41_219,den08_41_173,car03_13_505,nwl10_10_356,lab06_15_45,nwl11_13_490,uaf01_6_194,lab08_25_76,lab04_48_36,car10_41_399,lov11_27_41,car01_10_183,car01_10_40,uaf01_6_156,nwl09_17_115,car10_41_679,lab04_48_237,lov03_25_335,lab09_27_138,car01_10_68,lov11_27_267,car10_41_67,car03_13_75,den05_125_30,car05_125_2,uaf05_10_229,uaf01_6_64,den11_5_335,car10_41_80,nwl08_20_318,lab04_48_88,den09_9_125,uaf05_10_74,lov03_25_203,car03_13_369,mat09_132_1,lab04_48_153,lab06_15_275,uaf05_10_93,nwl08_20_331,nwl08_20_58,car03_13_372,lab04_48_83,car03_13_439,mat15_15_152,den08_41_459,lab04_48_102,den08_41_108,car10_41_59,car03_13_453,lab08_25_80,mat09_5_167,den08_41_383,car03_13_388,car10_41_352,den11_5_25,den11_5_114,car10_41_88,lov15_10_198,car03_13_102,den08_41_291,den08_41_531,mat15_15_64,den08_41_198,mat13_48_108,mat09_5_153,den08_41_110,nwl10_10_212,den11_5_182,lov03_25_131,car10_41_526,car10_41_301,lov11_27_17,lov11_27_24,mat09_5_222,den09_9_268,car10_41_214,lov03_25_336,uaf08_20_44,mat13_48_15,car03_13_162,car10_41_724,car10_41_98,uaf05_10_7,lov15_10_7,mat15_15_179,lab09_27_249,den05_125_23,car05_103_100,den08_41_34,nwl08_20_15,mat09_5_290,mat13_48_175,lab08_25_109,den08_41_743,uaf08_20_103,car01_10_356,lab04_48_131,nwl11_13_271,mat09_5_152,car03_13_230,car10_41_749,den11_5_115,mat13_48_123,lov11_27_142,car01_10_140,car10_41_517,mat09QC_14_2,lov11_27_88,lab09_27_155,lov12_6_204,nwl08_20_224,uaf12_17_131,den11_5_419,car01_10_35,lov12_6_40,nwl10_10_269,lab04_48_171,uaf05_10_113,den08_41_237,nwl11_13_381,lov03_25_248,car03_13_296,den11_5_188,car10_41_131,car01_10_245,nwl08_20_216,den11_5_358,car10_41_232,lov12_6_139,den11QC_15_3,mat01_9_188,den08_41_268,car10_41_473,mat13_48_171,den11_5_315,den08_41_645,den09_9_282,nwl11_13_302,den08_41_443,car10_41_500,lab08_25_315,nwl08_20_167,lov15_10_93,car10_41_224,lov03_25_159,lov12_6_47,uaf08_20_125,mat01_9_18,lab08_25_157,den11_5_191,car10_41_670,den08_41_638,mat09_5_226,car01_10_267,lab09_27_183,lab08_25_229,nwl11_13_394,nwl11_13_198,car10_41_789,car10_41_414,den09_9_166,lov15_10_51,den08_41_193,den11_5_382,uaf08_20_350,mat15_15_266,nwl08_20_94,lov12_6_184,car01_10_379,lab04_48_20,mat15_15_118,mat09_5_5,lab04_48_11,mat13_48_186,nwl08_20_108,lov15_10_160,uaf05_10_109,nwl11QC_7_6,mat01_9_111,den08_41_553,lov15_10_122,den08_41_91,uaf05_10_1,lov11_27_42,car10_41_594,mat09_5_410,nwl11_13_513,uaf08_20_34,nwl09_17_5,nwl11_13_258,car05_103_115,mat15_15_61,den11_5_282,den11_5_98,den11_5_135,nwl11_13_304,lab09_27_94,car01_10_323,den11_5_126,car10_41_314,lov15_10_134,lab09_27_19,den08_41_246,den08_41_9,lov15_10_223,nwl08_20_263,lab04_48_204,lov11_27_212,den05_103_113,car10_41_428,lab09_27_173,car10_41_10,car05_125_19,den09_9_168,uaf05_10_158,lab06_15_250,nwl11_13_468,den11_5_361,mat09_5_333,nwl11_13_407,lab04_48_35,nwl11_13_359,nwl08_20_109,car01_10_176,nwl08_20_155,lov11_27_50,car10_41_281,den08_41_660,car10_41_686,nwl08_20_234,nwl08_20_354,lov03_25_136,car03_13_25,lab06_320_4,uaf08_20_160,uaf08_20_232,lab08_25_29,car10_41_607,car01_10_286,car01_10_188,den08_41_412,car10_41_286,nwl09_17_39,lab08_25_316,nwl08_20_95,nwl11_13_61,lab08_70_1,car05_103_4,lab09_27_159,den09_9_249,nwl08_20_195,mat09_5_225,lov11_27_177,lab06_15_251,car10_41_371,mat09_5_421,mat13_48_137,uaf08_20_26,car05_103_57,uaf05_10_117,mat09_5_4,car10_41_790,den09_9_173,lab06_15_273,den08_41_621,mat13_48_97,uaf12_17_21,car10_41_474,lab08_65_1,lab04_48_196,den11_5_278,car01_10_166,car01_10_247,mat01_9_79,den08QC_4_7,nwl10QC_3_1,den11_5_288,uaf08_77_5,mat13_48_164,lov11_27_160,nwl10_10_32,nwl10_10_4,uaf08_20_204,den08_41_685,mat13_48_177,uaf01_6_170,mat13_48_14,den08_41_575,car05_103_67,lab08_25_100,car03_13_357,lab09_27_87,den11_5_40,car03_13_122,nwl11_13_366,car05_103_54,car05_125_16,den08_41_276,mat13_48_234,nwl09_17_142,uaf08_20_317,lov15_10_139,lov15_165_16,nwl11QC_7_19,car03_13_258,nwl11_13_382,uaf08_20_187,den08_41_599,lab09_27_28,den11_5_270,lov11_27_121,nwl08_151_1,den05QC_11_17,nwl10_10_332,den08_41_139,car03_13_496,car05_103_111,lov03_25_51,lab06_15_28,den11_5_119,uaf05_10_26,uaf08_20_354,mat09_5_84,nwl08_20_330,lab06_15_84,nwl10_10_175,nwl09_17_93,den11_5_26,lov11_27_71,den08_41_359,den08_41_756,den09_9_39,uaf08_20_258,car03_13_151,mat15_320_1,nwl08_20_220,nwl10_10_213,nwl08_20_160,uaf08_20_71,car10_41_248,mat15_15_237,car03_13_351,den08_41_349,lab09_27_35,mat13_48_18,lov12_6_152,lab09_27_97,lab09_27_25,lab08_25_148,lab04_48_189,car03_13_201,den08_41_765,nwl11_13_416,mat01_9_83,den11_5_289,lov12_6_60,uaf12_17_145,uaf05_10_163,den09_9_98,lab09_27_236,den08_41_437,car10_41_16,lov15_10_142,den08_41_351,lab06_15_146,den08_41_466,mat09_5_264,lov11_27_40,mat09_5_29,lab09_27_53,den09_9_245,lab08_25_171,den11_5_324,lov11_27_241,car01_10_180,nwl10_10_383,uaf12_17_113,den08_41_2,uaf05_10_195,car01_10_152,den08_41_672,car03_13_355,car10_41_332,uaf12_17_62,mat13_48_148,lov03_25_218,den11QC_15_1,car03_13_5,lab04_48_157,den08_41_238,uaf08_20_314,den05_103_17,den08_41_421,lab06_15_101,nwl11_13_214,den09_9_182,den08_41_77,den09_9_3,lab09_27_219,car03_13_473,den08_41_449,den08_41_469,lov15_10_130,den08_41_730,lab04_48_98,lov12_92_1,uaf08_20_306,lab09_27_81,car03_13_26,lab06_15_9,nwl11_13_499,den05_103_36,car10_41_599,nwl10_10_298,car10_161_1,car10_41_774,nwl10_10_26,uaf01_6_37,den11_5_327,car03_13_169,nwl11_13_158,lov03_25_260,nwl11QC_7_12,car03_13_430,lab08_25_53,car01_10_215,car10_41_134,den09_9_214,mat13_48_25,den05_103_12,lov03_25_177,uaf08_20_193,nwl08_20_121,nwl11_13_397,den11_5_299,car10_41_124,lov15_10_24,den11_269_1,den05_125_28,lab08_25_144,lov15_10_144,lab06_15_278,den09_9_238,lab09_27_179,lab04_48_203,mat09_5_129,nwl11_13_65,den11_5_413,nwl10_10_85,nwl10_10_217,lov11_27_193,uaf08_20_367,den08_41_637,mat15_54_1,lov11_27_258,mat01_9_41,lab06_15_80,nwl10_10_196,lab06_15_240,lab06_15_49,car10_41_746,den08_41_453,uaf08_20_208,uaf12_17_24,uaf05_10_67,nwl10QC_3_11,uaf12_17_72,uaf08_20_120,lab08_25_16,den09_9_202,car10_41_759,uaf12_17_44,lab09_27_26,lov11_27_44,car10_41_817,uaf05_10_164,mat13_48_53,lab06_15_162,mat15_15_203,lov03_25_88,lab08_25_211,uaf08_20_201,uaf08_20_361,car03_13_399,mat09_5_207,lab08_65_22,uaf01_6_88,lov11_27_102,den11_5_321,lab08_25_117,lab04_198_1,nwl10_10_327,lab09_27_176,nwl11_13_225,lov12_6_59,lov03_25_74,nwl10_10_358,lov12_6_169,uaf08_20_181,nwl08_20_74,mat15_15_122,lab08_25_115,car01_10_181,lab06_15_188,mat09_5_362,lab04QC_33_1,den08_41_356,lov03_25_306,car03_13_398,nwl11QC_7_3,den09_9_257,uaf01QC_3_2,uaf05_10_191,den05_103_94,lov15_10_12,car10_41_768,uaf08_20_211,den08_41_587,lov12_6_109,uaf08_20_230,nwl11_13_347,lov12_6_98,mat15_15_28,mat01_9_112,mat13_48_117,nwl08_20_34,mat13_48_244,lov03_25_58,lab08_25_64,uaf01_6_84,mat13_48_4,mat01_9_149,nwl11_13_319,mat09_5_216,lov15_165_2,car01_10_160,den08QC_4_3,lov11_27_192,car03_13_374,uaf01_6_14,nwl08_20_290,den08_41_142,mat15_15_244,uaf01_6_53,den08_41_318,lab06_15_37,nwl08_20_307,lov12_6_206,lab06_15_224,nwl10_10_51,car10_41_145,nwl11_13_281,den11_5_173,lov15_10_30,car10_41_148,uaf08_157_5,uaf08_20_251,uaf01_6_47,nwl10_10_231,nwl10_10_127,car05_103_48,car03_13_134,lov11_27_59,uaf08_20_332,nwl10_10_226,lab04QC_18_2,car10_41_702,nwl09_17_144,nwl09_17_99,lov11_27_202,car10_41_218,car10_41_494,mat09_5_105,den08_41_770,uaf08_20_295,nwl08_20_280,car10_41_3,den09_9_64,den09_9_54,mat01_9_235,uaf08_20_228,den08_41_606,den08_41_331,mat09_5_205,den09_9_163,den11_5_6,den08_41_98,nwl10_10_83,mat09_5_52,lab08_25_12,nwl11_120_1,lab08_25_348,nwl11_13_462,mat15_15_236,mat01_9_106,den11_5_344,car10_41_355,lab04_48_213,mat01_9_242,lab06QC_7_16,nwl10_10_341,uaf08_89_9,uaf05_10_186,lov12_6_123,mat01_9_24,den08_41_262,car10_41_587,uaf05_10_59,lab08_374_1,lab08_25_9,car10_41_323,mat09_5_43,car03_13_483,lab09_27_90,car01_10_241,lov12_6_4,car03_13_86,car10_41_448,nwl08_20_50,car01_10_311,car10_41_29,car10_41_271,nwl09_17_76,uaf08_20_210,nwl10_10_268,mat01_9_127,lab09_27_227,car10_157_3,lov12_6_132,car10_41_252,den09_9_274,car03_13_464,den08_41_264,mat01_9_241,den09_9_48,mat09_5_96,nwl11_13_488,den11_5_309,car10_41_499,car03_13_177,lab06_15_137,mat09_5_157,car01_10_232,den11_5_117,car03_13_309,nwl11_13_327,car03_13_184,mat09_5_176,car10_41_185,nwl10_10_347,lab09_27_202,nwl10_10_238,car03_13_281,den08_41_423,nwl10QC_3_4,mat13_48_29,mat09_5_332,nwl10_10_128,lab04_48_245,nwl11_13_35,car10_41_666,den05_103_84,nwl11_13_81,car10_41_585,lab09_27_79,lab08_25_107,nwl08_20_29,nwl08_20_102,car01_10_128,lab06_15_279,uaf08_20_130,car01_10_263,nwl10_10_97,lab08_25_24,car10_41_14,car10_41_282,lov12_6_15,lov03_25_196,lab09_27_149,mat13_48_159,car05_103_119,car10_41_589,car03_13_432,den08_41_86,mat15_15_184,uaf12_17_3,den05_103_127,mat09_5_266,nwl11_13_42,den08_41_488,den09_9_32,nwl11_13_261,den11_5_125,mat09_5_82,car10_41_464,den09_9_264,car10_41_662,den09_9_81,mat15_15_239,lov03_25_11,den11_5_55,nwl11_13_315,den05_125_17,nwl11_13_39,nwl11_13_219,den08_41_315,nwl11_13_27,nwl10_10_339,mat15_15_41,car10_41_376,nwl09_17_28,mat13_48_133,den11_5_83,den09_9_124,car10_41_152,den08_41_143,mat09_269_2,lov15_10_222,lab08_25_320,mat09_5_124,car10_41_269,mat15_15_232,mat15_15_84,mat09_5_90,nwl11_13_342,car03_13_163,den08_41_92,nwl10_10_55,uaf01_6_75,den09_9_116,uaf12_17_17,den11_5_242,car10_41_797,den08_41_125,lov15_10_204,lab09_27_209,nwl10_10_270,car03_263_1,car10_41_730,lab04_48_186,mat15_15_125,lab09_27_130,lab09_27_262,nwl08_20_306,mat13_48_33,uaf12_170_2,lov12_6_143,den11_5_87,nwl10_10_197,car10_41_122,nwl11_13_98,lov03_25_338,lab09_27_177,car10_41_168,mat01_9_51,den11_5_154,car03_13_153,lab06_15_196,uaf05_165_16,mat15_15_83,nwl10_10_380,den08_41_270,den11_5_69,nwl11_13_152,nwl11_13_279,lov03_25_213,den11_5_240,den05_103_31,den09_9_105,mat01_9_56,car10_41_254,car05_103_10,den08_41_542,lab08_363_1,lov03_25_179,uaf05_165_3,car01_10_295,lab09_27_200,lab06_15_252,lov03_25_106,car03_13_246,nwl10_10_70,car10_41_63,car03_13_174,nwl08_20_139,den05_103_41,lab09_27_261,car01_10_89,den09_9_224,uaf05_10_144,lov11_27_34,den05_125_1,uaf08_20_243,nwl11_13_232,lov11_27_213,car10_41_138,mat15_15_166,den08_41_344,nwl08_20_65,lov03_25_239,den05_103_114,den05_103_75,lov15_10_23,mat15_15_229,lov11_27_205,lab08_25_136,lab08_25_283,lab09_27_51,nwl10_10_239,nwl08_20_119,mat13_48_136,lov15_10_136,mat09_5_81,lov15_165_5,nwl10_10_230,uaf12_17_19,nwl11_10_11,lov03_25_165,car01_10_3,uaf05_10_36,car01QC_3_4,uaf01_6_61,lab04_48_139,den05_103_20,uaf01_92_2,uaf05_10_213,den05_103_4,lov03_25_101,uaf01_6_97,nwl10_10_220,car03QC_3_1,mat15_15_133,uaf08_20_63,car03_13_185,nwl11_13_405,car01_10_348,mat09_5_274,car10_41_576,mat15_15_190,lov11_27_168,uaf05_10_235,mat13_48_196,car01_10_206,den11_5_155,uaf01_6_217,mat01_9_4,den08_41_707,nwl09_170_6,den11_5_293,car10_41_17,uaf12_17_35,mat09_5_397,mat15_15_233,lab08_25_219,uaf12_170_12,lab08_25_247,den08_41_369,lab04_48_125,car10_41_478,car01_10_338,nwl09_17_97,lab06_15_222,lov15_10_105,lov11_27_181,lov15_10_54,lab08_25_331,car01_10_273,car01_10_327,mat15_15_29,lab08_25_124,lov15_10_154,den05_103_65,uaf08_20_369,nwl08_20_118,nwl11_13_253,car01_10_103,nwl10_10_349,mat15_15_70,lov11_27_259,den11_5_196,nwl11_13_518,car01_10_249,uaf08_20_168,lov11_27_55,mat01_9_195,den09_9_167,lab06_15_108,nwl10_10_122,nwl09_17_79,lab08_25_284,mat09_5_368,lab08_25_112,uaf12_17_4,nwl08_20_345,car10_41_190,lab08_25_228,den05_103_55,mat15_15_145,lab08_25_240,uaf08_20_329,nwl11_13_521,nwl08_20_174,lab08_25_246,den08_41_22,car03_13_13,lab08_25_184,car10_41_308,den09_9_106,lov15_10_121,lab06_15_183,den08_41_558,lab08_25_231,lab06_15_19,den08_41_483,uaf08_20_135,nwl08_20_284,lab04_48_45,car03_13_73,den11_5_362,lab04_48_246,car05_103_46,mat15_15_162,lov12_6_138,car03_10_15,uaf08_20_322,lov15_165_17,uaf08_20_157,uaf08_20_85,mat01_9_237,uaf08_89_12,den05_103_8,car10_41_291,den08_113_2,den08_41_569,den08_41_401,car03_13_495,car01_10_95,uaf01_6_126,lab08_65_14,uaf08_20_174,mat15_312_1,den11_5_373,car10_41_253,mat01_9_80,nwl10_10_247,car10_41_212,mat09_5_323,car01_10_281,lov03_25_150,lab08_25_318,den11_5_32,uaf01_6_55,uaf12_17_66,mat09_5_8,car05_103_94,mat15_15_55,car01_10_71,car01_10_162,lab04_48_23,den11_5_58,den08_41_360,den11_5_10,mat09_5_296,car03_13_522,uaf12_17_127,mat09_5_286,lab06_15_114,den09_9_193,lab04_249_2,car01_10_340,nwl11QC_7_7,den11_5_260,lab06_15_65,car03_13_206,car10_41_434,car10_41_326,den08_41_474,mat09_269_4,uaf05_10_96,car05_103_76,car10_41_113,mat01_9_102,lab08_25_62,den08_41_348,nwl10_10_13,mat13_48_209,uaf05_10_210,car01_10_87,uaf12_17_7,nwl11_13_457,uaf01_6_173,mat13_48_132,lab06_15_246,nwl11_13_119,uaf08_20_35,nwl08_20_342,car01_10_187,lov03_25_259,car10_41_491,uaf08_20_169,lab04_48_208,lab09_27_224,den08_41_265,lov12_6_106,mat15_15_246,lov11_27_190,mat09_5_422,den11_5_283,den08_41_619,nwl09_17_103,nwl10_10_57,lab06_15_38,mat09_5_42,uaf01_6_113,lab06_15_179,mat15_15_231,nwl10_10_113,lab06_15_33,car03_13_207,lab06_15_52,den08_41_658,lab09_27_259,mat09_5_99,den11_193_1,nwl11_13_345,nwl08_20_67,nwl09_17_101,car10_41_34,nwl11_13_289,mat13_48_88,car03_13_392,mat09_269_5,lov03_25_307,uaf05_10_142,lov03_25_257,lov11_27_61,uaf08_20_167,lab08_25_33,uaf05_165_11,car10_41_644,nwl08_20_367,car10_41_100,den09_9_285,den11_5_190,den05_103_110,car10_41_304,car10_41_144,lov11_27_26,car01_10_21,uaf12_17_37,mat15_15_4,lov11_27_260,car03_13_101,car10_41_117,lab08_25_272,nwl11_13_40,car10_41_557,mat01_9_76,car03_13_251,car01_10_239,lab04_48_18,lov12_6_166,car05_103_15,nwl08_89_6,car10_41_729,mat15_15_38,lov12_6_9,nwl08_20_297,nwl10_10_34,mat13_48_84,uaf12_17_42,uaf05_10_121,den11_5_365,car05_125_27,car01_10_150,car01_10_288,den08_41_746,car10_41_215,uaf05_10_161,den09_9_201,uaf05_10_21,mat01_9_67,car05_125_25,nwl11_13_68,nwl11_56_1,lov03_25_157,lab09_27_83,car03_13_239,lab04_48_190,mat01_9_133,nwl08_20_88,lov11_27_136,nwl10_10_377,den08_41_8,nwl11_13_443,nwl10_10_244,nwl11_13_294,mat01_9_146,mat01_9_247,uaf08_20_62,car10_41_129,nwl10_10_78,car10_41_622,den05_103_27,nwl10_10_9,car01_10_268,den11_5_62,car10_41_244,nwl08_20_110,den08_41_568,mat15_15_110,car03_13_375,nwl11_13_32,car01_10_127,lov03_25_329,lab09_27_124,uaf05_10_153,den08_41_656,lab09_27_73,nwl08_20_63,lov15_165_1,lab06QC_7_22,den08_41_665,nwl09_17_87,lov12_6_209,mat09_5_148,mat01_9_82,den08_41_245,lov03_25_139,nwl08_20_123,den09_9_8,lab06QC_7_20,car10_41_24,den08_41_669,den11_5_76,car03_13_287,nwl08_89_13,nwl08_20_163,car05_103_64,uaf08_157_3,nwl09_17_24,nwl11_13_448,car05_103_8,car10_41_86,car03_13_180,mat01_9_272,car10_41_641,lab09_27_34,car03_13_30,car05_103_88,lov11_27_98,den08QC_4_5,den09_9_75,uaf12_17_39,nwl08_20_17,car10_41_484,den08_41_754,lab06_15_23,car03_13_83,mat13_48_172,uaf12_17_65,lab04_48_111,nwl11_13_278,nwl11_13_187,den11_5_64,car10_41_772,nwl10_10_378,mat01_9_284,nwl11_13_100,den08_41_485,lab08_25_88,uaf01_6_181,nwl10_10_211,lab06_15_60,uaf08_20_276,den09_9_30,den11_5_153,lov03_25_62,nwl09_17_36,lov15_10_37,den08_41_523,lab06_15_239,car03_13_220,car10_41_213,lov12_6_157,car10_41_791,car10QC_0_1,den08_41_256,uaf05_10_106,mat13_48_112,uaf12_17_79,mat15_15_49,uaf01_6_67,den11_5_357,mat13_48_105,nwl11_13_202,den11_5_296,den08_41_737,den08_41_722,nwl10_10_324,nwl08_20_285,mat09_5_14,uaf01_6_201,den08_41_716,den08_41_78,lab04_48_148,den08_41_149,nwl11_13_175,uaf08QC_9_6,car03_13_510,den08_41_654,car01_10_104,lov12_6_52,lov12_6_97,lab08_65_10,car03_13_261,den08_41_396,lab06_15_25,mat01_9_141,den08_41_49,car05_103_51,mat13_48_122,lab08_25_264,den08_41_752,lov11_27_184,lov11_27_125,lab04_48_6,nwl10_10_14,lov12_6_71,den11_5_356,nwl11QC_7_8,nwl10_10_33,car10_41_296,lov15_10_56,den09_9_95,den11_5_261,car10_41_742,nwl11_13_358,den11_5_92,den08_41_588,nwl09_17_35,nwl10_10_120,nwl11_13_46,lov11_27_224,den08_41_327,mat13_48_98,car03_13_154,lab09_27_121,lab06_15_270,lab09_27_158,lov03_25_163,lab06_15_175,uaf01_6_23,lab08_25_257,car10_41_614,car10_41_422,lab06_15_186,lab04_48_57,den11_5_2,car01_10_45,mat09_5_194,car10_41_154,den11_5_20,den08_161_1,nwl11_13_371,lab09_27_272,car01_10_314,den08_41_120,nwl10_10_28,nwl11_13_389,lov12_6_23,nwl08_20_5,den11_5_363,lov03_25_22,nwl10_10_69,uaf08_77_3,mat09_5_133,den08_41_68,uaf08_20_284,uaf08_20_151,car03_13_196,lab09_27_89,nwl10_10_200,car01_10_14,lov12_6_25,den11_5_402,car01_10_144,car10_41_47,nwl10_10_287,lov03_25_210,car10_41_299,car10_41_719,den08_41_232,nwl11_13_163,nwl11_13_421,den08_41_99,mat01_9_98,nwl08_20_338,lov03_25_119,uaf01_6_2,car10_41_806,car01_10_382,den11_5_41,uaf08_20_91,car03_13_521,nwl08_20_96,den08_41_500,lab06_15_113,mat01_9_20,nwl08_20_140,mat15_15_8,lab06_15_257,mat15_15_165,den11_5_404,den11_5_331,nwl08_20_2,lov03_25_100,uaf05_10_91,mat01_9_261,lab06_15_176,car03_13_17,car03_13_520,car01_10_209,lab08_25_327,lab04_48_25,mat13_48_126,lov12_61_1,uaf05_10_14,lov12_6_198,car01_10_155,uaf08_20_299,uaf05_10_42,car01_10_334,mat09_5_268,nwl10_10_232,mat01_9_22,lab06_15_215,mat09_5_248,den08_41_580,lov11_27_35,nwl11_10_8,den11_5_205,nwl09_17_90,den09_9_218,car03_13_325,lab04_48_137,mat01_9_148,mat15_15_249,mat15_15_277,lov03_25_314,den11_5_378,uaf08_89_16,lab06_15_169,uaf08_20_264,car03_13_103,nwl10_10_207,den11_5_397,car10_41_325,lab09_27_84,den08_41_122,lov03_25_174,den08_41_623,car10_41_435,uaf05_10_8,lab06_15_173,car10_41_663,lab06QC_7_5,uaf08_20_236,lab04_48_112,den08_41_561,lov03_25_78,uaf08_20_14,car03_13_99,car01_10_318,lov11_27_74,den08_41_791,lab06_15_121,den08_41_465,car10_41_620,uaf08_20_149,lov03_25_313,car03_13_487,den08_41_729,car03_13_85,lov12_6_165,car10QC_0_9,lov12_6_56,den11_5_290,lov03_25_36,uaf12_17_82,uaf08_89_5,car10_41_35,car10_41_692,uaf05_202_1,lab06_15_198,car10_41_780,uaf01_6_4,uaf12_17_22,lab06_15_95,uaf08_20_246,car10_41_41,mat01_9_30,den08_41_481,nwl10_10_37,lov11_27_243,uaf08_20_87,uaf08_20_57,uaf12_17_1,nwl08_20_262,car10_41_495,lov12_6_213,mat01_9_19,den08_41_792,lab08_25_202,lov03_25_189,mat09_5_408,nwl11_13_20,car10_41_703,lov12_6_100,car10_41_695,nwl11_13_267,den11_5_166,car03_13_195,car03_13_170,nwl11_13_380,mat09_5_383,mat09_5_437,car10_193_1,car03_13_41,mat13_48_58,car03_13_523,lov11_27_101,nwl10QC_63_1,car03_13_4,den08_41_79,den08_41_350,lov15_165_15,mat01_9_10,den11_5_12,car01_10_120,nwl10_10_80,mat13_48_8,den11_5_424,mat09_5_166,uaf08_20_41,den08_41_720,lov15_165_7,lab09_27_14,lov03_25_34,mat09_5_104,car10_41_315,car10_41_720,lov11_27_254,uaf08_20_113,nwl10QC_3_9,mat15_15_100,lab04_48_39,nwl08_157_5,nwl09_17_112,lov03_25_5,nwl08_20_91,nwl11_13_55,lab04_48_258,mat09_5_391,lov12_6_125,uaf12_17_36,lab08_25_291,uaf08_15_1,den05_103_19,lov15_10_173,mat09_5_324,nwl11_13_523,den11_5_88,car03_13_482,car10_41_782,nwl11_13_228,lab04_48_91,lov12_6_27,uaf05_202_3,nwl10_10_144,lov03_65_19,nwl11_13_101,car03_13_167,lov11_27_191,nwl08_20_42,nwl11_13_396,uaf05_10_85,car10_41_698,den05_103_77,lov03_25_310,lov15_10_207,lab06_15_172,lab06_15_130,lab06QC_7_8,nwl10QC_22_1,lov03_25_25,nwl08_20_233,nwl11_13_203,car10_41_36,lab06_15_24,den09_9_23,mat15_15_26,uaf08_20_53,mat01_9_179,car10_41_307,lov15_10_68,den09_9_13,den11_5_258,lab08_25_224,mat15_15_280,lov11_27_75,den08_41_668,den08_41_583,car01_10_298,den11_5_145,car10_41_133,den08_41_454,car01_10_111,lab08_25_190,lab09_27_70,car03_13_405,mat13_48_178,mat01_9_178,mat13_48_138,car01_10_378,lov12_6_21,den08_41_790,car03_13_506,car10_41_406,lab06_15_230,uaf08_20_335,uaf05_10_188,lov11_27_90,lov12_6_145,car10_41_509,lov11_27_255,lab08_25_46,nwl10_10_294,lov11_27_95,car10_41_804,mat01_9_171,car01_10_119,lov12_6_7,car01_10_210,den08_41_745,nwl09_17_3,mat09_5_305,mat09_5_236,car01_10_271,car03_13_21,uaf08_20_28,den08_41_96,car10_41_392,mat01_9_226,nwl11_13_318,uaf12_170_13,lov11_27_250,lov03_25_172,lab06_15_64,nwl09_170_2,lov11_27_57,lov11_27_54,den09_9_242,car10_41_250,lab06_15_90,den08_113_7,uaf01_6_11,uaf08_20_363,den08_41_462,car03_13_267,nwl08_20_137,mat15_15_214,lab08_25_178,lov15_10_172,car10_41_305,den11_5_255,den08_41_407,den08_113_8,lov11_27_268,car03_13_183,uaf05_10_79,nwl10_10_301,car10_41_606,lov12_6_79,uaf08_20_257,nwl08_20_179,den08_41_775,den05QC_11_2,lab06_15_97,den08_41_673,nwl08_20_86,car03_13_340,lov03_25_16,lab06QC_7_29,mat01_9_103,lab04_48_198,den08_41_138,nwl08_20_53,lab04_48_15,mat01_9_52,lov15_10_50,nwl08_20_164,car10_41_604,lab09_27_42,den05_103_101,nwl11_13_251,mat09_5_372,mat09_5_31,lab09_27_117,den08_41_275,uaf12_17_63,car03_13_88,uaf08_20_114,uaf08_20_39,car10_41_545,lov03_25_194,lab08_25_212,mat13_48_83,car01_10_48,den11_5_427,uaf08_20_297,den11_5_262,den08_41_378,den09_9_31,den08_41_289,nwl10_10_6,den05_103_10,car10_41_209,uaf01_6_91,car03_13_278,mat15_15_47,lab08_25_226,den11_5_108,car01_10_319,den08_41_579,lov15_10_63,nwl08_20_188,den08_41_183,car01_10_122,den08_41_253,den11_5_276,lov11_27_84,mat15_15_21,uaf08_89_14,mat15_15_48,lab08_25_317,car01_10_337,mat15_15_97,den08_41_227,nwl11_13_238,lov11_27_163,nwl08_89_12,lov11_27_86,uaf05_10_73,car01_10_32,lab09_27_57,lov03_25_53,nwl10_10_321,mat13_48_248,den11_5_158,den09_9_78,uaf12_17_130,lab04_48_122,den09_9_86,nwl11_13_57,lov15_10_71,nwl11_13_508,mat15_15_80,uaf12_17_70,lab04_198_2,nwl09_17_94,car01_10_235,uaf08_20_90,den08_41_503,mat01_9_202,nwl11_13_481,mat13_48_207,car03_13_51,den08_41_278,car10_41_311,nwl09_17_109,den08_41_677,nwl08_20_52,mat13_48_219,lov11_27_20,car05_125_3,lab08_25_35,car10_41_472,nwl08_20_186,nwl10_10_206,nwl10_10_375,mat09_5_390,lab04_48_14,nwl08_20_126,lov03_25_312,nwl10_10_338,lov12_6_162,car10_41_608,den08_41_600,mat01_9_205,car03_13_249,uaf08_20_179,lov12_6_122,den08_41_555,nwl08_20_192,den08_41_697,nwl09_17_133,nwl11_13_49,mat01_9_137,nwl11_13_309,lov15_10_27,den09_9_248,den08_41_417,den09_9_276,lab09_27_167,car10_41_26,uaf01_6_69,mat09_5_360,den05_103_108,lov11QC_0_1,car01_10_358,lov15_10_218,car01_10_82,lab08_25_333,den08_41_107,mat15_15_19,lov11_27_152,car01_10_385,uaf12_170_1,nwl11_13_233,nwl11_13_89,nwl08_20_352,den11_5_29,den08_41_682,uaf05QC_39_2,den08_41_671,car03_13_497,mat15_15_175,car03_13_330,mat15_15_207,uaf08_20_1,nwl11_13_254,den09_9_55,car03_13_57,den08_41_582,lov11_27_207,car01_10_193,den11_5_172,mat01_9_155,den08_41_719,car03_13_108,uaf12_17_64,car01_10_230,nwl11_13_95,car10_41_563,uaf05_10_217,car10_41_374,mat15_15_30,lov03_25_114,lab06_15_234,mat13_48_38,car10QC_0_3,lab06_15_29,lab06QC_7_23,den08_41_541,uaf08_20_138,mat01_9_255,den08_41_377,den05_125_18,den08_41_718,uaf05_10_47,uaf12_17_74,lov15_10_6,den08_41_352,lov15_10_114,mat13_48_253,mat09_5_92,mat09_5_412,den11_5_423,den08_41_310,den08_41_657,mat01_9_231,mat13_48_59,car10_41_7,nwl10_10_126,car10_41_407,uaf05_10_148,car03_13_448,mat09_5_117,lab08_65_17,car05_125_24,mat01_9_223,mat09_5_109,car10_41_423,lov11_27_128,nwl11_13_196,nwl10_10_66,lov03_25_56,uaf08_20_233,uaf05_10_97,lab06_15_155,nwl08_20_47,car03_13_208,lab06QC_7_18,nwl10_10_103,lov15_10_118,den08_41_166,nwl09_17_46,mat09_5_182,den08_41_586,den11_5_175,den08_41_435,car01_10_231,den11_5_241,car03_13_228,uaf01_6_31,lov03_25_130,uaf12_17_13,lab09_27_213,uaf08_20_259,car10_41_2,car03_13_87,lov03_25_154,car10_41_391,uaf08_20_347,nwl10_10_246,uaf08_20_198,lab06_15_34,car01_10_360,car05_125_35,car10_41_775,lov12_6_18,lab08_164_1,den05_125_16,lab08_25_58,den09_9_184,car01_10_224,den08_41_1,car03_13_70,lov03_25_337,nwl11_13_369,den05_125_37,lov15_165_8,den09_9_284,uaf05_10_62,car10_41_289,mat09_5_173,den08_41_457,lov11_27_109,lab04_48_168,car03_13_493,uaf08_20_65,mat09_5_432,lab08_25_31,lov15_10_234,car10_41_450,lab08_25_243,nwl11_13_379,nwl08_20_266,mat09_5_147,uaf05_10_108,nwl09_17_48,nwl10QC_3_14,mat09_5_183,lov15_10_76,car10_41_649,uaf08_20_239,lov12_6_57,lov12_6_126,den09_9_79,car03_13_400,nwl11_13_502,mat09_5_253,car01_10_366,nwl10_10_219,lab09_27_11,mat13_48_79,uaf08_20_51,lov11_27_251,uaf12_17_121,den09_9_188,mat13_48_3,lab04_48_41,mat13_48_118,uaf08_20_247,car03_13_139,nwl11_13_130,lab04_48_42,den11_5_297,mat01_9_163,lov11_27_262,mat13_48_128,den09_9_280,mat01_9_277,den05_103_50,den11_5_284,car10_41_203,uaf05_10_75,den08_41_330,uaf05_10_28,uaf08_20_154,den05_103_126,uaf05_165_1,nwl11_10_10,lab06_15_96,mat13_48_24,nwl08_20_365,car01_10_11,car10_41_643,den08_41_559,lov15_10_209,lab04_48_70,mat01_9_230,den08_41_522,den08_41_592,mat09_5_146,car10_41_773,mat15_15_159,nwl08_20_251,lov12_6_83,uaf01_6_155,lab08_25_167,nwl08_20_131,nwl08_20_362,den08_41_803,car03_13_66,car10_41_801,den08_41_257,den08_41_769,den08_41_463,car05_125_7,den08_41_394,lov15_10_233,mat13_48_187,mat13_48_162,den11_5_338,lab08_25_128,car10_41_210,lov11_27_112,uaf08QC_9_3,lov15_10_232,car10_41_71,nwl11QC_7_2,mat09_5_36,den08_41_456,den11_5_409,mat13_48_232,mat13_48_180,den08_41_540,den08_41_612,uaf05QC_39_1,mat01_9_275,uaf08_20_279,uaf01_6_211,lov11_27_219,den05_125_33,mat01_9_109,nwl10_10_320,lab08_25_199,mat01_9_42,lab06_15_62,lab04_48_233,car03_13_166,uaf08_20_197,uaf01_6_80,den09_9_220,den08_41_816,nwl10_10_359,lov12_6_45,den08_41_31,car03_13_105,lab09_27_182,uaf12_17_111,car03_13_316,mat09_5_240,den11_5_285,lab08_65_7,mat09_5_175,mat09_5_262,mat09_5_120,car10_41_393,uaf01_6_149,nwl11_13_205,uaf01_6_46,uaf05_10_48,uaf08_20_155,mat09_5_179,uaf08_20_286,mat01_9_243,lab08_25_86,mat09_5_399,mat09_5_341,mat09_5_191,nwl11_13_501,mat09_222_1,lov03_25_330,den11_5_46,mat01_9_105,den08_41_807,uaf12_17_80,car10_41_384,nwl11_13_60,lov12_6_179,nwl10_10_369,den11_5_389,car01_10_136,mat13_48_16,car10_41_404,nwl10_10_330,car01_10_59,uaf05_10_156,mat15_320_3,lab08_25_304,car05_103_53,mat13_48_189,nwl11_13_174,den11_5_122,mat13_48_71,den08_41_709,den08_41_776,mat13_48_49,lov12_6_63,nwl08_20_241,lab08_25_328,lov11_27_149,car10_41_50,car10_41_302,car03QC_8_4,uaf12_170_8,car10_41_169,nwl10_10_11,uaf01_6_161,nwl11_13_500,nwl11_13_209,mat01_9_207,lab09_27_193,uaf08_20_296,lov03_25_195,den05_103_26,car03_13_420,den08_41_249,car10_41_206,uaf01_6_1,lab04_48_229,mat15_15_88,lov03_25_206,mat15_15_211,nwl10_10_255,mat01_9_279,den09_9_92,car05_103_1,lab04_48_92,den09_9_66,lab09_27_189,den11_5_97,lov11_27_150,mat01_9_3,lov12_6_110,den08_41_618,nwl11_13_511,nwl11_10_12,mat09_5_249,uaf08_20_2,lab08_25_133,lab08_25_176,nwl10_10_18,den09_9_6,lov03_25_147,car03_13_255,lab08_25_165,nwl10_10_351,lab04_48_197,den11_5_390,nwl11_13_222,den08_41_206,car10_41_787,nwl10_10_112,lab04_48_126,car01_10_234,uaf05_10_102,mat13_48_258,lov15_10_58,nwl11_13_489,car10_41_684,nwl11_13_282,den08_41_367,den09_9_57,nwl11_13_41,mat09_5_350,lov11_27_97,uaf08_20_309,car10_41_427,nwl10_10_241,den11_5_281,lab09_27_23,nwl11QC_7_20,lab06_15_153,car03_13_23,car03_13_500,lab06_15_124,lov03_25_19,den08_41_496,car10_41_682,lab06_15_269,uaf01_6_86,car03_13_242,lov03_25_251,nwl08_20_343,lab08_25_32,uaf05_10_140,lov03_25_92,nwl09_17_89,nwl08_20_159,den08_41_312,den05_103_33,nwl10_10_274,mat15_15_22,nwl08_20_43,uaf05_10_71,den05_103_96,den08_41_688,nwl11_13_312,uaf01_6_132,mat15_15_150,uaf12_17_15,car10_41_723,lab04_48_7,nwl08_20_76,uaf08_20_229,mat09_5_192,den09_9_142,lab09_27_64,nwl10_10_137,den11_5_349,lov11_27_157,uaf08_20_16,car01_10_335,lab06_15_41,car03_13_303,mat09_5_280,car03_13_141,uaf01_6_151,den09QC_27_1,car01_10_329,lov11_27_21,uaf01_6_160,den08_41_239,car10_41_360,uaf01_6_148,nwl08_20_90,lab06_15_272,nwl11_13_104,den08_41_74,nwl08_20_210,mat15_15_129,den05_103_7,nwl11_10_13,nwl09_170_11,lov03_25_255,lab08_25_200,car03_13_290,car03_13_254,car03_13_63,den08_41_659,den09_9_19,uaf08_149_1,uaf01_6_199,den08_41_806,uaf08_20_325,nwl11_13_125,lab06_15_182,mat01_9_61,mat15_15_168,nwl08_20_310,uaf05_10_25,car10_41_750,nwl11_13_92,lab08_65_15,car05_103_89,den08_41_633,uaf05_10_87,nwl08_20_150,den09_9_67,car03_13_244,car01_10_351,lab08_25_41,lab04_48_132,mat15_15_146,den05_125_12,den11_5_216,mat01_9_1,mat15_15_208,mat15_15_276,uaf01_6_104,nwl08_20_314,lov11_27_188,lov15_10_183,den08_41_136,den08_41_52,lab04_48_248,car10_41_78,mat01_9_172,den09_9_115,nwl08_20_111,den08_41_255,mat01_9_224,lab04_48_51,mat09_5_306,lab08_25_149,car10_41_714,uaf01QC_39_14,car10_41_807,den11_5_66,uaf08_20_164,den08_41_180,nwl11_13_306,den08_41_392,mat15_15_37,uaf08_20_282,lov11_27_176,car10_41_733,den08_41_241,uaf01_6_103,lov12_6_91,mat15_15_51,nwl08_89_4,car03_13_48,lov03_65_13,lab08_25_19,lab06_15_163,uaf12_17_89,lab08_373_1,mat01_9_147,lab04_48_63,lov03_25_214,uaf08_20_5,uaf01QC_39_4,lov03_25_205,uaf05_10_86,nwl09_17_49,den05_103_90,lov03_25_162,nwl10_10_387,nwl08_20_346,lab04_48_85,den09_9_94,lab08_25_301,car10_41_295,mat15_15_111,nwl11_13_139,den08_41_593,car03_13_288,uaf08_157_9,lov15_10_96,mat09_5_431,lov03_25_27,mat15_15_93,mat15_15_163,car10_41_637,uaf08_20_95,lab09_27_105,car01_10_98,lab06_15_26,den05_103_129,mat15_15_247,lov11_27_134,den05_103_52,car01_10_171,lov03_25_295,lov03_25_54,uaf08_20_223,uaf01_6_36,den08_41_702,car03_13_15,car05_103_106,den09_9_122,den11_5_180,car03_13_144,uaf08_20_94,mat09_5_67,den05_103_14,lab09_27_198,lab04_48_151,uaf08_89_7,den08_41_140,den11_5_159,nwl10_10_56,nwl11_13_497,mat13_48_228,mat09_5_89,car03_13_329,uaf01_6_16,lov12_6_160,car10_41_470,car03_13_393,mat09_5_123,lab06_15_226,nwl09_17_15,lab04_48_103,lab04_48_149,lab09_27_187,lov03_25_105,lab06_15_148,nwl08_20_4,den11_5_124,den05_103_53,mat01_9_186,lov15_10_178,den08_41_726,lab06QC_7_10,lab08_25_140,mat09_5_370,mat15_15_71,nwl10_10_81,lab06_15_94,lab04_48_154,lov03_25_142,lov15_10_161,uaf05_10_10,car10_41_534,den11_5_403,den08_41_557,lab08_25_45,mat13QC_14_1,car10_41_347,nwl11_13_414,lov03_25_236,den09_9_208,car10_41_77,lov12_6_171,nwl08_77_6,lov15_10_38,den09_9_265,den08_41_712,car05_103_108,lov03_25_1,lov03_25_21,nwl11_13_361,nwl10_10_195,lov11_27_242,den11_5_380,lov03_25_83,car03_13_222,lov15_10_216,nwl11_13_334,car05_103_112,lab09_27_270,den08_41_199,nwl10_10_100,den08_41_207,nwl08_20_170,lov03_25_283,den08_41_708,nwl10_10_151,den08_41_39,mat09_5_366,lov15_10_86,car03_10_13,lov12_6_102,uaf12_17_118,lov12_6_96,mat01_9_194,den05_103_32,lab09_27_144,lab04_48_37,den08_41_498,lab04_48_40,lov15_10_45,car10_41_555,den09_9_150,lab09_27_118,den08_41_364,car03_13_27,mat09_5_25,mat01_9_26,car03_13_61,mat13_48_235,den11_5_302,den09_9_234,nwl11_13_451,car10_41_56,den08_41_448,mat15_15_154,car10_41_21,uaf05_10_204,car01_10_276,lov11_27_7,lab09_27_67,den08_41_564,lab08_25_337,car10_41_657,uaf08_20_324,uaf08_20_29,mat09_5_118,den11_5_355,mat15_15_254,car10_41_183,den09_9_114,mat01_9_134,lab04_48_182,den09_9_60,lov03_25_290,nwl09_170_8,car01_10_121,lab04_48_161,den08_41_520,car10_41_570,den08_41_160,den08_41_69,den05_103_6,lov12_6_67,den09_9_14,nwl09_17_40,mat09_5_316,den08_41_782,car10_41_109,uaf08_20_17,den11_5_160,den09_9_275,car01_10_341,mat09_5_297,nwl08_20_214,lab08_25_113,lab06_15_158,lab06_15_204,car10_41_173,den08_41_40,lab04_48_115,den08_41_440,nwl11_13_387,car01_10_304,mat09_5_231,lab06_15_128,nwl09_17_31,mat01_9_107,den09_9_247,lab08_25_95,lov03_25_99,den08_41_695,den11_5_133,lab08_25_251,mat09_5_339,nwl10_10_119,den08_41_319,nwl10_10_208,nwl08_89_17,den11_5_336,mat01_9_32,lov12_6_142,lov03_25_264,nwl08_20_286,uaf08_20_140,nwl11_13_157,den08_41_632,car05_103_118,mat09_5_242,uaf05_10_203,uaf08_20_222,nwl11_13_206,den11_5_266,mat13_48_202,mat09_5_38,car03_13_428,car01_10_201,lab04_48_119,den11_5_211,uaf05_10_227,uaf08_20_290,car01_10_57,lab04_48_24,lov15_10_28,lov03_25_115,mat09_5_378,lab09_27_91,lov12_6_201,den11_5_91,nwl10_10_277,mat01_9_153,uaf08_20_182,uaf01_6_193,car03_13_324,mat13_48_12,car10_41_559,nwl08_20_20,den08QC_4_6,car03_13_478,den11_5_301,nwl08_157_8,den05_125_4,uaf08_20_116,car10_41_757,den09_9_76,lov15_10_168,lov03_65_3,lov15_10_65,den09_9_209,uaf05_10_55,uaf01_6_89,den09_9_155,lov15_180_2,car01_10_72,car03_13_379,lab09_27_231,uaf08_20_360,lab09_27_172,mat09_5_322,car10_41_718,den08_41_168,car03_13_293,mat15_15_24,den08_41_622,nwl11_13_34,uaf08_20_78,mat01_9_72,den08_41_124,nwl11_13_298,uaf08_20_293,uaf08_20_349,den09_9_35,mat09_5_9,lab04_48_164,nwl10_10_300,den05_103_5,lab04_48_76,car03_13_381,car10_41_712,uaf12_17_92,uaf05_165_10,car10_41_468,lov11_27_223,nwl11_13_404,car03_13_168,mat01_9_33,lov12_6_22,car03_10_7,car03_13_403,car03_13_219,lov15_165_3,den08_41_336,mat09_5_154,lab06_15_218,den05_103_111,mat09_5_282,mat09_5_187,lov15_10_62,nwl08_20_212,car05_103_55,lab06_15_190,lab08_25_55,mat15_15_60,nwl08_20_57,nwl11_13_88,nwl10_10_281,den11_5_15,lov15_10_186,nwl08_20_194,den08_41_217,car03_13_485,lov15_10_235,den05_103_9,car03_13_38,lab09_27_129,nwl08_20_200,mat01_9_164,den09_9_108,car10_41_744,nwl08_20_178,uaf08QC_22_6,car03_13_212,nwl11_13_331,lab09_27_66,nwl08_20_264,uaf12_17_29,nwl10_10_24,uaf05_10_60,lov11_27_222,nwl09_17_88,car01_10_300,car01_10_18,uaf01_6_32,lab08_25_25,lov03_25_233,car01_10_293,car01_10_194,uaf05_10_233,lab08_25_346,lab04_48_136,nwl10_10_99,lov03_25_249,mat13_48_210,nwl08_20_353,nwl10_10_250,lov12_6_147,lab08_25_22,mat01_9_233,den05_103_35,den11_5_101,car03_13_356,den11_5_275,lab09_27_140,lab06_15_91,lov03_25_272,nwl08_20_198,uaf01_6_141,uaf08_20_194,uaf05_10_150,lov15_10_200,mat15_15_89,lab04_48_46,mat15_15_59,lov12_6_182,lab08_25_145,lab08_25_332,uaf08_20_188,car03_13_460,lab06_15_63,lab06_15_157,car01_10_58,nwl10_10_94,lov03_25_235,lov11_27_137,mat09_5_47,mat09_5_106,mat09_5_44,nwl11_13_54,nwl11_13_264,car10_41_245,lab08_25_270,lab04_48_27,car03_13_422,nwl08_20_341,lab09_27_239,den08_41_597,mat09_5_428,nwl11_13_505,car03_13_106,nwl11_13_399,den09_9_112,nwl10_10_362,lov03_25_321,den08_41_380,den08_41_426,den09_9_15,car10_41_816,uaf01_6_66,mat09_5_13,car03_13_301,nwl11_13_10,lov03_25_278,den11_132_1,car10_41_9,uaf08_20_315,den11_5_45,lov12_6_156,den09_9_252,lov15_10_32,mat01_9_113,car03_13_441,car01_10_139,lov03_65_15,den11_5_3,uaf08_20_145,den11_5_132,lov03_25_9,den08_41_536,car10_41_529,den11_5_221,den09_9_28,lov03_65_12,lov15_202_2,lab09_27_212,mat01_9_81,lov11_27_170,lov11_27_154,nwl10_10_242,lab06_15_32,car10_41_441,car03_13_465,car10_41_283,nwl11_13_520,nwl08_20_350,mat09_5_178,den11_5_426,lov15_10_81,uaf05_10_228,car10_41_176,den11_269_3,nwl11_13_7,lab06_15_259,lov03_25_221,mat01_9_254,uaf05_10_145,nwl10_10_285,den08_41_438,den11_5_27,nwl08_20_283,nwl08_20_149,den11_5_30,lov03_65_7,den08_41_436,nwl08_20_107,car10_41_368,lab08_25_260,uaf05_10_46,car03_13_472,mat13_48_107,den08_41_812,lov11_27_47,den05QC_11_9,uaf08_20_268,den08_41_424,nwl10_10_105,lov15_10_237,nwl09_17_111,den08_41_390,uaf12_17_57,lov12_6_114,uaf08_157_1,nwl08_20_337,mat09_5_97,lab06_15_54,nwl10_10_368,lov15_10_180,lab06_15_79,den08_41_736,nwl08_20_269,mat09_5_218,lab06QC_7_26,car05_125_9,nwl08_20_101,mat09_5_22,den08_41_83,den08_41_399,lab09_27_29,nwl11_13_114,car10_41_681,mat13_48_249,lab08_25_239,mat09_5_276,nwl09_17_6,car10_41_716,lab06_320_3,den09_9_223,car01_10_112,car01_10_29,nwl11_13_165,uaf05_10_78,den09_9_216,uaf12_17_48,mat01_9_5,uaf01_6_146,nwl10_10_334,den08_41_537,lab09_27_6,nwl09_17_42,nwl11_13_120,lab06_15_232,lab08_25_61,uaf08_20_260,lab09_27_103,car10_41_415,mat09_5_212,lab08_25_193,mat13_48_45,car10_41_645,car01_10_196,mat01_9_117,uaf08_20_346,den08_41_705,nwl10_10_266,mat15_15_156,nwl10_10_110,lab06_15_46,mat15_15_46,nwl11_13_335,mat09_5_420,den05QC_11_14,lov03_25_277,den08_41_666,lov11_27_196,mat15_15_137,lab09_27_190,lab06_15_254,car03_13_377,lab04_48_181,uaf08_20_373,nwl08_20_276,lov03_25_107,car01_10_50,den11_5_85,car10_41_689,uaf08_20_248,mat09_5_365,nwl11_13_146,mat09_5_235,car03_13_33,uaf08_20_124,uaf01_6_92,den08_41_72,uaf12_17_147,car01_10_375,lov11QC_2_1,uaf08_20_4,uaf08_20_142,lov15_10_132,den05_125_6,car10_41_438,den08_41_338,uaf01_6_77,car03_13_76,car01_10_138,car01_10_331,mat09_5_11,uaf01_6_30,lab04_48_247,nwl10_10_348,den11_5_313,den09_9_254,car03_56_2,mat15_15_201,car01_10_218,uaf01_6_131,nwl08_20_3,lov11_27_269,lov15_10_72,nwl10_10_299,lov12_6_65,lab06_15_267,den09_9_195,mat15_15_95,uaf08_20_55,nwl11_13_460,nwl08_20_173,den05_103_21,nwl10_10_106,nwl11_13_417,nwl11_13_400,mat15_352_1,lab09_27_113,lov12_6_66,mat01_9_59,den09_9_101,lab06_15_36,den08_113_5,nwl11_13_431,lab08_25_274,nwl11_13_236,den08_41_43,nwl11_10_6,uaf05_165_8,den05_103_29,nwl10_10_19,uaf08_20_200,den08_41_393,nwl11_13_259,car03_13_235,car10_41_75,den11_5_272,mat09_5_256,nwl10_10_384,lab09_27_232,car01_10_227,nwl10_10_329,den08_41_547,uaf08_89_8,den11_5_298,nwl09_17_67,car10_41_429,nwl08_20_312,lov15_10_3,mat09_5_382,car03_13_125,lov15_10_170,lab04_48_74,lab08_25_163,mat09_5_73,nwl11_13_164,nwl11_13_384,mat09_5_436,uaf08_20_209,den09_9_69,lab08QC_0_11,lab09_27_141,den11_5_360,nwl08_20_84,uaf08QC_14_1,nwl11_13_353,den11_5_406,den09_9_203,uaf05_165_4,den05QC_11_3,lov03_25_132,nwl08_89_8,lov03_25_291,lov11_27_231,lov12_6_185,mat01_9_256,den08_41_639,car03_13_455,uaf01QC_39_2,uaf01_6_186,mat15_15_3,lov03_25_253,lab04_48_33,car03_13_433,den08_41_799,lov11_27_206,den09_9_149,nwl08_20_133,car01_10_362,car05_103_114,lov15_10_101,den11_269_2,nwl11_13_121,mat15_15_65,lab08_25_74,lov15_10_146,car01_10_305,nwl08_20_156,den05_103_68,lov15_10_149,lov15_10_201,car10_41_157,den08_41_508,uaf08_20_81,lab08_25_262,den11_5_203,lov15_10_67,nwl11_13_295,car01_10_380,lov03_25_91,mat15_15_262,lov15_10_123,lov12_6_121,car10_41_294,car10_41_373,nwl10_10_86,car10_41_272,mat15_15_272,nwl09_17_44,car01_10_55,mat13_48_168,nwl08_20_325,car10_41_91,den08_41_510,den11_5_70,uaf05_10_5,mat09_5_438,lov11_27_72,mat09_5_21,den05_103_61,uaf05_10_133,car01_10_178,nwl09_17_47,lab06_15_82,uaf05_202_2,lab08_25_150,lov12_6_39,nwl09_170_4,mat15_15_178,nwl11_10_3,lab08_25_94,den08_41_341,lab08_25_125,mat15_15_181,nwl10_10_48,nwl10_10_388,den08_41_81,lab06_15_191,mat15_15_169,uaf08_20_48,nwl10_10_262,nwl11_13_243,den08_41_699,nwl10_10_379,lov15_10_208,lab08_25_52,nwl11_10_16,nwl11_13_176,car10_41_99,mat01_9_68,nwl09_17_62,nwl09_17_71,den09_9_135,den08_41_505,nwl08_20_243,car10_41_814,uaf05_10_211,nwl11_13_30,den08_41_41,lov15_10_57,mat01_9_182,lov12_6_214,uaf05_10_129,mat09_5_259,den08_41_620,mat01_9_125,car10_41_12,lov11_27_116,den08_41_501,car03_13_50,car10_41_755,nwl08_20_375,mat01_9_7,den09_9_52,lov03_25_332,lov03_25_120,lab08_25_300,mat09_5_76,nwl10_10_248,den09_9_266,uaf05_10_99,lov15_10_52,lab04_48_214,car03_13_64,mat13_48_203,nwl08_20_146,lab04QC_18_4,mat09_5_54,car10_41_661,den09_9_91,nwl08_20_356,den08_41_329,nwl08_20_217,den11_5_50,lov03_25_112,car10_41_590,uaf12_17_104,den08_41_663,nwl10_10_168,car10_41_674,car01_10_309,uaf05_10_137,lov15_10_36,car05_103_47,den08_41_400,car10_41_365,car10_41_400,mat01_9_104,car03_13_115,uaf05_10_84,mat09_5_158,car10_41_683,lab08_25_69,mat13_48_127,nwl11_13_145,mat01_9_143,car03_13_199,lov03_25_133,lov12_6_68,den08_41_25,car03_13_205,den11_5_300,mat15_15_35,uaf12_17_132,nwl09_17_69,den08_157_3,nwl10_10_386,lov03_65_21,car05_103_59,den11_5_347,mat09_5_163,uaf05_10_200,lab04_48_78,nwl08_20_117,lab08_25_169,den11_5_437,lab08_25_221,lab09_27_257,mat15_15_74,lab06_15_53,nwl11_13_427,lab08_25_159,den09_9_27,den08_41_703,car03_13_214,mat09_5_261,lov03_25_153,car03_13_262,nwl10_10_82,car10_41_758,uaf05_10_171,nwl09_17_113,den05_103_59,lab08_25_186,nwl10_10_323,car01_10_296,nwl08_20_231,lov03_25_208,den08_41_147,den08_41_491,lab06_15_39,nwl08_20_168,nwl08_20_154,car10_41_398,mat01_9_269,den08_41_363,car03_13_352,mat15_15_227,lov15_10_116,car03QC_8_6,lab09_27_258,nwl11_13_167,mat09_5_302,lov11_27_45,car03_13_470,den11_5_59,den11_5_311,nwl08_20_136,lov11_27_65,lov11_27_179,uaf01_6_3,car10_41_327,car05_103_16,nwl08_20_10,nwl10_10_243,uaf12_17_51,lab06_352_1,uaf12_17_141,nwl11_13_14,nwl10_10_109,lov11_27_130,nwl11_13_248,car10_41_324,mat09_5_224,car10_41_700,den08_41_751,mat09_5_134,car10_41_690,nwl10QC_3_5,car10_41_239,lab08_25_208,mat01_9_266,lab08_25_343,car03_13_43,car01_10_22,den11_5_200,lab09_27_120,den08_41_35,car03_13_135,mat09_5_103,nwl11_13_220,mat15_15_39,den11_5_408,lov03_25_86,mat09_5_440,lab09_27_242,nwl08_20_320,nwl08_20_24,den11_5_320,uaf08_20_219,car10QC_0_10,uaf12_17_77,nwl11_13_459,den09_9_82,nwl11_13_303,den08_41_48,lab09_27_147,mat01_9_71,den08_41_630,nwl08_20_348,nwl10_10_227,mat15_15_103,lab09_27_196,uaf12_170_4,car05_103_22,den05_125_11,lab09_27_228,uaf08_20_310,car10_41_153,den09_9_129,lab09_27_244,den08_41_230,den09_92_1,den11_5_246,lab09_27_132,nwl11_13_368,car03_13_133,den08_41_73,mat13_48_166,lab06_15_112,car10_41_236,nwl11_13_311,uaf01_6_22,lab04_48_54,den08_41_814,car03_13_417,car05_125_33,nwl08_89_2,lov03_25_246,mat09_5_419,den08_41_371,nwl11_13_287,car05_103_87,car03_13_78,nwl11_10_14,lov12_6_76,car01_10_129,mat09_5_273,car10_41_343,nwl09_17_18,lov15_10_117,lov03_65_16,den09_9_143,mat15_15_167,uaf08_20_93,nwl11_263_1,nwl11_13_218,nwl11_13_307,lov12_6_172,den08_41_109,mat15_15_177,car10_41_255,den05_125_7,car03_13_10,lab08_25_63,car01_10_377,mat09_5_327,lov11_27_89,lov15_10_159,mat09_5_88,lab06_15_31,den08_41_516,car03_13_396,lab06_15_241,nwl08_20_116,mat01_9_187,nwl11_13_329,lab04_48_2,uaf01_6_147,lov11_27_198,nwl08_20_183,lov15_10_48,lab04_48_240,nwl08_89_15,den08_41_361,uaf08_20_337,den08_41_573,car10_41_488,den08_41_605,lab09_27_7,uaf01_6_93,lov15_10_85,mat15_15_87,car03_13_503,car01_10_109,lab08_25_67,nwl10_10_345,den08_41_33,lab08_25_79,den08_41_258,lov12_6_150,lov03_25_170,nwl09_17_147,lab06_15_119,den08_41_562,den08_41_647,nwl08_20_289,mat13_48_92,mat09_5_188,uaf01_6_128,mat09_5_165,nwl11_13_506,lab09_27_21,lov03_25_104,nwl08_20_222,car10_41_170,car01_10_43,uaf05_165_15,nwl11_13_390,car01_10_143,car10_41_166,mat01_9_142,den08_41_145,lab04_48_67,den08_41_267,nwl11_13_213,den08_41_100,car01_10_391,mat09_5_303,lov15_10_240,nwl09_170_1,lov12_6_82,den05_125_8,uaf01QC_41_1,lab08_25_119,car10_41_426,uaf08_20_45,nwl11_13_216,uaf05_10_174,lab04_48_170,uaf08_20_312,mat13_48_251,car01_10_56,den08_41_689,nwl09_17_132,lab04_48_8,mat15_15_205,lov12_6_187,car05_103_7,den11QC_15_4,car10_41_287,den11_5_254,nwl08_20_103,nwl08_89_3,uaf08_20_227,nwl11_13_325,car05_103_23,den08_41_543,car03_13_437,lab08_25_147,mat15_15_258,lov11_27_93,car05_103_91,nwl10_10_318,lov15_10_90,lov15_10_215,lab06_15_152,mat01_9_75,lov12_6_168,lab04_48_30,car03_13_491,mat09_5_223,mat09_5_68,car03_13_362,lov11_27_146,lab09_27_27,lab08_25_7,lab09_27_218,car05_103_5,mat13_48_68,car10_41_389,lov15_10_1,den08_41_499,lab08_25_104,lab04_48_173,nwl08_20_37,lab06_15_193,car10_41_514,car10_41_699,car10_41_621,uaf08_20_307,nwl11_13_211,lov03_25_318,car05QC_15_1,lab04_48_48,lab04_48_250,uaf12_17_32,lab09_27_222,car03_13_12,lov03_25_176,uaf01_6_203,nwl10_10_188,lov12_6_88,nwl11_13_230,den05QC_11_1,car01_10_77,den08_41_447,lov15_10_181,den11_5_31,den08_41_175,uaf08_20_80,mat13_48_2,den11_5_231,car03_13_331,lab06_15_253,den08_41_604,den11_5_239,uaf12_17_122,den08_41_504,mat09_5_39,den08_41_382,nwl11_13_108,lab06_15_120,mat13_48_140,den08_41_375,nwl10_10_114,uaf05_10_9,nwl11_13_247,mat15_15_245,uaf08_20_175,nwl08_20_70,lab04_48_236,nwl11_13_402,lab06_15_213,car03_13_304,lab06_15_57,den08_41_178,lab06QC_7_15,lov03_25_181,mat01_9_249,uaf08_20_327,car03_13_181,car10_41_617,car01_10_182,uaf08_20_180,car01_10_219,den08_41_355,mat15_15_14,uaf08_20_42,nwl09_170_10,nwl10_10_155,nwl08_20_9,uaf05_10_32,lab04_48_109,lov15_10_182,den08_41_819,den08_41_188,uaf01_6_135,den09_9_107,car10_41_48,lab08_25_185,lov12_6_146,mat01_9_60,car10_41_573,den11_5_95,lab06QC_7_13,uaf08_20_107,mat01_9_57,mat15_320_4,lov15_10_137,nwl11_13_22,nwl10_10_73,car05_103_71,mat09_5_65,mat15_15_5,den09_9_154,uaf05_10_226,lov12_6_10,den08_41_379,mat15QC_6_3,car03_13_435,car01_10_42,lab04_48_199,lab09_27_221,nwl10_10_335,lov03_25_113,mat09_5_16,nwl11_13_133,lab06_15_7,mat09_5_28,nwl09_17_81,car05_103_24,den11_5_57,car10_41_771,lov15_10_196,lov11_27_270,nwl08_20_277,car10_41_94,nwl10_10_222,nwl11_13_199,lab08_25_275,car03_13_337,nwl08_20_252,lab08_25_259,den11_5_214,den08_41_111,mat09_5_349,uaf12_17_107,mat09_5_314,den08_41_495,car05_103_117,car01_10_242,lov03_25_70,nwl10_10_143,mat01_9_259,lab08_25_4,lab06_15_184,uaf05_10_61,nwl09_17_25,lab08QC_0_4,lab04_48_135,mat01_9_274,car03_13_271,car03_13_1,nwl10_10_224,car03_13_440,lab04_48_64,lab06_15_51,lab08_25_152,lov03_25_76,car05_103_125,uaf01_6_39,nwl09_17_22,nwl08_20_148,den08_41_194,nwl09_17_95,car10_41_571,lab08_25_151,den11_5_243,mat15_15_72,lab04_48_179,uaf01_6_175,nwl08_20_100,nwl10_10_117,nwl10_10_308,lab08_25_222,nwl11_13_2,car01_10_114,car01_10_172,nwl11_13_234,mat15_15_213,lab06_15_72,lov03_25_41,lab04_199_1,lab04_48_13,lov03_25_35,mat13QC_14_2,lab08_25_294,nwl11_13_495,den08_41_46,lov11_27_12,lov03_25_31,lov03_25_87,lov03_25_219,uaf05_10_29,den11_5_79,uaf05_10_45,mat09_5_427,car03_120_1,den11_5_18,den08_41_353,mat15_15_101,den11_5_128,lov11_27_13,mat09_5_49,mat09_5_425,den05_103_107,den05_103_25,lab09_27_156,lov15_10_128,den08_41_277,car03_13_34,mat09_5_384,car10_41_486,uaf08QC_22_5,car03_13_210,nwl08_20_71,car10_41_809,lab08_25_198,lab04_48_31,car10_41_671,den08_41_302,car03_13_480,den09_9_199,mat01_9_264,mat15_15_215,nwl10_10_263,lab04_48_158,car01_10_10,uaf05_10_11,den11_5_36,den08_41_455,mat13_48_147,den11_5_47,lab08_25_299,lab08_25_96,lov11_27_79,nwl11_13_45,nwl11_13_356,car03_13_494,den08_41_220,lab04_48_231,car03_13_346,lab04_48_100,mat13_48_182,nwl10_10_313,car01_10_330,car10_41_584,car10_113_7,car03_13_380,nwl08_20_132,uaf08_20_226,lab04_48_177,nwl10_10_215,lov03_25_319,lov15_10_79,uaf08_20_139,nwl11_13_472,lab06_15_243,car01_10_204,car03_13_53,den05_103_104,mat13_48_191,mat13_48_246,uaf08_89_13,car03_13_234,mat01_9_265,nwl10_10_183,mat15_15_155,uaf12_17_5,car01_10_92,lov15_10_220,den11_5_131,den11_5_343,mat01_9_236,den11_5_8,uaf05_10_89,lab06_15_265,mat15_15_23,mat09_5_168,uaf01_6_140,lab08_25_81,uaf08_20_185,den11_5_226,den09_9_43,mat09_5_143,lab08_25_49,lab08_25_235,lov03_25_344,den11_5_259,nwl09_17_21,den05_103_38,nwl08_20_80,car03_13_410,mat09_5_155,den11_5_269,car03_13_79,uaf05_10_120,uaf08_20_99,uaf01_6_191,lov12_6_24,den11_5_225,lab04_48_141,nwl09_17_83,car05_125_5,car10_41_767,nwl10_10_293,car10_41_65,car03_13_292,car10_41_156,car10_41_713,car10_41_179,car03_13_82,mat09_5_403,car10_41_130,nwl10QC_3_6,den08_41_211,uaf08_20_285,lab06_15_88,lab08QC_0_12,car10_41_785,car03_13_509,nwl11_13_467,nwl10_10_271,car10QC_0_8,den08_41_80,den09_9_273,den11_5_236,lab09_27_154,uaf12_17_105,lab09_27_123,uaf12_17_33,mat09_5_135,car10_41_226,nwl11_13_485,lov12_6_190,den09_9_232,lov03_25_160,nwl11_13_493,uaf08_77_2,lov11_27_49,lab08_25_293,nwl10QC_3_13,uaf01_6_216,car01_10_175,mat13_48_77,den05_125_21,lab09_27_96,mat13_48_167,lov12_6_36,den08_41_339,lab09QC_15_5,car10_41_629,uaf08_20_348,lov11_27_92,nwl11_13_182,den08_41_45,lab04_48_175,mat09_5_406,nwl11_13_168,lab06_15_268,lov15_10_94,uaf05_10_92,mat09_5_334,lab06_15_61,mat15_15_275,mat13_48_70,lab08_25_325,den08_41_242,uaf05_10_122,nwl09_17_140,lov11_27_3,uaf05_10_111,den11_5_388,car10_41_579,nwl11_13_185,den09_9_157,den08_41_738,lov15_10_242,car03_13_113,uaf01_6_9,car03_13_226,lov11_27_127,car01_10_46,lab06_15_81,lab09_27_104,lab06_15_276,car10_41_228,nwl08_20_16,car10_41_115,lov12_6_119,lab06QC_7_11,mat01_9_122,car10_41_51,lab08QC_0_10,nwl10_10_133,car01_10_5,car10_41_274,den11_5_24,nwl10_10_364,mat09_5_91,mat15_15_10,den08_41_47,car03_13_146,uaf01_6_79,nwl11_13_456,den08_41_151,nwl10_10_280,uaf08_20_294,lov11_27_229,lov12_6_192,car10_41_547,nwl08_20_18,uaf12_17_53,den09_9_12,den08_41_185,lab08_25_286,uaf05_10_212,uaf08_278_1,nwl10_10_392,car10_41_707,nwl11_13_112,nwl11QC_7_17,lab08_25_279,den11_5_428,nwl08_20_364,nwl11_13_227,car03_13_413,den11_5_292,lab09_27_184,den05_103_99,lab08_25_227,car01_10_238,lov11_27_232,car01_10_159,lab04_48_215,nwl11_13_299,car03_13_59,lab08_25_276,den08_41_693,mat13_48_10,car10_41_309,mat15_139_1,car10_41_542,lab09_27_72,lab08_25_28,den09_9_237,den08_41_755,uaf08_20_256,den08_41_357,lov12_6_89,mat13_48_205,lab04_48_121,lab08_65_4,car03_13_36,den08_41_723,lov12_6_95,uaf01_6_198,car10_41_263,lab08_25_232,car01_10_30,mat09_5_292,uaf05_10_128,car01_10_164,lab09_27_164,nwl11_13_332,lab08_25_30,car01_10_131,car10_41_108,mat09_5_110,lov11_27_200,uaf08_20_133,lab08_25_323,den08_41_549,lov15_10_151,lab08_25_210,den08_41_517,den09_9_236,den08_41_102,den09QC_27_10,nwl10_10_17,mat09_5_433,lov03_25_37,uaf01_6_108,lab04_48_26,car03_13_47,lab04_48_183,nwl09_17_134,lov15_10_77,den08_41_174,mat13_48_47,den05_103_97,car01_10_146,nwl10_10_317,lov03_25_305,lab08_25_303,car10_41_770,uaf12_17_30,car03_10_10,mat01_9_118,mat15_15_279,lab08_25_341,car03_13_458,car03_13_40,den08_41_617,lov12_6_92,mat15_15_12,nwl11_13_360,nwl11_13_374,nwl10_10_76,nwl08_20_301,den08_41_370,car10_41_743,nwl11_13_244,car05_103_14,mat09_5_401,den05_125_3,mat09_5_186,nwl10_10_72,den11_5_220,den11_5_163,uaf12_17_142,mat01_9_200,lov03_25_183,lov11_27_186,nwl11_13_77,nwl11_13_321,lov12_6_113,car10_41_196,lov03_25_301,lov11_27_218,nwl08_20_59,lov03_25_33,uaf12_17_135,car03_13_217,lov15_180_1,nwl10_10_391,lab08_25_111,den05_103_92,car03_13_266,lov03_25_12,nwl10_10_253,nwl11_13_411,nwl11_13_487,lab08_25_78,mat15_15_98,uaf05_10_22,mat13_48_39,car10_41_155,car01_10_78,mat09_5_19,mat15_15_261,lab08_25_91,mat09_5_385,car01_10_184,nwl11_13_364,den05_103_30,mat09QC_14_1,uaf05_10_123,lab04_48_22,uaf01_6_26,nwl10_10_71,nwl11_13_143,den09_9_271,mat01_9_65,den08_41_366,uaf05_10_157,uaf01_6_209,den11_5_165,mat01_9_253,nwl10_10_325,car01_10_123,nwl11_13_38,lov12_6_84,nwl11_10_2,den08_41_38,mat13_48_19,nwl08_20_288,mat15_15_148,uaf08_157_6,mat09_5_307,mat09_5_45,mat15_15_77,lab08_25_161,nwl10_10_135,mat09_5_330,nwl11_13_430,car10_41_110,mat01_9_257,den08_41_731,lov03_25_14,mat09_5_185,mat13_198_3,lab06_15_131,nwl09_17_135,uaf12_17_59,lov15_10_167,car10_41_200,den11_5_425,nwl10_10_21,den08_41_572,den09_9_255,mat09_5_272,lab04_48_251,mat13_48_231,car10_41_732,car03_13_202,lab09_27_99,lab04_48_17,nwl08_20_239,car10_41_64,den11_5_418,car05_125_36,lov11_27_272,car10_41_553,car10_41_508,lov15_10_126,den09_9_194,lab09_27_85,mat09_5_252,den08_41_512,den05_103_119,mat13_48_129,den08_41_626,mat13_48_48,car10_41_241,den08_41_808,car01_10_199,lab04_48_28,den11_5_379,nwl10_10_371,den09_9_25,lab04_48_142,lab04_48_178,car10_41_665,mat09_5_95,lab04_48_192,nwl11_13_341,den05_103_120,den08_41_490,nwl11_13_450,car10_41_600,nwl09_17_51,lab08_65_19,den11_5_399,lab08_25_277,mat15_15_187,car03_13_96,mat01_9_267,lab04_48_201,lab06_15_122,lov15_10_143,lab08_25_153,lab08_25_195,car05_103_68,lov12_6_131,lab09_27_174,lab09_27_78,car10_41_798,car03_13_97,uaf05_10_196,lov12_6_94,lab08_25_215,lab06_15_261,nwl09_17_72,mat09_5_86,lab08_65_16,den08_113_6,lab09_27_59,den11_5_267,nwl08_20_255,mat13_48_115,lov11_27_187,car05_103_84,nwl11_13_310,uaf01_6_82,uaf12_17_78,uaf05_10_19,lab06_15_104,den09_9_211,car03_13_457,lab06_15_30,car10_41_413,lab04_48_138,lov11_27_33,lov11_27_178,uaf05_10_40,nwl08_20_321,uaf12_17_88,car05_103_103,lov03_25_42,nwl11_13_308,car03_13_402,car03_13_49,mat01_9_204,lab08_25_350,nwl10_10_265,uaf08_20_249,den11_5_383,nwl11_13_47,lov03_25_269,den09_9_74,nwl11_13_177,den08_41_653,car03_13_158,car01_10_250,car10_41_105,uaf08_157_12,den11_5_130,lov03_25_243,lov12_6_34,mat15_15_90,lab06_15_154,nwl11_13_322,car03_13_285,lab06_15_233,mat09_5_326,car03_10_4,den11_5_322,lab04_48_53,lov03_25_263,nwl08_20_19,nwl08_20_294,uaf05_10_18,nwl08_20_242,lab06QC_7_25,lab09_27_252,nwl10_10_89,car03_13_62,uaf08_89_1,lab06_15_249,den05_103_54,lov03_25_71,nwl10_10_273,nwl10_10_361,mat13_48_130,lab06_15_247,mat13_48_201,lab08_25_218,lov03_25_348,lab06_15_58,uaf08_20_109,nwl08_20_147,mat09_5_204,den08_41_734,den09_9_111,mat01_9_120,uaf05_10_201,mat01_9_88,den05_103_58,lab08_25_2,nwl10_10_340,mat09_5_304,uaf01QC_39_11,car10_41_199,den08_41_565,uaf05_10_187,den05_103_93,nwl11_13_454,nwl09_17_14,den11_5_90,nwl08_20_185,nwl08_20_82,lov03_25_46,lab09_219_2,nwl11QC_7_1,nwl11_13_106,uaf08_20_320,uaf01_6_6,nwl08_20_344,car10_41_359,lab06_15_14,car10_41_575,car01_10_355,car10_41_412,den08_41_529,lab06_15_78,mat09_5_20,lov15_10_133,nwl08_20_204,den11_5_264,den08_41_114,lov12_6_6,car05_103_109,lab06_15_71,car10_41_280,uaf08_20_356,nwl10_10_381,car01_10_142,nwl09_17_4,lov03_25_300,mat15_15_116,nwl08_20_60,lov03_25_187,uaf08_20_69,car03_13_302,car03_13_109,den11_5_156,uaf08_20_319,den08_41_119,mat15_15_228,nwl09_17_145,lab08_25_194,lov12_6_74,nwl11_13_162,nwl11_13_447,nwl08_20_143,lov03_25_212,mat09_5_138,car10_41_532,lab04_48_104,uaf01_6_15,uaf12_17_114,nwl11_13_237,car01_10_297,den08_41_493,mat15_15_171,mat01_9_198,nwl10_10_306,lov11_27_58,mat01_9_86,mat09_5_328,lov12_6_154,den08_41_567,car10_41_761,lab09_27_153,nwl11_13_437,lov03_25_226,mat15_15_31,nwl08_20_120,nwl08_20_235,car10_41_112,nwl11_13_50,uaf01_6_162,lov11_27_64,mat09_5_404,lab08_25_268,uaf08_20_19,nwl10_10_124,uaf05_10_115,uaf08_20_242,uaf08_20_265,mat09_5_309,car10_41_139,den09_9_118,den08_41_251,nwl09_17_123,car05_103_62,uaf08_20_50,car03_13_137,lab04_48_238,den11_5_310,mat13_48_247,lov03_25_217,uaf05_10_141,mat13_48_26,car01_10_69,car10_41_445,nwl08_20_335,mat01_9_245,mat13_48_60,lov11_27_249,uaf12_17_87,lov12_6_1,den08_41_801,uaf08_20_215,car01_10_84,nwl11_13_223,lov15_10_150,car03_13_11,den08_41_155,den05_103_122,lov11_27_108,lov15_10_230,mat13_249_2,den09_9_63,den08_41_740,den11_5_68,car03_13_462,den05_103_39,nwl08_20_218,uaf08_20_102,lab09_27_233,den08_41_800,mat01_9_138,nwl09_17_26,lab09_27_216,mat01_9_40,car10_41_381,nwl11_13_84,den08_41_574,lab09_27_33,car10_41_516,den08_41_817,den08_41_60,lov03_25_298,lov11_27_60,lab09_27_46,uaf01_6_152,car10_41_53,den09_9_61,mat09_5_141,car03_13_203,mat09_5_298,car10_41_420,lov11_27_6,lab06_15_227,nwl08_20_142,lov03_25_276,car10_41_522,den11_5_94,uaf12_17_6,uaf01QC_17_1,den08_41_274,nwl11_13_229,car10_41_678,uaf08_20_206,car10_41_810,car03_13_408,nwl10_10_20,mat13_48_163,lab06_15_102,lab09_27_175,car03_13_386,den08_41_169,mat09_5_131,den08_41_676,den08_41_150,mat15_15_42,uaf12_17_119,mat09_5_352,nwl11_13_323,car01_10_16,nwl11_13_272,den09_9_110,mat13_48_57,lab08_25_26,den11_5_411,den09_9_191,lab09_27_54,car03_13_31,nwl10_10_282,den11_5_376,lab09_27_143,car10_41_116,den09_9_177,nwl08_20_215,den11_5_340,lov12QC_10_1,den05QC_11_13,car05_103_107,car10_41_544,uaf01_6_44,mat01_92_1,car10_41_118,den09_9_228,nwl11_13_180,den05_103_106,den08_41_283,den08_41_51,nwl10QC_3_12,mat01_9_48,car10_41_803,car01_10_200,car05QC_15_2,lov03_25_245,car03_13_319,den08_41_781,nwl08_20_363,uaf05_10_110,nwl11_13_372,nwl11_56_2,car03_13_272,nwl11_13_110,lab08_25_187,mat13_199_2,den11_5_305,car10_41_278,lov03_65_18,den09_9_89,lov03_25_238,car10_41_317,den08_41_324,mat09_5_30,car01_10_326,car01_10_243,car03_13_197,nwl08_20_8,car03_13_512,lov12_6_127,lab09_27_31,nwl11_13_191,uaf05_10_16,den11_5_256,mat09_5_335,uaf12_17_137,nwl11_13_169,lab08_25_68,mat15_15_253,den08_41_290,mat15_15_230,den08_41_117,nwl11_13_25,uaf05_10_4,den05_103_44,car03_13_237,mat09_5_136,den08_41_405,lab08_25_287,den08_41_346,nwl11_13_96,uaf12_17_115,uaf08_20_275,nwl10_10_187,den11_5_263,den08_41_479,car10_41_195,lab04_48_59,uaf01_6_81,car10_41_618,lov12_6_69,mat13_48_131,lov15_10_115,uaf12_17_46,nwl08_20_327,car01_10_216,car03_13_165,den08_41_345,car10_41_596,uaf08_20_25,lov03_25_316,car03_13_474,mat01_9_173,car03_10_8,car10_41_161,uaf05_10_132,lov11_27_53,den09_9_261,lab08_25_73,uaf08_20_300,car10_41_142,mat15_15_17,den08_41_771,uaf05_10_209,den05_103_2,den08_41_683,car10_41_543,lab08_25_138,lov11_27_111,mat09_5_356,mat01_9_258,den09_9_17,uaf12_17_136,lov03_25_347,mat13_48_213,den08_41_189,car03_13_45,nwl09_17_119,lov11_27_248,nwl10_10_367,uaf05_10_33,lov15_10_192,den08_41_172,den08_41_560,mat09_5_149,mat15_15_99,uaf08_89_17,mat09_5_26,car10_41_230,nwl08_20_253,nwl09_17_12,uaf05_10_50,lab08_25_248,uaf01_6_189,lab08_25_108,lov11_27_185,lab06_15_256,den08_41_17,mat01_9_101,den11_5_410,car10_41_40,nwl11_13_194,den11_5_118,mat09_5_77,car03_13_415,car10_41_487,lab04_48_60,car05_103_27,car10_41_1,lov03_25_32,mat15_371_1,lov03_25_280,uaf01_6_57,uaf01_6_29,nwl11_13_517,uaf01_6_125,uaf08_89_4,car03_13_152,uaf08_20_15,den08_41_624,mat13_48_116,car05_125_12,lab04_48_94,lab06_15_110,uaf05_10_130,den11_5_162,car01_10_211,uaf08_20_101,mat09QC_3_1,uaf08_157_4,nwl10_10_261,mat01_9_50,nwl09_17_106,mat09_5_285,den08_41_179,mat09_5_405,car10_41_469,uaf01_6_136,nwl10_10_50,car10_41_92,nwl11_13_260,car03_13_418,nwl11_13_71,car10_41_693,den08_157_4,lov11_27_172,lab06_15_189,car03_13_447,car10_41_580,mat09_5_98,car01_10_169,den05QC_11_6,uaf01_6_212,mat09_5_151,mat01_9_234,den11_5_287,lov03_25_20,uaf08_20_61,car03_13_6,mat01_9_97,den11QC_15_2,lab09_27_95,nwl10_44_1,uaf01_6_56,nwl08_20_1,nwl08_20_287,car10_157_4,lov12_6_8,den05_125_38,lab04_48_72,den09_9_38,car03_13_274,mat09_5_289,den09_9_40,car03_13_276,uaf08_20_11,nwl11_13_53,den11_5_146,car10_41_344,den11_5_4,car05_103_99,den08QC_10_1,car10_41_635,lov12_92_2,car10_41_734,lov03_70_1,nwl10_10_194,mat09_5_392,uaf05_165_12,lov12_6_175,nwl11_13_288,lov11_27_8,nwl11_13_115,lov03_25_79,mat13_48_152,lov15_10_153,lov11_27_201,uaf12_17_25,lab04_48_117,den08_41_470,nwl10_10_16,car10_41_778,uaf12_17_98,nwl11_13_507,mat09_5_371,uaf08_20_368,nwl10_10_158,car10_41_739,car10_41_818,car10_41_293,lov15_165_11,nwl10_10_46,car10_41_223,lov11_27_195,den09_9_204,lab06_15_258,mat01_9_114,lab06_15_217,uaf05_10_119,lov12_6_99,nwl11_13_286,lov03_25_111,den09_9_102,den11_5_384,lov03_25_350,nwl10_10_198,car10_41_433,lab04_48_188,den08_41_511,lab08_25_329,den08_41_205,nwl10_10_209,lab06_15_103,lov12_6_3,nwl08_20_272,mat09_5_80,lov03_25_322,lov12_6_58,lov15_10_212,den11_5_265,lov11_27_114,mat09_5_283,car01_10_83,lov03_25_156,uaf08_20_126,lab09_27_247,mat15_15_20,nwl10_10_138,nwl10_10_221,car03_13_198,mat13_48_28,car10_41_812,den11_5_174,car10_41_694,den09_9_117,car01_10_222,nwl08_20_11,lab09_27_238,nwl11_10_4,lov11_27_175,nwl11_13_8,nwl11_13_62,lab09_27_77,lov15_10_78,lab08_25_8,car10_41_102,uaf05_10_3,lov11_27_148,lab06QC_7_2,car05_125_31,lab04_48_133,den09_9_90,uaf05_10_114,car10_41_457,mat15_15_149,car10_41_482,nwl09_17_10,uaf01_6_187,car10_41_61,lab09_27_211,lov03_25_323,uaf01_6_184,lab06_15_16,lov03_25_75,car10QC_0_4,car01_10_64,mat09_5_150,car03_13_342,car10_41_58,lov03_25_308,mat01_9_218,uaf01_6_210,den11_5_72,nwl10_10_291,lab08_25_43,car01_10_75,lab08_25_330,den08_41_247,lov15_165_12,lov15_10_97,mat09_5_310,nwl10_10_225,car10_41_601,nwl11_13_144,mat09_5_197,lab06_15_242,mat09_5_196,uaf01QC_39_3,lab04QC_18_3,mat13_48_184,uaf12_170_9,car05_125_4,lab09_27_229,mat13_48_74,car10_41_125,mat15_15_248,nwl09_17_32,uaf08_20_362,uaf12_17_55,nwl09_17_16,nwl10_10_185,nwl10_10_90,mat09_5_93,mat01_9_193,lab08_25_209,den11_5_201,nwl09_17_2,mat15_15_7,nwl11_13_352,mat09_5_311,lab08_25_306,car01_10_167,nwl10_10_254,car05_103_81,lov15_10_169,lab08_25_217,lov15_10_109,den08_41_684,car03_13_147,lab04_48_155,den11_5_44,car10_41_69,den09_9_120,car10_41_613,lov11_27_113,uaf05_165_13,den09QC_27_13,mat01_9_252,lov11_27_237,uaf12_17_103,car03_13_44,uaf05_10_125,uaf01_6_119,mat09_5_409,lab09_27_205,uaf01_6_118,car10_41_728,lov03_25_2,nwl11_13_72,nwl11_13_455,den09_9_121,uaf08_20_292,den08_41_786,mat01_9_64,car03_13_65,lab06QC_7_12,lab09_27_43,uaf01_6_25,lov12_6_134,lov12_6_26,den08_41_222,lov12_6_86,lov12_6_205,nwl08_15_1,den08_41_137,nwl08_20_75,lab04_48_108,nwl08_20_152,lab06_15_47,lab09_27_203,mat09_5_400,nwl08_20_77,car05_103_38,nwl10_10_54,den11_5_348,car03_13_227,car01_10_372,car10_41_776,nwl11_13_59,uaf08_20_237,mat13_48_200,lab08QC_0_2,car01_10_292,lov03_25_171,uaf08_20_110,mat01_9_95,mat01_9_196,mat09_5_75,nwl11_13_103,den11_5_111,uaf05_10_223,nwl08_20_349,mat13_48_241,nwl09_17_19,mat09_5_12,car10_41_366,mat01_9_145,car10_41_290,car03QC_8_5,den08_41_570,lov03_25_127,den08_41_61,nwl08_20_125,car01_10_260,den09_9_279,mat15_15_172,nwl10_10_108,mat09_5_180,den05_103_98,lov12_6_151,uaf05_10_107,mat13_48_225,car01_10_174,car10_41_726,mat09_5_435,lov03_65_20,den08_41_413,den08_41_783,lov12_6_81,nwl08_20_40,car03_13_270,den11_5_52,mat09_5_71,uaf08_20_311,mat09_5_227,car01_10_161,nwl10_10_180,lab04_48_128,lov03_25_55,lab04_48_87,den08_41_397,den08_41_84,car03_13_367,uaf05_10_184,lab06_15_135,nwl08_20_39,den11_5_53,uaf01_6_34,lov03_25_279,mat09_5_244,den08_41_577,car03_13_315,lov03_25_258,mat13_48_20,car03_13_204,lov03_25_287,lov11_27_220,nwl11_13_122,mat09_5_411,mat01_9_161,den11_5_326,den08_41_554,nwl10_10_167,uaf05_10_242,den11_5_345,lab06_15_42,lov03_65_8,lov15_10_147,car03_13_9,den08_41_66,car10_41_603,mat15_15_195,car10_41_556,lov15_10_92,uaf08QC_22_4,uaf05_165_2,nwl11_13_56,den08_41_802,car10_41_561,den08_41_163,nwl11_13_283,den09_9_127,den11_5_359,car10_41_240,car10_41_548,den09_9_62,car01_10_116,car01_10_44,car03_13_250,nwl11_13_221,car10_41_192,car10_41_339,den05QC_11_11,car01_10_367,car03_13_519,mat09_5_277,car10_41_356,den11_5_139,car10_41_496,lov12_6_5,car05_103_34,uaf08_20_21,den11_5_318,nwl09_17_13,den08_41_337,lov11_27_46,car10_41_397,mat01_9_129,den09_9_34,den05_125_14,lov11_27_261,mat13_48_119,car10_41_483,car10_41_146,den08_41_551,lab04_48_49,den05_103_34,car03_13_120,car05_103_75,nwl10_10_190,lov03_25_261,lab04_48_220,mat15_15_66,nwl11_13_109,mat09_5_62,car10_41_631,den08_41_104,car10_41_165,lov03_65_4,lov11_27_118,nwl11_13_201,den08_41_777,car03_13_311,den08_41_235,car10_41_655,car10_41_765,den11_5_415,lab08_25_34,car10_41_329,mat01_9_219,nwl11_13_370,lab09_27_10,mat15_15_174,den08_41_317,uaf08_20_351,car10_41_388,nwl11_13_277,mat09_5_142,car10_41_377,car03_13_409,uaf12_17_91,car03_13_143,uaf12_17_93,lab08_25_263,mat01_9_39,mat13_48_5,car01_10_313,lab08_25_137,car10_41_595,den11_5_223,uaf08_20_79,nwl11_13_458,mat09_5_415,nwl09_17_65,uaf05_10_41,uaf05_10_151,lov15_10_88,lab08_25_340,den11_5_377,lov12_6_140,lov15_10_191,car10_41_808,uaf08_20_359,nwl08_20_44,mat09_5_219,den08_41_56,lab08_25_225,car01_10_15,nwl10_10_382,lab08_25_114,car10_41_640,lov15_165_10,nwl10_10_102,car10_41_461,nwl08_20_311,den11_5_63,nwl11_13_86,mat13_48_7,mat15_15_242,uaf05_10_169,lab06_15_17,den09_9_230,mat01_9_55,car01_10_37,car03_13_100,lov11_27_16,lov11_27_123,lov12_6_103,car03_13_291,car10_41_331,lov03_25_232,car05_103_49,lov15_165_14,mat15_15_200,den08_41_115,mat01_9_124,lab04_48_191,uaf01_6_164,nwl11_142_1,den08_41_365,car03_13_213,nwl08_20_377,car10_113_8,uaf08_20_152,lab09_27_4,nwl08_20_171,den11_5_48,mat15_15_33,nwl08_20_22,lov11_27_107,uaf08_89_10,uaf01_6_153,lab08_25_196,mat09_229_1,lab08_25_314,lov15_10_106,uaf08QC_22_2,mat09_5_108,lab09_27_220,den08_41_747,car10_41_87,nwl10_10_260,car10_41_364,mat01_9_44,car10_41_96,lov11_27_253,mat09_5_234,car03_13_484,uaf08_20_280,mat09_5_258,uaf12_17_133,mat15_15_134,mat09_5_364,car03_13_216,car01_10_25,lab08QC_0_1,lov12_6_186,mat13_48_155,car10_41_201,car05_103_61,den05_103_69,lab06_15_35,lab06_15_151,lab06_15_127,nwl10_10_193,mat01_9_93,nwl08_20_93,car03_13_297,lab06_15_2,car03_13_513,nwl08_20_369,den09_9_240,car10_41_530,den08_41_670,car01_10_81,car05_125_8,mat01_9_167,den08_41_646,lab08_25_172,den11_5_268,mat01_9_15,uaf05_10_185,nwl11_13_386,nwl11QC_7_21,lov12_6_105,lab09_27_166,uaf08_20_22,lab08_25_237,den11_5_129,mat09_5_201,mat13_48_215,den08_41_667,lov03_25_223,uaf05_10_220,mat09_5_59,mat01_9_132,lov12_6_115,lab06_15_10,lov12_6_44,lov03_25_262,car05_103_70,den08_41_301,nwl11_13_21,lov11_27_62,nwl08_20_259,mat13_48_223,mat09_5_232,mat09_5_398,nwl10_10_174,car10_41_151,den08_41_214,nwl11_13_346,mat09_5_315,den11_5_279,den05QC_11_16,den08_41_416,den08_41_65,uaf05_10_77,car10_41_55,den08_41_263,lov12_6_28,mat13_48_173,lov03_25_229,den11_5_110,den08_41_204,mat13_48_134,mat09_5_251,car03_13_407,car03_13_283,lab09_27_106,den08_41_425,car10_41_54,lab09_27_22,lab06_15_115,nwl10_10_288,den08_41_739,nwl08_20_240,lov03_25_103,car01_10_90,nwl10_10_314,lov03_25_216,nwl11_13_265,nwl08_20_165,nwl10_10_88,den11_5_86,lov15_10_19,lab06_236_1,uaf01_6_59,lov11_27_100,den08_41_704,lov03_25_325,lov03_65_22,car10_41_114,uaf05_10_173,den08_41_464,uaf01_6_172,nwl10_10_2,lab08_25_244,nwl10_10_173,car10_41_97,mat13_48_72,uaf01_6_197,nwl11_13_28,nwl11_13_471,nwl08_20_135,mat13_249_1,mat15_15_79,lov11_27_235,car03_177_1,lov11_27_11,car03_13_28,lov11_27_37,den05_103_64,den08_41_89,car10_41_32,den09_9_123,car03_13_336,nwl11_13_207,den08_41_589,mat13_48_103,mat01_9_154,mat09_5_214,lab04_48_12,mat09_5_357,den05_103_37,nwl10_10_346,den08_41_528,car05_125_29,mat09_5_269,nwl11_13_64,lov03_25_175,uaf08_20_273,den09_9_97,nwl09_17_98,den08_41_725,nwl10_10_283,lov11_27_22,lab09_27_217,car01_10_130,den11_5_407,lov15_10_175,lov12_6_189,lab08_25_312,lov12_6_193,nwl09_17_105,lov12_6_149,lov15_10_83,car10QC_0_2,den08_41_165,car01_10_344,mat15_15_153,nwl11_13_161,den08_41_271,lab08_65_9,car01QC_3_2,nwl08_20_69,car01_10_278,car01_10_264,lab08_25_297,den08_41_285,nwl09QC_13_1,den08_41_296,nwl11_13_365,nwl11_13_6,mat13_48_78,mat09_5_79,lov03_164_1,car10_41_379,uaf08_20_123,nwl10_10_376,den08_41_10,car10_41_444,lab04_198_3,mat09_5_233,mat13_48_81,nwl11_13_239,den08_41_796,lab08_65_5,nwl11_13_87,nwl11_13_314,den08_41_148,den11_5_273,nwl11_13_438,den09_9_9,car10_41_95,nwl11_10_15,mat01_9_201,car10_41_419,den08_41_472,mat01_9_210,den08_41_94,lab04_48_58,mat01_9_273,mat15_15_273,uaf01_6_122,lov12_6_75,car03_13_384,lov03_25_222,nwl08_20_315,lab06_15_197,lov15_10_4,car10QC_0_7,car03_10_5,mat01_9_239,car01_10_197,nwl10_10_41,car10_41_247,den08_41_744,car03_13_191,car10_41_727,mat15_15_144,nwl11_13_348,mat15_15_250,mat01_9_115,den05_103_117,den09_9_134,lov12_6_2,lov11_27_236,mat15_15_173,lab06_15_18,lab09_27_197,car10_41_630,nwl11_13_210,uaf08_20_281,nwl08_89_9,mat09_5_376,car10_41_602,nwl09_17_38,lab09_27_150,den11_5_148,nwl08_77_1,lab06_15_166,uaf08_20_6,lov03_25_85,car03_13_451,nwl10_10_337,nwl11_13_66,nwl08_20_298,lov15_10_197,uaf08_20_238,den08_41_773,nwl08_89_7,den11_5_61,mat09_5_217,den09QC_27_3,lab09_27_9,nwl09_17_43,lab09_27_76,den08_41_710,lov11_27_30,car01_10_133,lov03_25_326,mat09_5_6,mat01_9_27,mat15_15_222,lov11_27_164,den11_5_405,mat09_5_33,nwl08_20_236,lab04_48_68,mat15_15_67,car03_13_486,den08_41_774,den08_41_766,uaf12_17_47,den08_41_297,uaf08_20_132,mat15_15_43,den11_5_222,den09_9_176,den11_5_434,den05_103_28,lab09_27_265,den05_103_116,lab09_27_38,lab08_25_158,den11_5_82,lab06_15_66,lab04_48_206,lab06_15_255,lov15_10_33,nwl10_10_315,uaf05_10_152,car01_10_272,nwl08_20_197,car10_41_313,uaf01_6_96,car03_142_1,uaf12_17_83,lab09_27_134,den08_41_57,mat01_9_70,mat15_15_260,mat01_9_248,car10_41_386,car10_41_285,nwl10_10_182,mat13_199_1,den05_125_24,car03_13_257,nwl08_20_304,den08_41_216,car03_13_317,car01_10_312,den11_5_245,car10_41_83,lov03_25_294,uaf08_20_121,nwl11_13_74,car10_41_672,lov03QC_15_1,den11_5_103,uaf08_20_323,uaf05_10_38,uaf12_17_71,mat13_48_135,nwl11QC_7_5,den05QC_11_19,lov11_27_78,uaf08_20_64,uaf01_6_109,mat01_9_225,lab08_25_11,lov15_10_214,uaf05_10_101,lov11_27_70,car01_10_205,mat15_15_267,uaf12_17_144,car10_41_353,den08_41_203,car01_10_126,lab06_15_69,uaf01_6_200,nwl08_20_291,lov12_6_48,car10_113_1,mat09_5_373,uaf08_20_370,lab09_27_80,car10_41_525,lab09_27_161,lab08_25_98,lov03_25_169,mat13_48_181,mat09_5_125,uaf01_6_171,mat09_5_172,nwl10_10_23,mat09_5_213,car10_41_140,nwl09_17_146,lov03_25_129,car10_41_279,uaf12_170_7,car10_41_312,uaf12_17_20,lov03_25_339,mat15_15_210,den11_5_386,mat09_5_361,car10_41_49,lov12_6_180,nwl11_13_491,lab09_27_71,nwl11_13_344,mat01_9_73,nwl10_10_150,lov03_25_93,den08_41_640,lab08_25_342,den08_41_698,lov03_25_341,lov03_25_191,lov03_25_65,uaf08_20_341,car03_10_12,uaf01_6_8,lab06_15_260,lab04_48_47,nwl10_10_343,uaf05_10_90,mat01_9_6,uaf08_20_117,nwl08_20_355,lab06_15_214,car03_13_132,den09_9_189,lab04_48_165,lov03_25_148,car10_41_416,car10_41_395,mat09_5_115,lov03_25_237,uaf12_170_3,lab08_25_60,lab08_25_18,nwl11_13_78,car03_13_277,car10_41_538,uaf12_17_128,den08_41_732,lab04_48_130,den08_41_415,uaf05_10_236,nwl11_13_241,car03_13_364,nwl08_20_158,lov15_10_84,mat01_9_89,uaf05_10_44,den05_103_118,lov12_6_158,car10_41_783,den08_41_487,lov03_25_192,uaf01_6_117,uaf01QC_39_10,lab09_27_18,den05_103_66,lov03_25_242,mat09_5_160,den08_41_144,lab04_48_16,lab09QC_15_1,car05_103_43,car10_41_375,car10_41_402,uaf01_6_112,nwl09_17_86,lov11_27_244,den09QC_27_6,mat15_15_212,car10_41_231,nwl08_20_357,lab08_25_278,den05_103_121,nwl11_13_141,den08_41_293,lab08_25_142,car10_41_709,mat13_48_34,uaf05_10_168,lov15_10_166,car10_41_431,mat15_15_75,uaf01_6_138,car01_10_39,car10_41_788,uaf08_20_333,nwl08_20_268,nwl11_13_514,den11_5_102,den11_5_168,lov11_27_197,den09_9_196,lab08QC_0_5,den05_125_13,lov15_10_165,car01_10_277,lov12_6_181,car03_13_490,den11_5_368,mat13_48_54,car10_41_799,car01_10_257,lab09_27_188,car03_13_260,lov15_10_205,mat01_9_139,den09_9_58,car05_103_36,den08_41_208,car03_13_414,car05_125_15,den09_9_139,uaf12_17_61,den11_5_212,nwl09_17_1,den11_5_435,den08_41_7,uaf08_20_195,nwl10_10_389,den08_41_509,mat09_5_250,uaf01_6_137,lov11_27_252,car10_41_181,lab09_27_215,mat15_15_220,nwl10_10_163,den11_5_206,car05_125_13,car05_103_28,car10_41_725,car03_13_72,car10_41_361,den05_125_19,mat09_5_407,car03_13_136,car01_10_320,nwl11_13_48,uaf01_6_139,den11_5_294,lov03_25_94,nwl08_20_213,car10_41_268,nwl11_13_465,car10_41_766,lab06_15_231,car03_13_467,nwl11QC_7_13,mat13_48_193,den11_5_307,den09_9_205,car10_41_784,car10_41_577,lov11_27_104,den11_5_433,car10_41_198,den09_9_7,lab09_27_191,lov03_25_166,mat09_5_379,mat15_15_164,mat01_9_16,mat15_15_160,mat13_48_192,car01_10_38,den08_41_200,mat01_9_31,car10_41_330,nwl10_10_390,nwl10_10_39,car03_13_215,nwl10_10_311,nwl11QC_7_10,lov15_10_211,mat01_9_100,mat01_9_58,uaf08_20_331,lov03_25_61,car10_41_348,lab04_48_227,nwl08_20_309,uaf05_10_199,nwl10_10_191,nwl10_10_199,car01_10_110,car03_13_360,uaf08_20_205,nwl10_10_60,lov03_25_324,uaf08_20_287,uaf08_20_186,lab06_15_138,car03_13_382,lab08_25_280,lov03_25_198,car03_13_194,car03_13_286,lab04_48_152,nwl11_13_434,nwl10_10_87,car01_10_163,lab06_15_1,car03_13_110,nwl11_13_215,lab08QC_0_3,nwl09_17_128,uaf08_20_104,nwl08_20_182,nwl10_10_104,lab04_48_65,den11_269_5,nwl08_20_340,lab09_27_15,uaf01QC_39_8,den11_5_35,den08_41_506,uaf12_17_67,uaf05_10_103,nwl09_17_64,mat15_15_56,lov15_10_47,car03_13_295,mat13_48_40,den09_9_5,lov11_27_271,lab08_25_85,nwl08_20_25,den11_5_233,nwl11_13_466,den08_41_313,mat13_48_120,lov03_348_1,lov15_10_164,nwl10_10_38,uaf08_20_163,lab08_25_266,den08_41_608,lab08_25_110,car03_13_112,den08_157_2,nwl08_20_244,lov03_25_244,nwl11_13_12,car01_10_387,mat13_48_85,car01_10_61,mat09_5_429,den08_41_431,car01_10_135,lab09_27_93,car03_13_46,car10_41_524,mat01_9_21,den11_5_51,lab06_15_86,lab04_48_239,lov11_27_155,den09_9_160,mat13_48_242,mat01_9_38,car03_13_186,nwl10_10_101,lab09_27_52,car05_125_14,den11_5_224,uaf05_10_43,car05_125_30,den09QC_27_14,mat01_9_160,nwl08_20_206,den11_5_189,lab08_25_51,nwl08_89_11,lab06_15_6,car10_41_786,mat09_5_40,nwl08_20_275,nwl11_13_138,nwl11_13_418,mat15_15_269,mat13_48_46,nwl11_13_408,lab09QC_15_4,den08_41_231,car10_41_748,lab04_48_162,lab08_25_321,lov03_25_204,mat09_5_416,den11_5_400,car03_13_397,den05_125_35,nwl08_20_316,uaf01_6_73,lov12_6_107,car10_41_187,den08_41_611,den05_103_22,car03_13_307,lab08_25_15,car01_10_262,nwl11_13_510,mat01_9_158,nwl09_17_148,mat09_5_380,den11_5_229,car01_10_80,lov11_27_165,lov03_25_209,uaf12_17_73,mat15_15_234,den09_9_146,car03_13_81,den11_5_1,car10_41_533,mat01_9_8,nwl08_20_270,nwl10_10_204,car03_13_488,lab09_27_206,den05_103_125,den08_41_728,den08_41_613,lov11_27_83,nwl08_157_12,nwl10_10_385,mat09_5_208,den11_5_23,nwl08_20_221,uaf08_20_73,car03_13_401,lab06_15_125,lab04_48_114,den08_41_159,lov15_10_5,car10_41_162,uaf01_6_68,car01_10_88,car10_41_349,nwl10_10_65,car01_10_203,car03_13_189,mat01_9_78,den09_9_183,car03_13_74,lov11_27_257,car01_10_226,mat01_9_25,nwl09_17_82,mat09_5_3,nwl09_17_125,lov11_27_117,den08_41_15,mat15_15_131,lab09_27_151,nwl08_20_254,uaf01_6_5,den08_41_281,car03_10_1,lab04_48_160,den09_9_175,lov15_10_89,den08_41_280,den11_5_391,lab06_15_168,uaf12_170_6,mat13_48_216,car10_41_351,den08_113_4,uaf12_17_146,car01_10_225,car05_103_11,mat09_5_229,car03_13_188,nwl10_10_140,lov03_25_178,den08_41_642,nwl11_13_324,mat15QC_6_2,nwl11_13_484,lab04_48_61,den11_5_11,nwl08_20_189,uaf05_10_69,nwl08_89_18,car03_13_350,den08_41_311,uaf05_10_202,uaf01_6_65,car10_41_186,mat15_15_58,nwl10_10_129,lov15_10_179,den08_41_651,nwl08_20_134,mat15_15_238,uaf08_20_216,den11_5_218,nwl11_13_242,lov15_10_9,lov03_25_220,nwl10_10_267,den09_9_259,uaf01_6_168,nwl11_13_212,lab06_15_11,mat09_5_161,nwl09_170_3,car10_41_68,lab04_48_242,nwl11_13_432,den11_5_67,nwl11_13_463,den08_41_14,car03_13_190,lov11_27_51,nwl10_10_295,car10_41_208,mat09_5_7,lab04_48_217,lab08_25_123,lab06QC_7_14,den11_5_77,nwl08_20_219,den08_41_409,den08_157_1,nwl11QC_7_9,den09_9_272,nwl11_13_393,lab08_25_90,car01_10_9,car10_41_741,den08_41_439,car10_41_515,den11_5_151,mat15_15_94,den11_5_137,nwl11_13_362,uaf08_20_86,nwl08_20_265,den11_5_232,den08_41_128,den05_125_5,mat09_5_374,car01_10_325,lov15QC_6_2,nwl11_13_301,car05_125_18,uaf08_20_328,lab09_27_100,uaf08_20_100,nwl11_13_410,mat13_48_156,car10_41_454,car10_41_792,lab08_25_271,den08_41_328,car10_41_222,car05_103_113,den08_41_244,nwl10_10_136,car01_10_27,car01_10_381,den05_125_15,car03_13_371,car01_10_137,mat09_5_119,den08_41_54,car01_10_190,car10_41_150,lab06_15_92,nwl11_13_188,nwl11_13_140,uaf01_6_176,nwl11_13_435,den11_5_329,car01_10_316,car01_10_284,den08_41_134,nwl10_10_1,mat01_9_29,lab04_48_249,den08_41_93,lab08_65_8,lov03_25_345,lov12_6_176,car03_13_39,uaf05_10_20,den08_41_177,nwl08_20_302,uaf05_10_205,lov15_165_4,lab08_25_13,car10_157_2,mat09_5_287,lab06_15_134,car10_41_261,lab04_48_187,uaf08QC_22_3,lov03_25_297,lab06_15_55,den11QC_15_5,car10_41_550,uaf01_6_177,car03_13_421,lab08_25_59,nwl11_250_1,mat15_236_1,car03_13_18,nwl11_13_33,den08_41_404,lab09_27_39,mat09_5_58,car10_41_216,den08_41_170,lab04_48_211,nwl10_10_170,mat09_5_66,car10_41_160,nwl11_13_116,den08_41_342,den09_9_68,nwl10_10_7,car10_41_259,lov12_6_200,nwl08_20_339,lab09_27_269,uaf08_20_283,car01_10_336,lab08_25_335,uaf05_10_131,car01_10_107,nwl11_13_280,den08_41_727,lov15_18_1,mat09_5_418,nwl10_10_249,uaf05_10_134,mat09_5_72,mat15_15_218,den08_41_121,uaf08_20_196,lov03_25_289,den11_5_277,nwl11_13_63,nwl08_20_246,den08_41_430,lov15_10_100,mat15_15_6,nwl10_10_307,car10QC_0_6,uaf08_20_250,mat15_15_109,car03_13_172,mat01_9_110,uaf08_20_76,car01_10_23,lov12_6_116,den08_113_1,nwl10_10_257,mat13_48_160,car10_41_551,mat15_15_86,car01_10_148,lov12_6_210,nwl09_17_124,den09QC_36_1,mat13_48_188,lov15_10_99,den05_103_105,uaf08_20_288,den11_5_204,car05_103_31,uaf05_10_170,uaf12_17_96,car03_13_160,car10_41_11,mat09_5_426,car10_41_537,car01_10_383,car10_41_237,den08_41_4,uaf01_6_174,den08_41_687,car10_41_687,nwl11_13_452,car03_13_429,lov12_6_13,car01_10_86,den08_41_62,lov03_25_122,car01_10_389,lab04_48_257,car10_41_552,lab08_25_120,lab08_25_334,den08_41_209,den08_41_243,uaf05_10_147,den11_5_350,lab06_15_141,mat09_5_354,lov11_27_171,lov03_25_211,lab06_15_216,mat09_5_156,uaf05_10_135,lab06_15_147,car10_41_328,lov12_6_29,den08_41_27,car10_41_623,lab08_25_201,nwl08_20_113,car10_41_5,uaf08_20_77,lab09_27_135,mat09_5_228,nwl08_20_114,nwl08_20_376,mat01_9_238,car10_41_243,uaf05_10_116,uaf12_17_101,uaf05_10_183,mat15_159_1,lov03_65_17,mat01_9_268,nwl09_17_131,lov03_25_230,uaf05_10_51,uaf08_20_7,mat09_5_394,uaf01_6_207,den08_41_224,lab06_15_170,lab08_25_48,lov15_10_29,den05_103_74,lov15_10_199,mat13_48_73,den08_41_70,lab09_27_1,uaf05_10_149,nwl11_13_440,nwl08_20_303,lab04_48_244,lov15_10_239,lov12_6_216,car03_13_516,car03_13_223,car03_13_111,lov03_25_250,lov12_6_195,car03_13_378,nwl10_10_278,den08_41_303,nwl09_17_129,den11_229_1,den09_9_219,uaf08_20_158,den09_9_21,den08_41_476,mat15_15_44,nwl08_20_370,car03_13_178,lov03_25_60,den09_9_80,uaf08_20_218,lab04_48_69,lab04_48_207,nwl11_13_270,car10_41_523,lov03_25_288,uaf01_6_76,lov03_25_97,mat01_9_260,nwl08_20_112,car10_41_697,uaf08_20_127,lab08_25_155,mat13_48_255,car01_10_208,uaf05_10_197,den11_5_140,nwl08_20_323,car10_41_258,nwl11_13_255,nwl10_10_44,uaf08_20_352,den08_41_811,mat09_5_367,mat13_48_226,mat15_15_15,lab09_27_102,car10_41_242,mat09_5_320,car03_13_299,nwl11_13_208,car03_13_391,mat13_48_91,car01_10_85,nwl10_10_365,car10_41_497,lov12_6_215,car10_41_333,mat13_48_256,car03_13_406,car10_41_763,car10_41_104,lab09_27_160,car05_103_85,den08_41_58,car01_10_287,den08_41_433,car10_41_479,lov12_6_16,lov11_27_43,car03_13_19,lov03_25_28,den11_5_197,uaf05_10_190,nwl10_10_53,den11_5_81,den08_41_552,den08_41_410,nwl10_10_31,nwl08_20_175,uaf12_17_112,nwl10_10_229,lab06_15_244,lov03_25_231,lov15_10_64,mat15_15_265,lab06_15_225,lab04_48_144,uaf12_17_140,den09_9_104,nwl11_13_154,car10_41_184,lab06_15_223,uaf08_20_308,car03_13_313,uaf08_20_134,den11_5_250,lab04_48_86,den09_9_231,car10_41_458,mat09_5_48,lov11_27_140,den08_41_649,den11_5_176,lab06_15_221,lab09_27_68,car03_13_444,lov12_6_43,lov12_6_38,uaf01QC_3_1,nwl11_13_151,nwl10_10_92,den09_9_270,den09_9_262,den05_103_124,uaf08_20_148,mat09_5_329,mat01_9_209,nwl11_13_376,lab06_15_140,lov15_10_15,nwl11_13_478,car10_41_813,lov03_25_346,mat13_48_69,lab09_27_223,nwl10_10_374,lov11_27_203,mat13_48_154,car03_13_438,uaf08_20_305,car01_10_332,lov15_10_189,lov11_27_19,lov15_10_202,den11_5_106,car03_13_156,lov11_27_204,mat13_48_153,car10_41_320,car01_10_179,nwl09_17_84,den08_41_497,mat15_15_278,den08_41_675,uaf05_10_216,uaf05_10_224,nwl10_10_372,uaf08_20_30,lab08_25_191,mat01_9_181,nwl11_13_134,mat13_48_56,mat13_48_257,den08_41_321,lab06_15_165,car03QC_8_1,mat01_9_250,mat09_5_50,nwl11_13_118,uaf05_10_162,den08_41_97,den08_41_82,car03_13_334,lov03_25_68,nwl11QC_7_14,lov03_25_64,lab04_48_241,nwl08_20_227,lab08_25_344,den05_103_13,den11_5_138,lab04_48_202,mat09_5_395,car01_10_290,mat09_5_17,lov11_27_63,lov03_25_143,nwl08_20_122,mat13_48_89,den09_9_206,mat15_15_57,mat15_15_268,mat09_5_353,lov12_6_64,car10_41_411,car03_13_308,car10_41_424,lab08_25_338,lov11_27_182,uaf01_6_24,car01_10_12,car10_41_721,nwl11_13_90,car03QC_8_3,nwl10_10_93,uaf05_165_14,lab09_27_110,mat01_9_240,den08_41_386,mat09_5_101,lab06_15_3,lov12_6_137,uaf05_10_68,den09_9_227,nwl11_13_449,nwl10_10_29,car10_41_769,mat09_5_284,mat13_48_214,car05_103_121,nwl11_13_378,uaf01_6_51,car10_41_334,uaf01_6_99,nwl08_20_130,den08_41_427,den11_5_19,nwl11_13_183,den08_41_750,den08_41_308,mat09_5_355,den08_41_32,mat15_15_120,lab08_25_180,nwl10_10_134,lab09_27_48,uaf12_17_34,den08_41_494,lov12_6_46,lov11_27_87,lov15_10_217,car01_10_26,nwl10_10_252,nwl11_13_195,car05_125_28,den08_41_131,uaf12_17_117,uaf08_20_244,den11_5_393,den05_103_51,uaf08_20_60,lov11_27_27,lov03_65_2,mat09_5_126,lov03_25_66,car10_41_25,mat01_9_150,car03_13_341,lab08_25_143,lov12_6_199,den09_9_244,car03_13_89,car10_41_111,nwl11_13_75,car03_13_107,den08_41_106,lov03_25_118,den11_5_38,den09_9_45,car10_41_648,nwl11_13_249,mat13_48_99,lab06_15_159,car03_13_56,car10_41_691,nwl10_10_172,car10_41_653,mat09_5_293,den11_5_227,uaf05_165_7,nwl11_13_18,mat01_9_228,lab06_15_20,lov11_27_131,uaf05_10_52,uaf05_10_215,nwl08_149_1,mat13_48_198,lab08_201_1,nwl11_13_44,mat01_9_183,nwl10_10_309,lov15_10_120,mat09_5_57,car05_125_37,car05_103_29,lov03_25_185,car03_13_395,den08_41_546,lov03_25_215,den08_41_429,car10_41_403,uaf12_17_109,den09_9_200,mat15_15_235,nwl11_13_19,car03_13_492,den09_9_145,mat13_48_95,nwl08_20_187,car10_41_800,mat09_5_189,uaf05_10_56,mat01_9_229,car10_41_84,lab06_15_228,den08_41_105,lab08QC_0_7,nwl09_17_63,den08_41_287,den08_41_286,lab06_15_132,car10_41_459,car01_10_346,car10_41_284,uaf08_20_267,mat15_15_11,car03_13_501,mat09_5_351,nwl08_20_361,lab08_25_296,uaf12_17_43,den08_41_75,car05_103_58,den08_41_753,den08_41_182,den08_41_21,lov15_10_98,uaf05_10_237,uaf05_10_100,uaf05_10_159,lab09_27_210,mat01_9_185,lab09_27_195,uaf01QC_39_5,mat13_48_230,car01_10_310,car03_13_35,den08QC_4_4,car10_41_211,car10_41_451,nwl10_10_305,uaf08_20_33,uaf08_20_262,car10_41_625,den11_5_100,nwl11_13_178,uaf12_17_58,car01_10_31,lab09_27_256,lov15_10_11,lab06QC_7_4,mat09_5_121,nwl11_13_136,car10_41_219,lov15_10_16,car10_41_667,den09_9_136,nwl08_20_205,lov15_10_131,lov03_25_140,den08_41_556,uaf12_17_52,lab04_48_253,nwl10_10_237,den08_41_307,nwl09_17_107,den05_103_16,car10_41_159,mat09_5_63,den11_5_337,lab06_15_177,lab06_15_67,uaf08_157_11,car03_13_442,den11_5_136,lab09_27_128,car03_13_60,car03_10_6,lov12_6_188,den09QC_27_9,nwl11_13_357,mat13_48_31,mat09_5_348,car03_13_339,den11_5_193,nwl08_20_230,car03_13_359,nwl10_10_64,den08_41_374,den09_9_109,lab09_27_199,den11_5_253,uaf08_20_23,car10_41_745,car03_13_187,car05_125_21,den08_41_616,lov11_27_10,den08_41_584,car01_10_282,lov11QC_0_2,mat09_5_260,car03_13_383,car05_103_3,lov03_25_333,den09_9_172,lab08_25_106,uaf12_17_60,nwl08_20_203,nwl10_10_139,nwl08_20_66,car10_41_511,car03_13_173,nwl10_10_312,nwl11_13_391,nwl11_13_377,den11_5_286,mat01_9_9,nwl10_10_236,uaf05_165_6,nwl11_13_297,lab06_15_211,nwl08_20_30,lab08_25_236,den08_41_779,car01_10_4,nwl11_13_97,den11_5_422,mat01_9_144,nwl11_13_257,uaf08_20_272,nwl09_17_110,den05_125_25,car05_103_40,car10_41_363,mat01_9_28,nwl08_20_322,car10_41_578,car10_41_513,mat01_9_189,lov03_25_90,mat15_15_170,lab06_15_75,mat13_48_238,den11_5_147,mat09_5_210,den09_9_215,car01_10_254,lov03_25_38,car01_10_317,car03_13_385,mat09_5_430,lab08_25_14,lab09_27_178,nwl11_13_276,nwl10_10_176,den08_41_18,den08_41_59,car01_10_274,mat13_48_206,mat01_9_282,lov11_27_189,lov15_10_61,car01_10_134,nwl08_20_193,lab06_15_118,mat09_5_386,car10_41_562,car10_41_128,nwl11_13_67,lov15_10_53,car10_41_519,nwl09_17_102,uaf12_17_2,mat15_15_50,lov03_25_197,mat09_5_10,den08_41_118,uaf12_17_139,nwl10_10_202,uaf08_20_231,car10_41_710,car03_13_3,lab08_25_132,lov12_6_155,mat15_15_259,uaf01_6_58,nwl08_20_238,uaf08_20_221,den09_9_22,nwl11_13_284,lov11_27_119,den08_41_610,lov03_25_145,lov12_6_144,nwl11_13_173,lov15_10_112,mat13_48_222,mat01_9_23,uaf05_10_180,den08_41_760,den08_41_19,den08_41_717,lab06_15_200,den09_9_119,uaf08_20_321,den08_41_603,lab04_48_195,mat09_5_140,den08_41_325,lab08_25_269,den08_41_445,uaf05_10_198,den09_9_49,lab08_25_298,uaf08_20_189,den11_5_34,car03_13_517,den08_41_513,den08_41_590,car10_41_127,car10_41_42,den08_41_408,lov03_25_152,lov15_10_129,nwl10_10_292,uaf08_20_36,uaf01_6_106,mat09_5_94,nwl08_20_274,car10_41_52,nwl11_13_316,car10_41_510,lab04_48_212,car10_41_636,uaf08_20_192,lov12QC_0_1,mat09_5_1,uaf08_20_177,car05_103_98,nwl08_20_371,mat09_5_342,nwl09_17_77,car01_10_49,lab09_27_37,car10_41_362,nwl10_10_203,lov03_25_227,nwl11_13_476,den08_41_195,car01_10_97,nwl08_20_79,lab06QC_7_19,den11_5_107,mat15_15_147,den05_103_83,den11_5_179,uaf08_89_18,mat01_9_276,den09QC_27_8,den09_9_65,nwl10_10_166,mat15_15_112,uaf01_6_7,den08_41_130,nwl10_10_228,nwl08_20_97,den08_41_411,lov15_10_46,nwl11_13_43,nwl11_13_492,nwl08_157_9,car05_103_124,lab09_27_145,lov15_10_74,den09_9_253,lov03_25_286,mat13_48_204,car05_103_77,lab04_48_106,den11_5_351,den11_284_1,mat09_5_279,mat13_48_176,nwl10_10_91,lov15_165_13,nwl11_13_82,uaf01_6_94,car03_13_161,den08_41_314,uaf12_17_14,lab09QC_15_6,lov03_25_225,nwl09_17_122,nwl09_170_13,nwl11_13_29,car03_13_343,uaf05_10_23,lab08_25_189,nwl08_20_223,nwl10_10_234,car03_13_318,lov11_27_5,car10_41_492,lov11_27_28,den05_103_47,nwl11_13_155,uaf08_20_203,uaf05_10_104,den05_103_76,uaf12_17_124,car01_10_256,car05_103_73,nwl08_20_145,uaf01QC_39_9,car01_10_20,car05_125_38,nwl08_20_232,den09_9_24,nwl08_20_89,den05QC_11_18,uaf08_89_2,nwl11_13_149,lab06_15_13,nwl11_13_262,uaf08QC_4_1,nwl11_13_486,mat15_15_106,lab09_27_148,lov11_27_126,uaf08_20_330,car01_10_118,lab08_25_44,lab06_15_27,mat01_9_49,mat01_9_87,den09_9_53,den11_5_60,car10_41_443,car10_41_90,lab06_15_43,lov12_6_174,car01_10_132,den09_9_165,mat09_5_55,den11_5_184,den08_41_162,den05_103_23,lab08_25_70,car10_41_582,mat15_15_40,den11_5_316,nwl09_17_59,car10_41_480,nwl10_10_304,car01_10_7,nwl10_10_201,car03_13_245,lov12_6_49,car03_13_466,car03_13_192,den08_41_181,den09_9_153,nwl09_17_52,car01QC_3_3,car01_10_170,uaf08_20_106,uaf08_20_184,lov11_27_135,den08_41_20,lov11_27_80,lov11_27_266,nwl08_20_358,lov03_25_30,uaf08_20_372,nwl11_13_509,nwl08_20_333,nwl10_10_235,den08_41_422,uaf08_20_298,mat01_9_162,den08_41_295,uaf08_20_115,nwl08_20_351,car10_113_2,nwl11_13_326,den11_5_177,mat13_48_11,den08_41_300,nwl10_10_297,mat01_9_175,lab08_25_121,lab06_15_93,mat09_5_359,lov03_25_190,den09_9_132,mat09_5_340,mat13_48_55,car10_41_149,lab08_25_102,lov12_6_11,uaf08_20_191,car10_41_676,car10_41_197,den09_9_71,den09_9_131,den11_5_49,mat01_9_96,car01_10_28,nwl10_10_131,lov12_6_77,lab09QC_15_7,car01_10_301,lov15_10_148,lov15_10_8,lab08_25_192,den09_9_152,mat01_9_216,nwl11_13_189,nwl08_20_261,den08_41_628,car05_125_34,lab04_48_73,car10_41_342,uaf08_20_52,lab09_27_60,nwl11_13_285,mat15_15_78,uaf05_10_167,mat15_15_130,uaf01_6_70,nwl10_10_355,car10_41_202,den08_41_250,car10_41_288,car10_41_298,car10_41_760,uaf08_20_20,mat09_5_239,lab06QC_7_3,uaf05_10_138,lov03_65_5,den08_41_305,lov03_25_110,mat13_48_64,den08_41_550,car10_41_174,lov03_25_173,mat09_5_61,mat13_48_143,uaf12_17_9,uaf01_6_158,lab04_48_166,nwl11_13_333,lab06_15_105,den09_9_210,car10_41_62,nwl08_20_229,den09_9_93,mat01_9_211,car03_13_225,car03_13_129,mat09_5_301,uaf08_20_301,nwl08_20_115,den09_9_277,car10_41_316,car10_41_385,den08_41_763,car10_41_504,lab09_27_86,den08_41_133,car10_41_518,nwl08_20_271,mat13_48_80,lab08_25_179,lov03_25_52,den08_41_28,mat09_5_377,den09_9_186,nwl10_10_160,car10_41_685,den09_9_179,car01_10_24,lab04_48_50,uaf08_20_166,den11_5_161,uaf08_20_270,den11_5_183,mat01_9_152,mat09_5_113,nwl08_20_12,mat09_5_195,lab04_48_145,den08_41_678,nwl08_20_78,uaf08_20_343,nwl11_13_192,den08_41_347,nwl08_20_64,car01_10_36,mat15_15_256,den08_41_95,lab04_48_62,uaf01_6_124,uaf01_6_165,lov11_27_103,den08_41_711,car10_41_44,lov03_65_6,den09_9_41,car10_41_387,nwl11_13_231,lov11_27_151,lab06_15_129,uaf01_6_121,mat01_9_34,mat15_15_142,lab08_25_105,car03_13_366,car10_41_221,lab04QC_13_1,lab06_15_100,car03_13_450,nwl08_77_3,uaf12_17_125,uaf05_180_2,lov12_6_72,den08_41_146,lab06_15_44,car10_41_560,uaf01_6_10,nwl10QC_3_8,lab08_25_168,den08_41_157,den08_41_598,lov11_27_210,mat09_5_78,mat09_5_102,car05_103_2,lov11_27_228,den08_41_418,uaf08QC_9_4,den05_103_70,uaf12_17_76,nwl11_13_420,car10_41_340,car03_13_518,nwl10_10_152,nwl09_170_5,uaf01_6_150,nwl11_13_343,uaf08_20_339,nwl08_20_45,lab06_15_109,den08_41_428,lov12_6_153,car03_13_328,nwl11_13_477,lab08_25_39,uaf12_17_10,nwl11_13_52,car10_41_189,uaf05_10_49,nwl08_20_181,mat09_5_174,den05_125_36,uaf01_6_129,mat13_48_220,car01_10_96,lov15_10_152,den09_9_140,car01_10_370,den08_41_213,car01_10_70,nwl08_20_228,lov03_25_108,uaf08_20_92,nwl11_13_256,car10_41_751,uaf08_20_266,car03_13_471,mat13_48_50,lab09_27_74,car03_13_370,car05_103_104,nwl11_13_296,mat01_9_191,car10_41_627,uaf01_6_180,uaf05_10_225,nwl08_20_237,mat09_5_209,lov03_25_182,nwl08_20_247,lab06_15_164,nwl11_13_473,uaf01_6_101,nwl10_10_223,lab06QC_7_27,car10_41_43,uaf01_6_159,car10_41_136,lov03_25_228,mat13_48_190,nwl11_13_274,nwl10_10_35,lab08_25_197,uaf05_10_6,uaf05_10_31,lab04_48_143,den08_41_376,nwl11_13_453,den11_5_342,uaf12_17_50,mat01_9_47,uaf08_20_214,uaf08_20_129,car10_41_182,mat09QC_14_3,lov12_6_70,den09_9_269,lov03_25_151,den08_41_548,uaf08_20_96,lov03_25_126,nwl10_10_77,den08_41_381,car01_10_93,den09_9_88,mat13_48_35,nwl08_157_11,car03_13_95,nwl10_10_132,den08_41_372,mat09_5_414,mat15_15_128,den11_5_71,uaf01_6_52,car01_10_384,lab06_15_76,nwl11_13_516,nwl10_10_154,lov12_6_136,car01_10_52,lov03_25_299,car10_41_452,den11_300_1,nwl09_17_8,nwl11_13_413,uaf08_20_59,mat09_5_358,mat09_5_317,den11_5_317,den11_5_7,uaf08_157_7,den09_9_16,lov03_25_168,den11_5_198,car10_41_235,den08_41_473,car10_41_167,den11_5_96,nwl10_10_43,car03_13_268,car01_10_280,den08_41_533,lov11_27_208,lov03_25_311,lov12_6_112,car03_13_211,den11_5_332,car03_13_327,mat15_15_124,mat15_15_176,nwl08_20_21,lov12_6_208,car01_10_62,lov03_25_57,den08_41_602,car03_10_9,lab06_15_133,nwl11_13_444,nwl10_10_63,mat01_9_136,nwl08_20_27,nwl08_20_313,lov12_6_104,car10_41_70,lab06QC_7_24,den11_5_339,lab06_371_1,lov11_27_158,den08_41_306,car10_41_611,lab06_15_210,den05_103_115,mat09_5_145,car10_41_205,den08_41_240,lov15_10_60,car10_41_430,car10_41_446,uaf12_17_126,uaf08_20_277,mat09_5_171,car03_13_218,lov11_27_122,lov15_10_156,mat15_15_136,lab09_27_116,lab09_27_108,uaf05_10_193,nwl11_13_37,lab04_199_2,lov03_25_267,lov12_6_73,lab08_25_241,car03_13_431,nwl10_10_251,car05_103_19,uaf01_6_182,car10_41_297,den08_41_625,den09_9_178,den08_41_451,nwl10_10_156,den11_5_375,car01_10_73,uaf05_10_241,den11_5_194,car03_13_416,car01_10_306,mat09_5_278,den08_41_544,den11_5_367,den09_9_77,uaf08_20_289,den05_103_89,lab09_27_82,den09_9_96,lab04_48_127,den05_103_87,mat01_9_99,nwl09_17_34,uaf05_10_155	uaf08_7_1422,lab08_5_733,den09_10_26,lov15_20_199,lab06_25_52,lab08_5_61,mat13_51_10,uaf08_24_123,den08_15_388,uaf05_16_492,nwl08_7_335,den08_1_98,lov11_25_29,lov03_5_663,uaf12_1_649,lov15_16_193,nwl08_7_456,nwl10_1_214,uaf05_16_673,nwl09_1_542,mat13_2_237,car03_20_23,mat01_33_112,mat13_2_117,nwl09_1_43,car10_15_73,uaf12_1_666,uaf08_7_317,nwl11_20_396,nwl08_24_89,nwl10_1_26,lab08_5_700,uaf12_1_517,uaf05_16_656,uaf08_7_1483,uaf05_20_157,nwl09_1_569,den09_10_76,mat01_10_100,lov12_4_51,mat01_10_92,lab04_51_20,mat15_25_306,uaf01_4_56,nwl11_31_155,lov15_16_49,lab08_5_647,lab06_25_240,car10_15_230,nwl11_20_100,den09_10_20,lab08_43_41,nwl09_13_75,nwl08_7_867,lab08_5_70,nwl10_1_368,nwl08_24_244,nwl08_24_179,nwl10_1_285,mat01_10_11,lov15_16_198,nwl09_1_763,lov03_5_221,lab04_2_268,lab08_5_33,nwl09_1_543,den09_10_96,lab08_5_366,nwl09_1_704,uaf08_7_216,uaf12_1_1097,nwl10_1_325,uaf08_7_753,uaf01_25_62,car03_20_432,mat13_51_58,lov15_16_366,mat15_25_27,den08_15_326,mat09_55_85,mat09_55_125,nwl09_13_146,lab06_25_311,nwl08_7_1316,nwl10_1_186,uaf08_7_1089,uaf08_7_777,lab08_5_865,uaf08_7_1388,lab09_25_104,uaf08_7_92,uaf08_7_47,mat01_10_6,den11_392_1,nwl08_7_1168,mat09_55_46,uaf12_1_1152,mat15_25_208,car01_1_50,nwl11_20_150,uaf01_4_48,lov03_43_28,lov12_25_17,lab08_43_202,lab08_5_631,car05_11_310,mat01_10_50,nwl10QC_2_17,nwl09_1_19,nwl08_7_1679,car05_11_225,uaf08_7_597,lab04_2_221,den05_11_409,lab04_51_25,lab08_43_189,uaf12_1_254,uaf12_1_502,car10_1_11,car03_20_533,lab08_5_40,uaf08_7_1644,uaf08_7_720,uaf12_1_90,uaf05_20_144,nwl09_1_1212,uaf08_7_1597,nwl09_1_489,lov15_16_487,nwl09_13_174,uaf12_1_703,nwl08_7_290,car05_11_166,nwl11QC_2_49,mat15_25_311,car01_1_141,nwl09_13_209,den05_11_15,nwl08_7_101,uaf12_1_231,car03_20_564,uaf05_16_115,uaf12_13_237,car05_18_101,nwl10_38_21,car05_11_260,car01_1_258,uaf05_16_368,lab08_43_51,uaf12_1_1188,car01_38_107,lab06_25_72,uaf05_16_232,mat15_411_1,uaf08_7_726,nwl09_13_30,car10_15_124,lab08_5_702,nwl08_7_662,car10_1_73,lab08QC_8_2,uaf08_7_972,car01_1_117,mat13_2_136,uaf12_1_573,mat13_2_11,car10_1_25,nwl09_1_420,nwl09_1_892,car05_11_205,uaf08_7_362,nwl08_7_1525,mat01_10_86,uaf08_7_1410,uaf12_1_1256,uaf12_1_749,mat09_55_55,mat01_33_74,uaf01_25_81,lab09_25_136,uaf05_16_287,mat13_2_188,car05_11_172,uaf08_7_698,lab04_2_210,lov15_20_117,den11_55_89,car05_18_15,uaf05_20_102,nwl09_1_874,uaf01_25_74,car03_31_75,den11_13_65,nwl09_1_1197,lov15_20_65,mat15_25_81,lov15_20_78,car05_18_100,uaf12_13_101,uaf08_7_312,lab08_5_380,nwl08_7_1286,nwl08_7_844,mat15_25_25,uaf05_16_97,car03_31_77,lov11_25_132,nwl08_7_737,lab09_25_93,car01_1_347,uaf08_7_943,nwl08_7_958,nwl08_7_1611,car10_15_185,uaf08_24_28,mat09QC_17_2,mat13_2_68,lov15_16_463,mat13_51_17,lov15_16_38,uaf08_7_135,nwl08_7_1459,lab04_2_28,uaf08_7_725,lab06_42_67,lab08_5_84,lab04_2_260,car10_1_107,nwl09_1_676,lov03_43_11,nwl08_7_1418,lov15_16_791,den11_55_83,den11_13_181,uaf05_16_613,nwl11_20_258,nwl08_7_1659,lov03_5_695,lov03_5_810,nwl08_7_945,den09_10_80,mat13_2_104,den05_11_246,lab08_43_134,nwl10_38_126,car05_11_438,nwl09_13_5,lab08_5_762,den11_13_97,den09_10_133,uaf08_7_966,uaf08_7_1554,mat13_2_43,mat15_25_142,lov12_4_17,lab08_5_182,nwl09_1_1322,lab06_42_147,lab06_367_1,nwl08_24_54,nwl08_7_366,uaf05_20_56,nwl09_1_733,car05_11_389,car03_20_478,uaf08_7_621,lab08_5_238,den05_18_52,uaf12_13_76,nwl08_7_1665,den05_18_56,car03_20_158,lab06_42_6,den05_11_90,mat01_10_116,uaf12_1_340,uaf08_24_110,nwl11QC_2_51,nwl11_31_113,lab08_43_192,nwl09_1_206,uaf12_1_533,nwl08_7_1448,uaf08_7_360,car01_1_317,nwl09_1_786,mat15_25_111,uaf12_1_890,nwl08_7_372,nwl09_1_429,nwl08_63_5,lov15_16_338,uaf08_7_1264,nwl08_7_1452,lab08_5_589,uaf08_7_1194,uaf05_16_717,lab04_51_101,lab06_25_219,mat15_25_140,uaf08_7_1125,nwl08_7_260,uaf05_16_132,car10_15_503,uaf05_20_172,nwl08_7_212,lab08_43_74,uaf12_1_14,nwl10_1_87,uaf12_1_1286,lab08_5_163,lov03_43_213,nwl10_1_108,car01_1_112,mat01_10_128,mat15_42_147,lov03_43_125,den05_11_423,mat09_13_63,lab06QC_0_14,nwl08_7_1292,mat09_13_233,lov03_5_881,mat01_33_20,nwl09_1_81,uaf08_24_108,lab04_2_310,nwl09_1_1300,den05_11_65,uaf08_7_561,den08QC_24_15,lov03_5_629,nwl09_1_1158,lov03_43_135,mat15_25_323,lab04_2_261,den09_33_32,nwl08_7_949,nwl09_1_260,lov03_5_555,car01_38_1,lab06_25_88,uaf08_7_973,uaf05_16_672,uaf08_7_1087,car03_20_160,lab08_5_650,mat15_42_23,lov15_20_84,uaf12_13_105,uaf01QC_21_3,lov03_5_756,nwl08_7_1674,lov03_43_132,uaf08_7_1146,den08_15_73,nwl10_1_138,mat09_386_2,uaf08_24_214,uaf08_7_1634,nwl09_1_729,uaf08_7_806,nwl09_1_23,nwl09_1_1329,uaf08_7_981,nwl08_7_1318,lab06_42_8,uaf01_4_29,nwl11_31_198,nwl11_20_530,car03_20_391,uaf12_13_64,nwl08_7_1170,uaf12_13_108,uaf12_1_508,car01_1_53,lov15_16_186,den09_10_2,lov11_25_64,nwl08_7_1279,car05_18_87,den05_18_3,uaf05_16_727,nwl10_1_329,nwl08_24_28,nwl11_20_14,uaf08_7_303,lab06_25_149,lab04_51_50,uaf12_1_221,nwl11_20_136,den09_10_49,car10_15_82,nwl08_7_492,uaf08_7_1355,uaf05_16_10,uaf05_16_336,nwl09_13_92,uaf12_1_168,nwl11_20_624,den08_15_339,lab04_2_348,uaf05_16_194,nwl08_24_155,uaf08_7_452,uaf12_1_1277,nwl11_20_337,lab08_43_94,nwl08_7_1597,nwl09_1_458,nwl08_7_1467,uaf08_7_265,uaf05_16_83,uaf08_7_1022,uaf08_7_72,mat13_2_166,nwl09_1_1080,den08_15_459,uaf08_7_745,uaf08_7_1551,nwl09_1_372,nwl09_1_366,uaf08_7_1175,uaf08_7_1454,nwl11QC_43_3,nwl08_7_535,car01_1_152,nwl09_1_124,nwl11_31_57,lov03_5_336,den11_13_120,car03_31_130,lab08_5_494,lov03_5_19,lab08_43_93,nwl11_20_114,lov15_20_169,lab08_43_133,uaf12_1_1261,den08QC_24_6,car05_11_309,uaf08_7_778,nwl10_1_79,uaf08_7_119,car03_20_632,car03_20_341,den09_33_8,uaf12_1_526,nwl09_1_228,nwl09_13_137,lov15_16_660,den11_13_223,uaf01_25_35,uaf05_16_291,nwl10_38_74,lov03_5_717,lov03_5_600,uaf05_16_357,mat13_2_289,den08_1_76,car10_15_111,uaf08_7_1366,den09_33_66,uaf05_16_725,lab08_43_185,car01_1_149,nwl09_1_1037,car10_15_497,uaf05_20_79,lab06_25_284,nwl08_7_503,car05_11_210,uaf12_1_564,nwl11_20_217,uaf08_24_251,nwl08_24_85,lab06_42_98,uaf08_7_1043,nwl08_7_458,nwl11_20_430,uaf05_16_240,lab08_5_713,den05_11_128,mat15_42_151,lab09QC_22_1,lab06_25_254,uaf08_7_1010,uaf08_7_1619,nwl09_1_63,uaf12_1_83,uaf05_16_729,uaf08_7_444,den08_15_394,uaf08_7_1470,car10_15_85,den05_11_427,car03_20_166,mat13_2_304,den09_33_3,car05_11_384,den11_13_185,uaf05_16_419,nwl11_20_591,car10_15_428,uaf12_1_93,den11_13_57,den09_33_77,mat13_2_106,lov03_5_233,lab08_5_164,nwl09_1_986,lov15_16_152,uaf08_7_833,car01_1_353,lov12_25_15,car03_20_593,uaf08_7_1689,nwl09_1_1348,uaf08_7_490,nwl08_7_167,lab06_42_47,uaf08_7_1142,lab04_2_277,lov11_25_97,mat13_51_22,nwl08_7_1554,car10_15_228,nwl10_1_241,car01_1_137,car05_11_299,lov15_16_132,uaf01_4_6,car03_20_304,uaf05QC_14_1,mat01_33_75,lab06_25_76,den11_13_69,nwl11_31_202,nwl08_7_182,lab08_5_925,nwl08_7_1484,den09_33_1,uaf05_16_145,nwl09_1_1015,car01_1_164,uaf08_7_931,uaf08_7_141,lab08_43_195,uaf05_16_712,nwl09_1_1344,lab06_25_234,uaf08_24_166,car10_15_482,lab06_42_54,mat15_42_101,den11QC_4_1,lov03_5_50,lab08_5_826,car01_1_380,lab04_2_203,lov03_5_948,uaf08_7_25,mat13_2_334,car03_20_579,uaf08_7_909,car10QC_8_2,nwl11_20_50,lov12_4_10,den11_55_104,lab04_2_257,lab06_42_92,den08_15_346,uaf08QC_0_26,mat15_25_205,uaf05_16_453,lab06QC_0_3,car10_15_481,car05_11_316,car03_20_286,uaf08_7_1358,car01_1_378,nwl10_1_21,lov11_25_63,car05_18_131,uaf12_13_6,uaf12_1_994,uaf08_7_677,den08_15_280,lab08_5_376,uaf12_1_1262,uaf08_7_1295,car05_18_40,nwl10_1_93,lab06_25_70,uaf08_7_1477,den05_11_389,den08_15_211,nwl09_1_103,mat09_13_79,uaf08_7_375,uaf08_7_997,uaf08_7_1052,uaf12_1_496,nwl10_1_237,lov03_5_744,uaf08_7_1699,lov15_16_682,nwl10_1_288,uaf12_1_1370,uaf12_1_1274,car01_1_290,lab09_25_35,lov12_25_67,nwl08_7_1064,lov03_5_188,nwl08_7_1072,nwl09_1_138,den08_15_454,mat15_42_38,car01_1_97,lab06_42_3,nwl09_1_394,car10_15_170,mat09_13_139,den09_33_140,car01_38_124,nwl09_1_391,lab04_2_132,uaf12_1_873,uaf05_16_713,lab04_2_409,den05_11_266,lab08_5_654,nwl11_20_112,lov03_5_848,nwl10_1_12,lov03_5_305,nwl11_20_111,nwl09_13_172,lov03_5_369,car05_18_38,nwl11_20_385,car10_15_129,uaf12_1_379,nwl10_1_345,nwl09_1_197,mat15_25_109,uaf08_7_667,car01_1_205,nwl08_7_1612,uaf08_24_241,nwl09_1_380,lov03_5_288,uaf12_1_1,uaf05_16_550,lab06QC_0_38,lab08_43_71,uaf01_25_65,den11_13_71,nwl08_7_1481,den09_33_59,lov15_16_25,lov03_5_146,mat01_33_92,lov15_16_437,lov11_25_13,den08_15_144,nwl08_7_1347,uaf05_16_373,uaf05_16_54,uaf08_24_98,uaf08_7_631,lab04_2_292,lov03_5_293,den09_33_108,car03_31_104,lab09_25_102,lov15_20_44,nwl08_7_1577,lov11_87_24,den11_12_2,uaf12_53_4,uaf08_7_989,uaf08_7_1672,nwl11_20_325,lov03_5_908,car03_20_612,den05_11_216,den08_1_74,uaf12_1_824,uaf05_20_118,den05_11_149,mat13_51_36,lov03_5_73,nwl09_1_456,den08_15_267,nwl10_38_69,mat15_42_83,lov03_5_216,den11_13_163,den05QC_23_7,lab08_43_173,car03_20_603,uaf08_7_1467,uaf12_1_671,lov03_5_694,uaf12_1_718,lov03_5_865,car03_20_75,nwl09_1_1120,car10_1_117,uaf05_20_5,lov15_20_92,mat01_10_32,lov11_25_114,lab08_5_795,lov15_16_675,lov03_5_828,uaf08_24_172,lov15_16_386,lab08_5_578,nwl11_20_372,lab09QC_12_2,lab09_25_19,mat09_13_156,den05_11_414,nwl09_1_77,lov15_16_566,uaf08_7_53,uaf12_1_944,lab08_43_155,lab04_2_296,nwl08_7_1662,nwl10_1_159,mat13_2_405,nwl08_7_1608,nwl08_7_718,lov15_16_54,lab08_43_124,den05_11_416,car01_38_89,lab08_5_674,nwl11_20_592,nwl09_1_881,nwl08_24_64,nwl08_7_358,den05_11_310,car03_20_585,mat15_25_297,nwl08_24_223,nwl11_31_170,lab08_5_677,mat09_13_288,lab08_5_16,lab06_42_86,nwl11_20_202,nwl09_1_928,mat01_10_41,den11_13_115,lab06_25_65,uaf12_1_181,den05_11_121,uaf05_16_137,car03_20_188,lov03_5_12,nwl10_38_150,mat15_25_268,nwl11_20_34,uaf12_1_174,nwl09_1_646,uaf08_7_483,uaf05_16_591,uaf08_7_213,uaf12_1_797,nwl09_13_244,car01QC_4_1,uaf05_16_390,nwl10_1_274,lab04_2_248,den11_55_140,nwl08_7_1008,den09_10_100,uaf08_7_1321,nwl09_1_1030,car03_20_463,lov15_16_515,nwl09_1_252,mat01_33_85,mat01_33_105,nwl08_7_881,den08_15_202,mat13_51_68,den08_1_40,car10_1_108,uaf05_16_122,lov15_20_115,car10_15_65,den08QC_43_12,mat13_2_227,nwl08_24_70,nwl09_1_975,uaf08_7_1683,lab08_43_20,lab08_43_33,uaf01_4_47,lab06_42_61,uaf08_7_445,lab08_5_65,uaf12_1_1135,nwl10_1_260,nwl08_7_64,uaf08_7_545,nwl11_20_501,mat15_25_314,uaf08_7_351,uaf05_16_660,uaf08_7_831,lab06_25_101,nwl08_7_782,uaf05_16_360,nwl08_7_1370,mat15_42_60,nwl08_7_481,lab08_5_812,mat01_10_24,uaf12_1_1116,den08_1_42,mat09_374_2,uaf05_16_86,nwl08_7_1445,uaf12_1_700,car03_20_236,lab06_53_1,uaf08_24_164,lab06_25_3,car10_15_501,uaf08_24_121,den05_11_339,lov15_20_168,uaf08_7_1148,lov03_5_314,lov15_20_152,nwl08_24_119,nwl08_226_1,nwl08_7_1695,car01_1_318,car01_38_27,uaf05_20_120,nwl08_7_891,mat13_2_224,lab04_2_289,nwl09_1_324,uaf08_7_219,lov15_16_380,den11_13_285,uaf12_13_158,mat01_33_89,uaf12QC_9_13,lab09_25_120,uaf12_1_677,nwl08_24_222,car05_11_345,car03_20_541,lab08_5_206,nwl10_1_190,lab08_5_476,mat15_25_166,den08_15_442,uaf08_7_155,lov03_5_526,den05_18_62,den08_15_259,nwl08_7_223,mat15_42_54,uaf12_1_778,lov11_87_2,lab08_5_594,uaf12_1_435,nwl08_7_1508,nwl11_20_332,uaf08_24_195,nwl08_7_858,nwl08_7_580,mat09_13_90,nwl08_7_1639,nwl10_1_88,nwl08_7_599,lov03_43_193,lab08_5_873,nwl08_71_2,mat13_2_311,uaf12_1_1237,lov03_5_610,den08_15_61,nwl09_1_436,mat13_2_281,lov03_5_846,nwl09_1_689,nwl08_24_252,nwl08_7_649,lab08_5_97,den09_33_29,mat15_25_240,uaf08_7_298,lab06_42_136,mat15_25_243,lov03_43_83,nwl08_7_1349,uaf08QC_0_7,lov03_43_203,nwl10_1_363,mat09_13_269,den11_13_119,lov11_25_35,lov12_25_46,nwl08_24_200,uaf12_1_1155,car03_20_384,lov03_5_418,nwl08_7_189,nwl08_7_466,car03QC_4_7,mat01_10_80,uaf05_16_347,nwl11_20_455,uaf08_7_394,uaf08_7_1339,lov03_5_71,nwl11_31_28,uaf12_1_1166,uaf12_1_1320,uaf01_25_108,car10_15_239,uaf05_16_516,nwl08_7_1440,uaf05_148_1,mat15_42_67,uaf08_7_623,lab08_43_80,uaf12_1_396,lab09_87_12,den05_11_428,uaf08_7_1223,nwl11_20_522,nwl11_31_101,lov03_5_497,car05_18_88,nwl10_1_372,lov15_16_655,nwl09_1_79,car01_1_216,lov15_20_7,lab09_87_16,lov03_43_201,mat15_25_96,den09_10_50,nwl10_1_394,nwl09_1_745,lov11_87_13,nwl11QC_2_60,mat13_2_395,uaf12_1_1149,uaf08_7_273,uaf08_7_604,nwl08_7_1121,lab06_25_172,lab04_2_293,uaf08_7_1566,den05_11_261,uaf12_1_291,uaf08_7_1283,nwl09_1_1053,mat09_55_90,lab08_5_286,car03_20_186,lab06_25_144,car05_11_284,uaf08_7_1103,uaf08_7_211,den08_15_356,nwl10_1_330,lov15_16_807,lab06_25_287,lab08_5_941,nwl09_13_32,lab08_5_645,uaf12_1_739,nwl08_7_757,nwl11_20_182,mat09_13_132,car03_20_518,mat09_13_260,car03_31_109,lov03_5_320,nwl09_53_9,lov15_20_189,uaf05_16_587,uaf05_16_538,nwl09_1_623,lab06_42_95,car10_1_129,uaf12_13_230,nwl09_1_169,lov03_5_873,lab08_5_490,uaf12_1_676,car03_31_101,car10_1_97,den05QC_23_16,nwl11QC_2_36,nwl09_1_184,uaf05_16_319,nwl08_7_408,nwl08_7_1087,nwl09_1_797,car01_38_147,nwl09_1_880,uaf05_16_528,nwl11_20_102,lab09_25_39,den08_15_392,car10_15_422,den08_1_8,lab06_25_216,nwl10_1_283,uaf08_7_356,car01_38_83,den08_15_44,car10_1_20,den05_11_13,lab08_5_222,mat09_13_224,nwl09_1_575,den08_15_311,den05_11_161,uaf12_1_79,uaf12_1_279,uaf12_1_557,car03_31_205,uaf05_16_41,car10_1_64,uaf08_7_1418,uaf12_1_629,nwl09_13_210,mat13_2_132,den11_55_24,lov15_16_134,uaf01_25_98,nwl11_31_131,nwl09_1_1138,uaf08_7_511,lov03_43_57,nwl08_7_228,uaf12_1_602,lab06_42_76,den08_15_344,nwl08_7_899,uaf12_1_368,uaf05_16_25,uaf05QC_14_3,nwl11_20_564,uaf12_1_463,lab08_5_899,lab08_5_472,car03_20_520,mat09_13_277,lov15_16_405,uaf08_7_1461,car10_15_255,uaf12_13_185,lab04_2_149,uaf08_7_1537,nwl11_20_514,uaf12_1_648,lab06_25_307,car01_1_101,nwl11_31_87,lov03_5_333,lov03_5_141,uaf08_7_580,uaf12_13_135,nwl11_20_408,den09_10_67,den11_13_140,lov03_5_684,nwl10_38_17,uaf08_7_708,nwl10_38_149,mat09_13_50,mat09_13_270,nwl08_7_1157,lov03_5_704,uaf12_13_214,lab06_212_1,nwl08_7_586,lov12_25_51,uaf05_16_466,den08QC_43_10,nwl08_7_671,uaf08_7_1055,nwl08_7_131,uaf12_1_285,car01_38_34,nwl09_1_1266,lab08_5_202,uaf12_1_1140,car05_18_86,car10_1_17,uaf05_16_420,uaf08_24_139,lab08_43_36,uaf12_1_209,nwl09_1_1216,nwl11QC_2_42,mat13_2_268,lab08_5_159,nwl08_7_1364,uaf08_7_1083,nwl08_7_615,car01_38_158,den08_15_318,nwl11_20_434,nwl11_20_311,car03_20_274,uaf08_24_136,uaf01_4_36,nwl08_7_1035,nwl08_7_1337,nwl08_7_1602,uaf08_7_1213,den08_15_432,den08_15_181,nwl08_7_127,den08_1_37,nwl08_239_1,den05_11_226,car10_15_423,nwl11_20_177,lov15_16_317,lov03_43_218,lab04_2_276,mat09_13_162,uaf08_7_87,lov03_5_796,lab06_25_79,mat09_13_157,nwl11_20_48,car03_20_172,lov03_5_502,lab06_25_195,lab06_25_120,uaf01QC_21_4,lab06_25_233,lov03_5_298,uaf12_13_247,uaf08_7_367,den05_11_73,den08QC_43_13,car10_1_102,mat13_2_109,lov15_16_270,uaf08_7_484,den05_11_355,mat15_25_224,den05QC_23_21,lov03_5_719,mat15_25_77,uaf12_1_857,uaf12_1_160,uaf08_7_374,nwl09_13_39,lab04_2_145,uaf12_13_15,den05_11_140,car03_20_504,uaf05_16_364,den05_11_373,lov03_5_826,car10_1_18,den05_11_344,car01_1_292,den08_15_63,mat01_10_72,nwl11_20_191,lab09_87_34,uaf08_7_1020,mat09_13_223,lab04_51_73,den08_15_234,mat01_33_39,uaf08_7_873,den08_15_425,car01_1_367,car05_18_34,lov15_16_230,den08_15_279,uaf08_7_1530,lab06_25_166,lab04_2_8,uaf08_7_773,nwl09_1_993,nwl08_7_479,car03_20_333,uaf12_1_1141,nwl11_20_369,nwl09_1_48,nwl08_7_821,nwl08_7_1084,mat01_33_32,mat15_25_259,car05_11_62,mat13_2_230,mat09_55_48,nwl09_1_1249,lov15_16_335,mat15_25_155,uaf08_7_581,nwl08_7_1414,lab06_25_221,den05_11_194,uaf12_1_813,lab06QC_0_52,car05_18_125,uaf12_1_499,uaf05_20_2,lov03_43_122,nwl08_7_1578,den08_15_443,nwl09_1_105,car10_1_23,nwl09_1_1160,mat15_25_281,lab08_5_845,nwl09_1_876,nwl09_13_171,nwl11_233_1,den11_13_297,lov03_5_357,nwl09QC_3_8,car01_1_40,nwl08_7_574,lov15_20_139,lov12_4_62,car01_1_254,uaf05_16_444,mat09_13_17,nwl09_1_715,lab04_2_417,car01_38_118,uaf08_7_594,nwl09_1_177,nwl11QC_2_2,nwl09_1_8,uaf08_7_686,den08_1_137,uaf08_24_8,nwl11_20_156,nwl09_1_122,uaf12_1_597,lab08_5_69,nwl08_7_1226,nwl09_53_10,uaf05_16_65,uaf08_24_170,den05_18_25,lov03_5_446,nwl09_1_356,mat13_2_259,nwl09_1_894,car10_15_30,car03_20_322,uaf05_16_430,lov03_112_1,mat01_10_64,car03_20_85,car05_11_366,lov11_25_122,uaf05_16_459,mat13_2_303,nwl11_20_171,car05_18_2,uaf05_20_93,lab06_25_316,lov03_43_160,lab09QC_10_1,den08_15_497,car03_20_559,uaf08_7_732,uaf08_7_1576,uaf08_7_301,car10_15_197,nwl08_7_1425,uaf05_16_345,car10_15_512,car10_1_39,uaf08_7_1471,nwl11_20_558,uaf08_7_645,den09_10_6,nwl09_1_650,nwl08_7_1154,nwl09_1_1228,mat13_2_82,lab04_2_194,uaf08_24_242,lov03_5_128,car10_1_51,uaf12_1_92,uaf05_20_207,nwl08_7_1367,mat13_51_48,car10_15_81,lab09_25_111,nwl08_7_403,lab08_43_239,lab08_5_399,lab08_5_931,lab08_5_622,nwl08_7_1211,uaf12_1_1303,lab06QC_0_16,car03QC_4_3,lov03_43_107,uaf12_1_654,lov03_5_700,lov15_16_542,uaf12_1_1078,car03_31_91,lov15_16_654,uaf05_16_320,car05_18_132,mat13_2_247,car05_11_41,uaf05_16_19,car03_31_195,uaf05_16_262,lab08_5_610,lab08_5_784,nwl08_7_218,car10_15_9,lab08_43_113,car05_11_343,nwl10_1_289,nwl10_1_48,lov15_16_694,lab04_2_272,nwl11_20_59,mat15_25_30,den11_13_295,nwl09_1_1311,lov03_5_3,nwl08_24_32,lab08_43_5,uaf05_16_473,uaf12_1_242,nwl09_13_203,uaf12_1_1216,nwl11_20_352,lov03_5_642,uaf05_16_705,car10_15_341,mat13QC_4_4,car03_20_345,mat15_42_103,den08_15_97,lab09_25_99,uaf05_16_793,lov03_5_384,lov15_16_117,uaf12_1_650,nwl09_1_1243,car01_1_228,nwl08_7_751,nwl08_7_700,lov03_43_15,mat09_13_74,lov03_5_175,nwl11_20_86,lab08_265_1,uaf08_7_1327,uaf05_16_106,lab08_5_787,mat09_55_84,uaf12_1_157,car03_20_19,nwl09_1_224,lov03_5_533,lov15_16_232,nwl09_1_164,mat01_10_77,den08_15_383,uaf12_1_1254,lab08_43_229,nwl08_7_449,nwl09_13_28,nwl08_7_382,uaf05_16_112,uaf12_1_592,uaf12_1_507,uaf05_20_109,mat13_2_373,nwl08_24_48,mat13_51_51,car03_20_313,lov11_25_92,den08_15_429,car03_20_273,lab08_5_430,nwl11_20_503,den08_15_437,uaf12_13_219,lab06_25_40,lab04_2_29,uaf12_1_963,uaf08_7_1199,nwl10_1_360,car10_15_202,lov03_5_452,uaf12_1_1344,uaf12_1_1030,car10_1_83,lab04_2_141,uaf12_1_1361,nwl08_7_370,lab08_43_99,lov12_25_53,car10_15_109,uaf08_7_564,nwl09_1_621,nwl09_1_297,den08_15_249,uaf12_1_60,lov15_16_472,uaf05_20_3,uaf12_1_1006,uaf08_7_266,uaf01_4_17,lov15_16_15,uaf12_1_230,lab08_43_228,den05_18_13,mat09_55_33,lab04_2_383,den08_15_45,lov15_16_311,uaf08_24_105,uaf08_7_505,uaf08_24_51,lov15_16_111,uaf12_1_1089,uaf05_16_677,lov03_43_115,car03_20_192,nwl10_1_257,nwl10_38_93,uaf08_7_1204,lab08_5_280,uaf12_1_300,den08_15_89,den09_33_23,mat01_10_36,uaf08_7_202,car10_15_386,nwl08_24_199,mat15_25_125,nwl10_1_105,uaf12_1_614,mat01_33_6,uaf08_7_1559,nwl09_1_690,lab08_5_786,uaf05_16_559,lov15_16_773,uaf08_24_230,nwl11_20_373,nwl08_7_1581,car01_1_91,lov03_5_432,uaf12_1_183,nwl08_7_444,uaf08_7_1528,nwl08_7_1569,car01_38_68,den05_380_1,nwl11_31_34,mat09_12_2,lov15_16_53,den09_33_115,nwl08_7_328,nwl08_7_787,nwl09_1_191,lov15_16_657,nwl11_20_92,lab08_5_151,nwl08_7_561,lab06_25_56,nwl11_20_98,lab04_51_43,den08_15_8,lov03_5_353,uaf12_1_702,mat15_42_105,lab08_5_34,den08_15_297,uaf08_7_924,car03_20_8,car03_20_179,car01_1_283,car10_15_15,uaf08_7_1015,car03_31_41,lov15_16_377,uaf08QC_0_10,den05_11_158,nwl09_1_1034,lov03_43_17,nwl09_1_234,nwl09_1_463,lov03_43_190,lab08_5_285,lab08_5_198,car03_20_25,den08_15_40,den08_15_140,lov03_43_174,car10_15_369,car03_20_83,uaf08_7_501,lab08_5_778,nwl08_7_827,lov15_20_23,nwl11_20_300,car03_20_209,lov03_5_713,car05_11_65,car01_1_23,nwl09_13_29,uaf08_7_714,uaf01_25_109,lov03_5_886,mat13_2_202,uaf08_24_1,uaf08QC_0_19,den05_11_97,lov03_5_525,lov15_16_331,uaf08_7_957,car03_31_178,uaf05_16_433,den11_13_104,mat13_2_275,lab04_2_344,den05_11_37,lov03_5_518,nwl09_1_1358,mat13_2_63,uaf08_7_1397,nwl10_1_335,lab08_5_161,uaf08_7_1156,lab08_5_919,mat13_2_374,nwl08_7_1631,lov03_5_164,den08_15_32,den05QC_23_5,nwl08_7_1495,lab04QC_3_5,den08_15_170,lov03_5_464,den08_15_118,uaf08_7_599,lov03_43_65,uaf12_13_55,uaf05_16_644,lov15_16_350,nwl09_1_889,nwl11_20_89,uaf12_1_320,nwl08_24_121,lov03_5_201,car05_11_424,uaf08_24_133,uaf12_1_364,lab06_25_288,uaf05_16_434,car05_18_110,uaf12_1_21,uaf08_7_212,den05_11_105,car10_1_35,lab08_5_557,mat13_2_140,nwl08_7_819,nwl11_20_228,nwl10_1_183,car10_15_309,lov15_20_59,mat09_13_163,uaf08_7_1114,nwl08_7_1687,lov03_5_249,uaf12_1_275,uaf08_7_1344,lab06_25_314,lov03_43_191,den09_33_43,lov15_20_14,uaf01_4_43,lab06QC_50_3,nwl08_24_125,uaf08_24_88,den08_15_38,lov03_43_22,nwl09_1_807,uaf05_16_495,car01_1_210,mat01_33_25,lab08_5_653,nwl08_24_126,nwl08_7_1698,lab08_5_424,uaf12_1_1323,nwl10_1_70,lab08_43_10,lov15_16_96,lab04_2_154,nwl08_7_251,nwl11_31_37,uaf05_16_510,lab08_43_222,uaf08_7_1504,nwl10QC_2_6,lov15_16_683,uaf12_1_715,uaf08QC_41_4,mat09_55_108,uaf08_7_828,lab06_25_155,den08_15_364,car03_31_65,lab08_43_121,lab06_25_236,nwl11_20_340,car10_15_69,mat09_13_84,lov11_87_8,den05_18_30,nwl08_7_1034,nwl09_1_1289,lov15_20_3,nwl08_7_1392,nwl08_7_832,uaf08_7_1372,lab06_42_131,car01_1_104,nwl08_7_1296,uaf08_7_871,car03_20_183,nwl08_7_230,lab08_5_569,lov12_25_10,nwl08_7_416,mat09_13_194,lab04_51_57,lab08_5_799,lab06_25_235,nwl10_1_92,mat09_55_88,uaf08_7_1399,lov15_16_438,lov15_20_163,lab08_5_710,nwl10_1_212,car03_31_131,den11_55_125,nwl08_24_81,uaf12_1_987,den09_10_125,car03_31_103,lov15_16_34,lab06QC_0_6,lov15_16_628,nwl09_1_1224,car05_11_262,car03_20_528,uaf05QC_13_6,den08_15_177,car03_20_13,lov15_16_583,lov11_25_30,uaf05_16_752,nwl11_31_19,nwl10_1_383,lab09_25_48,lab08_5_323,uaf12_1_858,nwl10_38_41,uaf12_13_240,nwl10_1_236,lab08_43_184,uaf08_7_1300,den08_1_120,uaf12_1_755,nwl10_38_20,mat13_2_204,car01_1_388,uaf12_1_433,uaf01_25_24,nwl08_7_627,lab08_5_577,lab06_25_188,lov11_25_103,lov03_5_934,car05_11_173,car10_15_180,lab08_5_37,lab08_5_381,lov15_16_736,uaf08_7_970,lab06_25_90,uaf08_7_1127,car03QC_4_5,nwl08_7_733,lab04_2_234,nwl08_7_507,nwl09_1_965,mat09_13_237,car05_18_30,nwl11_20_32,den08_15_205,nwl09_1_1021,den08_15_90,lov03_5_550,uaf05_20_58,nwl08_7_579,car03_20_266,car03_31_153,den09QC_2_9,uaf08_7_1227,car10_1_69,uaf12_13_12,lab04_2_150,uaf08_24_236,uaf12_1_1224,lov03_5_226,nwl09_1_856,lov03_5_14,uaf08_7_689,lov15_16_580,lab04_2_356,car01_1_102,uaf12_13_245,uaf05_16_787,den08_15_399,uaf05_20_128,lab08_43_183,lab08_5_11,den08_15_241,nwl11_31_166,uaf01_4_24,lab04_2_174,uaf05_16_445,nwl11_20_267,lov15_16_537,uaf05_16_172,uaf12_1_192,uaf08_7_740,nwl10_38_143,uaf12_1_265,uaf12_1_146,mat01_33_132,nwl08_7_679,lab08_5_415,mat01_33_131,car03_31_194,lab09_25_108,uaf12_1_1179,nwl08_7_1395,lov11_25_39,car01_1_274,nwl09_1_673,uaf05_16_354,lab08_5_143,uaf05_16_207,mat01_10_59,uaf08_7_1119,lov03_5_416,nwl08_7_1685,nwl08_7_1169,nwl09_1_721,den08_230_2,car03_20_334,den08_15_151,mat13_2_219,uaf08_24_244,den11_13_134,car10_15_61,mat13_2_19,lab06_25_38,nwl08_24_35,nwl08_7_472,nwl08_7_1039,lab08_43_97,nwl10_1_252,uaf12_13_235,car10_15_127,nwl09_13_10,lov11_25_32,lov15_16_775,uaf05_16_267,nwl08_7_681,lov03_5_229,nwl08_7_18,car01_38_153,nwl09_53_4,uaf08_24_116,uaf08_7_1111,uaf05_16_696,nwl11_20_393,car03_20_157,car01_38_45,nwl11_20_72,nwl08_7_727,nwl09_1_277,mat01_10_61,uaf08_7_1466,nwl08_7_711,mat09_13_199,nwl08_7_669,uaf12_1_56,lab06_25_310,mat01_33_71,uaf08_24_31,lab04_2_117,nwl11QC_43_5,nwl08_24_163,car03_20_29,nwl11_20_571,nwl08_7_563,lab04_2_192,nwl09_13_176,uaf05_16_638,nwl09_1_1173,nwl11_20_44,nwl08_7_1449,mat09_13_193,nwl08_7_1528,uaf08_24_103,uaf08_7_392,car05_11_365,den11_13_108,uaf12_1_316,nwl09_1_1076,mat01_33_1,car05_11_321,uaf08_7_815,nwl09_1_1188,nwl09_1_568,lov03_5_317,nwl09_1_920,nwl08_24_232,den09_33_28,uaf05_16_780,uaf05_16_268,uaf12_1_1119,den08_15_214,nwl08_7_1214,uaf08_7_1045,lab08_43_83,den11_13_230,car10_1_58,lab06_25_30,nwl11_20_280,lab08_43_31,uaf12_1_1000,lab08_5_364,nwl08QC_1_4,uaf12_1_612,mat13_2_315,uaf12_1_1281,uaf12_1_852,uaf08_7_757,uaf12_1_331,den08_15_263,den08_15_240,den05_11_333,lab08_5_393,uaf12_1_1093,lov03_43_37,lov15_16_606,lab06_42_28,lab08_43_107,uaf08_7_340,lov15_16_348,nwl09_1_1368,lab06_25_322,uaf08_24_3,mat09_55_131,lab04_2_358,mat09_55_73,lab08_5_602,car03_20_459,nwl10_38_118,mat09_13_279,nwl09_1_14,lov15_16_234,uaf12_1_280,nwl09_1_1164,lov03_5_548,nwl08_7_502,lab08_5_311,uaf08_7_587,den08_15_357,mat09_13_13,den11_13_73,mat09_55_67,lab04_2_369,mat01_33_26,lov03_5_10,lov11_25_113,mat01_10_2,lov03_5_143,car03_20_346,lov03_5_244,uaf08_7_1311,nwl11_20_212,car05_18_81,uaf05_16_667,uaf08_128_2,nwl11_20_204,car05_11_291,mat15_42_115,lab06_25_133,lab08_5_425,nwl08_24_161,nwl09_1_799,mat13_51_46,nwl10_1_7,lov15_16_550,car03_20_371,lov15_16_72,uaf08_7_1475,car10_15_467,nwl09_1_776,nwl10_38_35,den08_15_116,uaf12_13_243,lov15_20_194,mat13_2_279,lab08_5_542,den09_10_112,car01_38_30,uaf05_16_391,car03_20_438,lov15_20_104,car01_1_211,car03_20_33,nwl11_20_636,nwl09_1_738,mat15_25_329,uaf05_16_464,uaf05QC_14_14,nwl09_1_49,lab06_25_112,den05_18_99,lov15_20_155,car01_1_197,uaf12_1_165,uaf05_16_503,nwl11_20_368,lab06_25_164,lov15_16_71,uaf12_1_1069,nwl09_1_110,uaf08_24_57,lab08_5_316,uaf08_7_1653,nwl11_20_593,lab04_2_285,uaf08_7_169,lov03_43_245,lov03_5_47,uaf08_7_1703,uaf12QC_20_2,lov11_25_37,lab04_2_187,nwl11_20_116,nwl09_13_122,lab08_5_649,lov12_4_8,lab06_42_31,lab08_43_14,mat15_25_217,nwl08_7_562,mat15_42_68,den09_33_20,car10_15_387,lov03_5_303,nwl08_128_1,uaf08_7_687,nwl11_20_165,lov15_20_196,den05_11_25,den05_11_285,car01_1_108,mat01_33_72,mat01_10_111,uaf08_7_1453,nwl09_1_166,lab06_25_208,uaf08_7_855,nwl08_7_1092,lov03_5_511,nwl08_7_570,car10_1_48,uaf12_1_850,mat13_191_1,uaf12_1_647,den11_13_247,uaf12_1_1337,nwl11_20_595,den08_230_3,lov12_4_27,car05_11_429,lab04_2_65,uaf05_16_323,uaf08_7_746,lov03_5_276,car03_20_634,den05_11_159,uaf12_53_5,nwl08_7_397,nwl11_20_403,car01_1_84,den05_11_21,car10_15_398,lov15_16_804,lab08_5_88,uaf08_7_1003,uaf05_16_413,uaf08_7_476,uaf12_1_804,nwl10_38_5,lab06_25_158,nwl09_1_243,lab08_5_454,car10_15_430,uaf08_7_523,lov03_5_521,car01_38_29,lov15_16_23,car01_1_308,lov15_16_238,car10_15_212,uaf08_7_1190,uaf08_7_1050,den11_55_19,uaf12_1_951,lab04_2_291,uaf08_7_1664,uaf08_7_122,lov12_25_55,car03_31_46,uaf05QC_7_1,lab08_5_382,uaf08_7_1490,nwl09_1_1091,car05_18_44,car10_15_260,car01_38_151,car01_1_44,lab08_5_105,lab08_43_2,lab08_43_126,lab08_5_457,mat13_2_108,nwl11_20_615,uaf08QC_41_5,nwl11_20_312,uaf12_1_131,car10_15_172,lab08_5_64,car05_11_314,uaf12_1_527,lov03_5_862,uaf05_16_805,car10_15_186,lov03_5_245,lab08_43_201,uaf12_1_421,uaf12_1_1248,nwl09_1_1231,lab04_51_88,uaf05_16_212,lab04_2_294,nwl09_1_36,lab08_12_1,lov15_16_136,den11_13_320,car01_38_73,nwl09_13_143,den05_18_117,uaf08_7_868,lab08_5_517,den11_13_62,nwl08_7_886,nwl10_1_74,lab08_5_203,uaf08_24_202,uaf12_1_1239,mat13_2_264,uaf12_1_479,nwl09_1_539,lov03_5_765,nwl09_1_887,nwl10_1_350,car10_15_421,uaf08_7_1116,uaf05_20_14,nwl11_20_404,nwl08_7_378,nwl10_38_49,uaf12_1_1295,den09_10_69,uaf01_4_44,lab04_2_62,nwl11_20_351,mat15_42_32,nwl11_20_301,mat09_13_150,nwl08_7_616,lov03_5_772,den08_1_126,nwl08_7_1243,den08_15_188,lov03_5_766,uaf12_1_1226,den05_11_284,lab06_25_297,lab06_25_75,uaf08_7_1274,uaf08QC_0_4,nwl08_7_1539,lab08_5_419,lov03_5_872,mat15_42_72,nwl08_7_1285,nwl11_20_551,nwl11_20_630,lov15_16_330,den09_10_61,nwl08_7_1250,nwl09_1_753,lab04_2_13,lab08_5_209,lov03_5_316,uaf08QC_0_17,den11_13_281,lov15_16_74,car10_15_242,nwl11_20_598,uaf12_1_740,car01_38_78,nwl08_24_185,den05_18_49,lov12_25_38,uaf12_1_548,den05_11_314,nwl09_1_410,lab06_25_258,nwl08_7_1112,lov03_5_307,uaf12_1_318,nwl09QC_3_1,lov15_20_197,nwl09_213_1,uaf08_7_1226,den09_10_27,uaf08_7_836,uaf08_7_1024,mat15_25_305,car03_20_569,nwl08_7_470,mat01_33_50,nwl09_1_117,uaf08_7_742,nwl09_1_912,car10QC_4_2,nwl10_1_320,den05_11_404,uaf08_7_422,nwl08_7_227,uaf08_7_1001,uaf08_7_1172,car03_20_544,nwl11_20_359,uaf12_1_856,nwl08_7_769,nwl08_7_186,car03_20_340,den05_11_101,lov12_4_5,lov03_5_295,lab08_5_427,lab08_5_279,lov03_5_299,uaf08_7_982,lov03_5_912,nwl10_1_5,uaf12_1_822,uaf05_16_236,uaf12QC_9_2,lov03_43_10,mat13_2_375,car10_15_7,mat09_13_217,lov03_5_831,nwl09_1_343,car10_15_130,lov15_16_464,uaf05_16_2,car10_1_28,uaf12_1_934,nwl08_7_1082,nwl11_20_562,den08_15_471,uaf12_1_915,mat09_55_31,lab08_5_462,uaf12_1_1338,nwl11_20_248,nwl08_7_1369,lab06QC_0_12,nwl08_7_860,nwl09_1_741,car01_38_6,den09QC_7_17,mat09_55_76,uaf12_1_613,nwl08_7_1379,lov03_5_787,mat09_13_294,lab08_43_32,nwl08_7_1660,lab04QC_32_4,mat01_33_145,nwl09_13_12,den11_55_76,car05_11_8,nwl08_7_1315,car03_20_90,uaf12_1_156,uaf05_16_412,lab08_5_456,uaf12_1_845,nwl08_7_1354,nwl08_24_29,nwl09_13_51,nwl11_20_167,nwl08_63_1,car05_11_168,lab04_2_195,nwl08_7_97,lab08_43_90,car01_1_170,den05_11_378,lab06QC_0_10,nwl08_7_1208,nwl08_7_816,lab08_5_358,nwl10_38_67,nwl09_1_984,uaf12_1_387,mat15_25_161,lab08_5_404,uaf12_1_625,car03_20_476,uaf08_7_165,mat09_13_214,lov03_5_122,nwl09_1_21,uaf08_7_586,lab06_42_52,nwl08_7_1688,mat01_10_85,nwl10_1_266,nwl08_7_103,lab08QC_8_14,uaf12_1_1314,lov12_25_34,lab08_5_302,uaf12_1_64,mat09_13_30,den05_11_144,den08_15_347,uaf12_1_299,car10_15_252,mat15_42_63,nwl09_1_258,mat13_2_317,den11_55_136,nwl08_7_883,nwl10_1_227,lab04_2_102,uaf05_16_597,nwl09_13_19,lab08_5_869,uaf08_7_1527,nwl10_38_19,uaf08_7_527,uaf08_24_128,nwl08_7_651,car03_20_563,mat15_25_174,uaf08_7_1478,car10_15_462,nwl09_1_470,nwl09_15_1,lab08_5_185,lab09_87_15,lov03_43_117,uaf08_7_1663,uaf08_7_94,uaf08_7_368,lab06_25_308,mat15_42_118,car03_20_413,lab08_5_403,uaf12_1_1016,uaf08_7_1178,nwl09_1_204,mat01_10_62,mat01_10_12,uaf08_7_548,mat01_10_112,den08_1_61,lov03_5_567,nwl11_20_79,mat15_25_98,den09_10_116,lab06_25_20,nwl08_7_1232,car01_1_45,den08_15_107,uaf05_16_371,nwl08_7_106,mat09_13_22,mat13_2_74,den11_13_202,den08_1_95,lov15_16_419,mat01_10_20,nwl08_7_1403,lab04QC_3_6,uaf12_1_558,nwl08_7_417,uaf12_1_817,car10_15_105,uaf05_20_29,nwl11_20_478,nwl09_1_914,uaf08_7_1271,den11_13_255,lab06_25_129,car10_15_244,uaf12_1_1115,nwl11_20_431,nwl10QC_8_10,car01_1_213,nwl08_7_746,nwl09_1_653,car03_20_396,nwl11_20_370,nwl09_13_150,den11_55_64,uaf12_1_1040,uaf08_7_239,mat01_10_47,uaf05_16_77,uaf05_16_146,nwl08_7_1329,lab08_5_773,car05_11_71,nwl10_38_44,lab06_25_271,mat09_13_167,nwl11QC_2_4,nwl09_13_56,uaf05_16_718,lov15_20_121,uaf12_13_141,lab04_2_6,uaf08_7_598,nwl08_7_1187,nwl11_31_188,lab04_2_368,car03_20_1,den11_55_118,car10_15_493,car01_1_68,mat01_10_123,nwl08_7_1127,nwl09_1_1260,mat09_13_168,car10_15_225,car10_15_19,uaf12_1_420,den08_15_178,nwl08_7_1520,car05_11_350,den05_307_1,car05_11_304,den08_15_506,mat09_13_31,nwl08_7_1453,lov12_4_45,nwl10_1_171,nwl08_24_170,nwl08_7_581,nwl09_1_705,nwl08_7_1487,uaf08_7_916,nwl11_20_524,den11_55_103,car05_18_56,nwl09_1_1157,uaf08_7_1228,nwl08_7_390,nwl11_20_422,lab04_51_102,uaf12_1_518,uaf08_7_399,den11_13_251,car10_15_403,lab06_42_23,nwl11_31_68,uaf12_1_321,nwl11_20_5,lov03_43_224,uaf05_16_59,uaf08_7_781,mat13_2_207,lov03_5_397,nwl08_7_1522,lov15_16_343,lab06_25_291,uaf08_7_182,car05_18_102,uaf08_7_884,uaf12_1_224,nwl08_7_294,uaf12_1_1227,uaf12_1_500,lov11_242_1,mat15_42_143,uaf08_7_404,nwl08_24_207,uaf12_1_1138,lab08_43_216,lab08_5_630,uaf08_7_552,den05_11_129,uaf05_16_64,mat13_2_379,den08_1_91,uaf05_20_86,den05QC_23_4,den11_55_36,mat15_25_218,lov03_5_467,nwl09_1_160,car03_20_292,uaf08_7_584,lov15_16_544,car05_18_49,uaf08_7_1077,nwl08_7_1591,mat01_10_117,lov03_5_179,uaf08_7_737,uaf08_7_149,uaf01_25_71,lov11_25_115,uaf12_13_220,lab08_5_298,uaf12_1_948,car01_1_250,nwl10_1_42,nwl09_1_1101,mat13_2_205,den11_13_212,uaf08_7_1270,nwl08_7_1062,nwl11_31_39,lab08_5_272,mat15_25_127,lab08_5_102,mat09_13_319,den05_18_4,den11_13_305,uaf05_16_634,nwl11QC_2_35,mat09_13_34,uaf12_1_1221,lov15_16_651,uaf08_7_1319,lab08_5_75,nwl08_7_53,car10_15_344,car01_1_182,lov15_16_485,lov03_5_186,car03_31_128,nwl09_1_1310,nwl10_1_375,lov15_16_518,uaf05_20_33,car03_20_545,mat09_13_219,car03_20_143,uaf08_7_1432,mat01_10_83,uaf12_1_437,den08_15_509,uaf08_24_206,car10_15_136,lov03_43_64,den08_15_223,nwl09_1_681,uaf12_1_875,lab08_43_42,nwl08_7_172,car10_15_126,nwl11_20_355,den05QC_23_15,lov15_16_414,nwl08_7_1205,mat09_13_222,car05_11_386,lov15_16_458,lov03_5_350,lab08_43_13,lov15_16_667,uaf08_7_1352,nwl09QC_2_2,uaf08_7_1241,nwl10_1_369,lov15_16_730,uaf05_16_34,nwl09_1_398,car03_31_134,lab06_25_249,uaf05_16_359,mat01_33_23,nwl10_1_366,den05_11_62,den05_11_99,uaf12_1_12,uaf12_1_1008,nwl10_38_22,uaf08_7_1356,lov11_25_59,lov03_5_747,car05_11_85,uaf12_1_655,lov12_25_44,car10_15_78,lab08_5_667,car03_20_117,nwl09_1_1161,car05_11_54,mat09_55_25,uaf05_16_726,mat15_25_22,car05_11_315,car10_15_246,car05_11_281,nwl09_1_269,den05_11_346,uaf05_20_161,uaf05_16_165,uaf08_7_341,mat15_42_141,mat09_55_6,uaf08_7_673,nwl11_20_367,uaf05_16_193,lab08_5_152,uaf08_245_1,uaf12_1_158,nwl09_53_13,nwl10_1_145,nwl09_13_181,mat15_25_71,uaf05_16_226,lab09_25_61,lab04_2_96,uaf08_7_442,mat13_2_316,lov03_5_591,lov15_16_696,nwl10_1_264,car03_31_120,nwl08_7_851,lab08_5_240,uaf12_1_960,car01_1_100,uaf08_7_1531,car05_11_324,nwl10_1_263,nwl09_1_1002,nwl11_31_56,car03_31_40,lov12_25_81,nwl09_1_1334,mat09_13_265,lov03_43_220,lov03_5_538,lab06_25_143,uaf05_16_537,den05_11_262,den09_33_128,uaf08_7_34,lab08_5_716,car10_15_265,lab08_5_664,car10_15_504,car05_11_342,nwl09_1_1246,uaf05_20_189,car03_20_381,mat13_2_48,mat13_2_295,nwl09_1_800,nwl08_7_496,lov15_16_372,uaf01_25_56,lab08_5_214,uaf05_16_311,lov15_16_785,nwl10QC_2_1,car01_1_265,uaf05_16_602,mat15_25_89,nwl08_7_577,uaf08_7_990,den05_11_250,mat15_42_138,car05_18_41,car10_15_324,nwl08_7_374,den05_11_258,uaf08_7_1107,den11_55_9,uaf12_1_1366,den11_13_204,nwl10_1_59,nwl09_1_1357,lab09_25_107,uaf08_7_680,lov12_4_21,nwl09QC_3_5,nwl09_1_796,uaf08_7_946,den11_55_28,lab06QC_0_58,uaf08_7_1704,uaf05_20_177,uaf12_1_468,mat15_212_1,mat15_42_75,lov15_20_68,nwl10_1_362,car10_15_76,den05_11_369,uaf12_1_973,nwl09_13_38,uaf08_7_426,lab04_51_69,car03_20_590,den08_15_421,nwl08_7_1172,car05_380_2,mat13_2_310,den05_11_36,lov03_5_35,uaf08_24_225,uaf12_13_68,mat13_2_75,nwl08_7_148,den05_303_3,uaf08_24_75,nwl09_1_403,nwl09_1_71,uaf08_7_1152,nwl09_1_1346,nwl09_13_24,lab08_5_658,lab06_25_142,lov15_16_192,car05_11_28,uaf05_16_228,nwl10_1_20,nwl08_7_911,mat01_33_33,uaf08_7_1147,nwl09_1_600,uaf08_7_1086,lab06QC_0_30,uaf12_1_311,lov03_5_593,nwl10_38_96,uaf08_7_1017,car10_15_139,uaf05_20_160,den05_11_403,nwl11_20_9,lab04_2_336,nwl11_20_80,lov03_43_109,car01_1_72,car05_11_236,car03_31_1,nwl08_24_175,car03_20_260,nwl09_1_1127,lab08_5_686,lov15_20_192,lov03_43_61,lab08_43_158,lov15_16_13,nwl08_7_1042,nwl08_7_741,mat13_2_308,nwl08_7_892,nwl08_7_537,lov03_5_623,lab04_2_314,lov11_87_3,nwl08_7_1673,car01_38_8,den08_15_141,car03_20_343,lab04_2_53,lov15_16_291,car03_20_70,mat15_42_16,nwl09_1_1287,car03_31_43,lab08_5_545,lab08_5_255,lab04_2_317,den05_11_87,lov03_5_364,lab06_25_67,mat13_2_61,uaf12_1_121,uaf08_7_926,den09_10_86,nwl11_20_19,nwl08_7_1389,uaf12_1_1127,car05_18_17,mat15_25_120,lov03_5_607,uaf08_7_1160,lab06_25_6,uaf08QC_0_20,mat09_13_186,car01_1_204,uaf05_16_387,car03_20_216,lov03_5_116,car05_11_405,uaf08_7_1420,nwl11_31_205,car03_20_507,lov03_43_158,uaf08_7_751,nwl08_7_1283,lov03_5_459,lab06_25_289,nwl08_7_1670,den11_13_207,uaf08_7_1285,nwl11_20_226,uaf12_1_639,uaf08_7_1151,uaf12_1_326,uaf08_7_189,uaf01_25_26,nwl09_1_486,lov11_25_10,den05_11_1,uaf05_20_60,uaf08_7_1187,den09_10_137,car01_38_2,den09QC_7_4,mat13_2_115,car03_20_440,car03_31_150,den08_1_69,uaf08_7_1648,den11_13_192,car01_1_201,nwl09QC_3_4,uaf05_16_630,lov03_5_740,uaf12_13_99,car05_11_185,uaf05_16_509,nwl08_7_179,car10_15_383,nwl08_7_1456,car10_1_61,car10_15_50,car10_15_294,nwl11_20_421,car05_11_397,mat13_51_107,nwl10_1_196,lov03_43_226,car03_20_522,nwl10_1_200,uaf12_1_1212,uaf12_1_1355,mat01_10_94,nwl10_1_89,lab06_25_261,nwl11_20_326,uaf12_1_1048,lov03_43_140,uaf12_13_200,uaf12_1_1351,nwl09_1_1359,uaf08_7_1183,nwl09_1_168,mat09_13_311,nwl09_1_913,mat09_13_320,uaf12_1_29,nwl08_24_112,nwl10_38_157,lab04_51_104,den05_303_7,car03_31_143,den11_13_60,den08_15_13,uaf12_1_768,nwl11_20_363,uaf08_7_1171,mat09_13_112,lov12_25_4,nwl09_1_687,uaf05_16_66,den08QC_24_13,lab08_5_564,lov03_5_863,car10_1_91,car01_1_1,nwl10_1_340,den05_11_259,car03_20_380,car03_20_515,uaf08_7_570,uaf08_7_526,uaf05_265_1,uaf05_16_169,nwl09_1_737,uaf12_1_1259,uaf05_16_703,nwl09_13_105,car03_31_35,uaf08_7_328,lab08_5_313,lab06_25_45,lab04_233_1,nwl09_1_1229,den11_13_63,nwl09_1_27,lab08_5_695,den09_10_62,nwl11_20_451,nwl09_1_288,lab09_25_68,lab06_42_149,car01_1_310,nwl11_20_405,lov03_5_227,nwl11_31_69,den09QC_7_10,den05_11_294,lab06QC_0_2,mat13_2_294,den08_15_20,den05_18_67,uaf12_1_734,nwl08_7_367,nwl08_7_1305,uaf12_13_132,lab08_5_150,uaf12_1_476,car05_11_330,uaf12_1_439,lab04_2_164,car03_20_595,nwl08_7_1587,car10_15_134,lab08_5_823,uaf08_7_518,lov15_16_22,uaf05_16_174,nwl11_20_322,lab08_5_511,lov11_25_3,lov03_5_90,car03QC_4_9,nwl08_7_542,mat15_42_6,nwl08_7_863,lab06_25_110,uaf08_7_66,nwl09_1_307,nwl11_31_4,lab04_2_84,den08_15_273,lov03_5_785,lab08QC_8_18,mat13_2_71,car03_20_26,uaf12_13_106,uaf08_7_764,lov03_43_34,car03_31_133,car01_1_48,uaf12_105_2,nwl08_7_337,lab08_43_26,nwl09_1_438,car10_1_70,car01_1_146,nwl09_1_742,den08_15_331,nwl09_13_252,nwl11_31_80,uaf08_7_342,uaf05_16_524,den05_11_103,lov03_5_173,lab08_5_510,car10_15_459,car01_38_113,mat15_25_193,lab08_5_864,uaf08_7_451,uaf08_7_835,uaf01_4_28,den08_15_415,mat15_25_285,nwl10_38_136,uaf08_24_208,lov15_20_193,car05_11_109,lab04_51_60,den08_15_463,nwl11_20_343,uaf08_7_421,den09_10_63,lov03_43_244,mat09_55_111,nwl11_20_635,car05_11_419,lov12_4_7,lov03_43_194,lov03_5_478,lab08_43_17,lov03_5_266,mat15_42_152,uaf05_16_739,nwl08_24_43,lov03_5_892,den08_15_2,lov03_5_764,lab08_5_946,den05_11_94,mat15_25_149,car05_11_215,car05_11_305,nwl09_1_127,car10_15_72,lov03_5_250,car10_15_190,uaf05_16_245,mat09_13_40,car10_15_142,uaf12_1_204,uaf12_1_1120,car05_11_209,car05_11_10,lab08_5_468,nwl09_1_350,uaf08_7_848,nwl08_7_995,uaf12_1_955,nwl08_7_781,car10_15_356,lov03_5_427,uaf12_1_367,mat01_33_70,uaf12_1_638,car05_11_230,lov03_5_315,lab08_43_142,nwl09_1_587,lab08_5_93,uaf05_16_351,nwl09_1_449,car03_20_48,uaf12_1_1125,nwl10_1_378,nwl08_7_143,mat15_42_80,nwl10_1_299,mat09_13_115,nwl08_7_1567,mat13_51_69,uaf12_1_449,lov15_20_63,uaf08_7_1141,car01_1_63,lov11_25_93,den05_11_42,uaf12_13_208,lab09_25_17,uaf12_1_694,lab08_5_499,uaf05_16_783,mat09_13_274,uaf12_1_385,lov15_16_11,lab04_2_143,uaf08_7_1131,nwl10_1_282,car03_20_189,mat15_25_79,lab04_2_48,car03_20_301,den05_18_121,den08_15_511,nwl11_31_66,lov03_5_59,lov15_16_102,mat09_55_138,lab04_51_38,nwl09_1_1277,car03_20_151,mat01_33_9,den09_33_52,lov15_16_817,nwl10_1_215,mat09_13_293,uaf08_7_1169,uaf12_1_568,uaf05_20_19,car01_38_19,uaf08_24_22,den08_15_218,den11_13_68,den08_15_308,lab08_5_389,mat01_10_98,nwl08QC_1_2,uaf08_7_1122,car05_11_22,car03_20_140,uaf12_1_619,nwl08_7_432,nwl11QC_2_15,den11_13_160,lov15_16_269,car03_31_95,car10_1_128,mat13_2_208,mat09_13_9,uaf12_13_143,lov03_43_108,nwl08_7_625,uaf08_7_18,nwl08_7_1533,uaf08_7_1405,lov15_16_452,nwl11_31_35,nwl08_24_123,car05_11_224,uaf12_1_1345,uaf12_1_962,lab08_5_212,nwl08_7_27,lab08_5_129,uaf05_16_643,lov15_16_641,mat15_25_251,nwl08_7_1654,uaf08_7_643,mat13_2_118,car03_31_18,lov15_16_108,den05_18_21,uaf08_7_1234,uaf08_7_456,den08_1_129,uaf08_24_175,nwl09_1_61,nwl09_1_915,uaf12_1_827,lov03_43_81,mat09_55_40,nwl09_1_790,uaf12_1_839,lov15_20_164,den08QC_24_3,car03_20_437,lab09_25_101,car03_20_637,car03_31_32,car10_15_25,lab09_87_31,den05_11_222,den11_55_113,nwl08_7_35,lov03_5_587,lab08_5_940,uaf05_16_600,lab04_2_226,uaf05_16_210,uaf01_25_94,den09_33_113,lov03_43_42,lov03_5_381,uaf08_7_1320,den08_15_488,uaf12_1_105,nwl08_7_707,uaf12_1_277,nwl08_7_793,den05_11_429,car01_1_362,lab08_5_183,lov15_16_398,uaf12_1_166,nwl09_1_847,lab08_5_811,lov03_43_129,uaf08_7_1436,uaf12_1_114,nwl08_24_238,uaf12_1_126,mat09_13_28,lov15_16_70,uaf08_7_101,mat01_33_98,car03_20_28,nwl10_1_185,mat15_25_93,lov03_5_615,nwl09_1_1057,car01_1_365,den09_10_114,uaf12_1_7,nwl08_7_476,car01_1_231,car05_11_61,uaf12_13_88,lov03_5_641,lab06_42_39,den11_55_35,lov15_20_202,den08_15_200,nwl08_7_236,lov15_20_182,lab04_51_35,lov15_20_101,den11_13_110,car10_15_161,uaf08_7_1670,nwl10_38_120,nwl11_20_331,lab06QC_0_19,den11_13_126,nwl09_1_555,nwl11_20_26,nwl11_31_182,nwl11_20_634,nwl08_7_697,uaf05_16_506,nwl09_13_219,uaf05_16_561,uaf12_1_1085,lab08_43_205,den05_18_33,uaf08_7_962,mat01_10_135,uaf08_7_1133,lab08_5_334,lov03_5_611,uaf08_7_378,nwl08_7_1119,lab06QC_0_44,lab08_5_455,uaf08_7_1346,uaf08_7_763,lov03_5_312,lov15_16_125,car01_1_125,uaf05_16_577,lab08_43_81,den09_33_78,mat15_25_153,mat13_2_32,mat13_2_150,lov03_5_24,uaf08_7_300,car10_15_510,uaf12_1_1144,uaf08QC_0_13,uaf05_16_208,lov03_43_16,nwl08_24_158,nwl08_7_966,uaf08_7_948,nwl09_1_789,nwl09_1_97,mat01_10_9,uaf12_1_1328,nwl09_1_102,lab06_25_226,den09QC_7_25,lab06_25_180,den11_13_201,nwl08_7_282,lab06_42_120,nwl09_13_88,uaf08_7_995,mat09_13_284,lov15_16_65,nwl09_1_1306,car03_20_45,mat01_33_17,nwl11QC_2_43,uaf01_4_2,nwl09_1_1220,nwl08_7_1546,den05_11_153,lab06_42_80,den11_55_108,mat01_33_2,nwl08_7_421,lov15_16_278,nwl10_1_314,nwl09_1_373,car03_20_287,lov03_5_551,lab06_42_116,uaf08_7_665,lov15_20_204,lov15_20_186,lov12_25_42,nwl09_1_90,lab08_5_592,den08_15_30,nwl11_31_167,nwl09_13_169,lab08_266_1,nwl08_7_1393,lov15_16_796,lov15_16_422,car05_18_89,nwl09_13_127,car03_20_575,car03_31_56,lab08_5_41,nwl08_7_778,nwl11_20_170,lov15_16_97,nwl08_7_1152,car05_11_423,nwl09_1_759,lov03_5_917,mat13_2_366,lab08_5_275,uaf08_7_137,nwl09_1_866,mat15_25_37,lov03_43_205,mat15_42_69,den05_11_199,nwl10_1_199,car10_15_455,lab08_5_846,lab09_87_18,den08_15_120,uaf05_20_205,car01_1_374,car03_20_623,nwl09_1_772,nwl11_31_126,uaf12_1_871,lov15_20_146,lov03_43_204,car10_15_157,nwl09_1_630,car10_1_31,lab06_42_144,lov12_25_8,nwl10_1_332,den08_15_72,mat09_13_195,lov03_43_148,nwl11_196_1,car03_31_182,den08_15_330,den05_11_55,nwl08_7_1478,lov03_43_184,den11_13_89,nwl08_7_439,lov03_43_23,lab08_5_440,uaf12_1_1046,den09_33_70,nwl09_1_1006,lov11_25_42,lab04_2_253,nwl09_1_904,den08_15_18,uaf12_1_971,nwl10_1_242,nwl08_7_811,uaf08_7_1409,lov11_25_82,uaf08_7_1326,nwl10_1_86,car10_15_352,nwl08_24_135,nwl08_24_93,nwl10_1_119,lab06_25_84,lab09_87_23,uaf12_13_57,nwl09_13_112,nwl08_24_50,nwl10QC_8_1,nwl08_7_1050,car03_20_208,den08_15_236,uaf05_20_176,lov15_16_300,uaf08_7_613,den09_33_145,car10_15_400,uaf08_7_615,nwl08_7_1106,nwl09_1_1042,lov12_4_54,car01_38_48,uaf08_7_1353,nwl09_1_335,lab04_2_300,uaf08_7_761,mat13_2_41,nwl09_1_433,den09_10_37,uaf08_7_738,lov03_5_387,lab06_25_276,car05_18_45,lab06_42_75,lov12_25_63,nwl08_7_1342,car03_20_324,mat15_25_15,mat13_2_408,den09_33_126,nwl10_1_403,mat15_25_300,mat01_33_138,car05_11_15,lov03_5_94,car03_20_625,mat01_33_10,nwl08_7_524,nwl08_7_1266,nwl10_38_106,lov15_20_145,nwl08_7_629,uaf08_7_553,uaf12_13_177,uaf12_1_981,uaf12_1_475,den05_11_11,lov03_5_842,uaf12_1_1290,nwl08_7_6,nwl08_7_326,nwl09_1_434,nwl08_24_74,lov15_16_264,den08_15_100,uaf05_16_468,nwl10_1_292,nwl09_1_726,uaf08_7_48,lab08_43_132,uaf05_16_679,den05_18_81,mat09_13_188,mat13_51_24,den09QC_7_21,car05_11_3,mat15_25_230,uaf08_7_123,uaf05_16_123,nwl09_13_121,lov15_20_64,lab04_51_18,mat09_13_47,uaf12_1_853,nwl11_20_499,nwl09_1_583,uaf12QC_2_1,uaf12_13_119,nwl09_1_1144,nwl08_7_1604,car03_31_85,den11_55_91,lov15_16_725,lov15_20_166,lov15_16_138,nwl09_1_1172,car05_11_96,nwl09_1_125,mat15_25_122,den05_18_74,mat09_13_177,uaf08_7_697,den11_13_112,nwl09_1_271,mat01_33_67,car03_20_524,nwl08_24_128,nwl11_31_48,den11_13_263,nwl08_7_1077,uaf12_1_94,den08_15_431,lov15_16_206,lab08_5_595,nwl08_7_504,mat13_2_33,lab06_42_130,nwl08_7_314,lov15_16_204,uaf05_16_341,uaf12_1_47,nwl08_7_597,den11_13_188,uaf05_16_295,lab06QC_0_29,nwl08_7_183,lab04_51_10,nwl10_1_204,uaf01_4_37,lov12_4_36,car10_15_296,lov03_5_142,nwl08_7_1336,lov15_16_457,den09_10_29,uaf12_1_565,lov03_43_239,car03_20_420,uaf08_7_571,uaf08_7_1469,uaf12_1_1232,uaf08QC_23_1,den09_10_34,lab04_2_385,lov12_25_23,nwl09_1_898,nwl11_31_41,nwl09_13_96,uaf08_7_1392,car10_15_220,uaf08_7_628,nwl08_7_1502,lab08_5_584,uaf12_1_1126,nwl08_7_379,lov03_5_471,lov15_16_290,mat01QC_6_1,uaf12_1_741,lab06_25_252,uaf12_181_1,nwl09_1_868,den11_13_30,den05_11_124,uaf12_1_276,den11_55_48,nwl09_1_1294,uaf12_1_684,uaf05_16_58,den08_15_131,nwl10_1_233,lov03_43_120,lov03_5_661,uaf05_16_195,nwl11_20_377,uaf12_1_159,uaf08_7_1561,uaf05_16_514,nwl11_31_203,den11_13_38,nwl08_24_33,lov03_5_647,nwl08_7_884,lov11_87_16,uaf08_7_902,nwl08_24_22,uaf08_7_1082,lab08_5_866,uaf12_1_8,uaf12_1_621,nwl11_20_440,mat13_2_220,car05_11_197,uaf12_1_1091,uaf12_1_606,nwl09_1_924,uaf12_1_917,mat13_2_351,nwl08_7_471,car01_1_369,uaf12_1_215,nwl08_7_1378,lab08_5_706,uaf01_4_35,nwl11_31_24,den11_13_178,lov11_25_18,nwl08_7_1355,car05_11_120,car10_15_167,uaf12_1_1279,lab04_2_54,lov15_16_303,uaf12_1_267,lab09_87_24,car01_38_21,nwl08_7_1155,car01_1_148,nwl09_13_200,nwl10_1_25,lab08_43_159,uaf12_1_1202,nwl09_1_322,car10_15_17,lab08_5_172,car01_1_342,uaf01_25_75,nwl09_1_174,car10_15_460,lov15_16_587,lov03_5_639,lov03_5_407,car03_20_496,lov15_16_442,nwl08_7_887,nwl08_7_568,lov03_5_251,uaf12_1_1083,nwl11_31_29,uaf05_16_475,nwl09_13_231,nwl08_7_1183,car03_20_573,lov15_16_288,car03_31_112,lov03_5_850,lov11_25_20,lab06_25_324,nwl10_1_301,den05_18_109,car01_1_262,uaf05_16_293,mat01_33_61,uaf08_7_1233,lab04_2_238,nwl08_7_99,mat15_25_202,mat13_2_339,nwl10_1_328,uaf12_1_520,lov03_43_214,nwl11_20_365,den09_10_21,nwl09_1_1055,lov11_25_79,car01_1_330,nwl09_13_63,nwl11_20_387,uaf05_16_126,uaf12_1_999,mat13_2_90,uaf12_1_765,car05_11_300,uaf08_7_1240,nwl09_1_1159,nwl09_1_298,nwl09_1_60,lab06_25_57,nwl08_7_1606,uaf05_16_203,nwl08_24_82,lov15_16_45,car01_1_38,uaf05_16_16,nwl09_1_589,lov03_5_635,uaf05_16_328,lov15_16_759,lov15_16_809,lab08_5_495,uaf08_24_205,car03_31_86,uaf08_7_1192,lab08_5_549,uaf05_16_121,nwl08_24_168,den08_15_390,nwl08_7_1461,car01_38_54,lov15_16_268,lov12_25_103,nwl08_7_784,uaf05_16_734,uaf05_16_242,car01_1_225,uaf08_7_659,uaf12_13_125,mat15_25_51,nwl08_7_339,lov11_25_80,uaf08_7_1563,nwl10_1_117,uaf12_1_82,lab08_5_765,nwl09_1_780,mat09_13_239,lov12_25_104,uaf08_7_400,nwl09_1_781,uaf08_24_55,car01_1_402,uaf05_16_490,nwl08_7_410,car03_31_24,lab08_5_367,mat13_2_354,uaf05QC_13_4,uaf12_1_227,car03_20_608,nwl09_1_962,nwl09_1_504,car03_20_597,lab08_5_401,lab08_5_882,uaf12_1_750,lov15_16_159,lov03_5_513,den08_15_401,nwl10_1_11,lab09_87_26,car01_1_47,mat09_13_110,uaf12_13_175,lab06QC_0_51,uaf05_16_178,car01_1_15,uaf01_25_29,uaf05_16_5,nwl11_31_204,den09_10_101,uaf05_16_722,lov15_16_281,nwl08_7_1105,den08_1_125,nwl08_7_434,mat13_2_34,den11_13_96,nwl10_1_238,nwl09_1_1193,lab08_43_175,lab08_5_897,car03_20_56,lab06_25_105,nwl10_1_356,car10_1_50,car10_15_121,uaf08_7_1307,lov11_25_116,den11_13_13,uaf05QC_13_1,mat01_10_118,lab04_2_333,uaf12_13_131,lov03_5_657,den11_55_78,car05_11_52,nwl11_31_6,uaf08_7_1589,nwl08_7_1251,mat13_2_341,uaf12_1_1181,nwl09_1_1230,den08_15_230,uaf01_25_86,lov12_25_61,car10_15_379,uaf08_7_1532,car10_15_224,car10_15_80,mat13_2_362,mat09_13_19,car05_11_6,lab08_5_937,lov15_16_797,lab08_43_63,car10_15_256,uaf01_4_8,uaf08_7_824,lov15_16_146,mat01_10_48,lov15_16_3,den05_11_398,den05_11_193,lov15_16_133,lov03_5_805,lab08_5_543,den05_18_133,lov03_43_49,uaf12_1_23,car03_20_591,nwl09_1_1135,car10_15_206,uaf12_1_732,car03_20_407,mat09_13_53,uaf12_1_1064,nwl08_7_320,uaf12_1_361,mat01_10_3,nwl08_7_646,mat09_13_129,uaf08_24_37,nwl11_20_42,mat13_2_163,lov12_4_37,nwl11_20_526,nwl11_20_515,lab09_25_62,lov03_5_168,den05_11_57,lov15_16_80,nwl08_7_1091,car01_1_94,den05_11_44,nwl08_7_1145,car03_20_468,den05_18_129,uaf05_20_45,car10QC_4_1,nwl09_1_263,nwl09_1_358,lab08_5_437,nwl08_7_1197,car03_20_213,nwl09_1_642,lab06_25_2,uaf08_7_1170,mat09_13_316,nwl08_24_159,den11_13_45,lab08_5_394,car10_15_140,mat13_51_34,den11_55_129,den08_1_49,mat09_13_125,car01_38_58,uaf08_7_849,uaf05_16_89,uaf05_16_760,lab04_2_113,lov03_43_41,uaf08_7_161,car05_11_296,den08_15_455,car05_11_381,nwl08_7_1126,den11_13_56,nwl09_13_204,nwl09_1_331,lab08_5_372,nwl09_1_509,lov15_16_266,uaf08_7_434,uaf12_1_269,nwl08_7_362,uaf12_1_783,car03_20_610,uaf05_16_589,uaf05_16_450,nwl09_13_147,nwl08_7_118,mat15_25_325,uaf05_20_88,lov03_5_319,nwl11_31_116,uaf08_7_168,car10_123_1,lov15_16_145,den05_11_181,lov03_5_911,nwl08_7_905,lov03_5_890,lov03_5_194,car01_1_355,car03_20_558,den11_13_27,uaf05_16_552,uaf08_7_147,car05_11_182,nwl11_20_304,uaf01_25_39,uaf05_16_571,mat01_33_100,uaf08_24_53,nwl09_1_754,den05_11_147,mat09_13_225,nwl08_7_554,car10_15_473,lov03_5_839,lov03_43_219,lov15_20_81,lov03_5_916,lab08_5_550,mat01_10_108,car01_1_267,uaf12_1_628,nwl10_1_313,lov03_43_154,lab04_2_4,mat09_13_44,lab09_87_6,nwl08_7_833,nwl08_7_903,mat13_2_126,car01_38_12,den05_11_279,lov15_20_38,den05_11_399,den09_10_32,uaf08_7_1451,lov15_16_216,nwl08_7_1151,lov03_5_44,uaf12_1_945,nwl08_7_187,nwl11_20_297,uaf05_16_469,den05_11_411,car10_15_472,uaf12_1_1342,den11_55_80,uaf05_16_202,den05_18_9,nwl09_1_1261,lab08_5_627,nwl09_1_1213,nwl09_1_1116,car01_1_37,nwl11_20_329,nwl10_1_45,nwl09_1_362,lab08_5_521,lab08_5_541,lov15_16_416,lov15_16_122,nwl09_13_73,nwl08_24_178,uaf05_16_648,car05_11_250,nwl10_1_275,lab04_2_134,nwl09_1_1066,nwl08_7_1223,nwl08_7_388,den05_11_269,lab06_25_327,car03_20_576,car01_1_253,uaf08_7_949,lab06QC_0_9,lab08_43_219,uaf12_1_1037,uaf12_1_467,lab08_5_857,nwl09_1_1132,uaf12_13_81,nwl08_7_332,lov03_5_505,nwl09_13_189,mat01_33_30,nwl09_1_497,nwl11_20_140,lov12_4_41,nwl09_1_829,den08QC_24_10,nwl10_1_387,nwl09_1_683,nwl09_1_9,nwl08_7_962,mat13_51_110,mat15_42_28,car03_20_362,nwl09_1_921,uaf08_7_267,lov15_16_577,car03_20_352,uaf12_13_110,nwl11_20_261,lab08_5_780,nwl08_7_617,nwl09_1_1040,lov03_5_674,nwl09_13_4,uaf12_1_775,lab04_51_29,car03_20_243,den11_55_3,lov15_16_308,uaf08_7_1367,uaf08_24_197,mat15_42_132,lov03_5_155,car05_303_7,car05_11_213,lab06_25_173,lab08_43_188,mat15_25_132,nwl11_31_84,car01_1_87,nwl11_20_21,den11_55_67,mat13_2_20,uaf08_7_1281,den09_33_60,lab08_5_907,uaf08_24_143,uaf12_1_593,den09QC_2_4,lov03_5_228,mat01_33_18,nwl10_1_72,nwl08QC_1_10,car10_15_270,nwl11_20_152,uaf08_7_270,lab04_2_51,car10_15_499,car05_11_135,lab08_5_106,lov03_43_202,den05_11_151,car01_38_148,mat09_13_78,uaf12_13_163,lov15_16_498,lab08_43_69,uaf08_24_65,nwl08_7_848,nwl08_7_1275,uaf08_7_1363,lov15_20_26,nwl08_7_1031,lov03_5_583,den09_33_93,lab08_5_201,lab08_43_238,uaf12_1_63,nwl09_1_956,nwl09_13_130,uaf08_7_15,lab04_2_25,nwl11_20_608,lov03_5_781,nwl11_20_257,nwl08_7_1227,lov03_5_494,nwl08_63_2,uaf08_7_713,lab08_5_638,car05_18_63,mat01_33_15,uaf12_1_1038,uaf08_7_474,nwl08_7_643,den11_13_275,car03_31_191,uaf12_1_1298,den08_15_168,nwl11_20_628,lab08_5_604,den05_18_26,lov15_16_539,den11_13_48,uaf08_7_557,lab08_5_249,lov11_25_2,nwl08_7_661,uaf08_7_40,lab06_42_148,den11_13_253,uaf12_1_458,uaf08_7_203,uaf08_24_96,uaf05_16_149,car03_20_226,car03_31_141,den08_15_300,car03_20_258,lab06_42_157,lov15_16_314,lab08_43_50,den09QC_2_3,lov12_25_45,lov15_16_231,lov03_5_919,uaf05_20_107,mat15_25_210,car10_15_148,lab04_51_66,den05_18_63,uaf08_7_1362,den08_15_222,lab08_5_898,lab06_25_4,nwl11_20_63,lov15_16_213,uaf12_1_1250,nwl10_38_39,nwl09_1_1001,nwl11_31_22,nwl10_38_65,uaf12_1_315,mat09_13_111,uaf05_20_126,lab06_42_94,uaf08_24_23,lov03_5_686,lov03_5_490,car10_1_7,nwl08_7_353,lov11_25_129,car05_11_184,uaf05_16_669,nwl09_1_26,uaf08_7_1029,uaf08_7_558,lab06_25_1,car10_15_8,nwl09_1_694,nwl09_1_259,uaf08_7_759,lab08_5_71,lov15_16_435,uaf08_7_446,lov15_16_511,lov03_43_145,car05_11_417,uaf12_1_1207,lab08_5_167,car05_11_364,uaf01_25_36,nwl09_1_477,den09_33_135,car03_31_149,uaf05_16_355,uaf12_1_257,uaf05_16_704,uaf08_7_319,mat15_25_158,mat13_2_296,lov15_16_788,nwl08_24_215,den05_18_124,lov11_87_11,uaf05_330_2,lab08_43_187,den05_18_94,uaf08_7_585,car03_31_136,nwl08_7_452,mat13_2_111,uaf08_7_1642,lab06QC_0_36,lab04_2_169,uaf08_7_145,lab04_2_130,car03_20_323,lab08_5_125,den11_13_145,car05_11_420,mat09_13_180,mat15_42_37,lov15_16_744,lov12_4_60,lov15_16_762,lab09_87_11,car05_18_99,car03_20_280,mat01_10_133,uaf12_1_918,mat13_2_403,nwl08_7_836,nwl11_20_287,car10_15_308,nwl09_1_1025,lab04_2_147,nwl09_1_875,nwl09_1_1195,nwl11QC_2_28,lab06_42_16,nwl08_7_257,car10_15_103,lab06_25_184,nwl08_7_1049,lov15_20_167,uaf08_7_1437,car01_1_185,lab08_5_871,lov03_5_746,nwl09_1_535,nwl08_7_1269,nwl08_7_1471,lov15_20_138,nwl11_20_509,nwl11_20_125,nwl11_31_197,nwl11_31_44,nwl10_1_318,nwl09_1_813,lov12_4_49,lov15_16_685,lov03_5_78,uaf08_7_700,car10_1_55,car03_20_586,uaf05_20_85,lab08_5_566,nwl09_1_402,nwl08_7_1215,car03_20_501,car05_11_35,uaf12_13_147,nwl11_20_207,car03_31_64,lab08_5_682,nwl08QC_1_8,nwl08_7_1118,lov11_25_27,uaf01_25_40,nwl09_13_81,lov03_5_852,nwl10_38_156,den11_55_72,uaf12_1_26,uaf05_16_440,nwl09_1_624,uaf08_7_1222,nwl09_1_597,lov15_20_28,uaf08_7_407,uaf08_7_539,lov15_20_149,car10_1_98,nwl09_1_499,mat01_10_79,mat13_2_380,lov15_16_588,nwl10_1_17,uaf12_13_161,nwl09_1_511,car10_15_475,nwl09_13_82,lab08_5_333,uaf08_7_190,mat15_25_220,nwl10_1_14,uaf08_7_965,uaf08_7_530,nwl08_7_964,nwl08_7_1551,nwl08_7_465,den11_55_42,car10_15_94,nwl10QC_8_2,uaf08_24_9,uaf08_7_1374,nwl09_1_1043,uaf12_1_1309,nwl08_24_157,mat09_13_98,nwl09_1_142,den05_11_9,nwl09_1_1069,lov15_16_686,lab06_25_167,den08_15_31,lov12_4_35,lab08QC_8_10,lab06_25_273,car10_15_53,uaf08_7_625,uaf08_7_1652,uaf12_1_416,uaf08_7_626,den09_33_101,lab08_5_626,uaf12_1_1133,den05_11_106,uaf08_7_1389,lov15_16_774,lab08_5_539,uaf05_20_25,uaf05_20_166,den11_13_35,lov15_16_528,car03_31_12,car10_15_231,nwl09_1_818,uaf12_1_1310,mat13_2_327,uaf08_7_770,mat13_2_149,nwl09_13_128,car01_38_106,lab08_5_708,uaf12_1_382,uaf08_7_1091,nwl10QC_2_27,mat13_2_65,den11_55_51,uaf08_7_396,lov15_16_552,mat15_42_12,lab08_5_881,lab04_2_34,uaf12_1_424,car03_20_415,uaf08_7_264,nwl11_31_70,nwl11_31_192,nwl09_13_78,uaf12_1_484,uaf01_4_58,car10_1_10,uaf08_7_591,uaf12_1_248,den09_33_96,uaf08_7_254,car10_15_468,uaf08_7_1031,nwl09_13_138,nwl11_20_107,uaf12_1_432,uaf08_7_470,car05_11_373,nwl08_24_51,den05_11_343,uaf08_7_49,nwl09_1_1154,car03_31_171,nwl09_1_905,uaf08_7_1574,lab04_2_100,den11_13_209,den08_15_303,mat09_13_55,nwl10_1_57,lov03_43_119,den08_1_130,car03_31_31,car05_11_268,den08_15_343,mat13_2_369,lab08_5_827,uaf12_1_188,lab06QC_0_39,nwl08_7_1699,uaf08_7_290,nwl08_7_1312,nwl09_13_22,nwl11QC_2_13,den08_15_182,mat09_13_145,car10_15_404,nwl09_1_1203,nwl08_7_589,nwl08_24_203,uaf12_197_1,lov03_5_799,uaf08_24_50,uaf12_1_255,uaf08_7_391,uaf12_1_1325,den05_11_438,uaf12_1_322,uaf08_7_756,nwl08_7_473,den05QC_24_13,mat15_25_276,uaf05_16_553,uaf05_16_221,uaf08_7_719,mat15_42_73,lov03_5_144,uaf12_1_550,mat09_13_306,lov03_43_47,den05_11_260,nwl11_20_512,uaf12_1_894,lab08_43_233,lov03_5_599,nwl11_20_409,uaf05QC_14_13,nwl09_1_795,nwl11_20_436,nwl08_7_1534,lov15_20_21,mat09_13_211,den08_15_60,uaf05_16_179,uaf12_1_1321,car01_38_126,uaf05_16_616,den08_15_66,uaf12_1_1360,nwl09_13_202,den11_13_261,lab06QC_0_34,lov03_43_94,den09_10_120,den08_15_5,car05_18_69,den11_13_31,den05_11_401,uaf12_1_938,uaf01_25_79,car03_20_199,lab06_25_118,uaf05_16_127,nwl08_7_116,uaf12_1_689,uaf08_7_859,den05_11_383,lab08_5_718,uaf12_1_879,car10_1_95,den09_10_39,nwl08_7_992,car01_38_111,lov03_5_943,nwl09_1_1226,car10_15_313,den08_1_135,car01_38_101,car03_20_64,nwl08_7_1465,nwl08_7_1678,car10_15_146,mat01_10_76,lov15_20_46,lov03_5_668,nwl08_7_1359,uaf08_7_566,uaf12_1_410,lab06_25_227,lov15_265_1,den11_13_9,den11_55_27,uaf05_16_759,lab04_2_304,lab08_5_191,lab04_2_56,car03_20_394,nwl09_1_528,lab04_2_128,car03_31_49,lov11_25_91,nwl09_1_406,den05QC_24_14,lab06_25_39,lov03_5_762,uaf08_7_1579,nwl11QC_20_2,nwl09_1_383,nwl10_1_269,lab08_5_831,uaf08_7_1603,uaf08_7_819,nwl08_7_828,lov15_20_162,car03_20_550,mat01_33_73,uaf08_24_104,uaf08_7_1254,mat15_25_320,lov15_16_784,car03_20_181,den08_15_278,den09_33_95,nwl08_7_709,uaf08_7_503,nwl08_7_132,nwl09_1_1252,den08_15_502,lov15_16_144,mat13_2_192,nwl08_7_608,mat15_42_137,mat15_25_76,lab06_25_211,lab06_42_71,lov03_5_419,lov03QC_1_4,uaf12_1_1217,lov03_5_337,car10_15_249,nwl09_1_1045,car01_1_157,car01_38_99,den11_13_37,den09_10_28,car03_20_269,nwl09_1_207,uaf05_20_95,mat15_42_24,mat13_2_332,car03_20_377,nwl09_1_517,nwl09_1_209,uaf08_24_203,nwl09_13_68,nwl08_7_1025,lov15_20_67,nwl11_20_145,car05_11_50,car01_1_256,nwl08_7_587,lov03_5_809,uaf12_1_970,car03_31_202,nwl09_1_1167,nwl09_1_1192,car10_1_78,car01_38_71,lov03_5_232,nwl09_13_152,uaf12_1_163,car01_1_259,uaf08_7_805,lov03_5_685,uaf08_7_128,lab08_5_761,uaf12_1_709,mat15_25_171,nwl08_7_193,mat01_10_22,den08_1_46,car05_18_104,den11_13_252,car01_1_293,nwl09_1_1251,uaf12_1_1039,nwl09_1_698,uaf01_4_45,nwl08_7_657,uaf12_1_129,lov15_20_48,mat15QC_1_6,lab08_5_625,lov03_43_92,mat01_33_29,lab04_2_160,nwl09_13_225,mat09_13_312,nwl09_1_1327,nwl08_7_168,nwl09_13_117,lab08_5_325,den08_15_55,den05_11_243,nwl08_7_208,uaf12_13_87,den11_55_62,lov12_4_43,car05_18_106,nwl08_7_829,den08_15_129,lov15_16_721,lov15_16_707,car10_15_500,nwl08_7_880,lov15_16_401,nwl10_1_161,nwl09_1_1263,nwl10_1_310,lov12_4_13,uaf12_1_239,uaf12_1_794,uaf05_16_761,uaf12_1_748,lov03_5_514,lab06_25_53,nwl09_1_126,car10_15_342,nwl09_1_222,nwl08_7_125,lov03_5_40,lab08_5_221,nwl08_7_1270,lab04_2_114,nwl08_7_1203,den08_1_52,uaf12_1_555,nwl09_1_223,uaf05_16_484,uaf05_16_294,uaf12_1_792,lov03_5_434,den11_55_139,mat01_10_51,mat15_25_38,nwl08_7_1235,car10_15_282,den05_11_3,lab06_25_77,den08_15_86,lov15_20_141,car05_11_379,lab04_51_13,car03_20_152,uaf12_1_905,nwl08_7_1468,uaf08_7_1641,nwl08_7_226,lov15_16_309,lov15_304_1,uaf05_255_1,mat15_42_81,nwl08_7_120,lov03_5_374,mat09QC_11_1,nwl08_7_310,lov12_25_39,uaf08_7_1034,nwl09_13_27,lab04_51_55,den05_11_425,lab04_51_72,uaf08_7_820,uaf08_7_242,nwl08_7_391,lab04_2_19,nwl11_20_143,lov03_5_352,uaf12_1_202,lov03_5_897,den09_33_4,den09_33_54,lov15_20_201,lab08_5_52,uaf08_7_218,den09QC_7_9,lov03_5_170,car03_20_572,lab09_25_12,uaf08_7_787,lov03_5_181,uaf05_20_96,nwl09_13_15,uaf12_1_220,uaf08_7_975,lov03_5_264,lab09_25_89,nwl09_1_901,den08_15_84,den08_1_99,nwl11_20_65,nwl09_13_170,lab06_42_69,mat15_25_175,nwl11_20_317,lab08_5_928,nwl10_38_3,uaf08_7_1075,nwl08_7_1390,car01_1_399,nwl08_7_1439,mat15_25_17,lov15_16_453,lab06_25_42,lab08_5_83,mat13_233_1,car10_1_45,car03QC_4_8,uaf12_1_904,lov03_5_729,den11_13_80,lab08_5_117,car10_1_90,nwl11_31_194,mat13_2_328,nwl09_1_998,lab08_43_85,nwl11_20_496,car10_15_218,lov03_5_412,mat13_51_8,den08_230_1,nwl09_1_1107,uaf05_16_338,uaf05_330_1,uaf05_16_607,car01_38_63,nwl10_38_4,lab04_2_360,nwl10_1_38,lov03_5_835,lab08_43_86,car10_15_424,mat15_25_207,uaf12_1_87,uaf05_16_615,lab08_5_623,lov15_16_547,den05_11_27,nwl09_1_860,uaf08_7_210,uaf08_7_683,lov15_16_51,mat09_13_308,lab06_42_11,lab08_5_852,car05_11_117,lab04_2_343,car01_1_36,lab06_25_61,den09_33_82,nwl08_7_1469,lov12_25_27,car05_11_174,uaf12_1_488,nwl10_1_389,car03_20_482,nwl11_20_452,lab08_5_655,car10_1_63,uaf08_7_885,lab08_5_250,mat15_25_264,nwl09_1_661,mat15_25_221,den08QC_43_3,nwl09_1_1240,nwl09_1_809,lov15_16_203,den08_15_152,uaf08_7_95,lov03_5_121,nwl10_38_112,lov12_25_3,uaf08_24_4,car05_18_112,lab04_2_382,uaf05_16_745,uaf08_7_543,lov11_25_85,nwl11_20_115,lov11_25_66,uaf05_16_427,lab04_2_225,uaf05_16_732,uaf08_7_1348,nwl11_20_461,car01_1_393,lab08_5_519,nwl08_7_890,den09_33_110,lov03_43_103,nwl08_7_1007,uaf12_1_1036,nwl09_1_524,nwl10_38_114,car05_11_169,mat09_13_122,nwl08_7_505,lab06_25_257,nwl08_7_922,mat01_33_43,nwl08_7_813,uaf12QC_20_1,lab08_5_189,den08_1_111,car10_15_112,lov15_20_91,car05_307_1,nwl10_1_336,uaf08_7_1351,uaf01_4_62,lov03_43_31,car05_11_206,uaf12_1_139,nwl09_1_945,nwl09_1_581,uaf01_25_112,lov15_16_391,nwl08_7_716,uaf12_1_13,car10_15_314,uaf12_1_283,uaf08_7_304,nwl09_1_849,nwl11_20_64,uaf12_1_680,car01_1_391,lab04_2_67,lab06_25_82,nwl09_1_960,lab08_5_154,mat09_55_80,nwl10_38_82,car10_15_444,nwl08_7_677,uaf12_1_1269,uaf01_25_20,den05_18_22,mat01_33_64,mat13_51_47,mat13_2_346,nwl09_13_59,nwl09_1_156,mat13_2_266,uaf05_16_633,nwl08_7_517,car01_1_16,den11_13_17,uaf08_7_852,uaf05_20_129,mat13_2_197,lov03_5_111,mat01_10_88,uaf01_25_50,lab04_2_389,lab08_5_712,car05_18_42,mat13_2_384,nwl09_1_431,lov03_5_885,uaf05_16_209,lov03_43_3,uaf12_1_952,car10_15_191,car01_1_363,car05_11_241,nwl08_7_491,lab08_5_752,lov15_16_623,uaf08_7_1225,nwl08_7_1557,uaf05_16_707,nwl09_1_1375,mat13_2_84,uaf08_7_1266,lab08_43_22,mat09_55_66,nwl10_38_101,lab04_2_138,nwl08_7_957,den08_15_328,uaf12_1_554,lov03_5_737,lab04_2_52,car01_1_30,uaf05_20_171,lov15_16_399,den11_55_68,uaf08_7_1085,mat13_51_61,uaf05_16_797,uaf08_7_419,mat13_51_19,nwl11_31_99,lov03_5_891,uaf05_16_463,uaf08_24_240,nwl11_20_381,mat13_2_410,lov15_20_209,lab06_25_165,uaf08_7_1398,uaf05_20_138,lov03_5_508,mat09_13_203,car03_20_114,mat15_42_133,car01_1_385,lov15_16_434,uaf05_16_322,den05_11_367,lov03_5_176,lab04_2_9,nwl09_1_768,uaf08_7_1248,lab09_25_54,uaf08_7_1639,lov03_5_204,uaf05_16_653,nwl08_24_103,uaf08_7_1040,car03_20_302,lov15_16_767,uaf12_1_450,lov15_16_653,lov15_20_34,lov12_4_6,nwl11_20_347,nwl11_20_413,mat09_13_314,uaf08_7_121,car01_1_153,lab04_2_61,car05_11_328,den08_15_478,lab09_25_126,nwl08_24_129,nwl08_7_596,car01_1_327,car10_15_169,car01_1_2,uaf12_1_579,lov12_4_15,nwl11_20_99,car10QC_4_3,nwl08_7_1162,mat01_10_1,uaf12_1_581,lab08_5_339,uaf12_13_154,lab08_5_327,uaf05_16_460,uaf12_1_954,lov15_16_390,uaf12_1_866,lov12_25_90,lab04_2_188,mat01_10_106,uaf12_1_150,den05_18_16,lov11_25_109,lov03_43_91,uaf05_16_104,nwl09_1_171,mat13_2_203,uaf05_16_29,lov15_20_39,lov15_16_142,uaf08_24_12,den08_1_58,uaf12_13_42,uaf12_1_603,uaf08_7_1656,den11_55_117,nwl09_1_547,uaf12_1_553,mat13QC_4_5,uaf08_7_283,nwl08_7_1095,car01_1_187,uaf08_7_1132,nwl09_1_333,nwl09_1_767,lov15_16_426,nwl08_7_1497,den09_10_42,uaf08_7_867,den05_11_295,lov03_5_783,uaf01QC_27_1,car03_20_517,nwl09_1_93,nwl09_1_1134,nwl08_7_845,lov03_43_52,lov03_43_179,den09_10_48,lab06_25_146,uaf01_25_87,den08_1_7,car10_15_150,uaf12_1_923,nwl08_24_17,nwl08_7_1109,uaf08_7_579,nwl09_1_92,car03_20_105,uaf12_1_816,lov03_43_241,lov03_5_162,lab09_25_5,car03_20_474,nwl08_24_57,uaf08_24_78,uaf08_7_656,lab08_5_507,lov03_5_57,uaf08_7_425,nwl09_1_1279,lab08_5_144,uaf12_1_371,uaf08_7_1071,car01_1_294,lov03_5_562,nwl08_7_693,uaf12_1_1010,uaf08_24_86,uaf08_7_1455,nwl09_1_390,lov03_5_133,uaf12_13_66,lab08_5_741,den05_18_31,mat15_25_146,nwl08_7_240,den05_11_127,nwl11_20_121,car10_15_488,uaf05_20_208,den11_13_106,lov15_16_47,lab08_43_144,lab08_5_368,nwl10_1_247,uaf01_25_18,mat09_13_248,lab09_134_1,nwl08_7_455,uaf08_7_1682,car03_20_508,nwl09_1_534,lab08_5_840,car05_11_60,lov15_16_723,uaf08_7_134,uaf01_4_40,nwl10_38_27,den11_55_15,uaf08_7_61,uaf08_7_550,nwl08_7_396,lov03_43_121,uaf05_16_44,uaf05_16_184,uaf08_24_115,nwl09_13_201,nwl08_7_356,mat13_2_267,nwl08_7_1538,lov03_5_340,mat13_2_249,den05_11_307,nwl10_1_220,lov03_43_163,nwl09_1_757,mat01_10_114,nwl11_20_473,den11_13_315,den11_55_128,den05_11_112,nwl08_7_1638,nwl08_7_1411,nwl08_7_1575,uaf05_16_116,lov15_16_642,car01_1_264,nwl08_7_719,den08QC_24_1,lab06_25_136,nwl10_1_160,uaf12_1_246,car01_1_276,uaf12_1_490,den05_11_268,car03_20_203,lab04_2_416,car03_20_383,nwl11_20_128,lov03_5_85,lab08_5_111,uaf12_1_1209,nwl09_1_1376,uaf05_20_115,car03_20_502,lov15_16_816,uaf08_7_316,car10_15_367,lab09_25_66,nwl08_7_740,uaf01_4_1,mat13_2_409,den08_15_231,den05_11_362,lab08_5_822,uaf08_24_237,nwl08_7_1589,uaf12_1_409,den05_11_298,lab08_5_933,uaf12_1_653,lab08_43_23,nwl09_1_1337,uaf05_16_99,nwl09_1_1227,car05_11_374,mat09_13_67,lov03_43_66,mat15_25_128,lab09_25_16,uaf08_24_67,car05_18_77,nwl08_7_1086,uaf05_16_428,lab04_2_309,nwl09_1_596,mat15_25_12,car03_20_34,car01_1_224,lab08_5_2,nwl11_31_67,mat13_2_193,uaf05_16_223,lov03_5_392,lab08_43_65,uaf08_7_707,nwl09_1_903,lab04_2_5,nwl09_1_1046,den05_11_430,car10_1_81,lov03_5_358,car10_15_317,den09_33_26,lab06_25_162,car03_31_122,mat13_2_148,nwl08_7_423,car10_15_417,mat13_2_239,lab06_42_140,uaf08_7_126,den08_15_480,nwl11_20_613,uaf08_7_28,uaf12_1_738,uaf08_7_31,uaf05_16_766,lab04_51_97,den09_33_100,car10_15_58,uaf08_7_583,nwl08_7_133,mat09_13_264,lab08_5_215,car10_1_119,uaf05_20_43,mat01_10_71,nwl09_1_1292,uaf08_7_936,car10_15_298,nwl09_1_1171,car01_1_394,car05_18_76,car10_15_70,nwl08_7_83,car01_1_248,car03_20_385,nwl08_24_31,mat15_25_21,lab04_2_42,den08_1_106,lov15_16_634,nwl08QC_8_1,mat13_2_177,mat09_13_118,nwl10_1_234,den11_55_60,lab06_25_19,nwl08_7_1677,nwl08_7_1618,mat01_10_130,lov15_16_104,lab06_25_5,uaf08_7_1121,uaf08_7_251,uaf01_4_22,car03_20_80,lov15_16_570,nwl11_20_54,lab08_43_47,car05_11_302,car05_11_149,car03_20_494,car03_20_241,nwl11_20_160,den08_1_73,uaf12_1_189,uaf12_1_25,den08_15_186,mat09_13_246,den09_10_124,uaf01_4_39,lab08_5_289,uaf08QC_37_2,mat15QC_1_5,den05_18_90,uaf08_7_618,car03_20_62,nwl09_1_64,nwl09_1_538,nwl09_1_483,uaf12_1_74,nwl08_7_523,nwl08_7_56,lab04_2_396,nwl11_20_285,lov03_5_625,den08_1_136,car01_1_251,mat09_55_110,nwl10_1_333,nwl09_13_108,uaf05_16_764,uaf12_1_670,uaf08_7_1049,nwl09_1_1221,lov03_5_523,nwl08_7_1635,car05_11_307,nwl11_20_401,lov15_16_509,uaf12_1_1015,nwl08_24_172,uaf01_25_90,den11_55_13,uaf08_24_179,lab06_25_37,lov03_5_618,nwl08_7_357,mat13_2_299,den05_380_2,nwl09_1_1044,uaf05_16_50,car05_11_143,nwl10_1_248,nwl09_1_896,uaf05_16_544,den05_11_213,lab08_5_620,nwl09_13_160,den05_18_34,car03_20_103,lov11_87_4,lab04_2_269,uaf08_7_1296,lov15_16_617,car05_11_437,mat15_25_247,mat09_55_4,uaf05_16_756,lov15_16_367,nwl11_31_13,nwl08_7_837,car10_1_29,car05_11_43,uaf08_7_528,lov03_43_169,car03_20_491,car01_1_306,lov11_25_83,car01_1_106,den05_303_8,uaf12_1_113,lov03_5_777,lov03_5_571,uaf08_7_951,lov03_5_691,mat13_2_23,nwl08_7_1287,nwl09_1_407,nwl08_7_846,nwl09_1_1035,nwl09_1_703,den09_33_62,car01_1_79,uaf08_24_146,mat13QC_4_1,nwl08_7_606,uaf05_20_74,nwl08_7_776,lab08QC_8_8,car01_1_155,nwl09_1_1151,lov03_5_871,uaf05_16_728,uaf12_1_1066,nwl09_13_199,den08_1_131,uaf12_1_880,uaf12QC_9_11,lab06QC_0_59,den11_13_67,car03_20_584,lab06_25_156,nwl11_20_270,nwl09_1_485,car03_20_537,nwl09_1_798,car03_20_53,uaf05_16_539,lov15_20_88,lov03_5_373,uaf05_16_534,uaf08_7_1134,car05_11_47,lab04_2_251,den05_11_434,uaf12_1_993,uaf12_1_590,nwl09_1_1281,nwl08_7_207,car10_15_362,lov03_5_659,den11_13_293,lab08_5_90,lab08_5_216,nwl10_1_388,lab08_5_924,uaf08_7_766,nwl10_38_102,uaf05_16_275,lab04_2_324,nwl08_7_11,lov03_5_237,car01_38_138,uaf12_1_306,lov15_16_29,car05_11_266,uaf12_1_1339,uaf05_16_233,nwl10_1_371,lab04_51_33,uaf12_1_924,uaf12_53_7,uaf08_7_696,car03_31_188,nwl09_13_207,uaf01_4_13,den11_13_246,nwl08_24_62,den05QC_61_1,lab04_2_39,mat13_2_234,mat15_25_55,uaf12_13_248,lab08_5_529,lov03_5_476,lov03_5_436,uaf08_7_638,uaf08_63_4,car03_20_472,nwl08_7_866,uaf12_1_874,lov03_43_39,uaf08_7_1298,mat15_42_25,car10_15_397,car03_20_257,lab04_51_24,car01_38_36,mat09_13_318,nwl08_7_618,nwl08_24_254,uaf08_7_1568,uaf08_7_133,nwl11_20_293,mat13_51_50,nwl09_1_518,car03_20_102,mat15_25_66,car03_20_296,lov03_5_930,lov11_25_73,nwl09_1_736,nwl08_7_47,nwl09_1_251,lab08_43_130,uaf01_25_12,car05_11_214,nwl10_1_81,den05_11_244,uaf01_4_63,mat01_10_17,uaf05_16_688,nwl08_7_1185,nwl09_1_635,nwl09_1_820,lov03_5_633,uaf12_1_733,nwl08_7_889,nwl11QC_2_14,lov03_5_522,uaf12_13_192,uaf12_1_27,nwl08_24_86,uaf05_16_362,uaf08_7_1416,nwl11_20_188,lov15_16_529,mat13_2_252,car03_31_203,lov11_25_95,uaf08_7_395,lov03_5_530,uaf08_7_258,lov15_16_168,den05_11_52,uaf08_7_223,nwl08_24_231,lov03_5_880,uaf12_1_203,uaf08_7_466,mat13_2_158,lov03_5_877,lov15_16_724,lab09_25_109,nwl11_20_220,nwl10_38_94,nwl08_7_1556,lov03_43_75,lov12_25_33,den05_18_10,uaf05_16_588,nwl10_1_133,uaf01_25_7,lov03_5_169,lov15_16_666,lab06_25_187,car01_1_51,mat15_25_246,lov03_43_1,uaf01_4_32,lov03_5_270,lab08_5_92,nwl09_1_1351,lov03_43_124,lab08_5_893,nwl08_7_1230,uaf08_7_976,nwl11_20_475,lab08_5_54,uaf08_7_640,nwl08_7_94,lab08_5_410,lab04_2_33,lov15_16_376,lov12_25_58,lov15_20_9,lov12_25_71,lov03_5_79,uaf08_7_790,uaf08_7_1635,nwl08_7_695,nwl08_7_1434,mat09_13_32,uaf08_7_240,uaf05_16_803,nwl09_1_440,lab04_2_405,den11_55_6,lab08_5_818,mat09_55_128,lab06_25_305,den08_15_54,uaf05_20_156,uaf05_16_645,lab09_87_10,car01_38_22,car10_15_156,mat13_2_2,lab08_5_402,mat13_51_43,uaf08_7_788,nwl09_1_405,nwl08_7_394,lov12_25_35,uaf12_1_408,nwl11_20_6,mat15_25_303,uaf12_1_465,den08_15_176,nwl09_13_239,uaf01_4_11,nwl09_13_14,uaf12_1_1246,lab08_43_162,den05_11_410,uaf08_7_1332,lov12_4_42,mat15_25_316,nwl08_7_1419,den11_13_159,uaf05_16_218,lab08_5_245,den11_13_205,mat09_13_151,uaf12_1_672,mat09_13_250,car03_20_97,car01_38_15,nwl08_7_44,lov15_16_120,den08_1_54,nwl08_7_780,nwl08_7_48,car05_11_367,nwl11_20_498,uaf08_24_148,lab06_25_248,car03_20_215,den05_18_64,nwl08_7_897,mat13_2_342,lov03_5_573,lov03_5_949,lov15_16_731,car01_1_130,nwl08_7_1290,lov03_5_715,nwl09_1_408,mat15_25_85,lov12_25_40,uaf05_16_255,nwl09_1_1342,lab08_5_528,lab08_5_466,nwl11_20_320,uaf08_7_90,uaf12_1_897,uaf08_7_847,den05_11_382,mat09_13_23,lab08_43_147,nwl11_20_467,lov03_5_119,lov15_16_277,uaf08_7_882,nwl11_20_364,uaf12_1_1082,mat15_42_107,den11_13_269,uaf12_1_1359,uaf08_7_473,lov15_16_220,car10_15_297,den08_15_6,nwl11_31_185,uaf08_7_1525,lab08_5_858,uaf08_7_1143,car10_15_370,nwl09_1_550,mat09_13_109,nwl10_38_122,lov03_5_9,uaf08_7_458,lov11_25_38,car10_15_471,car01_1_167,uaf12_13_173,mat13_2_185,nwl08_7_287,den11_55_109,lab08_5_431,uaf08_7_614,car03_31_94,nwl09_1_118,uaf08_7_1272,lov12_25_31,mat09_55_121,uaf05_20_168,den05_11_304,nwl09_1_1068,uaf12_1_1019,lov15_20_206,lab06QC_0_23,nwl10_1_290,uaf12_1_831,lab06_25_203,uaf12_1_171,nwl09_1_692,mat15_42_111,lov03_5_841,nwl08_7_1454,uaf05_16_396,nwl10_38_62,uaf08_24_215,nwl08_7_41,uaf05_20_17,den11_55_39,den05_11_386,mat09_13_46,uaf12_1_1191,uaf05_16_576,lov03_5_727,mat13_2_300,lov15_16_446,lov03_43_56,car10_15_408,mat13_2_194,lab04_2_218,nwl08_7_90,nwl09_1_1354,nwl09_1_1247,mat13_2_349,car10_15_469,uaf08_7_1482,nwl10_1_10,car01_1_238,uaf08_7_688,lov15_16_776,den05_11_325,nwl08_7_400,nwl08_7_1068,mat09_55_134,uaf05_16_511,nwl08_7_1220,lab08_43_237,car10_15_283,uaf05_16_541,mat09_55_35,uaf12_1_1002,lab04_2_181,lov15_16_690,den11_55_126,lab08_43_209,car10_15_155,uaf05_20_124,uaf08_7_735,uaf12_1_464,nwl10_1_219,uaf08_7_1534,lov15_16_647,nwl11_31_133,uaf12_13_28,car03_20_74,uaf08_7_535,nwl09_13_69,lab08_5_276,car05_11_17,den11_13_196,den11_13_105,car10_1_76,den08_15_474,nwl11_20_225,uaf12_1_117,nwl08_7_1222,mat13_51_64,uaf01_25_34,mat09_55_45,lab04_2_342,lov03_5_196,lab06_42_89,mat15_25_138,nwl11_20_244,nwl08_7_1511,uaf05QC_14_4,uaf12QC_2_3,car03_20_451,den11_55_86,den05_18_112,nwl08_7_610,mat09_13_242,lab04_2_363,car05_11_130,lov03_5_773,mat01_10_122,uaf08_7_1095,lab06_42_139,den05_11_176,uaf08_7_917,car03_20_414,mat13_2_181,uaf12_1_1112,uaf12_1_830,uaf08_7_1536,nwl08_7_1496,car05_11_186,car05_11_263,nwl08_24_245,lab06_42_153,den09_10_117,nwl10_38_105,den08_15_515,uaf12_1_140,car03_20_374,nwl08_7_1376,mat13_51_108,lab08_43_180,car10_15_447,lov15_16_760,lab04_2_306,den08_1_24,lab06_25_108,car10_15_11,nwl11_20_122,nwl11_31_163,mat01_33_118,lov12_25_25,car10_15_407,uaf08_24_184,uaf08_7_504,nwl11_20_201,car03_31_157,nwl08_7_1600,lab08_5_47,lov03_43_207,car01_1_172,uaf12_1_86,uaf12_1_454,uaf08_7_325,lov12_25_13,lab04_51_77,car03_20_284,nwl08_7_258,nwl08_7_10,den05_11_111,uaf05_16_569,uaf05_20_73,car03_31_161,lab06_25_150,nwl08_7_395,lab08_5_446,lab06_25_145,uaf12_1_697,lab04_51_106,nwl08_24_250,mat01_33_45,lab08_5_360,lab08_5_267,nwl08_7_1472,nwl08_7_1276,uaf12_1_1204,uaf08_7_1428,uaf08_7_227,nwl09_1_413,nwl09_1_10,nwl09_1_954,nwl08_24_61,den05_18_96,lov03_43_8,lab06_42_124,lov03_43_168,den11_13_167,car03_20_456,lov15_16_243,mat15_53_6,nwl08_24_5,lab04_2_398,uaf08_24_64,uaf05_20_114,nwl08_7_785,nwl08_7_343,mat15_42_114,nwl08_7_1123,lab08_43_135,den08_1_53,uaf08_7_508,lov15_16_495,car05_11_297,nwl08_7_605,nwl09_1_210,nwl09_1_1269,nwl08_7_670,car03_20_475,lab08_5_288,den11_13_5,nwl09_1_925,car01_1_192,lov15_16_395,lov03_5_101,nwl11_31_18,den08_15_243,uaf12_13_156,lov03_5_946,uaf12_1_6,lov15_16_475,mat09_13_81,nwl08_7_1104,lab08_5_210,uaf08_7_467,uaf12_1_103,den08_15_345,uaf08_7_987,nwl10_38_47,uaf05_16_654,uaf08_7_1021,uaf05QC_13_5,lov15_16_589,car01_38_37,lov11_25_126,den08QC_43_8,car05_11_78,lab04_2_323,lab06QC_0_8,uaf12_1_152,uaf05_16_407,uaf08_7_1110,nwl10_1_29,uaf08_24_45,nwl08_7_262,nwl08_7_703,uaf05_16_220,uaf08_7_1446,uaf08_7_1173,nwl09_1_707,den05_11_336,den05_11_229,car05_11_227,nwl08_7_429,uaf08_7_619,lov15_16_443,lab06QC_0_42,uaf08_24_190,nwl11_20_194,car03_20_153,nwl09_1_955,lov03_5_410,nwl08_7_1113,uaf01_4_57,uaf12_1_1193,uaf12_1_626,mat15_25_241,uaf12_1_1215,lab04_2_407,mat01_10_13,lab09_87_33,nwl09_1_16,den08_15_149,nwl11QC_2_52,uaf08_7_1046,uaf08_7_1042,nwl08_7_1650,nwl08_7_1002,lov15_20_137,nwl08_7_675,nwl10_38_163,uaf08_7_803,nwl11_20_28,uaf05_16_405,lab04_2_330,uaf08_7_794,car03_31_204,nwl10_38_31,lab06_42_100,car03_20_173,nwl08_7_28,nwl10_1_267,car05_11_26,lab08_5_135,car01_38_55,nwl09_1_1271,uaf08_7_879,nwl09_1_248,nwl08_7_739,nwl11_20_246,mat09_55_53,lab08_5_721,den09_10_10,mat13_2_154,nwl10_1_98,mat01_33_59,lov03_5_516,lov03_5_140,den11_13_91,den11_13_179,nwl09_1_783,nwl09_1_400,nwl08_7_12,nwl10_1_169,uaf08QC_41_1,lov12_25_95,car03_31_70,uaf12_13_148,mat09_13_273,lov15_20_112,mat15_25_181,uaf08_7_837,uaf08_7_1485,nwl09_1_1086,den05_11_328,car10_15_259,uaf12_1_580,uaf05_20_80,car10_1_77,lab09_25_97,uaf01_25_101,den09_10_88,car03_20_299,car03_31_117,car03_31_192,lab08_5_676,uaf05_16_164,car03_31_155,lov15_16_484,car03_31_68,uaf12_1_226,den09_33_122,nwl09_13_198,nwl08_7_1332,uaf12_1_175,uaf08_24_36,lov03_5_435,lov12_4_29,nwl10_38_165,uaf01_4_51,car05_11_282,car01_38_53,car10_15_489,lab06_25_137,car10_15_371,lab04_51_64,lov03_5_380,lab08_5_62,uaf08_7_985,mat13_2_167,uaf08_7_920,lab08_5_629,lab04_2_230,uaf12_1_828,lab08_5_556,lov03_5_751,car10_15_21,nwl10_1_302,den08_15_416,mat15_25_184,den08_15_159,nwl10_1_399,lab08_5_571,nwl11_20_196,nwl09_1_617,nwl11_20_361,lov03_5_469,car01_1_65,car03_20_505,nwl08_7_342,mat09_55_11,mat09_55_115,den09_33_92,nwl08_24_56,car05_11_222,uaf05_16_479,nwl08_7_440,car03_20_351,den11_13_46,nwl08_7_199,mat01_10_44,nwl11_20_350,lov03_43_89,nwl10_38_51,lab09_25_53,mat13_51_83,mat13_2_57,nwl09_1_1340,nwl09_1_1196,nwl08_7_1540,lov03_5_586,lab08_5_863,nwl09_1_481,uaf08_7_1500,den05_18_24,nwl09_13_187,lab08_5_112,nwl08_7_380,lov15_16_354,nwl10_1_158,lab08_5_315,uaf05_16_570,uaf08_7_750,uaf12_1_289,car01_38_136,mat13_2_128,lab04_2_11,lov03_43_240,nwl09_13_91,lab09_25_82,uaf12_1_216,lab08_43_224,nwl08_7_885,mat15_25_74,den09_33_132,den08_15_180,nwl11_20_457,nwl08_7_1328,lab08_43_244,den05_11_289,lov03QC_1_9,nwl09_1_1333,nwl11_20_382,uaf01_25_32,lov15_16_729,uaf08_7_1150,nwl09_1_961,car10_1_116,car03_20_433,nwl08_7_467,lov03_5_372,uaf05_16_24,lab08_5_292,lab06_25_47,nwl08_7_541,uaf12_1_547,lov12_25_72,lov03_5_16,nwl09_1_425,mat15_42_76,uaf08_24_131,lov03_5_134,den08_15_210,nwl11_31_82,lab06_42_57,den05_11_220,nwl09_1_176,mat13_2_365,mat13_51_84,car10_15_16,uaf08_7_968,nwl08_7_1500,den08_15_381,nwl08_7_912,lab04_2_21,car03_20_131,car03_31_92,uaf08_7_551,nwl10_38_57,nwl08_7_722,nwl08_7_1543,den05_11_234,nwl10QC_2_4,uaf08_7_114,mat15_42_157,uaf08_7_257,nwl09_1_773,lab04_2_387,lov15_16_165,uaf08_7_980,nwl08_24_166,den11_13_299,car03_20_18,lab08_5_525,uaf12_1_54,nwl11_20_88,nwl09_1_1356,nwl08_7_1547,uaf08_7_1217,mat01_10_35,lov03_5_203,car05_18_52,car01_1_206,uaf08_7_140,lov03_43_46,den11_55_116,mat13_2_169,lab08_5_628,nwl09_1_24,nwl09_1_15,lab06_25_58,nwl09_1_1307,nwl09_1_864,nwl11_20_415,lov03_5_894,lov03_5_736,den05_11_286,lab09_25_33,lab04_2_273,uaf08_24_120,mat01_10_82,den09_10_75,uaf08_7_387,nwl08_7_702,den05_11_384,uaf08_7_1253,uaf08_7_1577,lab08_43_62,nwl11QC_2_3,nwl08_7_1513,nwl09_1_1241,nwl10_1_297,nwl08_7_163,lab06_25_102,car10_1_93,den08_15_208,lov03_5_739,nwl09_13_194,car01_1_39,den05QC_23_17,nwl09_1_1202,uaf08_24_74,mat09_55_103,lab08_43_165,mat09_13_124,nwl10_1_323,nwl10_38_29,lab09_87_29,uaf01_25_51,uaf12_1_337,nwl09_1_330,nwl08_7_424,nwl10_1_150,car03QC_16_1,uaf08_7_1492,uaf08_7_775,lab08_5_585,nwl08_7_317,uaf05_20_119,lov15_16_406,uaf08_7_748,nwl08_7_426,mat13_2_161,uaf12_13_115,car05_11_349,lov12_4_1,uaf05_20_116,uaf08_24_142,nwl11_31_124,nwl08_7_767,car01_38_132,lov03_5_679,lab06_25_31,nwl08_7_1404,nwl08_7_942,mat01_10_65,mat15_25_260,uaf12_1_144,nwl11_20_477,nwl08_7_1493,car01_1_371,uaf12_1_790,lov15_16_793,lab06_25_229,uaf12_1_49,nwl08_7_1636,mat13_2_215,nwl10_1_342,den11_13_11,mat15_25_190,mat15_42_150,uaf08_7_1354,lab06_25_313,car03_20_303,nwl08_7_1503,den11_13_267,uaf08_7_170,den05_11_10,uaf08_356_2,nwl11_20_418,nwl09_1_873,mat09_13_155,nwl09_1_626,nwl08_7_15,car05_309_1,uaf01_4_50,uaf05_16_276,car01_38_88,uaf12_1_1173,nwl11QC_2_7,car05_11_267,lov15_16_162,lov03_5_351,nwl09_1_306,den11_55_18,car03_20_453,car01_1_214,uaf12_1_512,nwl10_1_347,nwl09_1_134,mat09_13_119,lov03_5_145,car03_20_169,den05_11_197,nwl08_7_38,nwl08_7_1166,lov15_16_305,uaf08_7_397,lov15_16_410,mat01_33_54,nwl11QC_2_55,mat09_55_120,lab08_5_501,lov11_25_134,car05_11_301,uaf12_13_231,lab08_5_729,mat13_2_122,uaf08_24_47,lov03_5_98,car01_1_57,uaf12_53_14,lab08_5_624,nwl08_7_1571,mat13_51_71,uaf08_7_706,uaf12_1_1167,nwl09_1_1165,car01_1_270,uaf12_1_1062,nwl09_1_190,uaf08_7_1380,lab04_2_78,den11_13_109,car05_11_272,den11_55_30,den05_11_301,lab04QC_32_5,uaf12_13_145,car01_1_42,uaf08_7_642,uaf08_7_678,nwl09_1_285,nwl08_7_329,lab08_43_70,lov03_5_656,uaf08_7_1161,lov03_43_136,den09_10_119,mat09_55_59,mat09QC_16_1,car03_20_120,mat01_10_107,nwl08_7_935,den11_13_114,lab08_5_300,car01_1_159,nwl08_7_233,nwl08_7_728,lab06_25_91,lov15_16_535,car10_15_372,car03_20_556,mat09_13_14,car05_11_129,uaf12_1_679,uaf05_20_210,lov15_16_27,uaf12_1_1233,uaf12_13_90,mat13_1_1,nwl08_7_215,den11_13_59,nwl08_7_1186,car01_1_147,uaf12_1_228,den05_11_5,uaf05_20_28,uaf08_7_595,den11_13_6,uaf08_7_1460,nwl11_20_575,car03_20_68,lab09_25_57,uaf05_16_508,lab04_2_74,den08_15_12,lab06_25_49,car03_20_240,car01_38_25,nwl09_13_72,car03_31_79,den09_10_127,mat13_2_392,car10_15_380,den11QC_5_1,lab06_42_41,uaf05_16_279,uaf12_1_264,lab08_5_87,uaf12_1_101,uaf08_24_137,nwl08_7_812,uaf05_20_151,nwl11_31_58,car03_31_11,nwl09_1_1273,den08_1_6,uaf12_1_1012,den05_18_101,mat13_2_165,lab08_5_78,mat15_25_256,nwl11_20_353,nwl09_1_393,uaf05_16_160,car10_15_513,nwl11_31_179,uaf05_16_270,car03_20_618,den05_11_247,nwl08_7_427,nwl09_1_1293,car03_31_45,uaf12_1_1058,lov15_16_224,car10_15_44,car01_1_82,nwl11_20_74,nwl11_31_98,den11_13_77,nwl09_13_243,lov03_5_218,uaf08_7_1246,mat09_13_290,uaf05_16_313,car01_38_87,nwl08_24_6,nwl08_7_864,car10_15_456,lab08_5_817,lab04_2_106,nwl10_1_122,nwl09_1_686,car10_15_237,nwl09_1_282,mat09_13_102,car01_1_11,car05_11_370,uaf12_1_837,nwl09_1_1074,lov15_16_599,lov03_5_425,nwl09_13_234,lab08_5_720,nwl09_1_512,uaf12_1_633,den05_11_299,lab04_51_49,uaf12_1_561,nwl09_1_417,nwl08_24_221,car05_11_56,car10_15_67,nwl08_7_988,den08_15_461,lab08_5_480,car10_15_426,car03_31_113,uaf12_1_37,uaf12_1_1306,nwl10_1_268,lov03_5_833,lov15_16_670,mat15_25_94,lab04_2_45,mat01_10_78,lov15_20_53,uaf08_24_201,nwl09_1_175,car03_31_61,lov15_16_218,nwl09_1_640,lov03_5_258,nwl08_7_921,mat09_13_86,lov03_5_108,lab08_5_438,nwl10QC_2_3,car03_31_21,nwl08_7_1179,lov03_5_899,den05_11_239,uaf05_20_125,den05_11_209,den05_11_437,nwl08_7_807,lov03_5_759,car03_20_382,mat09_13_82,nwl08_7_365,uaf08_7_44,mat13_2_262,nwl10_1_295,lab08_5_57,lab04_2_393,nwl10_1_102,den08_15_335,uaf05_16_426,nwl08_7_1623,uaf08_24_212,uaf08_24_129,uaf08_24_174,car03_31_3,mat13_2_355,nwl08_7_1024,uaf08QC_0_2,car05_11_13,mat13QC_15_1,lab08_5_251,uaf12_13_14,uaf08_7_332,uaf05_16_497,lab06_42_55,uaf12_1_413,lab08_5_478,lab08_5_357,nwl11_20_462,uaf08_7_1523,den09_33_39,den05_11_433,uaf12_1_838,uaf08_7_600,lab06QC_0_22,uaf05_20_209,nwl08_7_906,nwl09_1_1253,den11_13_50,den05_11_178,car05_18_85,uaf05_16_594,car05_11_139,uaf12_1_1029,nwl08_7_1054,nwl09_13_2,nwl09_13_79,nwl08_7_1219,mat13_2_376,lov15_16_360,nwl08_7_607,lab04_2_315,lov03_5_524,uaf12_13_52,nwl10_1_386,car10_15_381,mat01_33_139,lov15_16_369,car01_1_154,nwl08_128_2,uaf12_1_1017,uaf12_1_386,car05_11_204,lov15_16_44,nwl09_1_1169,lab09_25_52,den08_15_92,den08_15_136,nwl08_7_1574,den08_1_121,mat01_33_82,lov03_5_230,lab06_25_16,uaf08_7_469,uaf12_1_892,lov15_20_212,uaf12_1_651,car03_20_628,uaf08_7_157,uaf08_7_386,lov03_5_27,uaf12_1_615,nwl09_1_149,mat09_13_309,uaf08_7_1216,uaf08_7_129,lov15_16_413,lab06_25_318,uaf05_16_356,lov15_20_120,nwl09_1_257,nwl08_7_528,uaf12QC_2_7,den09_10_52,nwl08_7_1443,nwl09_1_1155,nwl08_7_620,car03_20_366,car03_31_25,lov03_5_545,uaf05_16_486,lov15_16_32,car03_20_622,lab06_25_175,nwl08_7_415,lab08_5_307,mat13_2_329,nwl08_7_1339,nwl09_1_608,uaf12_1_186,nwl08_7_1273,uaf12_1_1371,nwl08_7_459,lab06_25_231,uaf08_7_858,mat13_2_243,nwl11_20_456,lov15_16_324,nwl08_7_843,car01_1_46,nwl09_1_139,lov03_5_28,lab08_5_128,nwl09_1_911,uaf05_20_146,lov15_16_646,lov03_5_888,uaf08_7_1036,uaf01_4_7,car01_1_398,lov03_5_821,uaf08_7_1305,nwl09_1_602,lov15_20_128,den09_33_139,uaf12_13_233,nwl09_1_563,uaf08_7_78,uaf12_1_712,den08_15_150,nwl11_31_45,nwl08QC_1_1,nwl11_20_133,lov11_25_19,car05_11_187,uaf08_7_1215,den08_15_185,den08_15_301,uaf12_1_453,nwl10_38_115,lab06_42_143,mat15_25_7,nwl08_7_1491,car10_15_33,nwl09_1_74,nwl08_7_1423,nwl08_7_299,lov15_16_177,lov03_5_42,nwl10_1_211,lov03_5_440,uaf05_16_231,nwl09_1_451,car10_1_44,nwl09_13_34,lov03_5_851,mat15_25_33,lov15_16_450,mat13_2_144,den08_15_438,nwl09_13_53,lov03_5_7,nwl08_7_1314,mat09_55_49,lab06_25_243,car05_11_124,lab08_5_290,nwl09_1_1250,uaf08_24_25,lov03_5_664,lov15_16_207,nwl08_7_324,den09_33_137,den05_11_117,lov12_4_31,uaf08_7_1038,uaf08_7_1286,den09_33_25,uaf12_1_402,lov15_16_630,uaf08_7_345,uaf08_7_1005,uaf01_25_100,lov03_43_59,uaf05_16_659,mat01_10_93,lov03_5_349,nwl08_7_469,nwl08_7_69,mat13_51_92,uaf12_1_576,car10_15_181,mat09_13_305,lab04_2_173,mat01_33_128,car03_20_492,car10_15_160,lab08_43_178,mat01_10_25,nwl09_1_91,lab06_42_33,den11_55_2,nwl10_1_162,lab04_2_374,uaf12_1_342,lov03_5_248,mat01_10_37,car01_1_22,uaf05_16_317,lov03_5_838,lov15_16_250,den08_15_492,uaf12_1_272,nwl10_1_343,mat09_13_87,lab08_5_443,den05QC_24_6,nwl08_7_1594,lov15_16_781,lab08_5_383,den09QC_7_20,lab04_2_200,nwl09_1_143,nwl08QC_4_2,uaf08_7_4,den08_1_68,nwl08_7_1249,uaf12_1_127,lov15_16_640,lov03_5_278,car03_20_225,uaf08_7_1179,nwl08_7_914,uaf05_16_70,lov15_20_119,lab08_5_326,mat15_25_284,lab08_5_634,lab04_2_263,uaf12_1_1276,uaf12_1_1308,nwl10_38_109,uaf12_1_1222,lov03_5_822,lov03_5_926,nwl11_20_251,uaf12_1_601,mat13_2_287,car01_1_324,lov03_5_535,lab08_5_821,mat13_2_119,uaf01_4_61,mat15_42_120,uaf12_1_756,lab08_5_349,nwl09_1_716,lab06_42_25,uaf08_63_1,lab09_25_58,lab08_5_692,mat13_2_280,mat13_2_29,mat01_33_68,den11_13_200,lov03_43_155,car03_20_477,car03_20_20,car03_20_395,lov15_16_5,car01_1_233,lab04_2_77,den11_13_229,nwl08_7_1621,car01_1_230,den05_11_419,lov15_16_188,lab04_2_243,den08_15_106,nwl11_20_484,lov03_5_58,den08_1_21,den08_15_441,uaf08_24_165,uaf05_16_211,mat01_10_26,mat13_2_85,car03_20_282,lab08_5_862,car10_15_446,den05_18_123,den08_1_47,den08_15_35,car10_15_358,lab08_43_168,mat09_13_281,uaf12_1_1238,car05_11_383,den08_15_24,mat13_2_232,uaf05_16_187,lab08_43_122,nwl09_13_230,nwl11_31_32,uaf08_7_320,lov15_20_103,uaf12_1_24,lov03_5_81,uaf08_7_703,den05_18_82,nwl11_20_334,uaf01_4_4,nwl08_7_1313,lab06QC_0_17,uaf08_7_941,uaf08_7_350,nwl09_1_784,car03_31_14,uaf08_7_120,lab04_2_189,nwl09_1_719,lab06_25_306,den09_33_117,uaf12_13_67,car01_38_9,den05QC_23_2,nwl08_7_1648,den08_15_215,nwl11_31_135,uaf12_1_1318,car01_1_359,lov11_25_60,car10_15_92,nwl08_320_1,car05_11_229,nwl09_1_216,den11_55_49,nwl11_20_552,mat15_25_258,nwl08_7_526,nwl08_7_296,uaf12_1_707,uaf12_1_431,nwl11_20_272,nwl10_1_265,uaf08_7_1472,car05_11_242,lov15_20_98,uaf12_1_900,nwl08_7_1013,nwl08_7_249,car05_11_295,lab09QC_12_1,uaf12_1_965,nwl09_1_929,lov15_16_467,uaf08_24_171,nwl08_24_1,nwl09_13_180,den05_11_218,uaf12_1_1074,nwl09_1_949,den11_13_117,car10_15_113,uaf12_1_575,nwl10_1_221,nwl09_1_1286,lov15_16_276,uaf12_1_696,uaf08_7_457,den05_18_87,den05_18_108,lov15_16_734,uaf05_16_216,uaf12_13_172,uaf12_1_235,nwl09_1_7,mat09_55_102,mat09_13_189,den08_15_161,lab08_5_235,uaf05_20_10,lov15_16_294,car10_15_63,uaf05_16_730,den05_11_408,uaf05_16_674,mat15_25_112,mat15_42_117,nwl11_20_268,car10_15_390,den05_11_394,nwl08_7_1352,den08_15_219,den08_15_348,car05_18_51,mat13_2_250,uaf12_1_1367,nwl11_31_172,nwl08_7_1460,den11_13_74,lov03_5_606,car03_20_376,den05_11_253,mat09_13_45,uaf12_13_107,nwl08_7_1537,uaf05_20_130,car03_20_175,nwl08_7_309,car03_20_434,den05_11_168,car10_15_331,lab08_43_236,car03_20_574,car10_15_120,lab06_42_85,lov15_16_719,lab06_42_156,lov03_43_167,uaf12_1_761,mat01QC_11_1,nwl08_7_349,lov15_16_806,mat09_55_23,uaf12_13_2,lov15_16_479,den11_13_303,uaf12_13_38,mat13_51_25,lov11_25_52,lab06_25_331,lov03_5_238,lab06_25_73,den09_10_36,uaf08_7_107,den05_11_274,nwl08_24_113,lov03_5_22,lab04_2_118,lab08_5_184,uaf12_13_74,den05_11_211,lov11_25_17,nwl09_1_111,uaf12_1_1285,uaf08_7_277,den08_1_11,lov03_43_185,uaf12_1_286,nwl08_7_1246,car03_20_339,uaf12_13_60,lab08_5_724,nwl09_1_838,nwl09_1_1117,car10_15_217,den05_11_24,uaf12_1_949,nwl08_7_1644,nwl08_7_1261,car10_15_264,lab08_5_936,car01_38_154,car03_31_74,uaf05_16_605,lov15_16_692,lov12_4_40,uaf08_7_424,uaf05_16_254,uaf08_7_1565,nwl08_7_694,lov15_16_2,uaf12_1_585,nwl08_7_930,nwl08_7_376,den09_10_111,car05_11_317,car03_20_516,nwl10_1_188,lab08_5_531,car01_1_49,uaf08_7_243,car01_1_295,den11_55_40,nwl10_38_95,lov15_20_37,lov03_43_222,car01_38_163,car03_31_96,lov11_25_26,lov15_16_321,uaf08_7_779,uaf12_1_273,uaf12_1_978,uaf08QC_0_22,mat13_2_93,uaf08_7_1615,mat13_2_270,mat09_13_142,lab06_25_111,uaf05_20_78,mat15_42_57,lab06_25_260,lov03_5_161,lov15_16_609,lov15_16_131,uaf05_16_505,den08_15_75,nwl09_1_1339,lab06_25_192,lov15_16_488,nwl09_1_493,lab04_2_327,nwl08_7_910,nwl08_7_1307,uaf08_7_313,car03_20_446,lov15_16_735,uaf05_16_408,lov15_16_581,lov03_5_492,car10_15_305,nwl10_1_256,nwl10_38_79,car01_38_164,mat13_2_8,mat01_33_119,lab06_25_189,nwl11_20_491,mat09_13_185,den11_13_116,car01_38_61,uaf12_13_241,lab04_2_153,car01_38_135,car05_11_293,nwl08_7_108,uaf08_7_1340,uaf05_16_606,uaf01_4_30,nwl09_1_1362,car01_1_302,nwl09_1_909,nwl08_7_1323,lab08_43_211,uaf12_1_1170,nwl08_7_272,car05_11_411,car01_38_108,car01_38_18,mat13QC_4_2,nwl10_38_124,uaf08_7_1515,nwl08_7_1603,uaf12_1_4,nwl11_20_505,den05_11_118,mat15_42_125,nwl09_1_404,car05_11_106,nwl08_7_943,den08_1_60,uaf12QC_23_1,uaf08_7_194,lab08_5_512,uaf12_1_293,uaf12_1_767,lov15_16_271,uaf08_7_143,den09_33_79,uaf08_7_1361,nwl09_1_462,den05_18_5,lab04_1_1,lov03_5_33,car03_31_22,uaf12_1_509,mat09_13_66,lab08_5_10,car10_15_13,uaf08_7_1407,lov15_16_126,car10_15_464,uaf12_1_417,lab06_42_50,lov15_16_561,car10_15_261,lab04_2_279,nwl08_7_1450,uaf08_7_519,nwl09_1_419,nwl09_1_445,uaf08_24_106,den08_15_271,nwl11_20_488,uaf05_16_624,lab04_51_51,lab08_5_588,uaf08_7_22,car01_1_98,lab06_42_46,lov15_16_540,car03_20_57,den08_1_26,mat09_55_101,car10_15_159,uaf12_1_1300,uaf08_7_590,uaf05_16_129,mat15_25_267,lov03_5_391,mat09_13_220,uaf08_7_749,nwl11_20_511,nwl09_1_1276,car05_11_39,car03_20_61,uaf12_1_1065,car03_20_627,uaf08_7_1625,uaf08_7_1364,lov03_5_21,mat01_33_12,nwl09_1_762,den11_13_308,mat09_13_205,den09_33_120,mat15_42_146,den05_11_91,nwl09_1_791,mat09_13_107,nwl08_7_405,lab09_87_1,nwl08_7_1000,lab08_43_194,uaf08_7_1019,uaf12_1_1004,mat13_2_297,uaf05_16_681,nwl10_38_84,nwl08_7_1422,nwl08_7_686,nwl09_13_242,lov15_20_4,uaf12_1_596,uaf08_7_1304,uaf05_16_716,uaf05_16_335,den08_1_97,mat01_33_47,car01_38_105,nwl08_7_511,mat09_13_291,uaf12_1_1247,den08_15_155,nwl08_7_689,uaf05_16_701,uaf08_7_660,nwl11_31_9,nwl11QC_2_16,lov15_20_57,lab08QC_8_17,uaf12_1_495,nwl11_20_469,den08_1_132,lov15_16_253,uaf12QC_2_2,uaf12_1_77,nwl11_20_184,lab08_5_153,uaf08_7_959,nwl08_24_248,nwl08_24_228,lov15_16_489,car05_11_339,car10_15_365,mat15_25_26,mat15_25_32,lab08_5_613,uaf12QC_2_8,den11_13_218,car10_15_89,car03_20_419,lab08_5_46,den05_18_88,car10_1_65,car05_11_274,den05_11_179,uaf08_7_963,lab09QC_22_2,lab08_5_722,uaf12_1_1368,uaf08_7_1335,den05_11_137,nwl09_1_316,uaf12_1_1270,lab08_5_868,mat09_55_119,mat15_25_266,nwl08_24_95,mat15_25_65,mat13_51_45,mat01_10_53,lab08_5_776,nwl08_7_447,lov03_43_147,car01_1_4,uaf12_1_1013,car10_15_480,den05_11_278,nwl11_20_379,lov15_20_74,uaf08_24_14,uaf05_16_366,car10_1_68,den05_11_329,lab06QC_52_1,uaf08_7_850,uaf12_1_208,lov15_16_563,lab08_43_176,den08_15_490,uaf12_1_1007,lov15_16_194,mat15_25_135,mat13_2_402,nwl08_7_1616,lab08_5_252,den08_15_382,uaf08_7_969,uaf05_16_173,den05_11_302,uaf08_7_1448,nwl11_20_24,den11_55_94,mat09_13_267,uaf08_7_1284,mat09_13_263,mat13_2_236,car03_20_168,uaf08_7_1377,uaf05_16_141,nwl08_24_195,uaf05_16_152,nwl09_1_20,nwl10_1_99,car05_11_348,den09_33_49,nwl08_7_818,den11_13_210,mat15_42_87,lov15_16_543,car01_1_118,uaf08_7_163,lab04_2_364,mat15_42_18,uaf08_7_1294,nwl09_1_56,lov15_16_527,uaf05_20_59,lab08_5_26,lov15_16_497,lov03_5_710,lov15_16_78,lov15_20_72,uaf01_4_31,uaf08_24_80,uaf12_1_798,nwl09_1_283,nwl09_1_474,lov11_134_1,lov15_16_794,uaf12_1_352,car05_11_412,lov03QC_1_6,car03_20_349,nwl10QC_2_14,nwl08_7_1310,lab06_25_127,nwl10_1_271,mat15_25_131,car01_1_221,den08_15_34,lov03_5_758,car10_15_122,mat09_55_26,car03_20_412,uaf12_1_885,uaf12_1_441,lab08_5_100,lab04_2_377,lab06_25_225,nwl08_7_1455,lov15_16_548,den11_13_161,lab06_25_182,car01_1_3,car05_11_195,lov12_25_30,uaf08_7_1054,nwl08_24_220,lov15_16_713,uaf12_1_393,uaf12_1_406,lov15_16_505,lab08_5_141,uaf05_16_171,lab04_2_228,den08_15_143,lov15_16_156,nwl08_7_518,nwl08_7_731,uaf12_1_632,nwl08_24_230,uaf12_1_498,nwl10_1_344,nwl09_13_17,lab08_5_361,lov03_5_433,den08_15_179,nwl09_1_273,uaf05_16_142,nwl09_1_188,nwl09_1_152,uaf08_7_261,mat13_2_340,den08_15_206,nwl11QC_20_4,uaf08_7_234,den11_13_36,nwl08_7_756,den05_18_47,mat13_2_182,mat01_33_65,nwl08_7_592,lov15_20_205,den05_11_205,uaf08_7_1237,uaf08_7_898,lov15_16_530,lov15_16_323,nwl11_20_232,car03_20_436,nwl11_20_330,lov15_16_407,nwl09_1_530,nwl08_7_1003,nwl08_24_169,car10_15_43,car05_11_33,nwl08_24_211,uaf12_1_313,nwl09_1_670,uaf08_7_59,nwl08_7_804,lov03_5_62,mat13_2_17,den05_11_225,lov12_25_16,uaf05_16_488,nwl09_1_1104,nwl08_7_435,car10_15_154,nwl08_7_550,lov03_43_209,den08_1_96,lab08_5_714,car01_1_17,nwl08_7_1128,lov03_43_26,lab04_2_83,car03_20_79,mat01_33_83,lab08_43_199,mat13_51_93,car01_1_31,nwl08_7_1473,uaf08_7_105,den11_13_244,lab04_2_264,den11_13_22,nwl08_7_1476,car01_38_57,car05_11_398,uaf05_16_286,lov11_25_119,lab04_51_26,mat13_51_30,uaf08_7_765,uaf01_4_10,lab09_87_17,lab08_43_131,car01_1_199,den11_13_186,uaf05_20_148,nwl09_1_96,uaf05_16_579,car05_18_25,lov03_5_360,uaf12_1_773,uaf08_7_1548,lab08_5_306,uaf08_7_12,mat09_55_79,lov15_16_46,lov03_5_844,car10_15_483,den05_11_317,lab06_25_26,lab08_5_461,nwl09_1_101,nwl08_7_948,den05_11_93,car05_11_371,uaf12_1_752,nwl09_1_1206,nwl11_20_315,lab06_42_12,lab04_2_184,lov03_5_422,car03_20_234,nwl08_7_1559,car03_20_503,nwl09_1_392,lab06_42_96,den05_18_86,uaf08_7_1328,nwl08_7_316,lov15_16_430,car05_11_179,lab04_51_23,nwl08_7_229,nwl10_1_63,den11_13_83,nwl10_38_145,uaf08_7_1386,car03_20_462,uaf08_7_1424,uaf08_7_888,nwl08_7_650,mat09_13_21,den08_15_391,uaf05_20_26,nwl08_7_166,car10_15_272,uaf05_20_90,car03_20_222,den05_11_413,uaf12_1_624,uaf08_7_1242,car05_11_372,lov03_5_669,mat13_51_15,nwl10_1_125,lov15_20_17,uaf08_7_669,car10_15_162,uaf08_7_252,car03_31_137,nwl11_31_206,uaf05_16_398,uaf05_16_529,nwl09_1_1309,lov03_43_177,nwl08_7_582,nwl08_7_1582,car05_18_79,nwl09_1_33,den05_11_30,uaf08_7_811,uaf08_7_925,uaf08_7_736,lov03_5_519,lab06_42_36,lov03_5_367,car05_18_46,mat13_2_394,uaf05_16_562,nwl09_13_36,den08_15_361,car01_1_301,uaf12_1_1335,nwl08_7_194,car01_1_61,nwl08_7_184,nwl11_20_489,lov15_16_388,den11_13_259,lab08_5_68,nwl09_1_794,uaf12_1_1142,uaf12_1_1348,mat15_25_162,nwl08_7_609,nwl09_1_469,uaf12_1_1317,car03_20_635,car10_15_457,lov15_16_451,den11_13_194,den05_18_93,car05_11_32,uaf01_25_31,nwl10_1_400,nwl09_1_678,nwl08_7_1507,lab08_5_783,den09_10_4,lov03_5_722,den09_33_142,car05_11_387,mat15_42_99,nwl08_7_306,lab06QC_0_54,car03_31_51,den09_10_74,den08_15_510,uaf01_4_16,uaf08_7_1098,uaf05_16_380,nwl08_7_585,den05_11_291,mat13_51_32,car01_1_345,lab06QC_0_48,uaf12_1_1369,mat09_13_175,car03_31_13,uaf08_7_1166,lab08_5_407,nwl08_7_304,lab08_43_241,uaf08_7_705,uaf05_16_272,car03_20_378,mat15_25_308,lab08_5_939,nwl10_1_352,den09_10_128,uaf12_1_1088,nwl09_1_130,car10_15_22,uaf08_7_1694,car10_15_318,mat15_25_23,uaf08_7_178,lab08_5_904,nwl08_7_791,uaf05_16_702,lab04_2_297,nwl08_24_233,uaf08_7_1680,mat15_25_148,lab04_2_99,den05_11_53,nwl09_1_1321,nwl11_20_310,lab09_25_86,nwl08_7_1446,nwl08_24_194,car05_18_119,uaf08_7_1543,uaf08_7_1255,nwl08_7_1651,lab09_25_47,mat13_51_103,car01_1_26,lov15_16_1,nwl09_1_712,lov12_25_105,lab08_5_636,lab08_5_133,uaf12_1_1143,nwl11_31_184,nwl11_20_375,den05_11_272,uaf12_1_89,mat15_42_149,uaf01_4_14,nwl08_7_45,uaf12_13_227,lov15_20_30,nwl11_20_342,uaf12_1_399,uaf08_7_513,uaf05_16_381,uaf08_7_854,uaf05_16_474,mat15_42_64,den08_1_83,den08_15_360,car03_20_306,lov15_16_652,lab06_42_32,car10_1_30,car03_31_177,uaf08_24_189,nwl09_1_1152,lov12_25_84,uaf05_16_17,lov15_16_10,den05_11_248,den05_11_28,den11_13_95,nwl11QC_2_58,den11_13_172,den05_11_219,nwl11_31_30,den05QC_24_7,den08_15_175,nwl08_24_42,lov15_16_644,lab08_5_445,nwl11_20_362,lov15_16_212,lov03_5_252,car03_20_300,lov03_5_595,lov03_5_284,uaf12_1_354,uaf05_16_91,lab04_2_402,nwl11_20_371,uaf08_7_46,mat15_25_57,car05_11_347,nwl10_1_287,car03_20_132,lab04_2_66,car10_15_182,den09_33_47,mat13_2_46,nwl11_20_243,nwl09_1_135,den05_11_18,uaf08_7_715,nwl09_1_50,nwl11_20_583,nwl10_1_111,lov15_16_741,lov15_16_750,uaf12_1_640,den09_33_75,uaf05_16_47,nwl10_38_86,lov03_5_501,uaf05_16_678,den05_11_174,lab04_2_403,lab08_5_190,nwl09_1_208,lov15_16_708,uaf05_20_75,nwl08_7_1506,lab08_43_153,nwl09_1_845,car05_18_118,uaf08_7_268,uaf08_24_235,lov15_16_743,car01_38_84,car01_1_29,car10_15_90,nwl09_1_1255,lab06_311_1,lov03_5_442,car01_38_77,car05_18_39,den09_10_110,mat13_2_180,lov12_25_68,nwl10_1_246,uaf12_1_893,mat09_55_24,nwl09_1_532,nwl09_1_341,mat01_10_121,uaf08_7_1675,nwl10_1_135,car01_38_96,den09_10_35,lab08_5_207,den11_13_176,car03_20_534,den08_15_299,nwl08_7_1233,lab08_5_232,nwl09_13_208,lov03_5_532,nwl09_1_336,lab08_5_935,lov15_16_596,nwl08_24_193,lab06_42_113,lab09_87_13,lov03_5_682,uaf12_1_233,nwl09_1_1254,lab04QC_3_7,nwl11_20_557,car05_18_121,car03_20_95,nwl10_38_26,den11_13_7,den09QC_7_8,lov15_16_33,uaf12_1_1172,nwl10_1_168,lab04_2_209,nwl08_7_1436,mat09_55_113,uaf08_7_331,uaf08_24_124,uaf08_7_1365,nwl09_1_1003,den08_1_17,den08_1_23,nwl09_1_552,den08_15_212,lab08_5_905,lab06_42_126,nwl11_20_84,lab09_25_55,car01_1_114,den11_13_233,nwl08_7_1676,lab06QC_0_45,den05_18_46,nwl08_7_204,lab08_5_923,mat09_13_210,nwl11_20_588,uaf12_1_263,car05_11_107,den08QC_24_11,uaf12_1_872,car10_15_311,mat13_2_318,nwl10_1_31,den08_15_67,uaf08_7_413,den05_18_29,lab06_25_204,nwl09_1_1270,lov15_16_795,lab06_25_66,den05_11_242,mat15_42_47,lov15_16_603,car03QC_4_2,nwl08_7_752,mat13_2_244,uaf08_7_1549,nwl08_7_565,nwl11_31_72,car01_38_66,den05_11_81,uaf12_1_950,uaf12_1_357,nwl11_20_338,nwl09_13_131,lov03_43_180,mat13_2_87,mat09_55_47,den08_15_457,mat09_55_107,car10_15_458,lov03_5_770,den08_15_426,lov15_16_241,car03_20_357,lov03_5_699,lov15_16_409,uaf12_1_996,lab06_25_228,uaf12_1_935,nwl08_7_1667,nwl08_7_721,uaf08_7_377,car03_20_344,den05_166_2,uaf05_16_520,lov15_16_659,nwl09_1_871,lab08_5_53,lab08_5_76,nwl11_20_274,uaf08_356_3,mat15_42_50,lab06_25_125,car10_15_208,uaf12_1_1076,nwl10_38_66,lab06_42_19,lab08_5_844,nwl11_20_273,lov15_16_143,nwl08_7_102,car05_11_220,car10_1_54,nwl11_20_15,lab09_25_125,car05_18_16,lab06_25_269,nwl08_7_557,lab04_2_418,nwl10_1_15,lab08_5_591,den08_15_71,uaf05_16_15,nwl09_1_349,den08_15_125,nwl10_1_194,lab04_51_68,den08_15_296,car10_15_335,car03_20_135,nwl09_13_55,den11_13_262,lov15_16_336,den05_11_297,car03_31_170,uaf12_1_846,nwl11_20_425,nwl08_7_1427,uaf08_7_1640,uaf08_7_430,lov15_16_283,mat09_55_18,nwl11_31_93,den08_15_329,uaf05_16_680,uaf08_7_75,nwl10_1_120,lov03_5_187,den08_15_70,uaf12_1_1333,nwl08_7_1288,nwl10_1_367,mat09_13_174,lab04_2_237,mat15_53_2,mat15_42_123,lab04_2_308,nwl10QC_2_16,nwl11_20_76,nwl08_7_145,uaf01_25_102,uaf08_7_801,lov11_25_53,uaf12_13_32,nwl08_7_1060,lab06QC_0_46,uaf12_1_719,car05_11_180,nwl09_1_140,lov03_5_825,nwl09_1_1007,uaf12_1_9,mat09_13_212,car01_1_291,nwl08_7_875,uaf05_16_224,lov03_5_486,uaf08_7_491,nwl11_20_633,nwl11_20_73,car10_15_507,uaf12_1_1014,uaf05_16_458,uaf12_1_1049,uaf12_1_72,mat13_51_95,lab06_25_263,nwl11_20_442,lab08_5_350,lov15_16_600,uaf08_7_602,lov03_5_536,uaf12_1_595,mat15_25_28,uaf08_7_1484,lov15_20_125,mat13_51_60,den05_11_319,den09_33_111,mat15_25_136,car05_11_252,uaf08_7_1650,den05_11_120,nwl10_1_177,lab08_5_825,uaf12_1_1051,nwl08_24_251,den09_10_132,mat15_25_185,mat15_25_312,mat01_33_86,den05_11_359,car03_31_88,den11_13_254,nwl09_1_756,lab08_5_418,uaf12_1_143,uaf08_7_238,nwl10_1_229,lab09_25_46,nwl10_1_206,uaf08_7_488,uaf05_16_796,uaf08_7_98,mat13_2_13,uaf05_16_215,nwl08QC_1_5,uaf12_1_250,car10_15_171,mat01_33_5,uaf08_7_187,lov03_5_749,uaf05_16_811,uaf08_7_1555,nwl08_7_153,uaf05_16_454,uaf12_1_222,mat15_25_273,car01_1_401,den08_1_19,uaf08_7_1633,lab06_42_106,uaf12_15_1,lab08_112_1,nwl09_1_309,lov15_16_551,nwl11_20_471,nwl09_1_1219,lov03_43_30,uaf05_16_436,nwl08_7_1016,den11_55_57,lov03_43_76,nwl08_7_855,nwl08_24_102,uaf12_1_549,uaf08_7_1066,lov15_16_688,car05_303_6,nwl11QC_2_32,nwl09_1_145,lov03_5_802,lab06_25_317,uaf08_288_1,car01_38_95,nwl09_1_658,mat15_25_262,lab08_5_268,car03_20_82,nwl09_1_910,car05_11_9,nwl09_1_1029,den05_11_326,mat15_25_152,den05QC_24_1,car10_15_99,lov03_5_814,lab06_25_174,car10_15_326,uaf05_16_612,nwl08_7_869,uaf12_13_137,nwl09_13_214,uaf08_7_1632,nwl11_20_518,nwl11_31_62,uaf08_7_1391,nwl08_7_1510,uaf12_1_48,lab06_42_103,lov12_25_29,car01_1_165,mat13_51_78,nwl09_53_7,mat01_33_107,nwl09_1_720,nwl09_1_119,mat13_2_212,uaf12_1_510,uaf08_7_138,lab08_5_362,uaf08_7_247,mat15_42_119,nwl08_24_14,uaf08_7_1094,mat15_42_40,lov15_16_116,den09_10_54,car10_1_137,lov15_16_411,uaf08_7_468,nwl11_20_589,nwl10QC_8_6,mat01_10_132,car10_15_310,nwl10_1_3,nwl09_13_238,nwl09_1_989,uaf08_7_996,car01_1_202,uaf08_7_1013,uaf12_1_854,nwl09_1_578,lab08_5_243,den11_13_20,car03_20_630,nwl09_1_1234,car01_38_74,nwl09_1_418,uaf05_16_416,lov03_43_131,uaf12_1_714,nwl08_7_436,car03_20_9,lov03_43_134,mat01_33_49,lov15_16_510,lov03_5_577,mat09_13_278,lov11_25_87,car03_20_429,nwl11_20_614,uaf05_20_72,lov03_43_123,lab08_43_76,nwl08_7_14,lab04_2_94,nwl11_20_507,uaf05_16_801,uaf01_4_59,mat09_13_152,lov15_16_36,nwl09_1_167,car01_38_100,uaf12_1_15,uaf05_16_400,nwl08_7_926,uaf05_20_117,nwl09_1_1244,nwl09_1_1326,den11_13_39,car10_1_99,uaf12_1_53,uaf08_7_43,car01_38_62,nwl09_1_346,uaf05_16_110,lov11_25_135,lab08_5_166,nwl11_20_568,nwl10_1_379,uaf08_7_1598,lov03_5_409,den08_15_251,car03_31_102,lov15_16_658,lab04_2_151,den11_13_93,uaf05_16_69,den11_55_5,mat09_55_100,lov15_16_433,uaf12_1_933,uaf08_7_314,uaf01_4_9,lov12_4_26,nwl10_1_308,nwl08_7_123,lov15_16_737,den08_15_505,uaf08_7_716,lov11_25_57,uaf12_1_99,den08_15_369,uaf08_24_221,lov15_16_236,den05_11_48,uaf12_13_116,nwl09_1_567,lab06_42_35,lov03_5_544,nwl11_20_492,nwl08_7_244,lov03_5_449,uaf05_16_349,lab08_5_375,den08_15_220,nwl08_7_1089,lab08_5_514,nwl09_1_992,uaf08_7_409,uaf05_16_73,mat01_33_44,lab08_5_156,nwl11_31_31,car05_18_32,lab08_5_705,lab08_5_498,nwl08_7_936,nwl08_7_732,car03_31_26,lab06_25_78,lov11_25_6,mat15_42_89,mat13_2_213,nwl11_20_211,car10_15_135,nwl09_1_668,nwl11_20_289,car01_1_71,uaf12_1_742,lov03_5_614,lov03_5_540,nwl09_53_6,lab06_25_262,mat09_55_137,lab04_2_394,den08_15_115,nwl09_1_221,lov15_16_554,nwl08_7_1681,nwl10_1_223,lab04_2_23,mat15_42_10,den08_15_481,nwl10_38_68,lov15_20_131,den08_1_134,uaf08_7_874,nwl10_1_390,den09_10_130,uaf08_7_230,uaf01_25_97,uaf12_13_251,uaf08_7_747,nwl08_7_51,car05_18_116,car03_20_92,lov15_16_578,lov03_43_6,car03_20_445,uaf08_7_209,car05_11_280,nwl08_7_594,nwl09_1_1304,lov03_5_103,lab04_2_406,mat15_25_43,lov15_16_738,nwl09_1_1179,uaf12_1_536,uaf12QC_2_11,nwl08_7_176,den05_11_281,uaf12_1_1171,nwl10_1_405,mat13_2_198,car05_11_193,den05_322_1,uaf05_16_120,nwl08_7_1229,uaf08_7_204,nwl09_1_178,uaf12_1_298,nwl11_20_416,den08_15_464,lab08_5_668,nwl10_1_338,nwl09_1_1129,car10_15_502,uaf08_7_1659,nwl11QC_2_61,nwl10_1_84,lov03_5_512,lov03_5_205,lab08_5_59,mat15_25_46,lov12_25_21,uaf01_25_47,uaf12_13_39,lab04_51_2,lab04_51_95,lab08_5_886,uaf05_16_441,nwl08_7_963,lab08_5_536,uaf08_7_1097,mat13_51_99,uaf12_13_72,nwl11_20_147,nwl08_7_253,nwl08_7_160,den05_11_324,nwl09_1_803,nwl08_7_1466,car05_18_120,mat09_55_96,uaf12_1_1340,car03_20_111,mat15_25_101,car03_20_246,nwl08_7_1458,car01_1_92,uaf05_16_498,nwl08_7_1304,nwl08_7_1311,uaf12_13_50,lab04_2_351,uaf08_7_127,lab06_25_154,car10_15_292,den11_13_307,nwl11_20_41,lov15_20_12,mat15_42_1,nwl08_230_1,uaf12_1_477,car05_11_336,lov03_5_92,nwl11_20_203,car10_15_77,car10_1_9,mat15_42_39,lab08_5_324,uaf12_53_10,lov15_16_42,car03_20_256,uaf08_7_1334,nwl10_38_110,nwl11_20_510,nwl08_24_136,den11_13_300,lab09QC_12_4,uaf01_4_21,nwl10_1_143,uaf05_16_302,uaf01_25_104,lab09_25_72,uaf08_7_1426,nwl08_7_499,car10_15_248,nwl08_7_66,nwl11_20_543,lab08QC_8_4,uaf12_1_373,mat09_13_65,uaf05_16_657,uaf05_16_219,uaf01_4_19,uaf12_1_604,nwl08_7_231,car01_1_138,car01_1_171,uaf12_1_983,nwl11_20_398,car03_20_94,den09_33_131,uaf12_13_126,nwl09_1_1336,nwl09_1_1372,nwl08_7_1480,uaf08_7_188,lab08_5_744,uaf08_24_39,uaf08_7_1595,mat09_13_182,mat13_2_363,car03_20_408,uaf12_1_967,den09_10_78,uaf08_7_1181,nwl10_1_224,nwl08_7_359,lov15_16_199,nwl08_7_350,nwl08_7_203,nwl08_7_515,mat09_13_141,lov11_25_90,nwl09_13_35,lov03_5_396,nwl08_24_148,lov15_16_359,uaf12_1_891,lab08_5_192,car05QC_3_2,uaf12_1_302,lab04_51_91,uaf08_7_259,lab06QC_0_27,den11_13_231,uaf08_7_556,mat09_13_43,nwl08_7_1324,nwl10_1_311,den05QC_23_1,den05_11_237,uaf08_7_428,nwl08_7_387,mat13_51_67,nwl09_13_99,car03_20_582,mat09_13_29,lab08_5_856,mat13_2_98,nwl11_20_411,car03_20_39,lov11_25_22,nwl10_1_191,nwl09_1_774,lov03_43_146,uaf05_20_131,uaf12_1_1100,lab09_25_25,nwl08_7_247,nwl08_7_862,lov03_5_547,uaf08_7_29,uaf12_1_487,uaf05_16_375,nwl09_1_51,nwl08_7_1088,nwl08_7_1624,nwl09_13_118,lab09_25_110,den08_15_304,car10_15_339,car01_38_131,den05_18_116,den08_15_22,lov15_16_595,uaf08_7_1538,uaf12_1_1117,lov03_43_227,nwl10_1_172,nwl10_1_384,nwl09_1_87,lov03_5_123,den11_13_319,uaf08_7_610,mat15_25_291,car10_15_233,lov03QC_1_3,den08_15_512,den05_11_133,lov15_20_8,den05_11_238,uaf05_16_265,den05_11_375,mat01_33_87,lov15_16_235,den11_13_155,mat13_2_195,lab08_5_176,car03_20_122,lab04_2_135,car03_31_166,uaf12_1_1032,mat13_2_171,lov15_16_601,lab04_2_240,car03_20_337,lov03_5_680,uaf01_25_70,mat13_2_335,uaf05_16_700,lov03_5_724,car03_20_525,nwl08_7_984,uaf05_20_47,lab06_25_36,nwl09_1_1274,car03_20_6,nwl09_1_1198,uaf08_328_1,uaf08_7_774,lov15_16_680,nwl09_1_155,nwl09_1_825,lab06_25_246,nwl08_7_345,uaf05_20_185,car05_11_353,mat13_2_110,mat13_2_187,lab08_5_583,nwl09_1_280,uaf05_20_178,nwl09_13_41,lov03_5_106,lab08_5_459,lab08_5_218,nwl09_13_248,lab08_5_926,uaf08_24_141,uaf08_24_17,den05_18_6,lab09_87_25,uaf12_1_471,car03_31_59,uaf08_7_263,car01_1_27,nwl08_7_1124,mat13_2_286,car05_11_228,lov12_25_102,uaf05_20_136,nwl08_7_633,nwl08_7_70,nwl09_1_919,nwl08_7_768,uaf05_16_377,mat13_2_254,mat09_13_70,uaf08QC_30_1,nwl09_1_952,car03_20_388,uaf12_1_482,uaf08_24_140,uaf08_7_67,mat13_2_416,uaf05_16_471,mat13_2_377,lov15_16_387,uaf12_13_1,nwl11_20_344,uaf12_13_246,lov15_20_211,uaf12_13_171,uaf08_7_357,car01_1_364,uaf05_16_401,den11_55_123,nwl08_7_1237,lab08_5_481,nwl11_20_305,lov03_5_592,car01_1_150,uaf08_7_601,car03_20_565,uaf08QC_0_15,nwl08_7_277,lab04_2_80,car05_11_425,mat13_2_139,den11_13_309,car01_1_107,lab08_5_743,car03_20_147,lov03_5_561,mat15_42_122,car03_20_481,uaf12_1_610,lov15_16_556,lab06_25_43,lov15_16_786,uaf05_16_626,nwl09_1_561,car03_31_55,lab08_43_119,car01_1_395,lov15_16_185,lov03_5_382,nwl11_20_623,mat01_33_40,car05_18_103,den08_15_324,lov15_16_344,den11_13_25,lab04_2_190,nwl08_7_803,mat13_2_353,nwl09_1_52,den11_13_53,uaf05_20_211,mat01_10_46,lab08_5_568,lov03_5_191,lab04_2_123,car01_1_89,car10_1_49,mat13_51_38,uaf05_16_802,nwl11_20_378,car03_20_46,nwl10_1_68,mat15_25_110,car01_38_40,lab08_5_891,den11_386_2,uaf05_16_288,uaf12_13_236,den11_55_37,car10_15_353,nwl08_7_754,car05_11_98,uaf05_16_290,den09_33_45,nwl09_1_510,lov03_43_130,nwl11_20_423,nwl08_7_1130,uaf01_4_60,lov15_20_123,lov12_4_3,nwl08_7_902,mat13_2_42,uaf05_16_399,nwl09_1_62,nwl09_1_973,uaf12_1_1354,nwl08_7_1177,car10_15_474,nwl08_7_169,nwl09_1_1017,car03_20_479,den08_15_295,lab04_2_307,uaf05_16_743,lab08_5_888,lab08_5_138,car03_20_485,lab04_2_63,mat13_2_103,lov12_25_1,uaf05_16_258,car05_18_50,lov15_16_237,mat15_25_87,lab08_5_855,uaf08_7_684,car10_15_498,car10_15_66,uaf08_7_1651,uaf08_7_616,lov15_16_43,car05_11_410,uaf12_1_876,nwl09_13_61,uaf12_1_560,lov03_5_395,lab04_2_97,uaf08_7_915,uaf12_1_369,uaf08_7_1112,car01_38_64,car01_1_189,uaf01_25_41,uaf08_226_1,den05_11_196,lab08_5_429,mat09_13_93,nwl08_7_1182,car05_18_122,car01QC_4_2,car03_20_66,uaf08_7_782,lov15_16_500,lov15_16_229,uaf12_13_10,car05_18_36,nwl09_1_1096,nwl08_7_590,lab09_25_11,uaf12_1_1363,lov03_5_368,nwl09_1_226,uaf05_16_331,mat09_13_137,nwl11_31_51,nwl09_1_427,lab08_43_181,den11_13_214,car05_11_346,den05_11_271,uaf12_13_27,car03_20_526,uaf08_7_1628,lov03_43_171,uaf05_16_130,uaf08_7_1289,lov15_16_572,car10_1_130,uaf05_16_403,uaf01_25_37,uaf08_7_515,lov03_5_332,car10_15_222,uaf08QC_0_11,lov03_5_365,nwl08_7_119,mat13_2_168,car05_11_306,nwl11_31_200,nwl09_1_649,mat13_2_414,uaf08_7_220,car03_20_328,den05_18_65,nwl11_20_528,nwl09_1_109,uaf05_16_273,nwl09_1_1267,den11_13_142,lab08_5_717,mat09_13_80,uaf12_1_334,lab08_5_17,nwl11_20_298,car03_20_619,uaf12_1_942,lab06_42_14,uaf12_13_186,car03_31_187,lov12_4_19,car05_11_27,mat15_25_315,car01_1_41,lab08_5_554,mat09_13_317,uaf12_1_102,car03_20_185,uaf12_1_515,nwl09_13_77,lab08_5_318,lab08_43_56,mat13_2_38,uaf12_1_472,nwl09_1_30,uaf08_7_465,uaf05_16_583,nwl11_20_438,lab08_5_704,den05_11_313,nwl08_24_171,mat15_25_14,uaf08_24_117,lab04_2_24,uaf08_24_232,nwl08_7_312,lab09_25_22,den05_11_240,lab08_43_220,nwl09_1_1282,nwl08_7_826,uaf12_1_182,nwl08_24_63,nwl08_7_1158,uaf12_1_1050,uaf05_20_91,den08_15_79,uaf08_7_487,nwl11_20_18,lov11_25_71,lab08_5_606,uaf08_7_622,lab08_5_104,uaf05_16_306,uaf12_13_11,nwl08_7_1671,nwl08_7_162,den09_10_79,lov03_43_165,den11_13_90,lab06_25_213,nwl11_20_480,nwl09_13_86,car01_38_139,nwl09_1_1014,uaf08_24_42,uaf08_7_1429,nwl08_7_946,car05_11_422,lab04_2_57,lov15_16_417,uaf05_16_746,nwl08_7_1438,uaf08_24_5,nwl09_13_33,lov11_25_41,mat09_55_32,nwl08_7_927,uaf12_1_937,uaf05_16_181,car05_11_145,nwl08_7_1420,mat09_13_101,lov03_5_20,den05_18_132,lab04_2_177,mat09_13_153,nwl11_20_335,car10_15_98,den11_13_279,lab04_51_67,uaf12_1_864,lab08_43_104,lab06QC_0_37,lov15QC_5_5,lov03_5_708,nwl08_7_1302,nwl08_7_1599,nwl11_20_516,lab04_2_31,lab08_5_709,mat09_13_104,nwl11QC_43_6,mat15_25_250,nwl09_13_25,mat15_25_167,lab08_43_127,lab08_5_916,uaf12_1_440,den11_13_298,lov12_4_2,lov15_20_70,nwl09_13_120,uaf05_16_794,nwl09_1_584,lab04_2_316,lab06_42_2,uaf05_16_698,nwl09_13_227,nwl09_1_424,uaf08_7_632,nwl11_20_399,nwl10_38_135,lov03_5_779,den05_11_33,car01_1_196,lov15_16_382,uaf05_16_98,mat13_51_104,lov15_16_608,nwl11_31_71,lov15_16_633,lab08QC_8_20,den05_11_293,nwl08_7_100,uaf05_16_650,nwl09_1_747,lab06_25_321,lab04_2_217,uaf12_13_37,nwl10_38_6,nwl09_1_287,uaf12_1_1267,uaf08_24_2,uaf12_1_907,uaf08_7_184,uaf12_1_287,nwl11QC_43_2,nwl09_13_16,nwl11QC_20_5,mat09_13_35,lab08_5_756,lab09_25_13,lov03_5_267,lov11_87_32,mat13_2_260,car03_20_489,mat09_13_245,lov03_5_182,lov15_20_126,nwl09_1_1272,car03_31_69,uaf05_16_442,uaf01_4_33,nwl08_7_1264,nwl09_1_765,car03_20_570,lab09_25_118,lov03_5_247,nwl11_20_103,nwl11_20_16,lov03_5_910,uaf12_1_1026,nwl10_38_160,den08_15_276,uaf12_1_1327,nwl10_38_129,lov15_20_110,lab08_5_612,nwl08_7_1267,lab06_42_109,mat15_25_10,uaf08_7_1206,nwl09_1_1190,nwl08_7_33,car05_11_355,uaf08_7_1168,car01_1_116,nwl08_7_1075,lov15_20_154,lov03_43_70,lab06_25_191,den08_15_336,uaf12_1_1080,uaf08_24_167,uaf08_7_772,lab06_25_28,mat09_203_1,uaf12_13_33,lab06_25_18,nwl08_7_1396,nwl09_1_317,uaf12_13_93,den08_15_239,lov15_16_174,car03_20_493,uaf12_1_788,uaf08_7_1519,lov03_5_869,lab08_5_134,den05_11_175,nwl11_20_52,car03_20_223,mat15_25_288,lab08_5_575,lov15_16_141,lab08_5_644,lab08_5_262,car01_1_277,den08_15_445,uaf05_16_361,mat01_33_16,den11_13_290,lab04_2_30,uaf05_16_481,car05_11_320,nwl11_20_410,lab06_25_285,lab04_2_413,den09_33_90,uaf12QC_9_3,uaf05_16_733,uaf05_16_744,nwl09_13_159,uaf05_16_26,mat09_13_298,uaf12_1_1053,uaf12QC_2_13,car03_20_521,nwl09_1_17,uaf08_7_894,uaf08_7_1522,nwl08_7_972,nwl08_7_947,lov03_5_195,uaf08_7_1109,uaf08_7_1135,uaf08_7_280,den05_11_388,nwl09_1_997,nwl08_24_100,den09_33_35,uaf08_7_88,den05_11_56,nwl11_20_468,mat01_10_10,uaf08_63_2,nwl08_7_50,lov15_16_526,nwl08_7_344,mat15_42_153,lab06_25_207,den08_15_122,uaf12_1_814,nwl08_7_1653,nwl08_7_1405,lab08_5_726,uaf05_16_269,nwl08_24_120,den09_10_73,lab06_25_160,den11_55_66,lab04_2_231,nwl08_7_1164,mat09_374_1,mat09_13_255,car03_20_67,den05_11_31,den05_11_214,uaf08_7_164,nwl08_7_1431,den08_1_66,mat15_25_265,uaf05_16_789,den11_55_65,lab08_5_530,uaf05_20_53,lab04_51_96,car03_31_66,uaf12_1_470,lov03_5_709,nwl09_1_348,nwl09_1_503,den11_13_237,uaf12_13_54,den08_15_81,mat13_51_39,nwl08_7_32,uaf08_24_239,mat13_2_233,nwl11_31_78,nwl09_1_576,uaf08_7_1419,lov03_5_87,nwl11_20_446,uaf08_7_1308,nwl09_1_724,lov03_43_189,nwl10_38_155,nwl10_38_25,car03_20_164,nwl09_1_374,uaf12_13_22,lab08_5_834,lab08_5_200,car03_20_149,uaf12_1_657,nwl09_1_452,lov15_16_312,nwl08_7_1426,nwl08_7_217,uaf12_1_303,uaf05_20_31,uaf08_7_662,mat01_33_58,mat15_25_5,nwl09_1_651,nwl09_1_42,uaf01_25_88,nwl10_38_48,uaf08_7_154,nwl09_1_610,uaf12_1_1114,uaf12_1_806,mat09_55_29,lab06_42_34,uaf05_16_813,car05_11_245,lov03_5_356,lab08_5_224,car03_20_31,lov03_5_15,nwl08_7_104,lov11_87_34,nwl09_1_478,uaf12_13_138,nwl11_20_619,uaf05_16_425,uaf08_7_1443,mat13_2_378,car05_11_49,uaf05_16_635,mat15_311_1,car05_11_375,lab08_43_191,lab06_25_293,den08_15_334,lov15_20_5,lab06_25_178,nwl11_31_189,nwl09_1_13,lov03_5_150,car03_31_138,mat15_25_139,uaf08_7_1607,lov15_16_687,lab04_2_59,lov15_16_780,mat15_25_147,nwl08_7_652,nwl09_1_1347,nwl10_38_159,lov15_20_109,den05_11_370,mat13_51_66,uaf08_24_92,den05_18_118,car01_1_9,den08_15_436,lab09_25_18,den08_15_485,nwl09_1_1369,mat15_25_188,lab09_25_137,nwl09_1_591,nwl10_1_37,nwl11QC_2_29,den08_15_158,den08_15_242,uaf12_1_198,uaf08_7_69,uaf08_7_447,uaf12_13_242,mat13_2_388,den05_11_424,nwl08_7_530,den09_33_123,lab06_42_161,uaf05_16_343,uaf05_16_564,mat09_13_57,car03_20_289,nwl10_1_176,lab06_343_1,nwl08_7_1637,den05_18_113,uaf08_7_1129,nwl08_7_1167,car05_11_426,mat09_13_91,lov15_16_801,lab08_5_669,uaf05_16_325,uaf12_1_474,den11_55_63,lab08_5_874,nwl08_7_775,nwl08_7_1579,lab04_2_183,lov15_16_531,car03_20_184,uaf08_7_1545,car03_20_409,nwl09_1_212,den11_55_54,uaf12_13_134,uaf08_7_1004,uaf08_7_118,lab08_5_573,nwl08_7_726,uaf08_7_232,nwl10_1_107,den08_15_500,nwl09_13_226,lov03_5_363,uaf08_7_1676,mat15_25_226,lab08_5_819,den05_11_95,car03_20_106,den09_10_126,nwl08_24_109,den09_10_104,nwl08_7_1375,nwl08_7_1410,uaf12_1_1265,lab08_5_884,lov03_5_878,lab08_337_2,nwl09_1_628,mat13_2_79,uaf08_7_1588,uaf08_7_1023,nwl10_1_1,nwl09_1_329,nwl08_7_1012,nwl11_20_108,den05_11_435,uaf08_7_572,uaf08_7_333,nwl08_7_1036,uaf08_247_1,uaf08_7_1309,den05QC_23_12,car03_31_19,car10_15_463,lab08_5_270,car10_1_112,nwl09_1_381,car05_18_114,uaf08_7_459,mat13_51_4,mat09_55_27,den08QC_43_5,mat15_25_67,lov15_16_304,lov12_25_111,nwl10_38_99,den08_15_171,uaf08_24_43,uaf12_1_535,lov15_16_477,lab06_25_296,lab08_5_683,den11_13_130,nwl10_1_73,car01_1_32,lab06_25_69,nwl09_1_995,nwl09_1_974,car05_18_111,uaf05_16_189,den11_13_12,lov15_16_525,uaf08_7_1404,uaf08_7_1376,car01_38_69,den11_13_144,nwl09_1_183,nwl11_20_508,den05_11_68,lov03_5_403,mat13_2_12,uaf12_1_620,uaf01_25_93,lov15_20_122,lov12_25_9,nwl08_7_406,mat13_2_78,lab06_42_70,car03_20_364,den11_55_121,mat09_13_228,uaf12_1_711,uaf08_7_986,nwl10_38_43,nwl11_20_504,den08_1_88,nwl09_1_1128,mat13_51_105,lab06QC_50_1,uaf12_1_777,lov15_16_6,lab06_42_88,car01_38_122,nwl09_1_1239,lab08_5_753,uaf12_1_1376,lab08_5_485,lab08_5_764,uaf12_13_21,uaf12_1_462,uaf08_7_864,lov15QC_5_1,nwl09_53_2,lov15_16_228,lov15_16_153,lab09_25_24,mat01_33_37,nwl09_1_144,nwl08_7_1424,mat15_25_296,uaf05_16_785,mat13_2_418,car03_31_37,lab08_5_370,uaf01_25_30,lab08_5_851,den11_55_47,uaf08_7_534,car03_20_561,nwl11_20_306,mat13_51_59,lov12_4_63,lov03_5_944,mat15_42_4,den08_15_482,uaf08_7_1290,car03_20_510,nwl09_1_639,nwl08_7_814,nwl09_1_533,car10_15_42,nwl08_7_547,uaf05_16_389,car01_1_379,uaf12_1_1190,lov03_43_217,car03_20_150,uaf05_16_651,den08_15_412,mat09_55_81,lov15_16_349,lov15_20_174,den09_10_129,uaf12_1_1223,mat13_51_100,car03_31_87,den11_13_33,car01_38_32,uaf12_1_807,lov03_5_212,lov03QC_16_1,uaf08_7_903,nwl11_20_153,uaf08_7_636,mat09_55_77,uaf08_7_1616,uaf08_7_68,uaf08_7_883,uaf08_7_1520,den11_13_213,car10_1_126,uaf08_7_1012,uaf08_7_655,car03_20_441,uaf12_1_312,nwl11_20_532,mat01_10_30,uaf05_16_502,uaf08_7_832,mat15_42_160,uaf05_16_392,lab08_43_111,lab06_42_22,car10_15_366,car03_31_145,nwl10_1_239,nwl08_24_69,lov15_16_522,lab08_43_67,den08_15_93,uaf05_16_161,lov03_5_701,nwl11_20_389,nwl08_24_122,uaf05_16_18,car05_11_352,lab06_25_11,car10_15_257,lab04_2_142,mat13_51_21,nwl08_7_678,lab08_5_48,lab04_2_313,uaf08_7_315,car03_20_542,car05_11_154,lab08_5_675,den08_1_45,uaf08_7_262,den05_11_287,lab08_5_774,nwl08_7_1202,uaf08_7_79,mat15_42_59,nwl11QC_20_6,lab04_51_94,uaf08_7_704,den11_13_294,nwl09_1_40,uaf12_1_324,den05_11_217,den05_11_230,uaf12_1_513,nwl09_1_12,car03_20_404,lab08_5_294,nwl08_7_1065,den08_15_489,nwl08_7_302,car05_11_123,lab09_87_5,uaf08_7_343,uaf08_7_269,uaf12_1_779,car10_15_420,lab08_43_106,uaf12_1_772,nwl09_13_175,lab08_5_551,mat15_25_242,nwl11_20_162,lab06_42_155,uaf12_1_990,car10_15_301,nwl08_24_190,car03_20_109,uaf08_7_592,nwl09_1_459,uaf08_7_308,car03_31_129,uaf12_1_660,uaf08_7_1220,lov03_5_390,lab06_25_141,nwl10_1_115,nwl08_24_198,lov03_43_152,mat15_25_176,uaf12_1_899,uaf08_7_1580,nwl09QC_3_9,uaf08_7_730,den11_13_257,car10_1_57,nwl11QC_2_53,lab04_51_92,car03_20_93,mat13_2_86,mat09_13_292,nwl09_1_1320,den09_33_33,uaf08_7_793,mat13_51_86,lab08_43_112,nwl08_7_5,uaf01_25_14,nwl09_1_292,den05_11_72,lab04_2_88,nwl09_1_447,lov15_16_739,nwl08_7_1486,mat15_25_328,den08_15_283,uaf12_1_1087,lov15_16_326,den09QC_7_15,nwl09_13_188,mat13_2_200,nwl08_7_1482,den05_11_77,nwl08_7_850,mat13_2_5,nwl09_13_125,den08_1_127,lab08_5_36,mat09_55_17,den11_12_1,den05_11_264,lab06_42_117,den11_13_164,nwl09_1_199,lov03_5_651,uaf12_1_447,lab06_25_68,uaf08_7_1462,nwl08_7_1159,car10_1_131,car01_38_7,mat09_13_138,uaf08_7_62,nwl09_1_450,uaf12_53_9,mat13_2_387,mat09_13_285,lov12_25_88,nwl10_1_9,uaf08_7_1623,nwl10_1_280,nwl09_1_1184,nwl08_7_404,uaf12_1_683,uaf08_7_1562,car05_11_244,car01_1_312,uaf12_1_605,mat09_13_83,lab04_2_49,lov15_16_798,nwl09_1_129,uaf12_1_427,lov15_20_100,den05_11_154,uaf12_1_1356,lab06_25_325,lov03_5_479,nwl10_1_80,den05_11_385,uaf05_16_101,nwl08_7_1617,uaf08_7_1445,lab06_25_277,uaf08_7_222,nwl09_1_669,nwl09_1_1039,car03_20_583,den08_15_192,nwl08_7_144,uaf05_16_573,nwl08_7_1333,car03_20_589,lov15_16_180,lab08_5_436,car10_15_419,car05_166_2,car05_11_14,nwl10_38_154,uaf12_13_217,nwl11QC_2_11,nwl09_1_618,mat09_55_21,uaf12_1_974,uaf12_1_1130,uaf08_7_758,den08_15_226,uaf08_7_1165,uaf08_7_158,nwl10_1_351,lov15_16_624,lov15_16_302,lov03_5_936,nwl08_24_116,uaf08_7_228,lov12_25_86,car10_15_240,lab06_25_62,uaf01_4_5,nwl10_38_46,den08_15_420,nwl09_1_428,mat09_13_282,lov15_16_113,uaf12_1_118,mat15_25_137,nwl11_20_417,car05_11_87,lab08_43_15,nwl09_1_817,den09_10_19,uaf05_16_206,mat15_25_36,nwl10_1_326,uaf05_16_284,uaf05_136_1,lab06_42_121,uaf08_24_6,lab06_25_107,lab06_42_73,den11_13_195,uaf12_1_980,den05_11_67,nwl08_7_939,nwl08_24_20,nwl10QC_8_9,mat01_10_104,uaf12_13_59,uaf12_1_747,uaf05_20_152,uaf08_7_861,nwl09_1_275,uaf08_7_1502,uaf01_98_1,uaf12_13_221,mat01_33_143,lov15_16_569,den09_10_38,lov11_25_36,uaf08_7_1667,nwl08_7_789,mat13_2_320,car05_11_155,lab08_5_632,nwl08_7_938,nwl11_31_47,lab06_25_106,uaf08_7_1591,uaf08_7_1360,uaf05_16_12,mat13_51_27,nwl09QC_4_2,lov15_16_699,den05_18_11,nwl09_1_84,nwl09_1_1223,den05QC_23_18,car01_1_64,mat15_42_85,lab08_43_143,nwl11_20_328,car01_38_110,car05_11_86,nwl09_1_132,uaf05_16_182,nwl10_1_6,lov15_16_678,car10_15_448,uaf12_13_211,lab08_5_118,den08_15_103,lov03_5_328,car03_20_170,uaf08_7_964,lov15_16_151,nwl09_1_560,uaf08_7_1070,nwl09_1_107,uaf08QC_0_1,uaf08_7_16,nwl08_7_1090,lab08_5_877,nwl10_1_165,lab08_5_199,nwl10_38_78,lab04_51_81,nwl09_1_844,den08_15_110,car03_20_217,uaf05_16_52,mat09_13_164,uaf12_13_196,car10_1_27,uaf05_20_140,den05_18_115,uaf05_16_154,den08_15_398,uaf05_16_243,uaf12_1_688,mat09_13_283,lov03_5_463,nwl08_7_1142,mat13_2_231,uaf08_7_73,car03_31_132,uaf12_1_1316,uaf08_7_1671,lov03_265_1,den05_18_27,uaf12_1_1252,den09_10_25,car03_20_308,lov15_16_57,lab09_25_60,lab08_43_139,nwl11_20_56,uaf08_7_921,mat09_55_28,uaf05_16_608,nwl08_7_588,den08_15_315,car10_15_496,nwl11_20_40,mat13_2_302,car05_11_103,uaf12_1_722,nwl08_7_548,den05_11_155,uaf05_16_259,lov03_5_124,car05_11_38,nwl08_7_271,uaf08_7_282,lov15_20_93,car10_15_280,lab04_51_82,nwl09_13_213,mat09_55_132,lab08_43_196,nwl08_7_75,nwl09_1_611,nwl09_1_792,nwl10_38_30,mat13_2_277,lov03_5_335,nwl11_31_129,lab04_2_205,nwl09_1_700,lov03_5_177,uaf12_1_419,nwl08_7_955,uaf08_24_223,car03_20_467,uaf05QC_14_10,mat09_13_126,den11_13_208,lov11_25_50,lov03_43_126,lab08_5_197,uaf08_7_1041,lov15_16_632,den09_33_24,den09QC_7_14,car05_18_133,car03_20_77,lov03_5_178,lov03_5_48,uaf08_7_45,car01_1_287,nwl11_20_262,lov15_16_575,lab08_5_750,nwl10_1_312,uaf05_16_741,den11_55_69,nwl09_1_1174,nwl09_1_969,den08_15_428,nwl10_1_64,nwl08_7_1475,lov15_16_175,lov03_5_281,lov03_5_906,car03_20_307,den05_11_300,uaf12_1_390,den08_15_105,uaf01QC_21_5,uaf08_7_1666,nwl08_7_450,nwl08_24_71,mat01_33_135,nwl11_20_176,mat15_25_49,lov15_16_287,uaf08_7_1604,den08_1_34,car03_20_237,mat13_2_9,mat15_25_206,uaf12_1_607,lov15_16_763,mat09_13_297,lab08_43_140,lab08_5_174,lov03_5_184,mat13_2_51,car10_15_436,uaf01_37_1,nwl11_20_594,den05_11_371,nwl08_7_307,mat13_2_361,lov03_5_326,uaf08_7_911,car10_15_102,lov03_5_268,mat15_25_80,lov03_5_330,den08_15_244,nwl08_7_959,lov03_5_113,lab06_25_131,mat09_13_62,den11_55_55,nwl10_38_98,lov03_5_605,nwl11_31_89,uaf12_13_234,nwl10_38_7,nwl09_1_1186,uaf05_16_711,lov15_16_189,nwl08_7_1076,nwl09_13_182,nwl08_7_270,lov03_43_18,den11_13_199,car01_1_403,nwl11_20_318,nwl11_31_53,lab04_2_352,lov03_5_581,nwl09_1_588,mat13_2_30,lab08_5_805,car10_15_334,lab06_42_145,uaf12_13_102,nwl10_1_240,den08_15_228,den11_13_88,den08_15_365,nwl09_1_276,car05_166_1,car05_11_431,nwl09_1_978,den08_15_245,mat01_10_63,lov03_5_927,nwl11_31_25,uaf05_20_48,nwl09_13_149,mat09_13_41,uaf12_13_80,nwl09_105_2,uaf05_16_280,lab08_5_463,nwl08_7_1108,den11_13_18,mat15_25_236,uaf08_7_892,den05_18_59,car03_31_7,mat01_33_104,uaf05_16_652,uaf12_1_669,den08_15_183,uaf05_20_83,nwl09_13_47,uaf05_20_52,den05_18_125,den09_33_37,mat01_10_119,den09_10_16,lov12_25_14,nwl08_24_240,nwl08_7_673,nwl08_7_900,lab04_2_286,mat09_13_160,lab04_2_91,lov15_20_175,nwl10_1_201,nwl09_1_1214,uaf08_7_1177,nwl09_1_153,nwl09_1_1130,den08_15_91,uaf08_7_797,lab04QC_32_2,nwl09_1_835,nwl09_13_133,car03_20_350,uaf08_7_999,lov03_5_165,nwl08_24_147,den11_13_289,nwl10_1_353,uaf08_7_50,uaf05_16_150,lab04_2_401,uaf08_24_162,nwl09_1_363,mat01_10_115,uaf12_1_42,lab09_25_135,lab08_43_29,uaf12_1_1094,car03_20_616,uaf08_7_482,nwl11_31_90,den11_55_84,uaf12_1_1268,lov12_25_18,nwl09_13_64,uaf08_7_1606,mat15_25_225,uaf08_7_1275,uaf12_1_909,uaf08_7_1513,uaf05_16_535,den08_1_75,car03_20_232,mat13_2_345,lov03_5_240,mat15_42_145,mat01_10_124,mat01_33_66,lov11_25_46,lab08_5_894,nwl08_7_682,mat13_2_184,uaf12_1_1200,uaf08_7_52,lov12_4_4,nwl11_20_540,lov15_16_758,uaf05_16_315,lab08_43_37,mat09_55_54,lov15_20_176,lab04_2_121,lov15_16_187,car05_11_140,nwl09_1_1093,nwl09_1_247,mat09_13_12,lab06_25_171,den11_13_152,nwl11_20_336,mat09_13_127,uaf08_7_353,uaf08_7_517,nwl08_7_1526,uaf12_1_1042,uaf05_16_21,uaf01_25_27,mat15_25_118,lab04_2_201,mat09_13_173,lab06_25_320,lov15_16_591,uaf12_1_1102,uaf08_7_1573,nwl10QC_2_26,uaf12_13_215,uaf08_7_967,mat01_10_81,nwl08_7_280,den08_15_128,uaf01_25_89,car01_1_168,uaf08_7_1645,lov15_16_803,nwl08_7_79,lab06QC_0_31,nwl08_7_252,den11_13_242,nwl11_20_247,car01_1_323,car03_31_33,lab04_51_83,den08_15_342,uaf08_7_1636,nwl11_20_584,lov11_25_25,lab08_5_180,lab04_2_381,car10_1_109,lab08_5_304,den08_15_333,nwl09_1_531,lab04_2_60,lov03_5_60,car01_38_41,nwl09_1_751,lab08_5_388,lab08_5_99,den11_55_97,car03_20_411,car01_1_376,uaf05_16_125,nwl08_328_1,den05_18_114,uaf08_7_1581,den08_15_287,uaf08_7_440,uaf08_71_2,mat13_2_356,nwl11_20_585,lov15_16_423,lab08_5_115,nwl11_20_57,mat15_25_41,nwl10_1_27,nwl08_7_1238,car01_1_247,uaf12_1_659,den11_55_95,nwl09_1_414,car05_18_24,nwl11_20_256,lov15_16_471,den08_15_508,uaf12_13_79,nwl08_7_1115,lab08_5_441,nwl08_24_164,nwl09_1_148,nwl09_1_1054,car05_11_171,nwl09_1_231,nwl10_1_56,nwl09_1_826,uaf12_1_262,nwl09_1_1027,lov03_266_1,nwl09_53_3,nwl09_1_39,nwl08_7_1116,nwl08_7_1057,car05_18_115,lab04_2_270,den05_11_35,den05_11_212,uaf08_7_181,mat15_42_17,nwl11_20_590,lov03_5_125,lab08_5_880,den05_18_120,uaf12_13_100,lov03_5_431,nwl10_1_50,nwl09_1_415,uaf08_7_650,mat09_13_262,nwl08_7_16,lov15_16_378,lab08_5_800,lov03_5_483,car03_20_488,den05_11_14,nwl10_1_52,mat09_55_136,lov03_5_634,car01_1_273,nwl11_20_131,car01_38_35,den08_15_288,uaf05_16_487,car05_18_5,uaf12_1_753,den08_15_247,mat09_13_36,den05_11_200,nwl09_1_566,mat13_2_383,lov03_5_677,uaf08_7_930,nwl08_7_1260,lov15_16_170,car03_31_34,nwl10_1_173,nwl10_1_364,uaf08_7_927,den08_15_274,car05_11_199,lov15_16_56,uaf08_7_809,nwl09_1_1181,lov15_16_693,lab04_2_255,mat01_33_36,den05_11_415,den08_15_258,nwl09_1_494,den08_15_77,uaf08_7_1587,nwl08_24_132,lov15_16_779,car05_11_428,den08QC_24_5,lab08_5_336,den09_33_63,lab08_5_3,uaf08_7_77,mat15_42_98,lov15_16_272,uaf08_7_205,uaf08_7_658,mat09_13_216,lab06_42_101,nwl08_24_49,uaf08_7_1101,mat13_2_123,mat13_2_246,lov15_16_639,nwl11_20_149,nwl08_7_672,nwl09_1_1137,lab06_25_209,lov03_5_127,nwl10_1_134,nwl09_1_1095,den11_13_180,nwl10_1_395,uaf12_1_3,den05_18_23,lov03_342_1,lab08_5_411,lov15_20_27,uaf12_1_212,nwl10QC_8_8,lov15_16_258,mat15_25_275,nwl11_20_316,lab06_25_224,lab08_5_378,car10_15_518,lov03_43_118,mat01_33_27,mat09_13_221,nwl09_1_473,lov03_5_38,lov15_16_613,lab09_25_64,uaf05_16_640,nwl10QC_2_25,nwl08_7_1609,lab04_2_17,mat13_2_7,uaf08_7_1660,lov15_20_158,den09_33_64,uaf05_16_618,nwl09_1_714,mat13_2_76,den08_15_157,car10_1_135,nwl09_1_730,uaf08_7_1349,lab08_5_639,nwl11_20_222,lov15_16_402,car05_11_292,lab04_2_244,nwl08_7_486,lab08_43_34,den09_33_114,uaf08_24_238,nwl09_1_146,car05_11_19,car01_1_331,nwl08_24_98,nwl11_20_110,den05_11_173,car03QC_15_1,uaf12_1_310,nwl08_7_136,uaf08_24_100,car03_20_220,car03_31_183,lab06QC_0_32,uaf12_1_661,nwl08_24_41,uaf05_16_124,car01_38_119,uaf12_1_70,uaf08_24_69,uaf08_7_1498,uaf08_7_605,uaf05_16_60,nwl09_1_605,car05_11_70,uaf05_16_188,car01_1_288,mat09_13_26,uaf08_7_1056,lab04_2_162,uaf08_7_1006,uaf08_7_633,mat01_33_134,lov03_43_67,uaf12_1_317,lov15_16_68,car10_1_33,uaf12_1_1289,nwl09_1_666,uaf12_1_799,car03_20_614,nwl11_20_281,den05_11_70,uaf01_25_53,den05_11_7,lov15_16_517,uaf08_7_1333,lab08_5_590,den05_303_5,lab04_2_349,lov15_16_197,lab06QC_0_20,nwl08_7_1199,den09QC_7_5,nwl11_20_105,uaf12_1_919,lov15_16_715,lab08_5_55,uaf08_7_524,nwl08_7_383,nwl11_20_556,lab08_5_450,lov11_25_33,den09_33_40,nwl10_1_43,car10_15_223,uaf08_7_555,uaf08_7_241,car10_15_57,car01_38_60,den09_10_24,uaf08_7_575,den08_1_31,uaf05_20_8,nwl09_1_468,uaf08_7_1447,nwl08_7_340,uaf08_7_1297,mat15_25_47,lab08_5_385,nwl11_20_151,lab04_2_259,uaf08_7_1400,nwl11_31_107,uaf08_7_361,nwl08_7_1580,uaf08_7_448,den05_18_92,nwl08_7_401,mat01_33_84,lab04_2_320,nwl09_1_1050,car10_15_432,nwl11_20_132,uaf05_16_31,lov15_16_709,den09_33_30,mat15_25_309,uaf12_1_1077,lab04_2_168,lov03_5_857,nwl11QC_2_1,den11_13_225,uaf08_7_573,car03_31_93,lab04_51_79,uaf12_1_1255,lab04_2_223,uaf05_16_815,nwl10_1_207,lov03_5_304,uaf08_7_904,lov12_25_110,nwl09_1_667,uaf08QC_0_9,uaf08_7_1068,car05_11_23,uaf12_1_860,nwl09_1_386,mat15_25_287,car01_1_336,car03_20_606,mat15_25_254,den11_55_99,car05_11_409,uaf01_25_105,nwl08_7_1212,car01_1_246,den08_15_197,lov03_43_102,nwl09_1_938,nwl09_1_1121,nwl08_7_428,mat09_13_105,nwl10_38_116,den09QC_7_12,uaf12_1_358,uaf08_24_138,car01_1_319,nwl09_1_182,den05_11_145,nwl09_1_854,uaf08_7_1665,den08_15_221,nwl09_1_217,nwl08_7_1253,lab09_25_30,uaf08_7_1480,nwl11_20_163,uaf12_1_985,mat09_55_52,nwl08_7_1373,lab06_25_220,nwl09_53_8,car03_20_511,den11_13_118,nwl11_20_7,car10_15_332,den08_15_396,lab08_5_605,lov15_16_394,nwl11_20_117,lab08_5_475,nwl11_20_531,uaf08_7_574,lov15_16_545,car05_18_31,nwl10_1_58,lab04_2_166,lov15_16_679,uaf05_16_87,lov03_5_566,uaf08_24_204,car01_38_103,mat09_55_109,mat13_51_33,car01_1_252,nwl10_1_349,lov03_5_681,uaf12_1_1249,car03_20_159,uaf05_20_84,uaf12_13_113,uaf08_24_102,lab06_42_110,lov15_16_462,den11_13_66,mat13_51_7,mat09_13_176,lab08_5_572,uaf05_16_277,uaf01_25_38,lov03_5_477,mat15_25_238,mat15_42_78,nwl11_20_277,uaf08_7_84,car10_1_134,nwl10_38_59,lab06_42_40,nwl11_20_190,lab06_25_278,nwl08_7_445,nwl09_1_593,nwl08_7_598,nwl11QC_2_56,mat13_2_382,mat09_13_271,car03_31_16,lov03_5_342,nwl11_20_626,mat15_42_131,nwl09_1_948,lov03_5_159,nwl11_20_447,lov15_16_478,car10_15_254,mat09_13_103,den11_55_22,den08_15_379,car05_18_74,lov15_16_579,mat13_2_44,lab08_5_902,uaf05_20_15,mat09_13_208,nwl11_20_581,car01_1_96,car10QC_4_6,lov03_5_598,uaf12_13_58,mat15_25_274,nwl08_7_92,nwl10_1_163,den11_13_193,den08_1_82,lov03_5_928,nwl08_7_932,nwl08_7_1397,mat09_55_3,lov03_5_721,nwl11_20_560,nwl09_1_1288,nwl11_20_1,nwl09_1_659,mat15_42_127,uaf12_1_1299,lab04_51_39,lov03_5_37,uaf08_7_1474,uaf08_7_364,nwl10_1_273,den08_15_253,lab08_5_948,nwl08_7_1069,nwl11_20_279,nwl10_1_49,mat15_42_7,nwl10_1_151,car10_15_137,den05_11_4,den08_15_378,lab08_43_103,den05_11_397,uaf08_24_10,lab08_5_103,den05QC_24_10,lab06_25_46,lab08_5_471,uaf12_1_284,lov11_25_8,lab06QC_0_56,nwl09_1_181,lov03_5_277,lab09_25_105,lov15_16_490,mat13_2_307,uaf12_1_744,uaf08_7_1051,nwl11_20_380,lov03_5_61,nwl10_38_158,nwl09_1_35,mat15_42_113,car03_20_278,lov03_5_110,mat09_13_256,car10_15_184,uaf12_1_372,uaf05_16_472,uaf12_1_693,mat13_2_399,car03_20_536,uaf08_7_1541,car05_11_89,nwl08_7_482,lov11_87_12,nwl09_1_907,nwl08_7_1102,uaf12_1_360,car10_15_271,mat01_10_120,mat15_25_216,uaf08_7_1396,uaf12_1_281,lov03_5_152,uaf08_7_17,nwl08_24_3,nwl08_7_1190,uaf05_16_774,nwl11_20_13,lab04_2_108,uaf08QC_37_1,mat01_10_15,den08_15_498,lov11_25_68,nwl08_7_54,nwl08_7_1301,uaf05_16_37,uaf08_7_1238,nwl08_24_16,lov03_5_874,den11_13_215,uaf08_7_63,uaf12_1_194,lab08_43_39,car10_15_187,uaf08_7_198,den11_13_169,den09_10_41,lab08_5_849,lab08_5_473,mat13_2_397,nwl11_20_141,uaf05_16_781,car01_1_257,nwl08_7_777,lov03_43_170,den05_11_76,car05_18_4,uaf08_7_355,mat13_2_398,uaf08_7_840,uaf05_16_48,car01_1_190,nwl11_20_427,nwl09_1_115,car10_15_119,nwl08_7_61,uaf05_16_155,nwl09_13_178,car03_20_73,uaf08_7_1033,car03_20_41,nwl08_7_1664,car01_38_142,mat01_10_23,mat01_10_19,lov15_16_58,lov03_5_824,nwl08QC_1_6,nwl09_13_76,mat13_51_12,mat01_33_123,uaf05_20_169,car03_20_554,uaf08_7_877,nwl11QC_2_48,uaf08_7_1250,car03_20_24,uaf12_13_189,nwl08_7_1622,lov15_16_30,nwl09_1_579,nwl11_31_173,nwl08_7_1344,nwl11_20_51,lab06_25_121,uaf08_7_907,nwl09_1_194,nwl08_7_1029,lov15_16_158,car05_11_2,nwl10_1_306,nwl08_7_840,lab09_25_106,nwl09_1_638,nwl08_24_205,mat15_25_261,lab06_25_113,uaf08_7_647,uaf05_16_804,mat15_25_209,lab04_2_170,lov11_25_21,nwl08_7_1498,mat15_42_108,car05_11_288,nwl10QC_2_10,uaf12_1_1129,uaf08_7_1123,lab04_2_176,car05_11_77,lab04_2_159,nwl09_1_891,lab08_5_453,car05_11_354,lab04_51_59,lab08_5_186,uaf08_7_1136,lov03_5_495,nwl09_1_514,nwl10_38_117,nwl08_24_44,nwl09_1_770,uaf08_7_937,lov03_43_192,uaf12_13_85,car01_1_237,car01_1_223,uaf08_7_1526,uaf12_1_115,lov15_16_772,lov03_5_697,lov03_5_348,uaf08_7_1243,lab06_285_1,lov03_5_895,lov03_5_29,uaf08_7_1167,den05_18_72,car10_15_35,uaf08_7_1373,den11_55_88,mat13_2_127,uaf05_16_167,mat15_25_282,lab06_25_98,nwl11_20_240,lov15_16_396,den08_15_430,nwl08_24_130,lov11_25_44,lab09_25_128,car10_15_401,uaf08_24_101,car10_15_5,uaf08_7_433,lab08_5_301,nwl11_20_113,nwl09_1_1141,car01_38_82,uaf12_53_2,uaf05_16_691,lov15_16_154,den05_11_208,nwl10_1_153,uaf08_7_173,lov15_16_626,nwl09_13_114,uaf08_7_721,den11_13_264,mat15_42_94,nwl10_1_339,lov03_5_428,nwl08_7_663,car01_1_320,den11_13_158,den05_11_318,nwl08_7_175,den08_15_119,car01_38_65,uaf08_24_63,den05_11_338,uaf05_16_7,mat15_42_58,mat13_2_183,car10QC_8_1,lov03_5_836,uaf05_20_49,lab09_25_31,lab08_5_195,uaf12_1_80,den05QC_24_11,uaf08_7_1375,lov03_43_200,uaf12_1_142,lab04QC_3_8,nwl09_1_1000,lab08_5_660,car10_15_165,uaf08_7_685,nwl11_31_171,lab06_25_301,uaf08_7_1647,car01_1_194,nwl10QC_15_1,den08_1_71,nwl09_13_154,uaf08_24_118,mat09_13_184,uaf08_7_956,nwl11_20_187,lab08_5_662,den08_15_414,mat13_2_176,mat01_10_67,den08_15_194,mat15_25_182,uaf08_7_1423,lov03_5_730,uaf12_1_1086,lab08_5_875,mat09_13_131,lov15_16_160,lab08_5_465,uaf08_7_1518,den05_11_306,lov15_16_362,nwl08_7_43,lab08_5_25,lab08_5_813,nwl08_7_114,den08_15_341,nwl09_1_679,lab04_2_199,mat09_13_52,mat13_2_284,car10_15_179,mat01_33_7,mat13_51_82,lov03_5_405,nwl10_1_62,nwl09_1_1204,mat13_2_53,nwl10_38_97,car01_1_120,lov03_5_807,uaf08_7_712,nwl09_1_1011,nwl08_7_797,nwl08_7_254,den11_55_106,uaf08_7_310,uaf08_7_1384,den08_1_33,lov03_5_23,lab06_25_124,nwl08_7_1107,den11_55_110,nwl09_13_100,mat13_2_242,mat09_13_229,uaf12_1_685,uaf12_1_162,nwl09_1_632,uaf12_1_737,den09_33_72,nwl08_7_628,mat01_10_14,car05_18_129,mat15_25_42,lov03_5_223,lov03_5_148,car05_18_14,uaf08_7_1514,lab04_2_155,nwl09_1_170,lov03_5_703,car05_18_1,uaf12_1_1132,nwl09_1_549,uaf12_1_977,den11_13_291,uaf08_7_1149,mat13_2_245,car05_11_368,lov15_16_586,den05_11_139,nwl08_24_39,lab06_25_95,nwl09_1_982,nwl09_1_238,car05_18_55,uaf08_7_666,car05_11_175,nwl08_24_115,nwl09_1_647,lab06_25_241,car10_15_107,nwl09_1_437,nwl11_20_186,lov15_16_751,lov12_4_12,mat09_13_58,mat09_55_13,mat13_2_333,nwl08_7_1360,mat13_2_97,lab08_5_428,den05_11_203,uaf08_7_1180,uaf08_7_1542,uaf08_7_1508,nwl08_7_644,car01_38_81,den05_11_254,uaf08_7_1265,lov15_20_181,den09QC_7_18,car03_20_12,nwl10_1_324,nwl08_7_513,car05_11_416,mat15_25_3,nwl09_1_1012,nwl11_20_236,den05_18_77,uaf08_63_3,car10_15_485,lov15_16_217,nwl09_1_735,uaf08_253_1,mat09_13_206,lov15_16_605,lov15_16_178,nwl08_7_1132,uaf05_20_112,lov15_16_26,lov03_5_568,den08_1_133,nwl08_24_91,lab08_5_505,uaf08_7_813,lab04_2_95,uaf08_7_1626,car03_20_161,mat01_33_125,car10_15_199,den05_18_41,car03_20_553,nwl09_1_1013,uaf08_7_880,lov15_20_147,lov15_16_454,lab08_43_72,lab06_42_79,nwl09_1_375,den09_10_22,car10_15_27,car01_1_59,mat09_13_33,car10_1_32,lov11_25_133,nwl10_1_152,uaf08_7_984,lab08_5_687,uaf12_1_91,uaf08_7_876,den05_11_66,uaf12_1_643,car10_15_52,uaf12_1_288,uaf08_7_30,nwl08_7_1320,lov15_20_87,lab04_51_46,nwl08_7_438,mat13_2_368,lov03_5_296,nwl09_1_1258,uaf12_13_71,lov03_43_198,lab04QC_3_10,uaf08_24_161,car01_1_326,uaf12_1_503,lab08_5_409,nwl09_1_821,uaf05_16_736,lov15_16_361,nwl11_20_218,lov11_25_67,lab04_2_105,lab08_5_123,mat13_51_81,lov03_5_306,uaf08_7_699,uaf12_1_1332,nwl10_1_164,nwl10QC_2_22,uaf05_16_501,den05_11_330,uaf08_7_808,car01_38_127,nwl08_7_178,mat09_13_251,uaf12_1_134,den08_15_187,nwl08_7_1303,uaf12_1_537,nwl08_7_595,nwl09_1_859,mat15_42_96,lab08_5_828,nwl09_1_782,nwl09_1_1022,mat15_25_157,den08_1_13,nwl10QC_2_8,car05_11_201,lov12_25_75,lov03_5_653,car03_20_367,lab08_5_665,den08_15_254,den08_15_265,lov03_5_130,uaf08_7_816,nwl08_7_1366,lov15_16_584,nwl09QC_3_7,mat13_2_228,uaf05_16_250,car03_20_87,uaf12_13_16,uaf05_16_252,nwl09_1_294,lov15_20_118,uaf12_1_253,den11_55_8,uaf08_7_860,car10_15_434,nwl09_1_959,car03_31_180,den08_1_32,den09_33_67,uaf05_16_560,nwl09_1_527,mat09_181_1,nwl08_356_1,mat13_2_276,lov03_5_255,nwl11_20_629,lov15_16_701,lov03_43_231,uaf05_16_225,car03_20_636,car01_1_383,mat01_33_106,car05_11_188,den08_15_352,car03_31_50,nwl08_7_1040,nwl09_1_672,mat09_13_218,lov15_16_227,uaf12QC_9_6,uaf08_7_1614,uaf12_1_294,lab06_25_109,lab04_2_161,lab08_5_617,lab06_25_205,nwl08_7_1161,den05_11_17,nwl08_7_1626,nwl09_1_245,nwl11_20_472,car05_11_90,car05_18_47,mat13_2_92,uaf05_16_342,lov15_16_420,den08_15_309,nwl09_1_1111,uaf08_7_1210,mat01_33_99,nwl11_20_250,uaf08_7_1402,uaf08_7_729,lov03_43_242,lov12_25_2,uaf08_7_961,nwl08_7_1474,nwl09_1_1143,car03_20_156,nwl08_7_749,mat13_51_74,lov15_20_198,car05_11_231,uaf12_13_197,uaf05_16_798,lab09_25_45,uaf08_7_381,uaf08_7_179,den08_15_26,lab08_5_938,nwl08_24_196,uaf12_1_760,uaf05_16_62,nwl08_7_1663,nwl09_13_87,nwl08_24_165,nwl08_7_197,uaf08_24_82,lab09_25_8,mat13_51_102,den05_11_132,den11_13_189,uaf08_7_1058,uaf05_20_132,mat01_10_39,nwl11_20_547,uaf08_7_373,nwl11_20_137,mat01_33_124,lov03_5_86,lov03_5_84,lov03_5_117,uaf12_13_104,mat09_55_8,den11_13_310,lab04_2_47,lov03_5_602,lab06_25_35,den09QC_2_14,uaf08QC_41_7,lov03_5_339,lab04_2_361,den09_33_106,mat09_55_71,lov03_5_454,uaf05_16_806,uaf12_1_258,den11_13_280,den11_55_25,nwl09_13_235,lov15_20_75,lab04_2_355,nwl08_7_968,den05_18_48,nwl08_7_1470,nwl09_13_89,lab08_43_128,lov03_43_33,mat13_2_389,uaf12_1_355,nwl11_20_437,nwl08_7_399,car03_20_127,nwl10_1_251,lov15_20_49,lab04_2_27,uaf08_7_1273,lab04_2_370,nwl10_38_73,den05QC_23_11,car10_15_204,den05_18_111,nwl08_7_555,lov15_16_375,lov03_5_345,uaf08_7_983,lab08_5_63,den09_33_9,uaf05_16_778,uaf08_7_676,uaf08_7_376,den11_13_122,lov03_5_793,car05_11_388,uaf12_1_544,nwl11_31_81,nwl08_7_238,uaf08_7_56,lov15_20_156,lov11_25_136,lab08_5_356,lov15_16_397,den05_18_54,nwl08_7_493,nwl09_1_1207,lov11_25_11,mat13_2_240,nwl08_7_842,nwl08_7_351,mat13_2_235,car03_20_196,lab08_43_101,uaf08_7_1067,car10_15_516,car03_20_355,nwl08_7_810,uaf05_16_227,lab09_25_85,mat09_55_78,lab08_5_488,den11_13_101,nwl11_20_632,den05_11_303,nwl08_7_1517,uaf08_7_1371,car10_15_60,lov03_5_257,uaf12_1_946,den11_13_29,uaf08_7_923,car03_20_81,mat01_33_91,nwl08_7_1071,car10_15_405,uaf01_25_5,uaf05_16_260,uaf08_7_724,lab08_5_474,mat13_51_88,lov03_5_743,uaf12_1_10,uaf08_7_27,lov03_5_118,uaf12_13_232,den08_15_233,car05_11_376,nwl11_20_463,car01_38_129,car03_20_389,nwl11_20_39,lov03_5_801,lov15_20_2,lov03_5_160,nwl09_1_1162,car01_38_76,uaf08_7_335,uaf12_1_1365,lov03_5_755,car03_20_423,lov03_5_484,uaf05_16_166,lov03_5_213,lab08_5_885,lov03_43_237,uaf08_7_485,nwl08_7_8,den08_15_290,nwl11_20_407,mat09_13_95,car10_15_48,mat09_13_275,lab08_43_78,uaf08_24_61,den09_10_85,den05_11_267,nwl09_1_137,car10_15_115,car03_20_281,car05_11_110,den08_15_413,uaf12QC_2_5,uaf05_16_33,lab08_5_859,uaf12_1_18,lab06_42_97,nwl11_31_20,lov11_87_14,mat13_2_298,lab08_5_922,uaf08_7_416,nwl08_7_52,nwl11_31_105,car01_1_169,nwl08_7_684,nwl08_7_1335,nwl09_13_113,den08_15_374,uaf08_7_1383,car03_20_264,uaf05_16_666,car10_15_354,den08_15_94,lov03_5_705,lab08_5_567,den08_15_153,lab06_25_140,lab08_5_646,den05_11_233,mat15_25_186,lab08_5_696,lov03_43_27,mat13_2_301,lov12_25_19,mat15_25_289,lov03_5_269,nwl08_7_185,nwl09_13_217,nwl09_1_1210,mat09_13_75,lab06_42_15,car01_1_161,uaf08_7_1310,nwl08_7_261,nwl09_1_1308,nwl09_1_872,uaf08_7_174,den11_13_139,uaf05_16_775,lov15_16_280,uaf05_16_581,uaf05_16_96,lov03_5_937,mat09_55_82,mat09_13_147,lab08_5_226,den08_1_128,lab08_43_64,den08_15_248,uaf08_7_19,car05_11_190,den05QC_24_12,lab06QC_0_24,uaf12_1_754,nwl11_20_90,uaf08_7_875,nwl08_7_508,den05_11_183,lov03_5_507,lab06QC_0_25,nwl10_1_373,car10_15_177,den08_15_138,nwl08_7_546,uaf08_7_1316,uaf08QC_41_3,lab08_5_391,mat15_42_128,lov03_43_197,car01_1_133,uaf08_7_1417,car03_20_200,mat09_13_11,nwl09_1_1341,lab08_43_179,lov03_5_138,uaf08_7_494,lab06_25_223,den05_11_192,uaf05_16_3,nwl11_31_158,nwl08_7_1135,uaf08_7_41,lov15_16_155,den11_13_318,nwl09_1_213,nwl09_1_1183,mat15_25_234,nwl10QC_15_2,nwl11_31_169,nwl11_20_400,lov03_43_69,nwl08_7_1643,lab08_5_432,lab04_2_250,car01_1_207,car10_15_64,den05_309_1,nwl09_1_916,lab08_43_151,car05QC_3_3,nwl09_1_311,nwl08_7_1683,uaf12_13_160,lab08_5_794,lov15_20_135,lov03_5_776,lab09_25_91,nwl08_7_879,mat15_42_142,lab04_51_6,uaf05_16_690,mat15_25_310,mat15_42_156,lov15_20_32,nwl09_1_846,uaf08_7_1390,uaf08_7_897,uaf08_7_546,uaf12_1_787,mat13_2_206,uaf05_20_133,nwl09_1_1187,lov15_16_444,uaf08_24_62,uaf08_7_1159,nwl08_24_246,uaf05_16_13,nwl09_1_116,lov15_16_69,den08_15_272,car10QC_4_5,car03_20_272,lab09_87_32,car05_18_73,lab06_25_34,uaf08_7_878,nwl11_20_303,nwl08_7_1178,car03_20_276,mat15_25_189,nwl08_7_242,uaf08_7_780,car10_15_377,den09_33_74,nwl08_7_1338,den08_15_198,car01_1_129,car03_20_262,uaf12_1_631,nwl11_20_104,mat13_2_112,nwl11_31_145,nwl09_13_155,mat15_25_307,mat13_2_225,lab04_2_208,lab04_2_93,lab06_25_280,den11_13_292,nwl11QC_2_17,uaf12_1_243,nwl10_1_109,nwl08_7_1284,mat15_25_97,uaf08_24_222,den05_11_320,lov15_16_814,car03_31_135,uaf05_20_143,mat01_33_101,uaf01_4_41,nwl10_38_166,lov15_16_499,nwl09_1_1319,nwl09_1_529,uaf01_25_80,car10_15_437,nwl08_7_1306,den05_11_207,car05_11_45,uaf05_16_465,lab06QC_0_18,uaf08_7_1324,uaf08_7_89,car01_1_19,lab08_5_196,lov15QC_5_4,lab06_42_5,lab08_5_532,mat15_25_82,mat15_53_4,mat09_13_24,nwl08_24_183,lab06_42_83,lab06_42_115,den09_33_2,uaf12_1_634,car01_38_3,car10_1_118,uaf08_7_1280,nwl09_1_981,nwl09_1_120,den11_13_135,lab08_5_562,uaf12_1_19,nwl08_7_1252,den11_13_84,lab08_5_699,nwl08_7_934,lov03_5_361,uaf08_7_510,den08_15_237,nwl08_24_242,mat15_25_257,lov03_43_234,car05_11_399,uaf05QC_14_2,nwl09_1_104,nwl08_7_1634,uaf12_1_972,nwl10_1_19,lov15_16_202,uaf05_20_63,uaf12_1_1294,uaf12_1_644,lov12_4_44,car03_20_55,nwl09_1_842,lov15_16_811,uaf08_7_55,lov03_5_932,uaf08_7_993,lov12_25_41,car03_20_405,nwl09_13_49,nwl09_1_1008,lov15_20_207,mat01_10_90,den09_33_50,lov03_43_142,den11_55_11,lab04_51_16,nwl09_1_1123,nwl09_13_116,nwl08_7_640,den11_55_111,nwl11_20_616,uaf12_13_239,lov03_5_327,car10_15_402,car05_11_194,uaf05_16_200,car03_31_114,lov03_5_601,den05QC_23_6,lov03_43_90,nwl09_1_185,uaf08_7_1673,car10_15_275,car10_15_54,nwl08_24_38,uaf08_7_100,uaf12_1_1287,uaf08_7_1014,car05_11_217,mat09_55_38,lab08_5_329,lov11_25_61,uaf08_7_1251,uaf12_1_776,uaf12_1_423,lab08_5_373,nwl09_1_1275,lab08_5_1,nwl09_1_466,uaf05_16_234,lov11_25_88,den11_13_220,uaf05_20_18,car10_15_484,lov03_43_21,lov03_43_211,nwl11_31_102,nwl09_1_342,car01_38_33,den11_55_130,mat13_264_1,mat15_42_102,mat13_2_16,uaf08QC_41_2,car05_11_159,car03_20_125,nwl11_20_539,lab09_87_14,lab06_25_22,uaf05_20_1,lab08_5_782,car03_20_461,car10_1_96,uaf05_16_278,car05_11_322,den11_13_274,nwl11_20_424,lab08_5_707,nwl09_1_1180,mat15_25_126,uaf12_13_36,lov15_16_81,nwl11_20_175,lov15_20_151,car05_11_183,car01_1_195,den08_1_124,lab06_42_159,nwl08_24_133,lab08_5_223,den05_18_119,car05_11_333,nwl08_7_556,uaf08_7_1224,mat15_42_41,uaf05_20_142,lov03_43_196,nwl08_7_1564,den08_15_196,uaf08_7_284,car03_20_470,lov15_20_210,car03_20_100,nwl09_1_31,lov12_25_50,lab04_51_42,mat15_25_84,nwl08_7_688,lab08_5_291,lov15_16_705,lab06_42_9,mat09_55_98,car01_1_188,lov03_5_867,mat15_42_29,den08_15_322,uaf08_7_865,nwl11_20_189,mat15_25_280,lab08_5_601,mat13_2_186,nwl10_1_35,nwl09_1_709,lov15_16_90,lov03_5_834,lov03_5_36,lab08_43_214,mat15_25_53,nwl11_31_60,lov15_16_448,uaf08_7_365,nwl09_13_141,car03_20_587,nwl08_7_323,nwl08_63_3,uaf05_16_810,lab06_42_18,nwl08_7_1596,uaf12_1_452,uaf08_7_1301,nwl08_7_446,lov03_5_56,nwl09_13_104,lov12_4_34,den09_10_98,lov03_5_414,mat13_51_90,den08_15_134,lov03_5_208,uaf05_16_720,lov15_16_148,uaf12_1_840,nwl11_31_61,car05_18_117,nwl08_24_227,lab08_5_847,lab06_42_64,nwl09_1_985,nwl08_7_1514,car03_20_555,mat15_25_117,car03_20_252,uaf05_16_809,nwl08_7_1240,lab08_5_80,lov03_5_423,mat13_2_261,lab04_2_384,nwl09_13_224,lab06_42_27,lab06_53_6,uaf08_7_125,lov03_5_200,mat13_51_101,nwl08_7_1633,nwl08_7_371,uaf08_7_1688,nwl09_1_501,lab08_5_30,car03_20_174,uaf08_24_159,car03_20_607,lab08_5_284,car03_20_71,den11_55_77,den05_11_288,lov03_5_498,car03_31_118,car03_20_523,lab04_2_414,nwl09_1_660,car10_15_509,lov15_16_649,uaf12_1_1210,mat13_2_201,nwl08_7_674,nwl11_20_275,den05_18_85,uaf12_13_83,car05_11_344,den05_11_335,uaf12_1_542,mat15_25_143,lov15_16_346,lab04_2_340,nwl11_20_271,uaf08_7_1617,uaf08_7_932,nwl11_20_134,uaf08_7_1552,car03_20_7,uaf08_7_410,uaf12_1_834,car10_15_363,car01_1_7,mat13_51_11,lov03_43_9,den11_13_187,den08_15_466,nwl08_7_288,nwl08_7_278,mat13_2_21,uaf12_1_566,uaf01_4_15,den09_33_15,car03_20_22,uaf08_7_321,den11_13_148,den05_18_44,nwl08_7_289,lov03_43_166,lov03_5_321,den11_55_59,car03_20_65,mat01_10_66,nwl09_1_778,den09_33_61,car05_11_83,lab06_25_295,nwl09_1_577,mat13_2_159,car03_20_506,uaf08_7_1277,uaf12_13_40,uaf12_1_861,car10_15_37,lab09_25_127,nwl08_7_1217,nwl10_1_396,lov03_5_456,car05_11_256,nwl09_1_1153,mat09_13_170,lov03_43_110,nwl11_20_497,nwl11_20_520,nwl09_1_236,uaf08_7_893,uaf05_16_483,nwl09_1_423,nwl11_20_118,nwl08_7_113,mat09_13_178,uaf05_16_494,nwl09_1_289,lov03_5_415,car10_15_24,nwl08_7_1430,car03_20_422,uaf05_16_675,den08_15_58,uaf08_7_1605,uaf08_7_1408,car05_11_255,den08_15_397,nwl09_1_515,uaf12_13_43,lov03_5_46,nwl11_20_91,den05_18_50,uaf08_7_1690,nwl08_7_385,mat09_13_64,den11_13_248,den08_1_65,lab09_25_117,lab06_25_71,lov03_5_41,uaf08_7_347,lov03_43_206,den08_15_472,uaf08_7_1100,lov15_16_7,uaf12_13_82,uaf12_13_159,uaf12_1_662,mat01_33_42,car10_15_198,uaf12_1_1240,uaf12_1_218,den09_10_106,nwl11_20_276,nwl08_7_488,den05_11_252,nwl11_20_550,nwl09_1_665,nwl08_7_614,uaf12_13_133,lov15_16_746,uaf08_7_111,nwl08_7_1457,nwl10_1_149,uaf12_1_1284,uaf05_16_108,nwl08_7_970,lab04_2_38,car05_11_432,car10_15_279,uaf08_7_734,nwl11_20_573,nwl08_7_1388,car03_20_279,mat15_25_201,lov11_25_131,uaf05_16_578,car03_31_198,uaf05_16_767,uaf12_1_225,lov03_5_903,car10_15_340,car03_20_490,lov15_16_748,lov03_5_660,nwl08_7_1143,lov03_43_150,lov12_25_79,uaf08_7_1144,lov15_16_341,nwl08_7_142,den08QC_43_1,nwl08_7_795,uaf05_16_117,nwl11_20_81,lov15_20_76,nwl09_1_1238,lab06_25_282,car01_1_70,mat01_33_69,car01_1_113,lov15_16_625,car01_38_140,nwl08_7_656,lab06_25_151,lov11_25_70,uaf12_1_584,uaf12_1_820,lov03_43_188,nwl09_1_966,nwl11_31_165,nwl10_1_104,nwl09_1_937,lab09_25_2,mat09_55_105,mat13_2_25,den11_13_128,nwl09_1_1298,uaf12_13_120,nwl09_1_426,nwl09_1_281,nwl09_1_740,uaf08_7_1649,den09_10_109,lab04_2_249,nwl08_24_72,den08_15_319,lov15_20_60,mat15_42_62,den11_55_50,nwl08_7_1045,den09_10_64,lov15_16_408,uaf08_24_112,mat13_2_283,lab06_53_5,den08_15_440,lab08_5_643,lab04_2_7,lov11_25_47,lab06_42_84,uaf12_1_982,nwl08_7_1570,lov03_5_795,uaf08_7_639,lov03_43_151,nwl09_1_994,nwl09_1_202,den09_10_84,car05_18_13,nwl09_1_28,car10_1_104,mat13_2_134,nwl08_7_1340,car10_15_449,lab04_2_239,den11_55_96,den09_33_21,lov15_16_112,car05_11_176,lab06_25_48,uaf08_7_1231,nwl09_1_1145,lab06_42_158,lab04_2_15,lov12_4_28,uaf12_1_124,nwl08_24_105,nwl08_7_853,uaf08_7_256,car03_20_464,lov03_5_331,nwl09_1_172,nwl11_31_33,uaf08_7_739,lab06_25_23,car03_20_142,mat01_33_127,den09_10_40,uaf08_7_1313,uaf12_1_381,uaf08_7_371,nwl08_7_1519,lov15_16_698,lov03_5_528,uaf12_1_731,car05_11_337,car05_11_436,den11_13_49,mat13_2_238,lov15_16_67,car10_15_93,lov15_16_115,lab08_5_351,car03_31_115,den09_33_144,lov03_5_590,car01_1_73,car10_1_127,lab06_42_4,lab06QC_0_33,lov15_16_20,lov15_16_787,lov15_16_91,uaf05_16_611,nwl11_20_38,lov11_25_98,uaf12_1_608,mat09_13_240,uaf08QC_42_1,uaf05_20_179,uaf08_7_844,den05_11_206,lab08_43_24,lab08_5_39,lab04_2_110,uaf12_1_1033,uaf12_1_237,den09_10_107,lab04_2_111,mat15_42_48,uaf08_7_207,nwl11_20_33,nwl09_1_1084,nwl09_1_629,lov03_43_235,uaf08_7_136,nwl10_38_151,car01_1_200,car03_31_176,nwl11_20_345,lov03_5_96,uaf12_1_307,lab08_5_452,car05_11_249,lab09_25_119,nwl08_7_1200,lov03_5_354,lov11_25_120,nwl08_24_9,nwl08_7_796,uaf12_1_630,lov03_337_2,uaf08_7_180,car01_1_86,lov03_5_105,mat15_25_45,uaf12_1_708,nwl11_20_119,den09_10_23,nwl09_1_401,lab04_2_180,mat09_13_322,lab08_43_172,uaf12_1_908,uaf05_16_144,nwl09_1_388,nwl09_13_156,den09_33_18,uaf12_1_968,den08_15_367,car10_15_51,uaf12_1_434,nwl08_7_1247,nwl08_7_1641,den11_13_301,car10_15_273,uaf08_7_226,car01_38_44,uaf08_230_1,nwl08_7_839,car05_11_277,lov03_5_379,den08_15_447,nwl11_31_21,lab08_5_14,nwl08_24_77,uaf05_16_190,nwl08_7_1515,nwl11_20_599,nwl08_7_1020,nwl09_1_270,nwl08_7_373,den08_15_88,mat15_25_134,nwl09_1_397,car10_1_101,nwl08_7_301,nwl09_1_731,nwl11_20_278,car05_11_99,lov03_5_193,nwl11_31_178,nwl10_38_50,car10_15_278,uaf08_7_1570,car01_1_191,car03_20_58,lab08_43_102,nwl11_20_483,lab08_43_68,nwl11_31_94,nwl08_7_1451,uaf12_1_1005,lab08_5_576,lov03_5_72,car05_11_290,nwl11_20_307,uaf08_7_938,mat09_55_70,uaf08_7_82,lab08_5_384,mat01_10_57,mat13_2_370,lab06_42_134,uaf08_7_146,uaf12_1_1001,den05_11_169,car05_11_258,car10_15_319,uaf08_7_1499,lov03_5_430,lab06_42_137,lov15_16_59,uaf08_7_1016,nwl08_24_26,car05_11_114,lov11_87_18,nwl09_1_968,mat01_33_117,lab04_51_86,lab08_5_239,uaf08_7_559,lab08_5_422,lab08_5_493,nwl08_7_534,uaf05_16_754,den11_13_113,mat15_25_326,uaf08_7_103,nwl10_1_157,car03_20_372,nwl10_1_141,uaf05_16_792,lov03_5_546,uaf05_16_68,lov03_5_462,mat01_33_21,nwl11QC_2_21,mat09_13_10,uaf08_7_1096,nwl08_7_87,car03_20_596,lab08_5_635,nwl11_20_55,uaf08_7_1489,uaf12_1_825,car01_1_203,nwl09_1_983,den11_55_71,nwl08_7_1134,nwl09_13_233,nwl09_1_54,nwl10_1_174,car05QC_3_1,uaf08_7_1701,den09_33_129,car10_15_23,uaf08_7_1128,lov03_43_181,uaf08_24_71,lab08_5_397,lab09_25_43,uaf12_1_349,lab08_5_293,nwl08_7_86,car10_1_56,uaf08_7_692,car05_303_3,den09_33_7,mat15_25_90,nwl09_1_508,uaf12_1_229,lab08_5_72,nwl08_7_93,uaf12_13_153,uaf05_16_205,lab06_25_329,car03_31_67,lab04_51_5,car10_15_123,nwl11_20_195,uaf12_1_809,den11_55_120,uaf05_16_51,lov15_20_179,den08_15_298,nwl11_20_197,uaf12_13_34,uaf12_1_1073,nwl09_1_816,lov15_16_742,uaf12_1_389,lov03_5_904,lab06_25_135,lov03_5_45,uaf05_16_383,lov03_5_541,lab08_5_808,lov11_25_137,nwl08_7_704,mat15_42_91,lov11_25_15,car05_11_308,lov15_20_150,uaf08_7_104,uaf08_7_1212,mat01_10_60,lab04_51_19,lov15_16_37,nwl08_7_361,mat15_25_178,nwl08_7_1114,nwl08_7_1704,nwl09_1_32,uaf12_1_506,mat15_25_227,nwl09_1_590,mat13_2_274,nwl09_1_471,lab09_25_51,nwl11_20_286,uaf08_7_1195,uaf08_7_346,uaf05_16_85,den09_10_51,lab04_51_36,lov03_43_230,uaf08_7_1009,car01_38_31,uaf12_53_1,lab08_5_889,mat15_42_27,lab04_2_379,lab08_5_492,nwl11_20_78,lov03_43_84,nwl11_20_223,uaf12_1_375,uaf08_7_1387,car05_11_7,uaf12_1_572,nwl10_38_72,lab06_42_21,mat01_33_120,uaf12_1_1075,nwl11_20_36,nwl10_1_262,car01_1_339,uaf12_1_727,car03_20_399,lov03_5_11,uaf08_7_1511,lab04_2_171,nwl10_1_13,nwl09_1_1284,nwl08_7_411,uaf08_7_522,den08_1_103,den11_13_168,den05QC_23_19,uaf01_25_17,car10_1_2,uaf08_7_1312,nwl08_7_1277,mat13_2_157,lov15_16_322,uaf12_1_1324,car10_15_359,lab08_5_943,uaf12_1_1199,uaf08_7_649,lab06_25_96,nwl09_1_1349,uaf08_7_979,car03_20_96,nwl11_20_49,mat09_13_171,lab08_5_231,uaf08_7_1044,lov03_5_806,uaf05_16_296,uaf08_7_785,car10_1_92,lab08_5_165,uaf05_16_23,den08_1_115,uaf12_1_35,lov03_5_185,nwl10_1_146,uaf12_1_1020,car05_11_167,lov03_5_180,mat13_2_152,uaf08_7_769,car10_230_1,lab04_2_287,lov03_43_7,lov11_25_121,mat13_2_10,lab08_5_758,lov15_16_370,uaf05_16_768,car01_38_4,uaf05_16_358,den08_1_51,nwl11_20_27,lov03_43_229,nwl09_1_147,den11QC_4_3,lov15_16_610,lov15_16_602,lab08_5_850,uaf08_7_1053,den05_11_353,car03_20_35,lov15_16_770,car01_1_381,lab04_51_52,nwl10_1_179,nwl09_1_59,mat15_25_63,lab04_2_359,uaf08_7_1350,car05_18_130,car10_15_360,nwl08_7_336,uaf12_1_1184,nwl11_31_190,nwl08QC_4_1,uaf12_1_1291,nwl09_1_548,lab06_25_123,car10_15_68,mat13_2_58,uaf05_20_42,lov12_25_32,nwl09_13_107,nwl09_1_1020,car10_15_351,uaf12_1_1260,uaf08_7_977,car03_20_457,car03_20_480,nwl09_1_1049,uaf08_7_846,uaf05_20_27,car01_1_280,uaf08_7_1261,lab06_42_81,uaf12_1_1035,lov15_20_172,nwl08_7_1646,uaf05_16_214,mat15_25_199,car01_1_109,lab04_51_31,lab08_5_168,uaf08_7_709,lov03_5_861,nwl09_1_888,uaf05_16_337,uaf08_7_1186,nwl11_20_77,car01_38_145,nwl08_7_898,lov15_16_697,car10_1_15,lov03_5_282,nwl09_1_980,car01_38_98,den05_11_420,mat01_10_101,lov15_16_100,uaf08_7_821,lab04_2_156,mat13_51_97,lov03_5_645,uaf05_16_610,nwl08_7_1668,uaf12_1_1121,uaf12_1_577,den11_13_283,lab06_25_239,uaf12_1_529,den08_15_473,nwl08_7_1006,nwl11_20_172,uaf08_7_370,lab08_43_203,nwl09_13_142,nwl11_20_45,lab09_25_115,den11_13_127,lab09_25_133,lab08_5_896,uaf05_16_695,lab08_5_122,mat09_13_16,uaf12_1_995,lab09_25_121,car10_15_12,nwl08_7_630,car10_15_253,uaf08_7_1074,nwl09_1_484,uaf12_1_485,den08_1_94,den11_13_197,nwl08_24_174,car10_15_215,lov15_16_745,den08QC_24_9,uaf08_24_58,uaf12_13_97,uaf08_24_198,mat01_33_52,car03_20_532,nwl08_7_659,car10_15_178,nwl11_20_541,nwl10_1_54,uaf08_7_201,uaf08_7_630,den09QC_7_13,uaf12_13_103,nwl08_7_1056,nwl09_1_67,car10_15_235,nwl08_7_291,lov03_5_702,lov15_16_292,lov11_87_15,den08_1_28,den08_15_495,uaf12_1_304,den08_15_15,nwl08_7_907,lov12_25_96,nwl10_1_358,lov03_5_914,lab06_25_304,lov03_5_256,lab04_51_48,car01_1_307,car10_15_88,nwl09_1_113,lov11_25_76,car03_20_305,car10_15_258,nwl08_7_1399,lab04_2_129,lov15_16_480,nwl09_13_251,den05_11_20,mat13_2_313,lab08_5_766,car03_20_171,nwl11_20_25,car03_20_398,den05_11_231,mat15_25_150,nwl11_31_46,lab04_2_104,nwl11_20_495,mat13_2_145,uaf12_13_250,mat13_51_77,lab08_5_586,uaf05_16_55,den11_13_107,lov11_25_51,uaf05_16_629,nwl08_7_989,uaf08_7_1582,uaf08_7_318,nwl08_7_639,mat13_2_151,car03_31_172,lab08_43_145,lov11_25_81,mat09_55_93,uaf08_7_288,mat09_13_307,uaf08_7_1434,nwl08_7_742,uaf08_24_254,mat09_13_51,lov15_16_668,lab06_42_162,uaf12_1_862,den08_15_64,uaf12_13_152,uaf08_7_1624,nwl08_7_1201,lab08_5_487,uaf12_1_238,nwl09_1_1331,uaf08_7_1115,lov12_25_100,nwl09_1_58,uaf12_1_394,lab06_25_315,nwl09_13_139,nwl11_31_136,nwl11_20_123,lab08_5_155,den08_15_293,car01_1_282,lov12_4_25,mat15_25_219,nwl10QC_15_4,den08_15_229,nwl08_7_951,nwl11_31_63,uaf08_7_611,nwl08_7_235,mat13_2_253,car10_15_414,lab08_43_150,nwl09_1_1041,uaf01_25_48,lov15_16_48,nwl09_1_1026,car03_20_427,lov03_5_262,lov15_16_139,den11_13_239,uaf01QC_27_2,lov12_4_18,nwl08_24_225,nwl11_20_181,mat09_55_139,den05_11_39,car05_11_311,lab06_42_102,uaf12_1_698,den05_11_166,nwl11QC_2_33,car01_38_90,lab04_2_415,den09_10_30,lov03_43_77,nwl09_1_1345,lab06_42_108,lab08_5_114,car05_11_108,car10_15_163,uaf05_16_329,nwl09_1_475,den08_15_373,lov15_16_431,car03_20_418,mat15_25_91,car01_38_120,mat09_392_1,lab04_2_207,den08_15_363,nwl09_1_464,lov15_16_327,uaf05_20_173,uaf08_7_1459,lab06_25_44,nwl08_7_1544,den11_13_111,nwl09_1_819,uaf12_1_793,lab08_43_89,uaf12_1_348,lab06_25_190,nwl08_7_908,nwl08_7_642,nwl11_20_254,car10_15_203,mat13_2_223,lab08_5_769,mat15_25_239,den11_13_322,nwl10_1_346,nwl08_24_60,uaf05_16_812,car03_20_330,nwl11_31_201,nwl10_1_385,uaf08_7_344,uaf05_16_314,nwl10_38_111,uaf12_13_182,lov03_43_111,uaf08_7_1533,lov03_5_504,lab08_5_81,uaf08_7_348,uaf12_1_888,mat15_42_30,lab08_5_816,nwl08_7_871,lab08_5_763,car10_15_28,den08_15_139,lab08_5_119,nwl08_7_894,nwl08_7_181,lov15_16_802,lab08_5_608,car10_15_86,lab08_5_145,nwl10_38_37,nwl10_38_33,nwl09_1_1060,lab08_5_565,lov03_5_675,mat09_13_116,uaf08_7_382,nwl10_1_78,nwl09_1_268,uaf12_1_329,den05_11_345,mat01_10_68,den09_10_3,uaf08_7_1207,nwl08_7_1386,lov03_5_650,lov15_16_332,mat09_13_213,nwl09_1_906,nwl09_1_1067,lab08_5_681,nwl09_1_1108,car03_31_146,car01_1_177,car10_15_267,den09_10_70,uaf08_24_111,uaf12_1_552,uaf05_16_348,mat13_2_285,uaf12_1_1024,mat15_25_48,uaf08_7_172,lov15_16_88,lov03_43_60,den11_13_153,nwl08_7_1093,lab08QC_22_1,car03_31_5,uaf08_7_1063,car01_38_23,nwl11_20_288,nwl08_7_1156,nwl11_20_474,nwl08_7_1380,car05_11_69,lab04_2_136,car01_38_159,nwl09_1_272,uaf12_1_341,nwl11_20_383,den11_13_149,lov15_16_252,nwl08_7_49,nwl11_31_55,mat13_2_175,den08_15_69,uaf08_7_890,uaf12_1_635,nwl09_13_11,uaf12_1_164,uaf12_1_757,uaf08_7_405,den08_15_404,mat15_25_56,nwl08_7_717,lab06_25_157,nwl09_1_824,nwl08_7_1536,mat09_55_61,den08_15_57,den08_1_30,uaf05_16_105,lab08_5_29,mat13_51_55,lov15_16_60,lab08_5_790,den08QC_43_6,uaf12_1_359,car03_20_465,uaf08_7_1158,nwl09_13_163,lab08_5_914,lab08_43_58,lov15_16_473,uaf05_20_181,den08_15_56,uaf08_7_1684,uaf12_1_1220,car10_15_418,lab06_25_300,nwl09_1_869,uaf12_13_136,car01_1_33,nwl08_7_392,nwl11_31_138,lab08_43_87,uaf12_1_333,lab08_5_672,uaf12_1_492,car10_15_517,nwl09_1_684,mat15_25_283,lab04_51_100,lov15_20_96,uaf12_1_1146,nwl11_20_485,nwl08_7_420,nwl09_1_979,car01_1_10,lov03_5_837,nwl08_7_1017,den08_15_351,den05_18_18,den05_11_60,car01_38_38,mat13_2_164,lab08_43_100,nwl09_1_521,nwl11_20_500,car10_15_350,mat09_13_158,nwl09_13_151,uaf12_1_44,den11_13_245,nwl11_20_135,nwl08_7_138,mat13_2_273,uaf05_16_512,uaf08_7_276,lov15_16_221,lab08_43_167,uaf12_1_1180,nwl08_7_1110,lov15_16_86,car05_18_27,den09_33_109,uaf12_1_896,uaf08_24_220,nwl10_1_203,car03_20_321,car05_11_380,nwl11_20_439,uaf12_1_811,nwl09_1_189,nwl11_20_356,lab08_43_1,lov15_16_191,lov15_16_12,uaf12_13_20,uaf12_1_36,mat01_10_33,lab04_2_71,uaf12_53_8,nwl08_24_191,car03_20_155,den08_1_41,car03_20_331,mat13_2_124,nwl09_1_1,lab08_5_365,mat13_51_75,car05_11_51,uaf12_1_901,uaf05_20_188,nwl09_1_1209,lab08_5_18,lab08_43_215,lab04_2_1,lab08_5_94,mat13_2_348,uaf12_13_35,mat01_10_89,lab08_5_688,lov15_16_424,lab06_25_86,nwl09_1_785,car01_1_405,mat09_13_117,lab08_5_895,lab08_5_912,car10_1_59,uaf08_7_1567,den09_10_47,uaf05_16_639,mat09_13_136,lov03_43_45,uaf08_7_1442,nwl09_1_1150,den08_15_59,uaf12_1_658,car01_1_25,nwl11_20_384,uaf12_13_75,mat01_10_69,nwl08_7_1696,uaf08_7_402,car03_20_254,uaf08_7_648,lov03_5_560,uaf12_1_1178,car03_20_473,uaf08_7_35,nwl11_20_620,lov03_5_5,uaf08_7_1487,lov15_16_176,uaf12_1_887,nwl09_13_90,den05_11_43,lab06_25_104,uaf12_1_69,uaf01_4_49,uaf05_16_619,lov15_20_36,uaf12_1_380,lov15_16_214,lab08_5_807,car05_11_165,uaf08_7_500,lab08_43_164,uaf08_7_260,nwl11_31_168,nwl08_7_1601,mat15_25_44,lov11_25_127,uaf12_1_1011,lab08_43_25,uaf08_7_11,lab04_2_235,lov15_16_21,uaf12_1_766,lab04_2_246,uaf12_1_826,nwl10_1_361,uaf05_16_363,mat15_42_9,lov03_43_2,car05_11_363,lov03_43_72,uaf08_7_1293,nwl10_1_16,car05_11_116,lov12_25_77,nwl08_7_835,uaf08QC_0_12,car01_1_74,den09_33_41,lov03_5_931,nwl08_7_648,uaf08_7_481,mat13_2_72,nwl11_20_611,car10_15_79,lab06_25_130,nwl10_38_139,mat13_2_49,lab04_51_93,lov12_25_62,uaf12_1_815,nwl09_1_3,nwl09_1_764,uaf12_1_1027,lab06_42_51,uaf08_7_412,car10_15_406,den05_11_201,uaf08_7_1139,lab09_87_21,den09_10_44,lab08_5_58,lov15_20_159,nwl10_1_296,lov15_16_129,nwl09_1_540,lab08_5_225,lab08_342_1,car05_11_303,lov15_20_50,lov15_16_41,mat15_42_162,uaf08_7_70,nwl08_7_1432,lab04_51_61,uaf05_16_353,mat01_33_121,car05_11_36,car01_38_165,den11QC_20_2,mat15_25_73,nwl08_7_1669,car01_1_209,uaf12_1_735,mat09_13_8,car03_20_133,lov03_5_80,nwl11QC_2_41,mat13_2_36,car03_20_72,lov03_5_149,lov03_5_797,car10_15_348,car03_20_386,uaf12_1_1060,den09_10_60,lab08_5_781,den11_55_114,car10_15_84,lov03_43_99,nwl08_7_861,car01_1_12,nwl11_20_449,car05_11_334,nwl09_13_13,nwl11_31_96,nwl09_1_1133,uaf12_1_120,den05_18_104,nwl09_1_1257,uaf08_7_23,uaf08_7_607,uaf12_1_1258,den08_1_16,den08_15_269,lov03_5_153,den11_13_184,car03_20_11,nwl09_1_899,den05_11_387,nwl09_1_1350,lov03_5_515,mat13_2_411,lab08_5_797,lab08QC_8_16,uaf05_16_565,uaf12_1_1229,den09_33_136,mat13_2_27,nwl09_1_1177,nwl09_1_479,lab08_5_694,uaf05_16_180,uaf08_7_1524,uaf05_16_751,lov03_5_136,nwl08_7_1532,nwl11QC_2_39,uaf08_7_1205,uaf08_7_131,lab04QC_3_1,lov15_16_182,mat01_33_140,uaf12_1_167,car10_15_276,uaf08_7_495,car01_1_135,uaf12_1_667,nwl08_7_381,lab08_5_777,lab08_5_504,lab06_25_132,uaf01_25_67,lab04QC_14_2,uaf08_7_1516,uaf05_16_1,mat13_2_173,den08_1_72,car05_11_119,lab08_43_16,den11_55_74,nwl11QC_47_1,mat01_33_35,lab06_25_126,lab08_5_171,lab04_2_186,lab08_5_944,lov03_43_98,mat15_25_235,uaf08_7_415,lab04_51_103,nwl11_20_20,uaf12_13_8,nwl09_13_129,nwl08_7_622,nwl09_181_1,mat09_55_106,uaf05_16_489,nwl09_1_1175,lov03_5_448,nwl11_20_580,nwl08_7_268,car05_11_391,nwl11_20_360,nwl11_20_95,den05_11_64,den11_55_10,nwl11QC_2_20,uaf08_7_1529,uaf01_25_1,lab08_5_523,nwl11_20_604,lab08_43_120,den08_15_227,lov03_5_621,car05_11_148,car03_20_249,car10_15_515,car10_1_67,den09_33_19,den11_55_138,nwl10_1_331,lab08_43_200,nwl11_31_151,nwl08_7_321,den09_10_8,lov03_5_596,lab06_25_214,car10_15_269,nwl08_7_1209,car01_38_51,lov03_5_420,uaf12_13_73,lov15_16_89,lov12_25_56,lov15_20_71,car10_15_268,nwl09_1_6,uaf08_7_479,nwl08_7_1018,nwl09_13_216,nwl08_7_632,car05_18_54,mat15_25_304,nwl08_7_1051,nwl08_7_1228,car03_20_588,lab04_2_241,car10_1_87,nwl08_7_171,den09_10_77,uaf12_1_196,uaf05_20_110,nwl08_7_1691,car10_15_196,uaf05_16_326,lov03_5_491,car01_1_241,uaf05_16_72,car10_15_100,car10_15_62,nwl11_20_625,uaf12_1_1108,lab08_5_160,nwl09_13_165,uaf05_20_192,car10_1_47,uaf12_1_964,mat01_10_137,lab08_5_246,car03_31_200,mat15_25_183,lov15_20_208,uaf08_7_1657,car03_20_139,den05_11_126,lab08_5_344,nwl08_24_212,nwl11_20_58,lov12_25_43,uaf12_1_444,mat09_13_287,nwl10_38_34,nwl09_1_1265,car10_15_281,car03_20_455,lov15_20_77,lab09_25_14,lov12_4_47,uaf05_16_438,nwl09_175_1,mat15_25_107,nwl08_24_13,den05_11_365,uaf12_1_551,car03_20_571,car05_18_97,lov03_5_803,lab08_5_689,car01_38_143,den05_18_100,nwl11QC_2_27,nwl09_1_622,nwl08_7_696,uaf12_13_140,uaf05_16_283,lov15_16_179,uaf12_13_129,nwl08_24_25,uaf12_53_3,lab08_5_236,lab06_25_138,nwl09_1_254,uaf12_1_763,uaf08_24_77,nwl08_7_1298,car03_20_16,den09_33_112,uaf01_4_52,uaf12_1_1034,den11_13_228,lov03_43_25,uaf08_24_156,lov03_5_671,lov11_87_1,lab08_5_44,nwl09_1_1075,lab04_2_318,nwl08_24_68,den05_11_215,lab08_5_637,den11_13_175,uaf12_1_1118,uaf05_16_784,nwl08_24_90,nwl08_7_360,nwl08_7_1657,car01_1_220,uaf12_1_1282,mat15_25_100,uaf12_1_832,nwl10_1_124,nwl08_24_186,car10_15_506,mat13_2_121,car01_38_112,nwl08_7_1573,den08_15_235,lab08_5_220,nwl08_7_1061,den08_15_358,nwl09_13_218,nwl08_7_1181,mat13_2_386,uaf12_1_384,uaf08_7_886,uaf08_7_299,mat13_51_72,uaf05_16_664,nwl09_1_1182,uaf08_7_1550,uaf08_7_1509,car05_11_158,lab08_5_331,nwl11_31_157,uaf08_7_1282,den08_1_27,nwl08_7_1560,den05QC_24_2,car05_11_161,uaf08_7_291,car10_15_285,lov03_5_69,uaf08_7_1318,nwl08_7_983,car10_15_59,lab09_25_87,car01_1_350,uaf12_1_1374,uaf08_7_349,mat15_25_298,nwl08_7_209,nwl08_7_147,uaf05_16_779,nwl09_1_368,uaf05_16_758,car03_20_577,car01_38_93,car03_20_101,uaf08_24_95,uaf08_7_1643,den11_55_70,lov12_25_82,lov03_5_786,mat15_25_39,car10_15_83,car03_20_291,car01_38_130,nwl09_1_853,mat01_33_81,nwl10_1_398,car03_31_89,uaf08_7_167,uaf05_16_402,lov15_16_740,car01_1_193,nwl09_1_572,den08_15_503,car03_20_54,den05_18_61,nwl08_7_1011,uaf05QC_13_10,mat15_25_255,car03_31_175,nwl08_7_715,uaf12_1_98,uaf12_1_151,car01_38_97,uaf12_1_135,lab08_5_96,uaf08_7_1539,lov03_5_875,car05_11_200,uaf01_25_85,uaf08_7_1081,nwl08_7_1428,den08_15_517,uaf12_13_209,uaf12_1_636,nwl08_7_1216,nwl08_7_1377,lov12_4_53,uaf08_7_389,lov12_4_48,nwl08_24_46,nwl08_7_1173,lab08_5_136,lov03_43_73,lab08_5_405,lov15_16_615,lab08_5_113,uaf12_1_104,lov03_5_923,nwl11_31_140,uaf05_20_38,car05_11_29,uaf05_16_238,uaf12_13_146,nwl11_20_582,nwl11_20_486,nwl08_7_483,car10_15_396,lab09_25_29,den08_1_67,nwl09_1_967,lov03_5_31,nwl09_1_1313,lab06_42_132,den08QC_24_17,uaf12_1_541,nwl08_7_65,den11_55_56,mat15_42_100,uaf05_16_46,car10_15_128,lov15_16_171,uaf08_7_651,nwl11_20_144,car03_20_44,car05_11_357,mat13_2_146,lov03_5_174,lab08_5_322,nwl11_31_161,nwl09_1_804,nwl08_7_364,mat15_25_313,mat01_33_62,lab08_5_299,uaf08_7_841,nwl08_7_327,den08_15_268,den09QC_7_19,car05_11_400,mat09_13_234,uaf08_7_776,nwl11_31_104,lov03_5_388,den08_15_514,mat15_42_31,lov03_5_214,uaf12_1_128,den05_11_379,uaf08_7_722,uaf05QC_14_5,lab08_5_95,lov15_16_432,uaf12_1_176,lov11_25_99,lov15QC_5_3,car03_20_439,uaf12_1_1278,lab08_5_6,nwl10_1_136,uaf08_24_33,lov12_4_22,uaf05_16_246,nwl09_1_313,uaf05_20_97,nwl09_1_525,lov15_16_339,uaf08_7_1556,uaf12_1_111,nwl11_31_128,mat09_55_5,nwl08_7_225,lov12_25_47,uaf08_24_153,lab08_5_91,nwl08_7_331,lov15_16_460,car01_1_321,mat01_33_97,uaf12_1_1055,den11_13_146,lab08_5_932,lab04_51_32,lab04_2_288,nwl08_7_799,mat13_2_256,uaf08_7_1658,lov15_16_722,lab08_5_820,den09_10_90,den11_13_24,car05_18_72,car05_11_335,lab06_25_198,lab08_43_171,car05_303_2,mat13_2_352,nwl09_1_544,uaf08_7_236,car10_1_37,lov03_43_238,uaf12_1_473,car05_11_30,lab06QC_0_47,uaf05_20_149,nwl11_20_264,mat01_10_45,den08_15_74,nwl08_7_977,lov11_87_6,nwl09_1_312,den11_55_46,car03_20_560,uaf12_1_617,mat15_25_165,nwl09_1_387,lov12_25_6,uaf08_7_812,den05_11_107,nwl09_1_607,nwl09_1_695,lov15_16_18,uaf08_7_1198,uaf05_16_239,den11_13_306,uaf08_24_27,mat13_2_288,uaf12_1_600,lab08_5_615,nwl09_1_443,mat01_10_40,uaf05_20_127,mat13_2_39,lab06_25_169,uaf08_7_958,nwl11_20_120,lab04_2_32,lov03_5_896,uaf08_7_65,nwl09_1_717,den05_18_78,lov11_25_104,mat15_42_130,uaf05_16_285,den05_11_138,mat13_51_42,mat15_25_228,car03_31_126,nwl08_7_510,car03_20_91,lab04_2_339,nwl08_7_1477,uaf05_16_547,uaf08_7_912,den11_13_260,lab08_43_210,car03_20_601,uaf05_16_437,lab08_5_727,car01_1_66,nwl09_1_395,lab04_2_375,uaf05_20_135,den09_10_102,lov03_5_450,nwl08_7_1224,uaf08_7_1368,den05_11_160,uaf08_7_217,lov03_43_187,lov15_16_166,mat13_2_367,car10_15_26,den11_55_38,lov15_16_249,den05_303_1,nwl08_7_960,uaf12QC_2_6,nwl08_7_1610,uaf08_7_150,uaf08_7_177,mat09_13_2,lab08_43_53,lov15_20_111,car01_1_158,lab06_25_83,nwl08_7_1319,lov03_5_487,car03_20_259,lov03_43_104,nwl11_20_30,den08_15_246,nwl08_7_250,mat13_2_59,lov03_5_565,nwl11_20_321,lab06_42_119,uaf08_24_243,uaf05_16_249,uaf05_16_237,nwl08_7_375,lab08_5_546,nwl10_1_85,car03_20_487,den05_11_185,lab08_5_193,nwl09_1_205,den09_10_68,den09_10_65,car03_20_228,den09_10_113,lov12_4_56,den08_15_359,uaf12_1_486,car03_20_454,den05_11_332,uaf12_1_902,lov15_16_201,lab08_5_673,uaf12_1_155,nwl09_1_1236,lov15_16_662,lab09_87_2,uaf08_7_1267,lab06_25_161,lov15_20_69,car01_1_134,mat01_10_109,mat15_25_191,uaf12_1_1307,uaf08_7_1425,mat13_51_26,nwl10_1_91,nwl11_20_536,car01_1_368,uaf12_1_966,den05QC_24_9,nwl08_7_414,nwl08_7_1619,lab08_5_534,uaf08_7_2,uaf12_1_713,uaf12_1_877,nwl08_7_566,den09_33_88,den11_13_87,car03_20_165,nwl09_1_1110,mat13_51_18,lov15_16_573,lov11_25_89,car05_11_131,den09_33_69,lov11_25_5,lov03_5_34,nwl09_1_94,den08_15_102,car01_38_91,den08_15_53,nwl09_1_325,nwl09QC_3_2,nwl10QC_2_20,uaf05_16_84,nwl08_24_8,nwl11_20_241,lab04_2_119,car03_20_248,lab06_25_201,mat09_13_54,car01_1_240,car01_38_5,den11_13_277,nwl10_1_24,den05_18_37,nwl11_20_346,nwl09_1_460,lab08_43_92,lov11_25_108,mat13_51_35,nwl11_20_299,nwl10_38_28,uaf08_7_489,car10_1_123,mat15_25_331,nwl09_1_211,lov11_25_117,nwl11_31_91,nwl09_1_267,den08_15_407,nwl10_1_210,lab08_5_140,uaf08_24_249,lov03_5_925,den08QC_43_2,nwl11_20_555,uaf05_20_184,mat13_2_4,lab08_5_353,nwl11_31_27,nwl08_7_60,uaf12_1_616,lov15_16_643,nwl10_1_148,lab04_2_198,den05_18_98,uaf08_7_1105,car03_20_255,lab09_25_124,uaf12_1_191,car03_31_162,lab09_25_98,car03_20_191,lab06_25_194,lov15_20_160,lov12_25_92,den08_15_496,den09QC_7_16,nwl09_1_526,lov03_5_309,lov15_16_40,uaf12_1_141,den08_15_51,uaf08_7_646,nwl09_1_654,uaf05_20_54,lab08QC_8_19,lab08_5_147,car01_1_143,nwl09_1_755,nwl11_31_83,car10_1_111,nwl09_1_1217,mat13_2_372,car01_1_370,lov03_5_553,den09_10_45,lab04_2_126,mat15_25_211,uaf12_1_1311,lab06_25_283,uaf12_13_174,lab04_2_40,car03_20_98,mat01_10_18,lov15_16_75,lab08_43_21,lov03_5_271,uaf12_1_1175,lov15_16_273,uaf12_1_692,nwl08_7_1129,lab08_5_520,uaf12_13_187,lab08_5_464,car01_1_328,mat13_2_15,nwl11_31_36,uaf08_7_1247,car05_11_271,nwl11_20_464,lab06_42_129,den11_13_15,lab08_5_45,nwl09_13_246,uaf05_20_165,uaf08_7_112,lov03_43_183,den11_13_21,nwl09_105_1,uaf08_7_1113,uaf12_1_1101,nwl09_1_422,nwl08_24_87,lab08_43_11,nwl09_1_487,lov15_16_374,nwl09_1_492,nwl08QC_1_12,nwl09_1_315,nwl08_7_766,nwl09_1_627,nwl09_53_12,lab08_5_582,uaf12_1_50,uaf08_7_1287,lov03_43_243,mat15QC_1_3,car03_20_375,nwl08_7_202,car03_20_69,nwl08_7_155,mat15_42_74,lov03_5_791,den09_10_9,nwl09_1_133,nwl10_38_63,lab08_5_51,mat09_55_122,nwl10_38_100,lov12_4_30,lov03_43_225,lab09_25_79,nwl08_7_999,nwl08_7_1325,nwl10_1_18,nwl09_1_364,car10_15_300,lab09_242_1,lov12_4_46,lov03_5_750,lov03_43_212,nwl11_20_366,uaf12_1_545,nwl08_7_1553,lab04_2_107,car10_15_131,lab08_43_59,lab08_5_49,uaf12_13_155,lab08_5_522,uaf08_24_176,uaf08_7_540,uaf12_1_451,den05_11_164,den11_55_26,nwl08_7_443,lov03_5_265,uaf01_25_72,lov15_20_89,uaf08_24_21,car10_15_108,uaf05_20_76,lov03_43_63,lov15_20_19,lov03_5_900,car05_18_93,den05_11_41,nwl10_38_131,nwl11_20_493,uaf08_7_244,mat15_25_233,nwl10_38_140,car10_15_40,uaf12_1_245,lov03_5_104,uaf12_1_247,lov15_16_215,uaf05_16_111,lab04_51_110,uaf12_1_148,nwl08_7_1148,nwl11_20_397,uaf08_7_509,uaf05_16_301,nwl11_31_123,lab08_5_949,lov11_87_27,mat13_2_269,uaf12_13_114,lov03_5_207,car01_1_123,uaf08_24_114,mat13_2_1,nwl10_1_41,nwl09_1_1097,nwl11_31_65,lov15_20_22,car05_11_125,mat13_51_2,nwl10_38_127,lab06_42_74,uaf12_1_1148,mat15_25_197,lab06_25_242,nwl08_24_10,uaf08_7_1347,mat09_55_50,uaf08_7_682,lab04_2_43,nwl11_20_587,car10_15_295,lov15_16_223,nwl08_7_430,uaf12_1_217,lov15_16_711,mat13_2_170,den05_11_358,lov15_16_504,uaf12_163_1,den09QC_2_11,lov03_5_290,den05_18_122,den08_15_380,nwl11_20_109,car05_11_433,nwl08_7_729,lov03_5_753,nwl11_20_502,mat01_33_146,car01_1_255,nwl09_1_1262,uaf12_13_4,nwl09_1_893,uaf08_7_1317,lov03_5_780,nwl09_1_1314,uaf08_7_1507,car01_38_75,den08_15_124,car01_1_285,den08_15_65,den08_15_451,uaf12_13_46,nwl08_7_500,car01_38_17,uaf08_7_1379,uaf12_13_127,lov15_16_691,nwl09_1_158,lov03_5_909,car03_20_221,nwl10_1_213,nwl11_20_154,uaf08_7_516,nwl08_24_184,car01_38_104,lab04_2_20,uaf12_1_404,nwl08_24_97,car01_38_137,uaf08_7_1076,uaf12_1_422,nwl10_1_192,mat09_13_88,uaf08_7_306,lab04_2_144,lab06_25_309,nwl08_7_870,uaf05_16_75,lab04_2_36,den11_13_265,nwl09_1_1109,lov15_16_661,den05_11_305,car03_31_58,nwl09_1_718,lov15_16_712,den09_10_94,mat13_2_413,uaf12_1_687,uaf08_7_435,uaf12_1_1137,uaf12_1_66,nwl08_7_877,lov03_5_847,uaf05_16_133,lab08_43_223,mat09_55_129,nwl10_1_355,car01_1_229,nwl11_20_224,car01_1_80,uaf08_7_728,lov15_20_95,den05_11_109,nwl09_1_942,uaf12_1_1151,mat13_2_131,uaf08_7_1575,uaf12_1_516,mat13_51_57,car10_15_227,den08QC_43_7,uaf05_20_36,nwl08_7_448,lov15_20_180,uaf08_7_1578,lab08_5_265,uaf08_7_1493,nwl11_20_414,nwl08_7_3,lov15_16_541,den11_55_107,lab08_5_913,den09_10_81,nwl09_1_201,nwl10_38_108,mat13_2_305,lov15_20_15,lab08_5_945,uaf12_1_65,mat15_42_129,den11_13_288,nwl08_7_917,car05_11_276,uaf12_1_136,uaf12_1_429,lab08_5_640,car03_20_10,mat15_25_144,uaf05_16_156,nwl11_20_559,nwl09_1_1148,lab06_42_72,lov15_16_82,lab08_43_109,lab08_43_213,car10_229_1,uaf01_25_44,nwl09_1_944,car05_11_261,lab04_51_78,den08_15_316,uaf12_13_216,uaf05_16_247,den08_15_25,car05_11_164,den08_15_448,mat13_51_28,lov15_20_10,car05_11_385,den08_15_468,uaf05_16_647,car05_11_223,den08_15_494,nwl09_1_970,den08_15_435,lab09_87_20,lov03_5_70,den05_18_91,nwl08_7_128,mat09QC_11_2,nwl09_1_1245,nwl09_1_165,car10_15_20,nwl08_7_952,lov03_5_370,lab08_5_561,den08_15_96,uaf08_7_661,car10_15_511,uaf05QC_14_12,nwl08_7_770,uaf12_1_443,den08_15_325,mat15_25_113,mat01_10_55,uaf12_1_1128,nwl08_7_1521,nwl11_31_122,lov15_16_538,uaf08_24_158,mat13_2_178,lov12_25_48,lov11_25_130,nwl08_7_177,lov11_25_101,uaf12_53_13,car05_11_221,nwl09_13_44,den05_11_79,lab06_25_290,nwl09_13_20,nwl11_20_476,car01_1_52,nwl08_7_982,nwl11_20_572,nwl11_31_100,lov03_5_585,lov03_5_131,uaf05_16_297,nwl08_7_1074,uaf05_16_103,mat13_2_130,den09QC_2_13,car05_11_57,den11_13_316,nwl09_1_128,nwl11_20_265,den08_15_156,nwl09_1_47,uaf12_1_1301,mat01_33_136,lab04_2_247,nwl11_20_333,lov03_43_51,nwl09_1_886,nwl08_7_1149,uaf08_7_144,uaf08_7_1674,car03_20_4,uaf05_20_57,car10_15_327,lab08_5_887,mat15_42_22,uaf08_7_214,lab08_5_527,uaf12_1_618,car03_31_147,nwl11_20_164,nwl09_1_1330,nwl09_1_291,nwl11_20_61,nwl08_7_1402,mat15_25_83,uaf12_1_774,lab09_25_88,nwl08_7_1120,den09_33_125,uaf12_1_1107,uaf08_7_856,lab08QC_8_7,lov03_5_225,nwl09_1_1325,uaf05_16_318,nwl08_7_918,nwl08_7_720,car10_15_200,lov03_5_711,car03_31_29,nwl09_1_347,den05_18_106,den11_13_42,car10_15_226,nwl08_7_1262,lab08_5_387,mat01_10_87,lov03_43_223,nwl09_1_852,den08QC_24_16,lov15_16_114,lab08_5_870,car10QC_4_4,uaf08_7_741,nwl08_7_305,car10_1_41,lov03_43_153,nwl08_7_1334,lov15_16_704,uaf08_7_36,nwl11_20_358,lab06_25_333,den05_11_172,car03_31_156,mat13_2_67,den08_15_354,uaf08_7_754,mat01_33_60,lab06_25_21,nwl08_7_1103,uaf12_1_958,lab08QC_8_13,den08QC_24_14,lab06_25_206,mat09_12_1,nwl10_1_321,den08_15_108,car03_20_195,den08_1_89,car10_15_306,nwl09_13_164,mat01_33_126,nwl09_158_1,lov15_16_365,car01_1_236,lab08_5_20,lov12_4_20,nwl10_1_189,nwl08_7_1400,den08_15_23,nwl11_20_482,lab04_2_278,nwl08_7_525,den11_13_240,lov15_16_576,den11_55_102,den08_15_449,den08_15_224,nwl09_1_922,car10_15_147,uaf12_13_164,lov15_16_248,uaf08_7_641,nwl08_71_1,lov03_5_444,nwl08_7_1026,uaf05_16_563,uaf05_16_222,nwl08_24_108,den05_11_228,lab08_5_651,nwl11_20_106,nwl11_20_227,uaf05_20_39,nwl11_20_266,lab08_5_552,nwl11_20_534,uaf08_7_33,lov15_16_782,nwl09_13_229,den08_15_387,lov15_145_1,uaf08_7_1385,car03_20_359,mat01_33_142,car05_18_20,uaf08_7_1039,mat13_2_265,nwl11_20_146,den05_11_61,uaf08_24_151,nwl09_1_972,lov15QC_5_2,den08_15_43,nwl09_1_1125,mat13_2_241,car03_140_1,lov03_5_790,lab06_25_87,car03_20_498,uaf12_1_598,nwl11_31_2,uaf12_1_353,uaf12_1_71,nwl08_7_25,nwl09_1_976,nwl09_1_950,nwl08_7_1628,mat09_13_60,lab09_25_10,nwl09_1_320,lov03_43_4,lab08_5_442,lov03_5_636,uaf08_7_1288,nwl10_1_129,lov15_16_714,car01_38_43,uaf12_1_543,nwl08_7_1293,mat15_25_196,nwl11_20_513,lab08_5_56,nwl10_1_103,car10_15_14,lab04_2_345,uaf01_25_57,uaf08_7_1403,uaf12_13_51,nwl08_24_181,den09_10_122,nwl09_1_70,den09_10_136,lov03_43_44,den08_15_201,mat13_51_73,nwl08_7_1545,den08_15_28,uaf12_1_1253,nwl08_7_916,den09_33_58,den11_13_296,nwl08_7_1387,den08_1_63,lov03_5_915,den05_11_51,uaf01_25_3,car01_1_162,nwl08_7_990,car01_1_373,uaf08_7_1153,mat13_2_6,uaf12_1_403,uaf05_16_100,lov03QC_1_8,nwl09_1_233,car05_11_118,lov15_16_506,nwl10_1_294,den11_55_29,uaf08_7_942,lab06_42_7,nwl08_24_4,lov11_25_34,nwl09_1_545,nwl08_7_141,nwl09_1_708,nwl09_1_180,nwl08_7_706,car10_15_247,nwl09_1_760,mat09_55_30,lab06_25_218,car05_11_313,uaf12_1_1168,lab08_5_548,lab04_2_148,nwl11_20_37,lov15_20_165,nwl08_7_549,car10_15_133,uaf05_16_332,den11_13_86,nwl08_7_623,mat09_13_289,nwl08_7_712,nwl08_7_1144,uaf08_24_234,den08_15_385,lov03_5_830,lov15_16_732,lab06_42_123,nwl08_7_698,nwl08_7_1629,den08_15_257,uaf08_7_1341,lab08_43_60,nwl10_38_15,nwl08_7_1592,nwl09_13_195,uaf12_1_412,car03_20_529,uaf08_7_1323,nwl10_1_205,nwl08_7_560,uaf12_1_374,nwl08_24_177,nwl09_1_1118,uaf12_1_609,car10_15_75,uaf12_1_843,car01_38_24,uaf12_1_976,lov03_5_300,lov03_5_761,car01_1_151,uaf08_7_1064,uaf05_16_135,nwl11_20_549,nwl11_20_69,uaf12_1_219,nwl10_38_144,uaf05_16_147,uaf05_16_201,mat09_55_68,nwl09_1_865,nwl08_7_1098,car10_1_106,lov15_16_706,den09QC_7_6,nwl08_7_135,nwl09_1_662,nwl08_7_1694,lov15_16_210,nwl09_1_173,car01_38_94,nwl08_7_786,nwl11_31_120,car03_20_293,lab09_25_81,lab08_5_467,uaf12_1_1235,lov03_5_75,car10_15_288,den09_33_84,car05_11_150,nwl08_7_46,car05_18_84,car01_1_166,nwl08_7_1080,den08_15_50,uaf12_1_132,lab08_5_600,mat13_2_391,lov03_5_652,nwl08_7_738,uaf12_1_39,nwl08_7_822,nwl11_20_87,nwl11_20_138,uaf08_7_1687,nwl09_1_1360,nwl09_1_1364,den08_15_62,lab04_2_191,nwl11_31_193,lab08_5_929,mat09_13_42,lab08_43_231,den05_11_85,lov15_16_352,mat09_13_3,nwl09_1_831,den11_13_141,nwl09_1_41,car05_11_63,uaf12_1_705,lov15_16_183,car03_20_581,uaf01_4_55,uaf01_25_91,lov15_16_333,car03_20_148,mat01_33_28,car01_38_167,lov03_5_465,car10_15_443,lab08_5_273,lov15_16_256,nwl10_1_77,den05_11_236,uaf12_1_97,uaf08_24_182,uaf12_13_7,lab04QC_32_1,nwl08_7_1550,uaf05_16_697,den08_15_327,nwl09_1_45,lov03_5_667,nwl08_7_62,nwl11_20_75,lov03_5_720,uaf08_7_1088,lov15_16_184,car10_15_262,uaf12_13_188,uaf08_24_169,nwl09_1_839,nwl08_7_1083,car10_15_158,den08_15_320,car03_31_42,uaf05_20_170,car05_11_163,nwl10_1_39,mat13_2_174,lov15_16_301,den09_33_118,nwl08_24_73,den08_15_147,nwl09_1_930,lov03_5_488,lov15_16_164,nwl09_1_11,uaf08_7_248,nwl11_31_8,uaf08_7_822,mat09_55_37,uaf12_1_911,lab09_25_69,lab08_43_55,uaf08_7_823,lov15_16_219,nwl08_7_71,uaf05_16_140,mat01_33_55,car10_1_74,nwl11_20_432,uaf01_25_61,car05_11_378,uaf08_7_369,nwl09_1_1299,lov15_16_516,lab09_25_95,uaf05_16_740,uaf12_1_130,nwl10QC_2_7,car05_18_11,nwl08_7_576,nwl11_20_71,den09_10_58,den11_13_162,den09QC_7_22,lab04_2_219,uaf08_7_1637,car05_11_338,car01_38_49,nwl09_1_1114,nwl09_1_523,car10_15_74,car03_20_52,uaf12_13_121,mat13_2_272,uaf08_7_767,uaf12_1_376,uaf05_20_101,den05_11_436,nwl08_7_1001,nwl11_31_79,car01_1_269,mat15_42_14,mat15_42_139,lov15_16_465,mat15_25_177,lov03_5_608,uaf01_25_16,nwl08_7_453,car05_11_136,car01_1_105,nwl10_1_276,uaf12_1_392,nwl08_7_154,lov15_16_244,uaf12_1_844,uaf12_1_1271,nwl11_20_406,uaf08_7_1564,car05_11_418,uaf12_1_407,uaf05_20_9,lab06_25_237,nwl09_1_1264,car03_20_402,uaf08_7_496,den08_15_11,nwl11QC_2_10,car05_11_115,lab08_43_193,lov15_16_181,nwl08_7_300,lov15_20_97,uaf05_16_620,uaf05_16_692,car10_15_491,uaf08_7_627,uaf12_1_107,nwl09_1_996,uaf05_16_20,lab04_2_411,den08_1_92,den08_1_22,mat13_51_13,car10_15_289,lov03_43_233,nwl08_7_480,nwl11_20_544,nwl09_13_220,nwl09_1_565,uaf08_7_752,car05_303_5,nwl08_7_1330,uaf05_16_627,car03_31_123,nwl09_1_656,den09_10_11,car01_1_115,lab04_2_233,nwl08_7_216,uaf12_1_345,lov15_16_242,nwl09_1_722,mat15_42_92,den05_18_8,nwl08_7_815,car05_11_326,car03_20_617,uaf12_105_1,uaf08_7_1189,car10_15_453,nwl08_7_655,car05_11_127,car05_11_11,den09_10_15,mat15_25_61,car03_20_602,den08QC_43_9,uaf05_20_35,lov03_43_68,uaf08_7_1661,nwl08_7_1047,nwl08_24_127,lab08_5_148,lov15_16_254,uaf12_1_297,den11QC_4_4,nwl10_1_298,nwl10QC_2_13,car03_20_99,lov03_5_589,nwl08_7_613,car05_11_141,car05_11_68,nwl08_7_170,nwl11_31_177,nwl11_31_130,uaf12_1_723,nwl09_1_249,nwl08_24_106,car10_15_87,nwl10_1_359,nwl11_31_85,mat15_25_318,lab06_25_115,car10_15_322,car10_1_132,lab06_25_294,nwl09_1_595,car03_20_401,car03_31_158,nwl09_1_186,car01_1_75,nwl09_1_848,lov03_5_775,uaf08_7_327,nwl08_7_313,car03_31_73,lov15_16_611,lab08_5_657,lab09_25_4,nwl09_1_884,uaf08_7_233,den11_13_100,nwl08_7_490,lov03_5_292,uaf05_16_642,car05_18_12,uaf05_20_164,lab04_2_301,mat09_13_108,nwl09_1_38,mat15_367_1,nwl09_13_37,mat09_13_56,lab06_25_200,mat15_25_78,nwl08_7_725,lov03_5_624,uaf05_16_334,den11QC_20_1,uaf12QC_9_14,car05_11_356,den08_1_80,lov12_25_66,uaf08_24_70,nwl11_31_92,lov11_25_31,lov03_5_389,mat15_42_135,den09_10_95,nwl09_1_465,nwl08_7_1362,lab09_25_15,lab08_43_6,car10_15_374,uaf01_25_13,uaf05_20_197,nwl09_13_177,mat09_55_75,nwl11_20_296,uaf08_7_1221,car05_11_104,nwl11_31_103,den08_15_112,uaf12_1_296,car05_11_4,nwl10_38_13,lab08_5_332,mat01_10_102,uaf08_7_1157,lov15_16_428,uaf08_7_454,nwl08_7_1010,car10_15_145,lov03_5_539,nwl08_7_506,mat09_13_301,nwl10_1_304,den11_13_138,uaf12_1_1159,uaf08_7_537,uaf05_16_517,car10_1_36,uaf05_20_183,uaf12_1_914,den08_15_486,lov03_5_745,lab08_5_883,lab08_5_641,uaf08_7_900,lab04_2_213,uaf05_16_543,lab08_5_282,uaf08_7_1236,uaf08_7_520,lov12_25_60,uaf12_1_1028,lab08_5_725,nwl09_1_680,den08_1_2,uaf08_7_408,car01_38_11,lov15_16_263,lov15_16_813,lov15_16_800,car05_11_327,uaf08_7_1491,den08_1_57,uaf05_16_340,nwl09_1_940,uaf05_20_201,nwl08_7_67,uaf12_13_112,uaf12_1_701,car10_15_193,nwl08_7_1256,nwl11_20_178,lab06_42_24,lov03_5_687,nwl08_24_7,nwl08_7_269,lab08_5_842,uaf05_20_200,lov03_5_274,nwl10_1_305,car03_20_110,uaf05_16_118,uaf08_7_784,lab08_5_666,lab06_25_54,uaf12_1_52,mat15_25_277,car05_11_402,car03_20_37,nwl10_1_291,car01_1_183,lab09_25_73,uaf08_7_1439,car03_20_353,nwl10_1_392,nwl09_1_227,uaf12_1_335,uaf08_7_1544,uaf08_7_139,lov03_5_767,nwl09_1_1259,nwl08_24_188,nwl10_1_404,mat09_13_172,car03_20_315,lab08_5_633,uaf05_20_7,nwl08_7_868,nwl09_1_1367,lov15_16_101,mat01_10_42,mat09_13_231,nwl08_7_1583,mat15_25_204,nwl09_13_54,uaf12_1_1242,lab04_2_256,mat01_10_31,uaf08_7_37,uaf12_1_859,lov15_16_728,lab08_5_670,den08_1_84,uaf12_1_153,car01_1_124,nwl08_24_78,car03_20_594,uaf01_25_107,nwl11_20_465,lov15_20_24,nwl10_1_94,den05_11_198,car03_20_592,lov03_5_673,nwl11_31_114,mat15_42_2,lab08_43_227,lab09_87_28,car05_11_122,nwl09_1_1353,mat09_13_73,lov15_16_135,nwl09_13_161,mat09_13_257,uaf12_1_180,uaf08_7_1381,den11_13_8,uaf08_7_1512,lov03_5_617,mat09_13_77,lov15_16_296,uaf08_7_1263,lab08_43_61,lov03_5_461,car05_11_74,lov11_87_29,car10_15_376,car03_20_387,nwl09_1_843,uaf12_1_125,den05_11_26,nwl09_1_603,nwl10_1_121,mat13_2_312,den09_33_83,nwl11_20_395,lov15_20_200,den05QC_24_8,lov03_5_217,den05_18_28,lov15_16_195,nwl11_20_229,lov03_5_107,uaf05_20_194,uaf08_7_1592,den08_15_101,lab08_43_243,uaf12_13_206,uaf08_7_401,mat09_13_261,den09QC_7_11,uaf12_1_627,nwl09_13_211,lab08_5_833,nwl11_20_192,nwl08_7_1063,mat15_25_249,den05_11_191,nwl09_13_124,den11_55_32,uaf08_7_978,lab08_5_66,den08_15_400,nwl08_7_1189,uaf05_20_32,den05_18_70,uaf12_1_338,car03_20_40,mat15_42_71,uaf05_20_204,den05_11_110,uaf08_7_57,mat01_33_22,car05_18_62,lov15_16_703,uaf08_7_1503,nwl09_1_72,uaf12_13_226,uaf08QC_0_27,nwl09_13_196,uaf12_1_1103,lov03_43_29,nwl08_24_234,lab08_5_264,lov12_4_61,mat01_33_14,den08_1_5,mat09_13_130,uaf08_7_411,mat01_10_105,lab08_5_754,lab04_2_92,nwl10_1_284,nwl11_20_566,uaf12_1_695,nwl11_20_354,car05_11_81,den05_11_108,lab08_5_496,mat09_55_41,nwl09_1_235,car03_20_421,lab04_2_222,uaf05_16_38,lov12_25_57,nwl11_20_386,nwl11_20_60,car05_11_12,lab08_5_82,uaf12_1_1273,uaf08_7_324,nwl08_7_369,lov15_16_245,lov03_5_470,uaf12_53_15,lab04_2_212,mat01_33_130,lab08_5_242,den08_15_17,lov15_16_385,car01_1_60,uaf05_16_393,mat09_13_39,lab06_42_26,uaf08_24_24,lov03_5_286,lov03_215_2,lab04_2_280,lov15_16_260,mat13_2_360,lab04_264_1,nwl11_20_412,lab08_5_515,nwl11_20_470,lab06_25_74,mat09_55_20,lov03_5_575,nwl11_20_578,nwl09_1_435,den11_13_129,nwl08_24_151,lov03_43_19,uaf08_7_162,uaf12_13_150,lab08_5_406,den08_15_377,lov03_5_394,lov03_5_437,uaf12_1_100,uaf05_20_30,den08_15_310,uaf08_7_866,lab08_43_235,lab06_42_68,lab08_5_560,lov15_16_700,lab08_5_770,nwl09_13_50,lov15_16_150,nwl11_20_433,lov15_20_203,uaf08_7_629,nwl08_7_150,uaf05_16_151,den11_13_131,lab08_5_295,nwl08_7_544,car10_1_46,lab08_43_52,mat13_51_52,nwl10_1_28,uaf08_7_711,car05_18_83,nwl09_1_339,lab04_2_206,uaf12_1_1045,uaf12_1_1322,uaf05_16_307,lab04_2_109,nwl09_1_598,nwl08_7_593,car05_11_421,nwl09_13_9,lab06_25_255,uaf12_13_45,uaf12_13_195,den08_15_130,nwl08_7_13,lov03_5_620,car03_31_127,nwl11_31_64,uaf12_1_943,nwl11_20_357,car03_31_160,lab06_25_114,lab04_2_116,nwl08_7_72,lov03_5_202,nwl08_7_1345,car03_20_390,nwl08_7_841,uaf05_16_309,car10_15_49,uaf05_16_339,nwl11_20_174,lov15_20_56,mat09_13_192,lov15_20_25,uaf08_24_145,nwl09_1_321,lov03_5_499,car01_1_173,lov03_5_665,mat09_13_187,nwl08_7_584,den08_15_135,nwl11_181_1,mat15_42_93,den11_13_78,lab08_43_18,den08_1_9,uaf05_16_689,uaf08_7_1140,uaf08_7_1176,uaf08_7_1060,nwl10_1_76,uaf05_16_542,car05_11_202,car05_11_42,uaf08_7_1435,nwl10_38_53,nwl10_1_231,car03_20_442,lov12_4_57,den08_1_117,den05_11_171,uaf12_1_252,lov03_5_735,den05_18_75,nwl08_7_690,nwl10_38_18,uaf05_16_57,nwl11_20_538,mat15_42_3,lab08_5_740,uaf05_16_522,car01_139_1,lab08_5_149,car01_1_83,uaf08_7_851,nwl11_20_168,uaf12_13_94,lov15_16_347,car10_15_234,car03_31_84,car03_20_205,den08_15_190,uaf12_1_729,nwl09_1_359,car05_11_329,uaf05_16_757,lab06_42_99,nwl08_7_758,lab09_25_77,uaf08_7_672,den11_55_133,uaf12_1_869,lab06_25_281,uaf05_16_530,nwl08_7_859,den05_18_66,nwl09_1_225,nwl09_1_1370,den05_11_80,den08_15_444,nwl10_1_225,car10_15_490,car05_11_257,den11_13_170,uaf12_1_717,nwl08_7_39,uaf08_7_929,den08_15_19,car05_18_21,lov11_25_118,lab06_25_99,uaf08_7_654,lov12_25_108,nwl08_7_1464,uaf12_13_23,den11_13_219,mat15_25_244,nwl09_1_594,mat09_13_202,nwl08_7_1184,den11_13_314,lov15_16_562,uaf12_1_1236,lab08_5_616,lab06_25_170,car10_15_394,car03_20_295,den08_15_389,uaf08_7_499,nwl10_1_348,uaf05_16_102,mat15_42_15,nwl10_1_139,den08_15_291,den11_13_41,nwl08_7_161,uaf12_1_199,mat09_13_300,nwl08_7_1523,den11_13_156,den11_13_173,uaf08_7_1073,lab08_5_19,lov03_5_678,car01_1_55,nwl09_1_131,mat13_2_359,den08_1_1,nwl09_1_502,car01_1_13,uaf12_13_13,uaf12_1_1169,nwl09_1_385,lov15_16_364,lab08_5_390,uaf12_1_400,nwl09_1_200,uaf08_320_1,car03_20_51,car10_15_438,lov03_43_87,uaf12_13_212,den11_13_198,lab08_5_263,lab08QC_8_12,uaf01_4_38,lov12_25_109,lab06_25_147,den11_55_137,lab08_5_308,uaf01_25_76,uaf12_1_1352,nwl09_1_310,nwl08_7_295,nwl08_7_188,nwl09_1_354,car10_15_229,lab08_5_930,car03_31_27,uaf12_1_530,den08_15_49,car10_15_368,uaf05_20_89,nwl11_20_490,uaf08_7_1406,car05_11_238,uaf01_25_28,car03_20_190,mat01_10_16,uaf05_20_113,car10_15_97,lov03_5_426,car10_1_71,lab06_25_51,lov03_5_935,car05_11_203,uaf05_16_134,uaf12_1_308,nwl08_7_77,lov15_16_208,nwl09_13_145,nwl08_7_1078,den08_15_27,nwl08_7_1176,lab06_25_326,lab08_43_125,nwl09_1_108,nwl09_1_351,uaf05_16_513,uaf05_16_418,den05_18_107,lab08_43_226,lov15_16_109,lov15_16_684,nwl08_7_714,den11_55_41,uaf08_7_1627,car05_11_294,uaf08_7_1678,lov12_25_54,uaf08_7_336,nwl08_24_104,lab04_2_82,uaf08_24_46,nwl08_7_1096,den05_11_157,uaf12_13_191,uaf08_7_7,uaf05_20_65,lov15_20_185,uaf05_16_82,uaf08_7_1030,uaf08_7_492,uaf08_7_1655,nwl09_13_97,uaf08_7_192,uaf05_33_1,uaf12_1_1084,car01_1_400,nwl09_1_355,nwl10_38_83,nwl08_24_2,den05_11_130,nwl09_13_57,mat13_2_292,lov12_25_7,car05_18_35,nwl10_38_113,nwl08_7_788,nwl11_20_101,den05_11_119,nwl10_38_16,car10_15_315,car10_15_168,lov03_5_190,mat15_25_20,mat13_2_142,uaf12_13_118,uaf05_16_81,uaf08_7_117,den09_33_31,lov03_43_232,nwl08_7_996,nwl10_1_261,nwl08_7_348,car10_15_216,uaf12_13_213,mat13_51_54,uaf05_16_748,uaf08_7_1668,lov15_16_79,mat15_42_79,nwl11_31_11,den09_33_104,uaf12_1_1211,nwl09_1_326,uaf12_1_567,car03_20_342,mat13_2_135,mat13_2_143,nwl08_7_222,nwl11_20_607,lab04_2_267,nwl08_7_325,nwl09_1_237,lov03_5_376,den11_203_1,nwl08_7_985,uaf08_7_380,mat15_25_270,uaf12_1_51,nwl11QC_43_4,car10_1_125,uaf08_7_568,nwl10_1_357,lab08_5_109,mat13_51_87,mat13_2_141,car03_20_134,nwl11_31_17,den05_11_100,car01_1_174,uaf05_16_649,uaf08_7_14,nwl10_1_34,lov15_16_371,lov03_5_901,nwl09_1_220,uaf08_7_296,nwl09_1_564,nwl09_1_496,uaf12_1_469,uaf08_7_1102,uaf05_16_244,den05_11_327,uaf12_1_562,den05_11_47,car01_38_123,uaf05_20_23,lov03_5_811,nwl08_7_19,den05_11_323,lab04_2_68,den11_55_7,nwl09_1_1278,car10_1_124,uaf05_16_749,lab09_25_76,nwl09_1_1225,nwl09_13_173,lov03_5_706,nwl11QC_2_26,uaf08_7_1235,nwl11_20_546,den08_1_90,lov15_16_507,nwl09_1_1366,car03_20_5,uaf05_20_67,car10_1_75,nwl08_7_283,nwl09_1_1170,lab08_43_57,car01_38_28,car03_20_562,uaf08_7_297,car01_1_184,den05_11_249,uaf12_1_878,mat09_55_16,car10_15_209,uaf08_24_227,nwl09_1_895,mat13_2_396,nwl08_7_1640,uaf12_1_207,lab08_5_205,uaf08_7_8,nwl11_31_42,nwl08_7_1549,car10_15_435,den11_55_12,car10_15_431,nwl08_7_1351,lov03_5_210,den08_206_1,car05_18_108,nwl10_1_184,lab04_2_10,lab08_5_162,mat15_25_229,lov15_16_656,uaf12_1_1272,uaf12_1_504,nwl09_1_933,uaf12_1_149,lab06_25_103,nwl08_7_658,den11_13_312,uaf12_1_645,nwl10_1_53,lov15_16_9,uaf12_1_195,nwl08_7_873,mat09_13_146,lov03_5_385,uaf12_1_1263,nwl11_31_77,uaf08_24_19,nwl11_31_117,uaf05_16_378,car05_11_219,lov15_16_429,uaf08_7_1072,lov15_16_356,nwl09_13_167,uaf12_1_388,nwl08_7_1043,nwl11QC_2_38,lab06_25_265,uaf12_1_1243,lov12_4_16,nwl09_1_242,mat09_13_140,lab09_25_28,uaf12_1_271,den05_11_276,mat15_25_16,lov03_5_579,car03_20_458,lab04_2_236,lov15_16_222,den08_15_148,lab08_43_116,uaf08_7_691,mat15_25_169,lov12_25_87,nwl09_1_384,mat09_13_304,uaf08_7_870,nwl10QC_15_5,car03_20_251,lab08_5_563,lov15_20_1,uaf05_16_11,den08_15_203,mat15_42_44,car01_1_335,uaf12_1_842,mat13_2_83,nwl11_31_180,uaf12_1_22,uaf12_13_95,nwl09_1_793,uaf01_4_42,lab04_51_56,den09_33_10,den05_18_14,lab04_51_21,uaf08_7_502,nwl09_13_162,lab06_25_270,mat01_33_3,uaf12_1_1331,car05_11_72,mat09_55_114,car05_18_95,nwl09_1_711,car01_1_375,lov03_5_778,uaf08_7_250,nwl08_7_211,lov15_16_389,mat13_2_343,nwl10_38_85,den08_15_467,lov03_5_18,car05_11_283,mat09_13_191,lab08_5_544,lov03_5_313,den08_15_321,nwl09_1_1052,uaf12_13_249,lab04QC_3_2,uaf05_16_310,lab08_5_737,car05_18_43,car05_11_251,nwl08_24_247,mat15_25_269,mat15_42_56,nwl09_1_1374,nwl11QC_2_37,den05_11_104,lov03_5_280,uaf08_7_449,lab09_25_1,car03_20_452,lab08_5_157,mat13_2_138,nwl09_1_1361,lab08_43_77,uaf08_7_1197,nwl11_20_574,nwl08_24_249,mat13_2_94,den05_11_363,lab04QC_3_4,den09_33_89,nwl09_13_40,car01_1_352,den05_11_187,car03_31_52,lab06_25_250,lab08_5_237,car01_1_332,lov03_43_173,nwl09_1_382,uaf12_1_88,car03_20_288,lov03_43_80,uaf12_1_282,den08_15_372,uaf08_7_663,nwl11QC_2_6,nwl08_7_1236,nwl08_7_273,den05_11_257,uaf12_1_725,uaf05_16_586,nwl09_1_557,nwl10_38_60,nwl09_1_613,lov11_25_24,mat09_55_92,car03_20_141,lov03_5_272,car03_208_1,uaf08_7_97,nwl10_1_255,lov03_5_183,nwl10_1_235,nwl09_1_1185,nwl08_7_322,lov03_5_643,nwl08_7_540,nwl08_7_303,uaf05_16_457,mat09_13_215,uaf12_1_591,lov03_5_472,uaf05_20_4,den05_11_12,uaf08_7_295,uaf08_7_293,nwl09_1_551,den08_15_337,den09QC_2_1,nwl09_13_3,nwl08_7_285,nwl08_7_462,uaf12_1_528,nwl11_20_586,lov15_16_636,mat13_2_217,uaf08_7_274,car10_15_412,uaf12_1_764,car05_18_37,car03_20_332,nwl09_1_902,nwl10_1_128,uaf08_7_406,nwl11_20_245,nwl08_7_338,car10_15_392,mat13_2_3,lov03_5_569,nwl10_1_307,uaf12_13_24,mat13_2_323,lab08_5_253,nwl11_20_600,uaf08_24_35,mat15_25_172,lab06_42_13,nwl09_13_74,den11_13_177,car05_11_1,nwl09_13_7,uaf08_7_992,lab08_5_9,uaf12_1_953,nwl10_38_138,nwl08_7_929,uaf12_1_865,lov15_16_565,nwl08_7_1363,den11_13_124,den05_11_316,uaf08_7_538,uaf05_16_686,nwl08_63_4,lab04_2_216,den08_15_338,nwl11_20_62,uaf08_24_32,uaf08_7_1546,nwl08_7_76,uaf05_16_67,uaf08_7_1314,nwl09_1_318,mat13_2_28,car05_11_128,nwl09_1_18,uaf08_7_279,lab08_5_338,lov15_20_18,nwl09_1_1038,nwl08_7_953,lab06QC_0_5,uaf08_7_417,nwl08_7_1192,nwl09_1_100,den11_55_131,lab08_5_848,lov03_5_559,mat09_13_238,nwl09_1_900,nwl09_1_432,car10_15_452,lov03_5_788,den05_18_127,den11_13_94,mat15_25_92,uaf08_7_862,uaf08_7_208,nwl08_24_34,car01_1_281,uaf05_20_106,nwl08_7_1326,nwl10_1_131,car03_20_177,den11_13_137,car05_18_53,uaf05_16_655,uaf08_7_311,car05_11_156,lab04_2_303,car10_15_416,car03_20_624,nwl09_13_134,lab06_53_4,lab08_5_328,den08_15_476,nwl11_31_196,uaf08_7_1201,den05_11_431,den05_11_245,uaf08_7_1163,lov15_16_812,nwl11_20_11,uaf12_1_795,uaf08_7_933,nwl08_7_34,lov15_16_289,lov15_20_29,nwl09_1_365,car01_38_162,uaf08_7_549,den08_15_487,nwl08_7_539,uaf01_25_15,car03_20_400,nwl10_1_114,lov15_136_1,lov11_25_62,lab04_2_367,car01_1_275,den05_11_393,lab04_2_312,nwl09_13_232,lab04_51_98,nwl09_13_6,lab09_25_96,uaf12QC_2_10,nwl11_20_535,lov15_16_404,nwl11_20_216,uaf12_1_1343,car05_315_1,nwl08_24_118,nwl09_1_1146,uaf08_7_1124,lov03_5_26,lov03_5_580,car10_15_173,mat09_13_252,den11_13_232,lab04_51_22,den11_13_102,lov03_5_343,uaf08_7_596,den11_13_26,uaf12_1_46,uaf08_24_168,lov03_5_774,nwl08_7_1442,nwl08_7_347,lab04QC_14_1,lov03_5_812,den08_1_123,lov15_16_508,nwl09_13_8,lov03_5_458,lab04_2_290,lov03_5_929,uaf08_7_1696,lov03_5_91,lov03_5_858,nwl11_31_75,uaf05_16_699,uaf08_7_191,car03_20_360,nwl09_1_935,uaf08_7_1057,mat13_2_385,lab08_5_234,nwl09_1_810,nwl09_1_53,lab06_25_302,car10_15_451,nwl11_20_319,lab08_5_830,nwl09_1_744,lov03_5_429,uaf08_7_795,lov03_5_457,lab08_5_416,uaf08_7_1331,nwl09_1_371,den11_55_23,uaf08_7_1154,nwl08_24_36,car10_15_116,uaf01_25_54,lab09_25_114,car03_20_128,uaf05QC_14_8,lov12_4_55,den08_15_3,mat15_25_68,lab08_5_217,lov12_25_101,nwl08_24_145,car10_15_31,mat09_13_38,uaf08_7_372,nwl08_7_341,nwl09_1_806,lab04_2_365,lov03_5_30,uaf08_7_945,car01_38_166,nwl08_7_533,den05_11_309,lab08_43_217,uaf05_16_603,nwl09_13_109,nwl08_7_991,lov15_16_532,nwl08_7_489,nwl10_1_33,lab06_25_85,uaf12_1_1090,lov15_16_672,mat01_10_58,uaf08_7_196,uaf08_7_1438,lov03_5_413,lab08_43_129,lab04_51_80,nwl08_7_986,uaf08_7_1450,car01_1_163,nwl09_1_1103,car03_20_580,nwl09_1_69,uaf05_20_108,lab04_2_3,uaf01_25_19,nwl09_1_99,lov03_5_940,lab06_25_63,den05_11_340,uaf08_7_289,car05_11_395,den09_10_13,uaf05_20_55,uaf12_1_833,nwl08_7_297,mat13_2_358,uaf08_24_18,nwl10_1_208,lab08_5_287,uaf05_16_817,nwl08_7_239,lab06_42_63,nwl08_7_1099,lov15_16_755,mat15_25_108,uaf12_1_721,car03_20_368,nwl08_7_377,nwl10_38_148,nwl08_7_1406,uaf12_13_142,den08_15_37,mat01_10_70,lab04_2_397,car10_1_136,lab08_5_597,mat13_2_129,uaf05_16_53,uaf08_7_159,uaf12_1_1257,car03_20_444,lab04_2_81,lov15_16_594,lov12_25_112,nwl09_1_457,lab08_5_735,uaf08_7_1677,nwl08_7_567,car10_15_395,mat13_2_400,nwl10_38_58,nwl08_7_919,uaf08QC_0_25,uaf12_1_1375,mat09_13_244,lov15_16_808,lab09_87_19,car01_1_131,car10_1_5,car10_15_175,uaf05_16_439,nwl10_38_40,lov03_5_820,uaf12_1_589,car03_20_206,lov12_25_94,lov03_43_133,den05_11_136,lov03_5_564,lov03_5_612,nwl11_20_23,den08_1_118,lov12_4_50,nwl08_7_1689,lov15_20_124,uaf08_7_694,lab08_5_921,nwl09_1_750,lab06_25_159,den11_13_236,nwl08_7_933,uaf01_25_103,car03_20_416,nwl11_20_193,uaf12_13_181,uaf05_16_671,uaf08_7_653,uaf05QC_14_11,car03_20_275,den05_18_102,lov15_16_777,lov03_5_89,uaf05_16_40,car05_11_259,lab09_25_74,uaf08_7_634,lab08_5_789,uaf12_1_959,mat09_13_128,uaf08_24_144,nwl08_7_553,lov03_5_922,uaf08_24_233,nwl09_1_1194,mat01_10_21,mat09_13_190,lov03_5_503,car10_15_3,uaf12_1_569,uaf08_7_507,den08_15_350,uaf08_7_727,den08_15_458,mat01_33_77,nwl08_7_1079,uaf01QC_18_1,nwl08_7_1258,nwl11_31_108,uaf05_16_324,mat13_2_406,uaf12_1_1266,den05QC_23_13,uaf12_158_1,nwl08_24_84,nwl11_20_537,nwl08_7_1382,lab08_5_900,uaf05_16_532,uaf08_7_922,mat01_10_8,lov03_43_139,uaf08_7_771,uaf08_7_1090,nwl11_20_519,uaf05QC_14_7,lab08_5_79,nwl11_20_237,nwl09_1_357,nwl08_7_437,den08_15_39,uaf08_7_39,lab08_43_198,mat13_2_52,lab06_25_50,lab04_2_332,lov15_20_82,car03_20_218,den08_15_403,car05_11_298,nwl08_24_160,lab04_2_157,lab08_5_379,lov03_5_666,lov15_16_558,uaf08_7_1018,den11_13_123,lov03_5_654,nwl09_13_67,mat09_13_59,uaf08_7_718,uaf05QC_14_9,car05_11_21,lab04_191_1,nwl08_7_1206,mat15_25_104,lab04_2_274,mat09_55_91,car03_20_21,car03_31_201,uaf08_24_216,nwl09_1_657,den09_33_119,car01_1_309,mat13_2_278,car05_11_270,lov15_16_415,lab04_2_202,uaf12_1_1251,nwl08_7_124,den05_18_45,nwl08_7_755,uaf08_7_1239,nwl09_1_75,nwl09_1_631,uaf12_1_922,car10_15_205,uaf05_16_217,car01_1_35,lov03_43_149,lab06_25_163,mat15_42_70,car05_11_413,nwl09_1_988,uaf08_24_83,uaf12QC_21_1,nwl08_7_1563,nwl08_7_1499,nwl10_1_397,nwl10_38_80,uaf05_16_30,nwl11_20_609,lov03_43_32,den11_55_85,mat13_2_155,lov15_16_482,uaf08_7_1007,nwl09_1_340,uaf05_20_24,den08_15_395,mat13_51_3,uaf08_24_192,uaf05_16_742,nwl09_13_1,lab08_5_814,car01_1_389,lov15_16_379,car05_18_98,den11_13_324,uaf12_1_1025,nwl09_1_1189,den09_10_92,den11_13_191,car03_31_116,nwl11_20_292,mat15_25_299,car05_380_1,lov15_16_536,uaf08_7_1629,uaf08_7_1048,car05_11_286,uaf12_1_319,lab08_5_426,lab08_5_491,den05_18_97,nwl09_1_299,car03_31_60,lov11_25_77,lab08_5_540,uaf05_16_303,uaf08_7_1093,lov03_5_401,nwl10QC_65_1,uaf12_1_578,mat01_33_8,lab08_5_486,uaf12_1_1081,uaf08_7_664,nwl09_13_80,lab08_43_166,nwl09_1_648,uaf08_7_744,nwl09_1_612,car10_15_312,uaf08_7_1291,nwl08_7_224,nwl11QC_2_57,uaf08_7_1303,lov03_5_855,nwl08_7_882,lab08_43_208,nwl09_1_55,mat01_33_95,lov15_16_818,den08_15_195,nwl10_38_32,nwl08_7_1180,nwl11_20_97,lab08QC_8_1,lab06_25_292,nwl09_1_507,nwl08_7_1322,mat13_2_190,car10_15_433,car10_15_251,den05_11_405,uaf08_7_497,mat09_13_280,uaf08_24_229,nwl09_13_66,mat15_25_115,nwl09_1_151,uaf12_1_460,uaf12_1_1031,den11_374_2,mat15_42_42,car10_15_153,nwl11_20_388,nwl08_7_37,nwl08_7_1027,car10_15_429,nwl11_20_47,lab08_5_178,car10_1_113,uaf08_7_1174,car01_1_315,lab06QC_0_13,lov03_5_920,car03_181_1,lab08_5_355,nwl08_7_750,den08_1_114,mat09_55_60,lab08_5_719,lov03_5_496,den09_33_73,lov15_16_299,mat01_10_84,car03_20_263,lov03_5_400,mat09_13_5,car05_11_59,nwl08_7_17,nwl09_1_725,nwl10_1_228,nwl11_20_124,mat15_25_34,nwl09_1_671,car10_15_32,mat09_55_130,car05_11_362,nwl09_13_83,lov15_16_110,lab08_43_96,nwl08_7_1294,car03_31_20,mat15_25_102,lab08_43_91,mat15_25_124,nwl08_7_330,uaf08_7_403,lov15_16_357,uaf12_1_170,mat13_2_214,lab08_43_190,lov03_5_346,uaf08_7_839,lov15_330_2,car03_31_119,den05_18_39,den11_13_266,uaf08_7_153,nwl08_7_85,uaf08_7_85,car03_31_4,car10_1_34,den05_11_380,lov15_16_16,car05_11_196,lab08_5_901,den08_1_109,mat15_25_6,lab06_42_53,uaf12_1_939,car10_15_378,lab04_51_105,mat01_10_54,car10_1_88,uaf05_16_271,lab08_43_108,nwl08_7_1417,uaf08_7_1395,nwl08_7_792,nwl10_1_2,nwl09_1_1087,uaf05_16_747,nwl09_1_927,nwl08_7_221,uaf12_1_251,lab06_25_279,uaf05_16_264,den05_11_282,car01_1_119,nwl08_7_89,uaf12_1_456,lab06_42_48,uaf05_20_163,car01_1_88,mat15_53_1,lab08_5_878,nwl09_1_879,uaf08_7_1412,car01_1_305,uaf05_16_346,nwl10_1_132,car10_15_38,nwl09_1_728,car03_20_88,lov03_5_421,lab08_43_157,lov12_25_89,nwl10_1_279,nwl08_7_1561,lov03_5_864,car01_38_141,lov03_5_445,car01_38_20,car03_20_310,lov03_43_157,nwl08_7_1437,mat01_10_110,car10_15_323,uaf05_16_261,nwl09_13_95,lov15_16_621,lov03_5_93,nwl09_1_476,lab08_5_175,uaf05_16_585,mat13_2_218,nwl08_24_19,uaf08_7_1345,car10_15_410,nwl08_7_1576,nwl10_1_222,car10_15_442,nwl09_1_599,nwl08_7_1067,nwl09_1_520,nwl09_53_5,lov03_5_714,den08_1_110,uaf12_1_314,uaf08_7_843,den05_11_6,uaf12_1_1302,uaf12QC_9_8,lov12_25_107,lab06_25_17,lov03_5_748,lab06_42_125,lab08_5_412,uaf12_1_931,uaf12_1_377,nwl09QC_15_1,uaf08_7_1155,car03_31_173,den05_11_189,uaf12_1_147,lov03_5_355,uaf05_16_443,lov15_20_191,lov03_5_794,mat09_55_36,uaf08QC_0_18,mat13_2_45,uaf05_16_769,car10_1_100,den11_55_92,lab08_5_130,den09_33_76,nwl11_20_454,lov03_5_942,nwl09_1_1115,lov03_43_199,nwl11_20_494,den09QC_2_10,mat15_25_13,car01_1_300,nwl09_13_237,nwl08_7_522,lab08_5_526,uaf05_20_182,lab08_43_30,lab09_25_40,lab04_2_22,lab04_2_266,uaf05_16_684,lab06_25_33,nwl10_38_92,nwl09_1_1063,mat15QC_1_1,mat13_2_99,car05_11_105,uaf08_7_567,uaf05_16_609,uaf05_20_154,nwl10_1_170,nwl08_7_981,den08_1_15,nwl08_7_334,nwl11_20_185,nwl09_1_1018,lab08_5_312,den05_18_71,den05_11_374,uaf05_20_99,mat15_25_105,car05_18_61,uaf12_1_519,nwl08_7_668,car10_1_115,nwl09_1_416,lov15_16_440,lov03_5_236,nwl08_7_611,nwl09_1_421,lov03_5_253,lov15_16_239,mat13_2_293,uaf12_1_1201,den11_13_311,car10_15_505,uaf12_1_20,lov03_43_5,uaf08_7_1421,uaf12_1_1067,mat09_13_4,uaf12_1_411,uaf12_1_782,lab04_51_3,uaf05_20_203,den05_11_381,lab08_5_132,lov03_5_870,car03_20_620,lab06_25_286,mat09_13_315,lov03_5_723,nwl08_7_994,uaf08_7_1393,nwl08_7_1299,nwl08_7_78,car05_11_91,uaf08_7_334,den05_11_400,uaf12_1_1104,uaf08_24_150,uaf05_16_554,uaf12_1_1054,uaf08_7_471,nwl11_20_4,nwl09QC_3_3,car03_20_621,car03_31_80,lab08_43_46,car10_15_151,uaf08_24_147,lab08_5_792,car05_11_75,lab06_42_62,uaf08_7_1185,uaf05_20_68,nwl09_1_851,den05_11_163,uaf05QC_13_7,uaf12_1_674,lov12_25_24,nwl11_20_239,lov15_16_778,car01_1_239,nwl11QC_2_23,nwl08_7_198,lab04_2_399,lov03_5_905,mat13_2_14,car10_15_338,car03_20_557,uaf12_1_910,nwl09_1_1211,den11_13_82,lov15_16_425,nwl08_7_1562,nwl08_7_849,den11_13_268,lab09_25_134,uaf05_16_388,lov15_16_592,lab09_87_8,nwl08_7_1504,mat13_2_24,nwl11_20_215,lov15_16_514,lab04_2_242,nwl11_31_162,nwl11_31_153,lab06_25_264,uaf12_1_185,den05_11_402,nwl10_38_52,uaf12_13_61,lov15_16_455,lov15_16_671,lov15_16_28,lov03_5_572,uaf08_7_899,uaf08_24_152,mat15_25_292,nwl08_7_979,nwl08_7_180,den08_15_7,uaf12_1_378,car05_11_430,car03_31_36,car05_18_70,car10_1_16,nwl11QC_2_47,nwl09_1_411,lov15_20_177,den09_33_51,lov12_4_11,car03_31_110,uaf12_1_241,nwl11QC_2_24,den05_11_255,car10_1_82,uaf01_25_55,uaf12_1_274,lov15_16_209,uaf05_16_316,nwl09_13_228,uaf05_20_40,uaf12_1_720,lov12_25_106,nwl09_1_334,nwl09_1_439,mat13_51_96,lov03_43_78,nwl09_1_1032,nwl08_7_1308,lov11_87_25,car05_11_82,uaf05_16_601,nwl11_31_49,nwl08_7_874,nwl09_1_991,den11_55_14,lov03_43_221,car05_18_26,uaf08_24_135,nwl10_38_130,nwl09_1_136,lab06_42_38,den05QC_24_4,nwl10_1_36,lov03_5_17,uaf05_16_555,mat09_13_27,den08_15_433,lab06_42_66,nwl11_20_209,uaf12_13_244,mat15_25_50,nwl11_20_323,car01_1_77,lab09QC_12_3,nwl11_31_174,nwl09_1_863,car05_18_105,uaf05_16_477,car03_31_81,uaf12_1_1280,mat15_25_168,nwl08_24_11,uaf08_7_918,uaf05_16_596,den11_55_127,mat15_42_121,mat13_2_88,nwl11_20_2,den09_33_80,uaf12_1_587,uaf05_20_175,lov03_5_604,uaf05_16_229,lab09_25_59,uaf08_24_188,lab08_5_691,nwl08_7_1353,nwl08_7_736,uaf05_16_274,uaf12_1_789,lab04_2_341,uaf08_7_1302,uaf01_25_69,lov03_5_902,lov03_5_853,den05_11_406,den09_10_108,nwl09_13_245,lab04_2_204,den08_15_353,lab08_43_3,uaf05_16_661,car10_15_299,lov12_25_85,uaf12_1_1275,lov03_5_341,nwl09_13_46,lab08_43_4,lov15_16_383,uaf12_13_157,car10_15_183,car05_11_134,lov12_25_52,lov15_16_342,lov11_87_10,nwl08_7_1702,car01_1_268,den05_303_4,lov03_43_144,nwl09_1_1242,lab08_5_359,car01_1_343,nwl09_1_878,nwl08_7_1656,mat15_25_58,car01_1_266,nwl08_7_666,uaf05_16_131,den08_15_292,uaf08_7_423,car10_15_141,car10_15_450,mat13_2_66,uaf08_7_115,nwl09_1_65,lab08_5_211,den08_15_41,car01_1_21,nwl08_7_1680,nwl09_13_221,nwl09_1_691,lov15_16_663,mat09_55_95,lov03_5_323,uaf08_7_385,car10_15_118,nwl08_7_1122,uaf12_1_497,nwl08_7_463,uaf12_1_1160,uaf08_7_974,uaf08_24_217,nwl09_1_917,uaf08_7_1506,den08_1_70,nwl09_13_193,nwl09_1_1312,lab06_42_111,uaf05_16_93,uaf12_13_9,den05_11_364,lab06QC_0_55,mat15_53_5,car03_20_566,nwl08_24_131,car10_1_22,uaf08_7_24,uaf08_7_635,nwl09_1_841,uaf05_16_304,lab08_5_396,nwl08_7_1494,car03_31_76,nwl08_7_1684,uaf08_7_1535,nwl09_1_278,nwl10_1_316,nwl08_7_654,mat13_2_350,car10_15_307,car03_20_329,mat13_51_9,lov03_5_473,uaf12_1_746,nwl11_20_269,nwl09_1_296,den08_15_146,lov03_5_301,lab08_5_524,nwl09_1_1208,car01_1_396,uaf01_25_49,car01_1_296,nwl09_1_574,lab04_2_163,uaf12_1_646,mat15_25_4,nwl08_7_384,lov03_5_933,uaf08_7_934,uaf08_7_1501,uaf12_1_1134,car05_303_4,uaf08_7_142,lov03_5_8,car03_20_514,uaf12_1_791,uaf12_213_1,mat01_33_90,den11_13_10,uaf08_7_1279,nwl08_7_631,lab08_43_84,uaf12_53_12,lab08_5_810,car10_15_29,car10_15_188,uaf05_20_187,uaf12_1_818,car03_20_298,lov15_16_167,mat15_25_156,uaf12_1_758,uaf05_16_9,car10_15_46,car10_15_304,uaf08_24_127,mat13QC_4_6,nwl08_7_1509,lov15_16_381,nwl08_7_602,den08_15_507,lov03_43_208,car03_20_244,nwl08_7_1046,den08_15_68,lab06_42_133,den08_15_393,nwl08_7_1365,den08_15_172,den09_10_121,uaf05_16_818,nwl08_7_355,mat01_33_110,lov11_25_43,uaf05_20_162,lab04_2_46,uaf08_7_1342,mat09_13_96,car05_11_403,uaf12_1_556,lov11_25_23,lab08_43_240,lab08_5_12,lov03_5_399,uaf12_1_1304,uaf05_16_531,nwl09_1_193,nwl11_20_637,nwl09_1_918,uaf08_24_180,lab06_25_245,lov15_16_756,lov15_16_119,car01_1_299,nwl08_7_413,mat15_25_54,lov15_16_664,car05_18_107,den11_13_81,uaf08_7_51,lov15_16_161,car03_31_124,lab08_5_690,uaf12_1_855,lab06_42_87,lov03_5_77,car03_20_600,lov03_5_359,nwl09_1_850,lov15_16_247,nwl10_1_182,lov03_5_158,car01_1_103,den08_1_86,mat09_13_135,nwl11QC_20_3,lab04_2_64,lab04_51_27,uaf01_4_64,nwl08_7_973,uaf08_7_827,den08_15_193,car05_11_269,nwl09_1_1338,nwl09_1_353,mat09_55_124,uaf12_1_190,car10_15_238,den08_15_225,lov15_16_118,uaf08_24_209,uaf12_1_1105,car03_20_15,nwl08_7_1565,nwl08_7_552,den05_11_232,uaf12_1_1096,uaf12_1_61,lov03_5_55,uaf08_7_38,car03_31_125,lab08_43_234,uaf05_16_735,lab08_5_538,car03_31_199,uaf08_24_76,lov03_5_768,lov03_5_6,car01_1_20,uaf12_1_1139,lab06_25_64,uaf12_1_1305,nwl09_1_1218,uaf12_1_523,nwl11_20_200,uaf12_1_1313,lov03_5_527,car05_11_162,lab08_5_879,lab09_25_78,uaf12_1_177,lov03QC_1_2,lov03_152_1,nwl09_13_185,car03_31_78,nwl08_7_1048,mat09_13_181,nwl08_7_1527,lov15_16_553,nwl09_1_1139,nwl08_7_1268,lab08_5_648,uaf12_1_1056,nwl11_31_186,uaf08_7_1590,uaf12_1_1349,nwl08_24_210,uaf01_25_6,lab08_5_330,car03_20_549,lab08_5_841,uaf01_25_43,nwl08_7_111,car03_20_239,uaf05_16_449,lov15_16_520,car10_15_445,lov03_5_742,mat13_2_357,lab08_5_5,car10_1_8,nwl09_1_592,uaf08_7_1608,lab06_53_2,car01_1_121,uaf08_7_1458,den05_303_6,uaf12_1_1122,uaf01_25_42,mat01_33_4,uaf12_1_325,mat13_2_47,lab09_25_131,lov15_16_427,lov15_16_585,uaf05_20_123,uaf12_1_259,uaf08_7_1025,car03_20_50,car10_15_466,lab08_43_225,lov03_43_172,mat15_42_45,uaf08_7_1269,den08_15_306,car03_20_38,lab08_5_173,lov15_16_257,lov03_43_38,car10_15_274,car10_1_12,uaf12_13_194,nwl11QC_2_5,lov03_5_631,uaf12_1_213,uaf12_1_397,lov03_43_48,den05_18_20,nwl08_24_66,lab04_2_410,nwl10_1_202,nwl09_1_215,car05_11_144,den08_15_255,car03_20_227,nwl10_38_119,mat15QC_7_1,uaf08_7_13,nwl09_1_636,lov03_5_220,uaf08_7_292,nwl08_24_134,nwl08_7_1210,den05_11_98,nwl08_356_3,lov03_5_804,nwl09_1_1077,nwl10_1_232,uaf12_1_849,nwl10_38_36,lov03_5_563,uaf08_7_160,mat13_2_381,uaf12_1_1147,uaf12_1_988,uaf05_16_451,lab09_25_80,nwl08_7_241,car01_1_14,uaf08_7_905,mat09_55_104,nwl08_24_243,uaf05_16_414,lab06_42_10,lab06_42_37,uaf08_7_814,nwl09_53_15,lov15_16_128,lab04_2_224,lab08_43_146,lab06_25_193,lab06QC_0_40,mat09_55_117,car03_20_108,mat15_25_69,mat09_55_126,uaf12_13_62,car03_20_47,lab06_25_24,den05_11_115,nwl09_1_488,mat15_25_9,mat15_25_213,lov11_25_106,den08_15_368,mat15_25_60,uaf08_7_1457,nwl08_24_124,car05_11_358,car01_38_161,mat09_55_39,lab08_43_8,uaf05_16_549,lov03_5_239,nwl09_1_1283,nwl10_1_209,lab08_5_570,lov03_5_941,den05_11_167,uaf05_16_456,den08_15_113,nwl11QC_2_9,den05_11_315,nwl08_7_1101,uaf08_7_339,car03_31_90,uaf08_7_206,lov03_5_466,den11_55_132,uaf12_1_1071,car10_15_174,lov03_5_845,nwl11_20_253,nwl08_7_705,uaf05_16_253,car03_20_129,lov03_5_893,uaf08_7_307,nwl10_1_123,car03_20_552,uaf05_16_136,lov15_20_80,nwl08_7_232,den05_11_361,lab08_43_12,lab04_2_179,nwl10_1_112,nwl08_7_1263,car03_31_193,lab06_25_93,nwl09_1_1098,uaf12_13_170,nwl08_7_1066,nwl08_7_433,lab08_5_685,uaf05_16_625,uaf05_16_637,nwl09_13_184,car01_1_249,nwl11_20_374,nwl08_7_634,den11_55_17,nwl08_7_794,den08_15_85,mat13_2_133,lab04_2_229,den11_13_2,lab08_5_274,uaf08_7_460,nwl08_7_997,lov15_16_747,lov11_25_102,lov12_4_24,den11_13_270,lov15_16_35,lov03_5_411,lov12_25_91,den08_15_29,car05_11_112,car01_1_232,car03_31_47,car03_20_316,mat13_2_64,lab08_5_607,uaf08_7_1497,nwl08_7_1100,nwl09_1_946,nwl08_7_454,nwl08_7_1254,uaf08_7_1593,lab06_42_138,uaf05_16_507,nwl08_7_521,lab08_5_73,lab04_2_185,lab08_5_116,car03_31_71,uaf12_13_122,den08_15_370,lab08_5_518,nwl09_1_232,den11_13_64,nwl09_1_46,lab06QC_0_35,nwl10_1_197,car01_38_80,uaf12_1_1189,uaf05_16_113,car01_38_125,nwl08_288_1,uaf08_7_919,nwl09_13_144,nwl08_7_190,mat15_25_198,lab08_5_656,den11_13_238,lov15_16_124,uaf12_1_1244,nwl08_7_267,uaf08_7_1,nwl08_24_206,nwl08_7_600,den05_11_312,nwl11_20_542,lab08_5_838,lov03_5_481,nwl10_1_277,lov03_43_178,lab04_2_419,nwl10_1_69,nwl11_20_441,car05_11_408,lov03_5_468,uaf08_7_723,nwl09_1_746,den05_18_128,nwl08_7_872,uaf12_1_681,uaf08_7_294,uaf08_7_326,uaf12_87_1,lab08_5_266,uaf05_16_738,lov11_25_75,car05_11_198,uaf05_16_394,nwl08_7_636,lab04_2_362,lov03_5_95,lov03_5_558,nwl08_7_42,lab04_2_373,lov03_5_129,uaf08_7_1211,nwl08_7_923,nwl08_7_965,car10_15_1,lov03_5_455,car01_1_145,lov15_16_637,lab09_25_42,uaf08_24_196,nwl09_1_89,den08_1_101,uaf08_7_1343,uaf05_16_424,uaf12_1_494,den08_15_384,uaf12_1_898,car10_15_117,den08QC_24_7,uaf12_1_366,nwl11_20_579,nwl08_24_58,lab06_25_9,car05_18_66,lov03_5_537,nwl09_1_934,car03_31_100,nwl11_20_348,nwl08_24_114,car01_38_115,uaf12_1_1164,nwl08_7_40,uaf05_16_92,nwl08_7_744,lov03_43_13,uaf12_13_65,nwl08_7_800,car05_11_332,lab08_5_767,uaf05_16_298,lov15_16_286,uaf12_13_149,uaf08_7_199,lov03_43_216,mat13_2_325,uaf08_24_109,nwl09_13_168,lab06_25_222,nwl11_20_213,car03_20_540,car01_1_24,car03_31_62,den05_11_74,lab08_5_395,uaf08_24_97,nwl09QC_4_1,uaf05_16_500,nwl11_20_605,nwl08_7_1207,lov15_330_1,nwl11_20_376,nwl10_1_156,car01_1_397,nwl09_1_696,lov03_5_474,nwl11_31_187,car03_20_201,car03_31_2,nwl09_1_788,lov03_43_50,uaf08_24_125,nwl08_24_140,uaf01_25_52,uaf05_16_670,den05_18_36,uaf12_1_370,nwl11_31_154,lov15_20_31,lov11_25_12,uaf08_7_536,lab04_51_30,lab08QC_8_6,lov12_25_93,nwl09_13_135,car05_11_234,car03_20_605,lov15_16_523,uaf08QC_0_21,car01_38_59,uaf08_7_302,lab08_5_317,uaf05_16_788,nwl09_1_396,uaf05_16_251,nwl09_13_158,lab04_2_337,nwl09_1_749,uaf08_7_64,car10_1_120,den11_386_1,car05_11_151,nwl10_1_65,lov03_5_938,den08_15_317,nwl11_203_1,den11_13_52,nwl08_7_117,lov03_5_64,lov15_20_20,lab08_5_447,nwl10_1_113,mat15_25_62,lab04_51_70,uaf05_16_90,lov15_16_492,car01_38_114,car05_11_181,car03_20_428,nwl10_38_161,den11_268_1,nwl09_1_1062,car03_20_194,lov12_98_1,car01_1_333,lov03_43_176,uaf08_7_1244,nwl08_7_1021,lab08_43_152,nwl08_24_173,lov15_16_805,den05_11_69,nwl08_7_1125,lov15_20_133,lov03_5_819,mat09_13_37,nwl09_1_971,nwl09_1_361,car01_1_5,den08_15_166,nwl10_1_97,nwl08_24_99,mat13_2_199,car10_15_441,lab04_2_245,car10_1_42,uaf12_1_540,nwl09_1_1024,uaf08_7_1232,uaf12_1_327,uaf08_7_1209,nwl09_1_932,car05_11_153,uaf12QC_2_4,uaf08_7_947,nwl08_7_96,mat09_13_49,uaf12_1_1288,lab08_43_218,den09QC_2_12,car10_15_476,uaf05QC_14_15,uaf08_7_842,car05_18_90,uaf12_1_642,lov03_5_447,den11_55_87,lab08_43_136,nwl11_20_29,lab08_43_82,nwl10_1_127,den11_13_147,uaf12_1_1208,car03_20_49,nwl10_1_259,nwl08_7_888,lov03_43_101,uaf12_1_678,nwl08_7_498,lov15_16_474,lov15_16_4,car10_15_164,uaf08_7_1219,den08_1_59,lov15_16_83,nwl11_31_23,nwl11_20_445,lov11_25_123,mat09_55_22,lab08_5_32,lov15_16_754,lab06_25_199,lab06_25_179,mat09_55_42,nwl09_1_633,nwl11_20_435,uaf08_7_863,lab04_2_254,lab04_2_101,nwl08_7_543,uaf12_1_525,nwl08_7_1485,den05_11_143,mat13_51_23,uaf12_1_405,den08_15_375,lov15_16_358,uaf08_7_110,mat15_25_72,lov03_5_622,nwl10_38_9,lab04_2_258,nwl11_31_43,uaf12_1_665,lov15_16_103,nwl08_7_354,car05_11_278,uaf08_24_250,uaf12_1_1213,nwl08_24_201,nwl09_1_815,lov15_20_73,lov11_87_17,uaf08_7_1481,lab04_51_58,lov03_5_243,car03_31_17,nwl08_7_664,nwl09_1_701,uaf12_13_109,uaf05_16_235,car03_20_294,den09_10_46,mat01_10_127,den08_15_418,uaf12_1_445,uaf08_7_330,lov11_25_105,nwl08_7_626,lov03_5_294,nwl08_7_497,nwl10_38_104,nwl09_1_1199,car01_1_404,nwl09_1_1122,den05_18_35,uaf08_24_200,lab08_5_420,car03_20_598,uaf05_20_212,lov12_25_70,uaf12_1_686,lab04_2_73,uaf08_7_988,uaf05_20_190,nwl09_1_1119,nwl08_24_202,nwl09_1_121,den05_11_392,lab06_42_93,nwl08_7_974,nwl10_1_90,lov15_33_1,uaf08_7_798,den09_33_22,lab08_5_108,car01_1_357,uaf08_7_768,nwl09_1_870,car03_20_59,car10_15_125,car05_11_275,lab06_25_116,lov15_20_43,nwl08_247_1,lab09_87_22,uaf08_24_157,lab08_5_347,den11_374_1,uaf12_1_84,uaf05_16_248,lab08_5_757,nwl08_7_1139,car01QC_4_3,nwl09_1_941,nwl10_38_107,mat15_42_11,car05_11_404,nwl11_20_567,uaf12_1_1070,nwl09_1_261,uaf08_7_1463,lab06_42_42,den05_11_45,lab04_2_380,nwl09_1_834,den11_13_32,car10_15_221,uaf08_7_1104,car03_20_119,uaf05_16_795,lov15_16_631,lov15_16_279,uaf08_7_533,lov03_5_712,nwl10_1_217,nwl08_7_1111,uaf05_16_421,mat15_25_88,uaf12_1_1136,uaf08_7_249,lab04_51_87,lab08_5_259,uaf12_1_1312,lov03_5_241,nwl08_7_159,lov03_43_79,lov15_16_61,uaf05_16_35,den05_11_16,lov15_16_282,car03_20_17,lov03_5_619,den08_15_173,mat15_25_159,lov15_16_799,lov15_16_84,nwl08_7_802,car01_87_1,uaf12_1_912,nwl08_7_519,uaf08_7_477,mat15_25_272,car03_31_163,uaf05QC_13_9,uaf12_13_169,car03_31_53,mat01_10_49,nwl09_1_787,lov11_87_30,mat13_2_80,nwl08_7_80,nwl09_13_103,nwl10_1_401,den11_55_82,car10_15_232,car03_31_189,nwl08_7_1255,mat09_55_62,uaf05_20_199,nwl08_7_1133,mat15_25_194,lov11_25_48,nwl10_38_89,den05_18_53,den11_13_256,uaf05_16_281,nwl10_38_147,nwl11_20_561,nwl08_7_1138,mat13_2_229,uaf08_7_1357,car03_20_484,nwl10_38_42,uaf08_7_1193,nwl08_7_1278,mat13_2_77,uaf12_13_165,uaf05_16_521,nwl09_53_11,car01_1_298,lab06_42_60,nwl11_20_198,lov15_20_35,uaf12_1_1362,uaf12_1_599,nwl09_1_302,mat09_13_272,car10_15_18,car01_1_139,nwl08_7_1655,lab08_5_598,uaf12_13_144,nwl08_7_487,lab09_25_27,uaf08_7_20,nwl09_1_1009,lov03_5_582,car05_11_331,nwl11_20_179,lab09_25_37,lov03_43_97,car03_20_314,car05_11_243,uaf08_7_1203,nwl08_7_1131,lov12_4_33,nwl09_1_1142,uaf01_25_59,lov03_5_13,lab08_5_13,lab08_5_77,car10_15_320,car10_15_243,uaf12_1_197,den08_1_105,nwl11_20_621,car05_11_138,lab04_2_165,nwl08_7_928,car03_20_547,nwl11_31_111,lov15_20_16,lab09_25_23,uaf12_1_1341,nwl10_1_218,nwl08_7_591,nwl08_7_468,nwl08_24_218,car03_31_105,lov15_16_105,car01_38_85,lov03_43_86,lab08_43_48,lab08_5_483,lov03_43_20,car03_20_499,lov03_5_637,den11_13_183,lov03_5_731,lov15_16_87,uaf12_1_214,uaf12_1_664,car03_20_211,uaf05_20_206,lab08_5_745,uaf08_24_38,mat15_42_110,nwl09_13_136,den05_11_417,lab08_5_139,uaf05_16_431,uaf12_1_1009,car03_31_82,nwl08_7_23,nwl09_1_1059,nwl09_1_702,uaf12_13_77,nwl09_1_448,uaf12_13_223,nwl09_13_111,nwl11QC_2_19,car01_1_382,car01_38_42,lab04_2_79,uaf08_7_1679,car05_11_232,mat13_2_35,lab06_25_27,uaf05_16_545,nwl08_7_164,mat15_25_294,lov03_43_96,nwl09_13_60,den08_1_81,den09_10_55,uaf08_7_113,lov15_16_674,mat01_33_63,lov11_25_7,nwl09_1_516,nwl09_13_62,car01_138_1,lab04_2_275,lab06_25_89,car10_15_399,lov15_20_85,car01_1_243,uaf08_7_881,car01_1_95,uaf08_24_87,den08_15_402,lab04QC_36_1,uaf12QC_9_10,den05_11_275,uaf08_24_91,nwl08_7_1195,uaf12_1_75,car03_31_190,nwl09_13_190,car03_31_72,den08_15_289,mat13_51_109,nwl08_7_298,nwl09_1_1073,mat13_51_1,lov03_5_884,lab09_87_30,mat09_13_106,nwl08_24_216,lab04_2_378,lab06QC_0_53,uaf08QC_0_3,nwl09_1_377,den08_15_207,uaf12_1_906,car03_20_197,uaf05_16_546,uaf01_4_46,nwl09_1_378,den08_15_184,lov15_20_79,lab08_5_479,lab09_25_83,car01_1_337,nwl09_1_832,uaf12_1_691,mat01_10_34,lab09_25_112,mat13_51_29,nwl09_1_44,lab04_2_298,lov15_16_574,den05_11_308,mat13_2_160,uaf12_1_1043,lov03_5_43,uaf05_16_755,lab06_42_45,nwl09_1_1232,uaf08_7_1473,car03_20_145,uaf08_24_81,mat09_13_99,den05_18_43,lab08_5_593,uaf12_1_848,nwl08_7_691,lab08_43_95,nwl08_7_1070,lab04_2_16,lov03_5_672,lov15_16_315,lab06QC_0_21,nwl09_1_837,nwl09_13_140,nwl08_7_1291,nwl08_7_407,den08QC_24_18,lov15_16_607,nwl08_7_460,nwl11_31_50,uaf12_1_1231,den08_15_366,nwl08_7_699,nwl08_7_954,lov03_43_195,lab04_2_115,lab04_2_70,lab08_5_537,lov03_5_443,lov15_20_130,uaf08_7_743,nwl11_20_390,lov03_12_1,uaf08QC_0_23,nwl10_1_180,mat09_55_44,uaf05_16_153,uaf12_1_1182,nwl08_7_63,lab04_51_99,uaf08_7_74,nwl09_1_214,uaf12_1_835,nwl08_7_551,nwl08_7_940,uaf05_16_461,lov03_5_543,uaf08_7_32,den05_11_89,mat09_13_303,mat09_268_1,car01_1_156,nwl10_1_126,uaf08_7_80,lab08_43_35,lab04_2_14,nwl09_1_114,car03_20_182,lab04_2_72,uaf12_1_656,lov15_16_567,uaf08_7_576,den11_55_61,lov03_5_529,lov03_5_655,lov11_25_55,den05_11_19,lov03_5_856,uaf12_1_1145,lab04_51_9,nwl10_38_142,lab04_2_220,car05_18_33,nwl08_7_896,uaf08_7_1008,car01_1_272,den08_15_209,nwl08_7_1346,nwl09_1_1373,lov03_43_88,nwl11_31_148,mat13_2_56,uaf08_7_475,lab09_25_67,lov15_16_226,den11_13_234,lov15_16_285,uaf12_1_522,nwl09_1_609,den05_11_265,nwl08_24_226,uaf08_71_1,den05QC_24_3,mat13_2_415,uaf01_25_8,lab08_5_513,den05QC_23_20,uaf12_1_459,nwl11_20_183,uaf05_16_79,lab08_43_114,uaf08_7_901,uaf12_1_641,car03_20_535,lab08_5_21,lov12_25_74,uaf05_16_372,den11_55_119,lab08_5_731,nwl09_1_1124,uaf12_1_957,car10_15_45,nwl08_7_196,lov03_5_231,lab08_5_23,uaf05_20_104,nwl11_20_166,uaf12_1_1161,uaf12_1_771,nwl08_7_1433,nwl11_31_146,uaf08_7_1585,den08_15_252,mat09_13_48,den08_15_477,uaf05_20_94,uaf12_1_704,uaf05_20_103,mat13_2_393,car03_20_107,uaf08_24_183,den05_11_351,car05_11_239,den11_13_286,nwl08_7_1444,nwl11_31_119,uaf05_20_77,den09_33_116,den11_55_44,uaf12_1_28,car10_1_84,uaf12_13_139,lab06_42_105,mat15_25_129,nwl09_1_777,car10_15_346,car10_15_250,uaf05_16_333,nwl09_1_163,lab06_25_274,den08_15_453,uaf08_7_1259,uaf01_25_84,car05_11_37,car05_11_254,lov03_5_74,lov03_5_308,den05_11_156,lov15_16_95,lab06_42_1,uaf12_13_201,car10_15_415,nwl10_1_334,den11_13_125,uaf05_16_455,uaf12_1_1183,nwl10_38_61,uaf01_25_106,nwl09_1_769,lov12_25_59,uaf05_16_763,uaf05_20_150,nwl11_20_252,uaf05_16_527,uaf12_1_295,nwl08_24_110,lov03_5_771,nwl08_7_1343,lab09_25_34,lov15_20_161,nwl11_20_448,den05_11_32,lab08_5_785,mat09_13_144,uaf08_7_1449,car10_1_24,nwl08QC_1_11,mat09_55_112,nwl08_7_1140,lab08_5_711,den05_11_251,uaf05_20_198,lov03_5_366,uaf08_7_940,car05_18_60,uaf05_16_422,uaf05_16_622,uaf05_16_807,lov12_25_97,uaf08_7_1601,car05_11_84,car03_20_163,uaf01_25_73,lov03_5_66,lov15_16_31,nwl11_31_134,lov12_4_9,uaf12_1_1072,lov03_5_889,den05_11_23,uaf08_24_56,lab04_2_175,nwl08_7_1019,uaf12_1_975,uaf08_7_237,lov03_43_210,mat13_2_91,lab04_2_44,uaf05_16_365,lab08_5_751,uaf08_7_1695,uaf08_7_3,nwl08_24_76,uaf08_7_804,den11_13_276,den05_11_352,den09_33_65,lab08_43_245,mat13_2_330,lov15_16_353,nwl11_31_127,den09_10_123,lab06_25_181,lov03_5_310,nwl09_13_65,nwl08_7_817,uaf12_13_44,uaf08_7_1413,uaf05_20_193,den08_15_423,mat15_25_271,den08_15_499,uaf12_1_1018,car05_11_64,nwl10_1_250,mat01_33_38,lov03_5_135,mat15_25_214,lov03_5_644,car01_1_127,uaf12_1_1194,uaf12_1_1334,nwl08_7_569,lov12_4_32,uaf05_16_575,uaf08_7_755,nwl09_1_977,nwl11_20_8,lab08_5_303,lab08_5_535,nwl08_24_214,den05_18_89,nwl10_1_374,car01_1_235,lab08_5_229,lab04_51_65,uaf12_1_1052,den08_15_16,mat09_55_123,nwl11_20_570,car03_31_44,mat01_10_91,nwl08_24_208,lab04_2_122,lov15_20_61,nwl09_13_26,nwl09_1_1268,nwl09_1_453,lab06_25_94,lov15_16_393,lab08_5_297,den09_33_42,lab06_25_238,car05_18_68,mat15_25_252,lov03_43_128,lab06QC_0_49,car03_20_435,den05_11_391,den05_11_372,nwl08_7_319,uaf12_1_1158,den08_15_21,nwl08_24_12,den09_33_99,uaf08_7_1078,nwl09_1_1201,nwl08_7_210,nwl11_20_302,lab08_5_423,den05_11_296,car05_11_18,lov12_4_39,nwl11_257_1,car01_1_289,nwl10_1_254,den09_33_127,lab04_2_271,lov03_5_630,nwl08_7_987,nwl08_24_152,uaf12_1_812,den08_15_199,car03_233_1,lab08_5_798,den11_13_241,uaf08_7_1099,car03_20_118,lab08_5_377,uaf12_1_122,nwl09_1_1371,nwl11_20_563,lab08_5_747,uaf12_1_538,uaf08_7_108,uaf05_16_71,lov03_5_520,den11_13_165,nwl08_7_536,mat09_13_302,lov03_5_109,uaf05_16_556,uaf12_1_1059,uaf12_1_736,uaf08_7_670,nwl10_1_175,nwl08_7_192,nwl08_7_937,uaf12_13_210,uaf08_7_818,uaf12_1_236,uaf08_7_1059,den08_15_284,nwl10_38_76,mat15_25_192,car10_15_361,nwl11_20_290,uaf12_1_261,uaf05_16_204,nwl09_1_758,car01_38_117,uaf12_1_1176,uaf08_7_436,car01_1_334,car01_1_372,nwl08_7_1605,lab08_5_579,nwl09_13_102,lov11_87_5,nwl09_1_743,lov11_25_112,car01_1_260,lov03_5_859,uaf12_1_1196,lov15_20_13,uaf05_16_683,lov03_5_83,car03_20_348,lov03_5_279,nwl08_7_904,car01_1_361,mat09_13_268,uaf08_7_668,lab08_5_659,den05_18_73,uaf08_7_1691,uaf08_7_1065,uaf12_13_89,nwl08_24_52,uaf08_24_193,den05_11_102,uaf05_16_191,nwl08_24_45,uaf08_7_1117,nwl08_7_485,car05_11_102,lov15_16_493,car03_20_613,lab08_5_374,nwl08_7_531,car10_15_277,car03_20_219,uaf12_1_110,lab06_25_299,uaf12_1_571,uaf05_16_432,car05_18_9,mat09_13_133,mat15_42_140,den05_11_125,lov11_25_45,nwl08_7_961,nwl09_1_506,uaf08_7_1062,mat15_25_160,nwl11_20_487,mat09_13_113,lab08_43_137,lov03_43_35,lov03_43_164,uaf08_7_935,mat09_13_201,uaf12_1_1218,uaf05_16_737,lab09_25_71,lov03_5_670,lab08_5_559,lab04_2_37,nwl08_7_1241,car05_11_73,lab08_215_1,uaf05_16_107,nwl08_7_790,car05_18_23,nwl08_7_915,den11_13_221,car03_31_197,mat01_33_102,car10_15_245,nwl08_24_235,nwl09_1_615,lov15_16_769,nwl09_1_840,den08_15_4,den08_15_493,lov11_87_31,uaf08_24_245,uaf08_7_221,uaf08_7_1027,lov03_5_509,lab08_5_35,lov03_43_138,den11_55_33,mat13_2_40,nwl11_20_606,lov15_20_190,car05_11_189,car10_15_355,lab08_5_917,nwl10_1_55,lov15_16_815,lab08_5_110,car03_20_27,nwl09_1_1156,uaf12_1_266,car05_11_235,uaf05_16_593,uaf12_13_183,nwl10_1_166,den05_11_277,nwl08_7_538,uaf05_20_70,car05_11_146,uaf12_1_45,mat15_42_46,uaf12_1_206,lab08_5_421,nwl09_1_301,den08QC_24_8,lov11_25_74,nwl08_24_180,uaf12_1_1106,nwl09_13_42,nwl09_1_897,uaf08_7_1600,nwl11_20_576,uaf05_16_776,uaf08_24_68,lov15_16_622,lab08_5_43,uaf08_24_79,mat13_2_114,lov03_5_260,nwl10_38_75,nwl09_1_663,den08_15_483,uaf08_7_255,uaf12_1_38,uaf12_1_356,uaf12_1_870,den09QC_7_7,uaf12_1_986,lov15_16_351,mat13_51_31,car05_18_29,nwl09_13_48,uaf12_1_622,mat13_2_69,lab04_51_109,car03_31_196,uaf05QC_13_2,nwl09_13_115,nwl10_1_376,lov15_16_593,den09_10_59,den05_11_368,lov03_5_609,car10_15_486,uaf08_7_521,den08QC_24_4,lov12_4_14,car03_31_151,uaf12_13_207,lov03_43_112,nwl08_7_971,mat09_55_74,uaf12_1_1347,car05_18_64,car03_20_224,car03_20_392,den08_15_513,uaf12_1_769,car10_15_454,lov15_16_274,uaf08_7_789,lov03_5_817,uaf05_16_632,lov12_4_64,uaf05_16_385,car03_20_36,uaf08_24_199,nwl08_7_495,lab08_5_98,car01_1_111,lov15_16_483,den08_15_484,car03_20_104,nwl11QC_2_40,uaf08_7_1028,mat15_25_324,uaf12_13_84,uaf08_7_1002,uaf08_7_1218,car01_38_26,den09_33_143,car03_31_98,nwl08_24_217,uaf05_16_665,car05_11_264,uaf05_16_367,nwl09_1_822,uaf08_7_1583,uaf08_7_462,lab04_2_357,uaf08_7_675,lab04_2_321,lov15_20_157,uaf08_7_560,uaf08_24_113,uaf12_13_228,den11_13_40,nwl08_24_96,nwl08_7_1391,den08_15_169,lov03_5_329,uaf08_7_1370,nwl08_7_256,lab04_51_111,nwl09_13_45,mat13_2_337,den05_11_422,nwl08_7_1055,lov12_25_11,uaf05_16_540,lab06QC_0_43,lab04_2_400,lab08_43_154,uaf08_7_398,nwl08_7_1394,uaf12_1_112,lab04_2_329,lov03_5_318,lab09_25_38,nwl08_7_1372,uaf08_7_674,lab08_5_460,car10_15_440,nwl11_31_175,lov03_5_813,uaf12_1_992,lov03_5_67,den05_11_122,uaf12_1_928,nwl10_1_322,nwl09_1_262,nwl08_7_1693,lov03_5_860,den09_10_93,den09QC_2_7,lab08_5_927,lov03_5_784,lov03_5_88,den09_10_103,uaf08_7_1106,mat09_55_19,uaf08_7_1618,nwl10_38_153,lov15_16_720,lov11_25_54,nwl09_1_775,nwl09_1_953,den11_55_101,nwl08_24_137,lab08_43_123,nwl09_1_1112,nwl11_20_426,nwl09_1_1106,nwl09_1_836,den09_33_85,car10_15_357,den09_33_138,car10_1_85,mat13_2_22,uaf12_1_481,uaf08_7_1292,nwl11_20_548,mat15_25_301,lov03_5_789,lab06_25_230,uaf08_24_20,nwl09_1_389,uaf05_16_687,car05_18_18,uaf08_24_194,den05_18_15,lab06_25_41,nwl08_7_55,uaf08_7_695,lov15_16_421,uaf12_1_841,car03_20_3,lab09_87_27,uaf12_1_801,uaf12_1_652,nwl09_1_1323,car10_15_91,uaf08_7_1196,car01_1_271,lab04_2_26,nwl09_1_467,lab08_5_107,nwl08_7_442,lov15_16_789,car10_1_105,mat09_13_235,nwl10_1_155,lov15_16_63,den08_1_12,car05_11_157,nwl09_1_805,uaf12_1_305,lov15_16_761,lov15_16_196,den08_15_450,uaf08_7_116,uaf08_24_248,nwl09_1_1324,mat13_2_26,den05_11_123,uaf08_7_1494,car10_1_14,uaf05_16_42,den08_15_238,den09_33_53,uaf08_7_681,lov03_43_186,nwl11_31_88,uaf08_7_792,uaf12_1_546,uaf05_20_50,car05_11_273,nwl08_7_157,lab04_2_41,car10_206_1,car03_20_604,lab08_5_127,lab08_5_489,uaf08_7_826,lov03_5_100,den05_11_114,nwl08_7_214,den05_11_188,lab08_43_88,uaf12_1_920,uaf12_1_240,nwl08_7_1244,lov03_5_692,uaf12_1_1047,nwl08_7_1321,lab08_5_918,car05_11_340,lov15_20_153,den09_10_66,car05_18_94,nwl09_1_360,nwl08_7_1297,mat01_33_137,uaf05_16_617,uaf08_24_228,nwl10_38_121,nwl09_1_106,nwl08_7_1686,uaf05_16_536,nwl11_20_392,car03_20_43,uaf08_24_130,uaf12QC_9_12,nwl11_20_291,lov15_16_295,lab04_51_76,uaf05_20_11,lov03_5_882,car05_18_127,nwl08_24_79,uaf12_1_1124,mat01_33_122,uaf05_16_176,car03_31_174,lov03_5_707,uaf12_13_218,car03_31_142,uaf08_7_1191,nwl09_1_253,den08_15_82,lab06QC_0_7,lab08_5_131,nwl09QC_2_3,car01_38_156,lov03_5_291,lov15_16_107,nwl09_1_1082,uaf05_20_37,car10_15_375,den05_11_29,car05_11_44,lab08_5_558,nwl10QC_2_21,den11_13_51,lov12_25_5,den08_15_137,uaf12_1_418,uaf08_7_1452,car01_38_79,mat15_42_106,nwl09_13_84,car05_11_93,uaf05_16_327,den08_15_145,uaf08_7_1369,uaf08_7_1517,uaf08_7_693,car05_11_427,lov03_5_114,nwl08_7_284,uaf12_1_1326,uaf05_16_74,uaf08_7_1069,den08_15_427,lab06_42_104,nwl11_31_97,nwl08_7_1004,lov03_43_162,car05_11_323,lov03_43_143,mat13_2_137,mat15_42_126,den08_15_162,car05_11_407,den09_10_105,nwl08_7_998,nwl08_7_925,lab06_42_112,uaf05_16_715,mat09_13_97,lov15_16_211,den09_33_97,lov03_5_76,lab06_25_232,uaf08_7_5,mat13_51_79,lov11_25_110,nwl08_7_516,nwl08_7_91,uaf08_7_388,nwl08_7_647,lab04_2_178,den08_1_20,car03_20_531,uaf05_20_167,uaf05_16_4,lov03_5_628,den08_15_405,nwl08_7_1384,lab08_5_309,nwl10_38_133,lab08_5_31,lab08_43_221,lab08_43_98,uaf08_24_107,uaf08_7_908,uaf05_16_723,nwl11_20_349,car03_20_319,car10_15_166,uaf05_16_568,den09_33_87,car01_1_313,uaf12_1_770,uaf12_1_347,den08_1_122,uaf08_7_1486,nwl08_7_978,mat15_25_200,lab08_5_768,nwl08_7_1682,car01_38_128,uaf12_1_178,lov15_20_143,nwl11_31_191,nwl08_7_1147,den08_15_78,uaf01_25_96,uaf08_7_186,den05_11_395,nwl11QC_2_31,uaf05_16_197,mat15_42_90,lab04_2_86,nwl11_31_142,mat15_25_278,nwl09_1_1056,uaf05_16_45,nwl08_7_276,nwl11_20_242,den08_15_456,car03_20_530,lov15_16_319,uaf12_1_1177,uaf08_7_733,den08_1_113,uaf05_16_499,car01_1_286,uaf08_128_1,uaf08_7_554,uaf05_16_574,lab08_5_804,lov12_25_73,den08_123_1,uaf08_7_1137,uaf05_20_22,lov15_20_6,lab06_25_177,lov15_16_447,lov03_5_646,lab08_5_278,uaf08_24_207,nwl09_1_858,uaf08_7_1188,mat09_55_56,lab06_25_251,mat15_25_295,lov03_5_325,nwl10_38_55,nwl08_24_146,car05_11_126,nwl08_7_1175,car03_20_354,mat09_13_200,car03_31_185,nwl09_13_191,nwl08_7_441,mat13_2_81,den09_33_71,uaf08_7_960,nwl09_1_604,nwl09_1_1303,lab04_2_193,uaf05_16_175,uaf05_16_28,nwl08_24_67,uaf01_25_63,nwl11_31_112,lov03_5_924,nwl08_7_1289,den08_15_479,nwl11_208_1,nwl09_1_284,mat09_13_169,car03_20_187,mat01_33_115,lab08_5_802,lov03_5_139,nwl08_7_263,den05_18_126,mat13_51_53,den08_1_100,car03_31_8,den11_13_243,mat15_25_121,den05_18_80,uaf05_16_800,uaf12_1_1319,nwl10_1_303,car05_18_59,nwl08_7_484,lov03_5_879,lov03_5_157,uaf08_24_134,nwl09_1_963,lov03_43_228,lab06QC_0_41,uaf05_16_590,uaf05_16_56,uaf12_1_1336,lov03_5_112,nwl09_13_31,lov03_5_197,den05_11_223,nwl11_20_284,uaf08_24_231,uaf08_7_1468,uaf05_16_515,nwl08_7_1566,uaf08_7_124,uaf08_7_366,den09_10_82,car10_230_2,nwl09_1_1090,car03_20_154,lov03_5_254,nwl10_1_95,nwl08_7_572,lab04_51_63,nwl09_1_1149,uaf08_7_1496,den11_13_79,uaf12_1_1225,nwl11_31_159,nwl11_20_419,nwl08_7_931,nwl09_1_250,den09_33_130,uaf05_16_709,mat09_13_159,nwl11_20_402,den09_33_81,car05_11_170,nwl11_31_132,uaf12_1_232,lov15_20_83,uaf08_24_154,lov03_5_489,mat15_25_18,nwl09_1_1280,nwl08_7_363,lov15_16_439,lab08_5_903,lab08QC_8_15,lab04_2_127,lab08_43_28,car05_18_6,lov11_25_16,uaf05_16_344,uaf08_24_178,nwl09_1_522,den09_33_141,car05_11_5,lab08_5_89,nwl08_7_1245,uaf05_16_765,lab08_5_506,lab08_43_49,nwl08_24_204,den05_18_110,lov15_16_726,uaf12_1_800,car05_11_88,car10_15_487,car03_20_116,mat15_25_114,car01_1_81,nwl11QC_2_50,car05_11_312,lab06_25_59,uaf12_1_759,nwl09_1_833,lov15_16_163,lov03_5_172,nwl08_7_1357,mat09_13_121,lov15_16_689,uaf08_7_857,car05_11_393,nwl09_1_688,lov03_5_576,nwl09_1_1136,den05_11_152,den11_13_85,lov03_5_377,mat15_25_333,lab08_43_156,uaf12_1_493,car01_38_10,uaf08QC_0_16,uaf12QC_9_9,uaf08_7_896,nwl09_1_256,nwl08_7_825,nwl10_38_81,lov15_16_582,uaf12_1_1185,car03_20_138,lov03_43_116,den08_15_408,den05_18_2,den05_11_195,uaf08_7_195,lov15_20_114,den08_15_371,uaf12_1_415,car03_20_365,nwl08_7_975,uaf08_7_701,car10_15_495,uaf12_1_391,uaf05_16_731,uaf08_7_783,uaf12_1_438,mat09_13_18,uaf08_7_1325,den05_11_135,uaf12_1_58,lov15_16_695,nwl09_1_990,lab08_5_181,mat13_2_263,nwl10_38_45,nwl09_13_249,nwl08_24_47,mat13_2_101,car01_38_16,nwl08_7_1,den05_11_342,den09_33_5,mat13_2_401,car05_18_3,uaf08_7_802,nwl09_1_685,mat09_13_266,uaf08_7_891,lab06_25_328,lab08_5_738,lov03_5_32,nwl08_7_1585,nwl11_20_231,nwl08_7_1265,nwl08_7_1492,lov03_5_147,nwl08_7_205,uaf05_16_592,lov03_5_234,car10_15_176,car05_11_359,lov03_5_662,mat09_13_204,nwl10_1_130,uaf12_13_19,nwl10_1_244,car03_31_121,lov12_25_20,lov03_5_800,nwl10_38_128,nwl08_24_187,uaf08_7_338,lab08_5_947,uaf05_16_584,den05_11_273,uaf05_16_663,den09_10_5,lab08_5_801,den08_15_281,car03_20_443,mat15_42_49,nwl08_24_192,den09_33_146,den05_11_8,den09_33_17,mat15_25_332,uaf12_1_1123,uaf12_1_796,uaf12_1_808,car05_11_319,nwl09_1_812,nwl09_13_106,mat15_42_95,nwl08_7_1652,den11_55_21,mat09_13_165,car05_11_177,mat15_25_248,uaf12_1_1214,den05_11_292,nwl11_20_219,nwl11_20_12,den08_1_85,nwl08_7_1174,nwl08_7_748,nwl09_1_203,den11_13_313,lov03_5_163,lov15_16_496,lov03_43_93,car03_20_162,car01_1_85,car03_31_39,car01_1_140,car03_20_527,nwl11_20_255,nwl11_20_82,nwl08_7_809,uaf05_16_646,nwl09_1_454,uaf08_7_710,nwl08_7_139,car10_15_478,den05_11_177,car05_11_101,car10_15_329,mat15_25_319,car03_20_513,lov15_16_501,lov03_5_500,mat13_2_347,uaf08_24_7,lov11_25_58,lov15_20_55,lov15_16_590,uaf12_1_881,car01_1_67,uaf12_1_40,car05_11_53,lov03_5_460,car10_1_53,mat13_2_209,lab06_42_154,lab06_42_151,car03_31_9,nwl09_1_1005,lab08_43_148,mat13_51_14,nwl08_7_1541,lab06QC_50_2,lov12_4_52,lov12_25_78,lab06_53_3,uaf08_24_163,uaf12_1_594,uaf08_7_323,nwl10_1_258,uaf12_1_1206,nwl08_7_1627,uaf01_4_23,car01_1_226,car03_20_42,uaf08_7_1669,lab08_5_124,uaf08_7_379,uaf12_1_751,uaf08_7_1337,lab06_25_266,nwl08_7_701,mat09_55_118,nwl08_7_824,nwl09_13_18,mat09_13_254,uaf05_16_480,car03_20_486,nwl08_7_1441,lov15_16_790,uaf08_7_285,nwl09_1_293,nwl08_7_1271,nwl08_7_893,lov03_5_242,nwl08_7_115,lab08_43_186,lov03_5_393,den08_1_25,lab04_2_112,nwl09_1_1315,nwl11_31_7,nwl09_1_78,mat09_13_100,den08_15_355,uaf05_16_771,lab08_43_212,lov15_16_334,lab06_25_80,lab04_2_87,lov15_16_412,lov03_5_297,uaf12_1_1187,nwl11_20_235,lov03_5_921,nwl11_20_282,den08_1_36,car05_11_142,den08_15_349,car03_20_615,car03_20_2,den11_55_100,den08QC_43_4,lab08_5_908,nwl09_1_558,lab06_42_44,nwl08_7_573,nwl09_1_936,nwl09_1_370,den08_15_307,car03QC_16_2,uaf08_7_420,uaf12QC_9_5,uaf12_1_673,uaf08_24_94,nwl08_7_1137,nwl08_24_209,uaf12_1_926,lab08_5_321,uaf08_7_83,mat15_25_170,uaf12_13_162,nwl09_1_244,uaf05_16_435,uaf08_7_329,uaf12_13_176,nwl08_7_137,nwl09_1_22,den08_15_332,nwl09_87_1,uaf12_1_68,den09_33_6,lov15_16_645,den11_55_20,uaf05_16_485,nwl08_7_29,nwl08_7_259,lov15_16_749,nwl11_20_577,den08_15_95,mat09_55_1,uaf08_7_171,nwl11QC_2_45,lab04_51_107,uaf08_24_44,den08_1_78,lov03_5_866,uaf08_7_1258,lov03_5_603,car03_20_250,uaf05_16_415,car03_31_99,car01_1_390,lab08_5_244,uaf08_7_185,uaf08_7_1079,lab08_5_50,nwl09_1_498,nwl08_7_1146,lab04_2_90,car05_11_414,lab09_25_103,lov15_20_11,den11_13_317,lov15_16_306,nwl10QC_2_5,car03_20_469,uaf08_7_1621,nwl08_24_83,nwl11_20_612,car10_15_284,nwl09_1_1332,lab08_5_413,lab08_5_755,uaf12_13_41,lov03_43_127,nwl08_7_1516,lov11_25_69,mat15_25_151,car10_1_121,uaf12_1_1186,uaf08_7_1162,den08_15_217,den05_11_162,car01_1_198,uaf08_7_944,lab08_5_260,mat09_13_72,lab08_5_194,nwl08_7_219,uaf05_16_308,den11_55_16,uaf12_1_414,lov15_16_345,mat15_42_109,lab04_51_45,mat15QC_1_4,nwl11_20_295,den05_11_113,uaf05_20_6,uaf12_1_559,nwl09_1_943,uaf12_13_198,uaf08_7_1444,car03_20_347,lab08_5_4,den08_15_475,mat09_13_6,den09_10_99,nwl08_7_676,nwl08_7_30,den11_55_34,nwl08_7_57,car10_15_465,lab08_5_470,lov03_5_283,uaf08_7_463,nwl09_1_951,car03_20_89,lab08_5_730,lab08_5_701,uaf01QC_21_2,car03_20_519,nwl08_7_1204,nwl08_7_109,uaf08_7_1620,mat13_2_162,uaf12_1_1109,uaf12_1_884,lov03_5_198,nwl08_7_1188,uaf08_7_287,lov15_16_52,nwl08_24_40,uaf12_1_563,car10_15_470,lab09_87_3,mat13_2_125,car03_31_107,mat13_2_338,lov15_16_316,den05_11_34,car03_20_370,uaf05_16_676,den05_11_204,nwl10_38_162,nwl08_7_1614,nwl10QC_2_18,lab08_5_734,mat01_33_108,car03_31_154,car10_15_411,nwl08_7_1586,uaf12_1_539,uaf05_20_145,nwl09_1_1070,uaf08_7_954,uaf05_20_64,lov03_5_868,nwl11_31_52,mat13_2_271,lov15_16_275,nwl11_31_109,car03_20_146,uaf08_7_1299,lab08_5_619,nwl09_1_332,uaf08_7_531,nwl09_1_699,nwl08_7_1647,nwl08_7_865,uaf08_7_176,den05_18_83,mat15_25_8,nwl08_7_1032,uaf12_1_95,den11_13_43,uaf05_20_71,uaf08_7_58,den11_13_284,den11_13_287,nwl09_1_1163,nwl08_7_1421,uaf08_7_1685,nwl09_13_119,uaf01_25_77,nwl09_1_582,nwl08_24_197,car03_31_6,mat01_10_43,lov03_43_74,lov15_16_123,uaf12_13_111,lab08_5_809,lov11_25_96,lab04_2_158,lov12_25_26,car03_20_214,car01_1_18,uaf12_13_252,car03_20_14,mat09_13_247,car01_38_144,uaf12_1_2,uaf12_1_786,nwl11_20_529,uaf08_7_1560,den08_15_294,lab08_43_7,uaf12_1_1095,uaf05_16_78,nwl08_7_878,nwl09_1_1256,car01_1_346,mat09_13_15,uaf12_1_137,nwl08_7_1085,mat01_10_28,mat09_55_7,car03_31_97,lov03_43_156,car01_38_134,lov15_16_702,den05_11_2,nwl08_7_1593,uaf12_13_229,uaf05_16_685,den11_55_58,lov03_5_451,uaf12_1_330,den05_11_256,nwl10_38_24,car01_38_102,den11_13_28,lov15_16_491,uaf12_1_867,nwl09_1_857,lov15_20_171,lab08_5_254,uaf12_1_1297,nwl08_24_21,car03_20_599,mat13_2_417,uaf12_1_514,nwl08_7_318,car05_18_10,car03_20_325,lov03_5_82,nwl08_7_22,car05_11_16,car05_18_123,den05_11_349,car05_11_113,lov15_16_710,den05_18_69,uaf08_24_187,lab04_2_103,uaf12_1_531,uaf12_1_85,mat01_33_46,den11QC_4_2,lov03QC_1_1,lov03_43_100,lab08_5_533,uaf08_7_1118,lov15_16_436,den08_1_112,uaf08_7_86,lab08_5_38,lab06_42_91,nwl09_13_247,mat01_33_129,uaf08_7_834,den11_55_1,mat15_25_203,mat01_33_13,lab08_5_484,den08_15_491,nwl08_24_18,lov15_20_116,nwl09_1_308,uaf08_7_799,uaf12_1_292,uaf12_1_365,nwl10_1_337,mat15_25_263,lab08_5_771,uaf12_1_1358,car03_20_397,lab06_25_128,den05_11_235,uaf12QC_9_7,car10_15_345,nwl09_13_197,lov12_25_80,lov11_87_20,lab08_5_854,nwl08_7_1327,car01_38_155,den08_1_39,car03_203_1,uaf12_1_455,den11_13_203,nwl08_7_1272,nwl08_7_494,nwl09_13_71,mat13_51_111,mat13_2_282,nwl08_7_1280,uaf12_1_31,den05_11_148,uaf08_7_1256,lab06QC_0_15,uaf05_16_27,nwl09_1_771,lov15_16_717,lov11_25_78,car03_31_186,lab08_5_24,mat09_13_179,uaf01_25_111,nwl08_7_1615,car01_1_351,den11_55_135,car10_15_189,uaf05_16_36,car03_20_567,nwl10_1_40,lab08_5_208,lov15_20_66,nwl11QC_43_7,den05_11_50,den05_18_40,den08_15_516,uaf12_1_339,den08_15_160,lab08_5_248,uaf05_16_370,uaf08_7_390,uaf12_1_668,nwl09_1_634,uaf08_7_991,den08_15_518,uaf12_1_916,nwl08_7_368,uaf12_1_96,mat09_13_85,den08_15_117,mat09_55_34,nwl11_20_139,nwl09_1_748,nwl08_24_182,car01_1_303,nwl08_7_1248,lov03_5_99,uaf08_7_577,nwl09_1_274,den09QC_2_2,uaf05_16_772,lov12_4_23,uaf08_7_478,nwl09_13_110,car03_20_406,uaf05_16_230,lab04_2_328,den08_15_264,car10_1_38,nwl08_7_950,den11_13_19,nwl08_7_956,lov03_5_907,mat15_25_173,nwl11_31_73,nwl11_31_144,uaf12_1_941,uaf12_13_29,mat15_42_158,uaf12_175_1,den08_1_87,car01_1_6,uaf08_7_589,mat01_33_141,lov15_16_503,lov15_16_614,mat09_55_99,den08_15_460,lov11_25_56,nwl10_1_101,nwl08_7_1529,uaf05_16_241,nwl09_1_154,uaf08_24_191,lov03_5_640,lab08_5_934,uaf12_1_863,lov11_25_125,mat01_10_97,uaf08_7_1229,den05_11_241,lab08_5_836,mat15_25_24,lab08_5_942,mat15_25_330,mat13_2_153,nwl11_31_141,lov15_20_127,mat01_33_51,lov15_20_105,nwl08_7_734,lab06QC_0_28,lov15_16_549,mat01_33_93,car10_15_211,lab09_87_9,car01_38_13,lov03_5_156,nwl09_1_98,uaf05_16_22,mat13_2_100,nwl09_1_327,nwl10_38_8,den09_10_83,uaf05_16_773,den11_13_226,uaf12_1_1315,uaf08_7_1431,lab08_5_759,lov15_16_771,uaf08_7_231,lab06_42_30,den08_15_409,car01_1_122,car03_20_32,uaf08_7_1547,nwl08_7_1242,lab08_5_508,lov03_5_876,nwl09_1_645,car03_20_285,lov03_5_823,nwl08_7_1413,mat15_42_148,den05_18_105,den09_33_48,nwl08_7_234,uaf08_7_1120,lab08_5_341,uaf05_16_719,nwl09_1_399,lab08_43_141,nwl09_1_82,lov03_5_438,lov11_25_128,lab08_5_909,lov12_25_76,mat01_10_129,lab06_25_244,lab09_25_123,uaf12_1_675,uaf12_13_86,den11_13_182,car01_1_110,nwl11_20_602,mat15_25_103,uaf08_7_432,lab06_25_319,car03_20_326,uaf12_1_1023,uaf05_16_448,nwl09_53_14,nwl09_1_1028,uaf08_7_278,mat09_13_1,uaf12_1_30,lov15_16_284,mat09_13_61,nwl08_7_279,lab08_5_310,uaf05_16_470,mat09_13_207,lab06_25_97,mat15_42_13,nwl11QC_2_54,nwl10_1_66,lov15_16_262,den08_15_282,car05_11_67,uaf08_7_431,den05_11_83,lov03_43_85,uaf12_1_1330,lov15_16_400,lab04_51_53,mat09_55_87,nwl09_1_1072,nwl08_7_1028,mat15_42_8,nwl08_7_26,nwl09_1_571,nwl08_7_1620,lov03_5_246,den05_315_1,car10_1_72,uaf01_25_82,nwl08_7_1666,nwl11_140_1,lab08_43_66,lab08_5_509,nwl10_1_106,car05_11_160,uaf12_1_1068,lov15_16_727,nwl09_1_677,uaf12_1_574,car10_15_106,nwl09_1_295,mat15_25_35,car05_11_392,uaf01_25_99,lab08_5_296,nwl11_20_527,mat13_2_404,lov15_20_170,nwl08_24_37,mat13_2_336,lov03_5_898,mat09_13_76,den05_11_202,uaf12_13_151,car10_1_86,uaf05_20_134,nwl11_31_40,lov03_5_167,mat09_13_226,uaf12_13_225,lov15_16_459,lov03_5_542,nwl11_20_545,car01_38_70,car01_1_358,nwl08_7_612,nwl08_24_101,lov12_25_98,den05_11_348,mat15_42_124,lab08_5_574,mat13_2_407,car03_20_448,lab08_215_2,car03_31_23,lov12_4_38,car10_15_236,lab06_42_82,car10_15_143,mat15_25_237,nwl09_1_830,lab08_5_723,lab04_51_28,nwl08_7_333,uaf12_1_1234,car03_20_373,lab08_5_8,car05_11_216,mat09_13_69,lab04_2_299,nwl08_7_134,den09QC_7_3,lov03_5_815,lov15_16_85,lov15_20_142,lab08_152_1,uaf05_20_139,lab04_2_404,uaf08_7_1411,uaf08_7_1126,nwl11_31_54,lab08_5_230,uaf12_1_244,lab04_51_90,lov11_87_26,uaf08_7_1427,uaf08_7_1599,nwl11_20_210,lab08_5_170,lab04_2_347,lab09_25_92,uaf08_7_532,mat09_55_51,lov03_5_215,car01_1_245,nwl09_1_637,uaf08_24_13,nwl11_31_74,den09QC_2_5,uaf08_24_177,mat01_10_96,nwl08_7_308,mat15_25_133,nwl10_1_406,lab08_5_121,uaf08_7_1035,den05_11_82,car05_18_91,car10_15_286,uaf05_16_526,nwl09_1_85,den09_10_134,uaf01_4_18,car05_11_361,nwl09_1_5,car10_15_427,nwl08_24_24,uaf12_1_925,uaf12_1_187,uaf12_13_47,mat15_25_123,uaf12_1_505,car01_38_146,lab04_2_215,car03_20_265,mat13_2_306,uaf05_20_147,lab08_5_414,nwl10_1_187,den05_18_32,car03_20_450,car05_11_25,nwl08_7_1415,mat13_51_98,uaf08_7_652,mat09_13_299,nwl09_1_1335,uaf05_20_180,lov03_5_726,mat01_10_136,lab08_43_44,den08_1_93,mat15_42_112,lab04_51_75,car03_20_548,nwl11_20_458,lab08_5_603,nwl08_24_237,uaf05_20_61,uaf12_1_1241,uaf12_1_489,uaf05_20_13,den08_15_313,uaf08_7_1700,lab04_2_350,uaf12_1_106,den08_15_424,uaf12_13_48,lab04_2_197,mat13_2_62,den08_1_43,lov15_16_470,car10_15_36,uaf08_7_132,mat09_55_2,mat01_33_53,lab04_2_172,lov15_16_783,nwl08_7_753,lab08_5_277,nwl08_24_92,den11_55_75,nwl09_1_198,uaf12_1_521,car01_1_344,lov15_16_373,den05_11_170,lab08_5_335,car10_1_62,uaf05_16_6,nwl09_13_148,nwl08_7_801,mat09_13_123,den08_15_216,lov15_16_519,uaf05_16_429,mat09_55_58,lov15_16_64,nwl09_13_215,mat15_25_179,nwl11_20_85,lov03_5_137,lab04_51_11,lov03_43_141,lov15_16_494,lov03_5_829,car05_11_406,nwl09_13_126,uaf05_16_714,uaf12_1_346,car03_20_509,lov15_16_325,lov15_16_627,mat15_25_40,nwl10_1_195,lab04_2_75,uaf05_20_92,lab09_25_65,car05_11_58,lov03_43_58,nwl09_1_1010,nwl09_1_727,car10_15_96,car01_1_387,mat13_2_255,nwl11_20_597,nwl09_1_495,uaf12_13_3,uaf08_7_1394,lab04_2_376,nwl08_24_53,uaf12_13_69,mat01_33_19,lab04_2_50,lab08_5_760,mat01_33_111,car03_31_148,uaf08_7_1032,nwl11_20_601,car03_20_447,car01_1_78,den11_55_4,nwl10_1_75,mat15_42_34,car03_31_167,car10_15_34,uaf05_20_98,mat09_13_236,car10_15_152,uaf01_25_10,car03_20_212,lov12_25_83,nwl11_20_169,mat13_2_105,nwl08_7_1037,uaf08_7_760,nwl10_38_11,nwl09_1_352,lab08_5_433,uaf12_1_1198,uaf05QC_13_8,uaf08_7_253,lab08_5_337,uaf08_24_40,uaf05_16_708,nwl08_7_265,uaf12_1_33,nwl09_1_808,lab08_5_872,nwl10_1_32,nwl10_1_51,uaf08_7_1315,lov15_16_267,uaf12_1_1364,lov15_16_73,uaf12_13_179,car03_20_361,uaf08_24_66,nwl09_197_1,nwl10_1_198,car10_15_494,lov15_16_681,nwl08_24_162,lab08_5_314,uaf08_7_829,nwl08_7_146,den11_13_151,nwl08_7_248,mat13_2_55,nwl08_7_386,nwl08_7_1171,lab04_2_326,lov03_5_616,car03_20_267,uaf12_1_847,uaf08_24_173,uaf08_7_1681,den11_55_79,mat13_2_251,nwl09_1_554,uaf08_24_155,nwl09_1_4,mat13_51_6,den08_1_107,lov03_5_209,nwl11_20_521,nwl09_1_80,car01_1_144,car01_1_56,uaf08_7_1476,nwl10_1_270,mat09_55_69,nwl09_13_157,uaf05_16_595,uaf05_16_292,lab04_2_334,lab08_5_906,mat13_2_60,car03_31_144,uaf08_7_817,uaf08_7_1000,uaf08_7_1415,uaf12_13_25,den08_1_38,nwl10_38_12,uaf05_20_153,uaf05_16_566,mat09_55_83,mat09_13_114,lov03_5_649,uaf08_7_1594,uaf12_1_161,lab06_25_168,uaf05_16_567,lov15_16_533,car05_11_325,uaf08_7_130,lab08_5_497,car03_20_393,car03QC_4_1,lab06_25_8,lov03_5_854,car10_15_479,car03QC_4_6,uaf12_1_108,lab04_2_146,lab06_25_13,nwl08_7_635,mat15_25_215,lov15_16_8,car10_15_41,lov03_5_362,lab08_43_169,mat13_2_96,nwl11QC_2_44,nwl08_7_1416,nwl08_7_73,lov15_16_76,uaf05_16_8,nwl10_38_146,nwl09_1_444,uaf12_1_55,lab08_5_439,nwl10_1_142,uaf08_7_1084,nwl09_1_472,nwl11_31_95,uaf12_1_532,nwl10_138_1,uaf12_1_116,car03_20_238,nwl10_1_278,nwl08_7_121,nwl08_7_501,nwl11_31_150,car01_1_284,uaf12_1_1165,car10_1_66,lov12_25_65,den08_15_422,car03_31_139,den08_15_109,lab08_5_815,lab08_43_105,nwl11_20_428,nwl08_7_941,nwl08_7_571,den09_33_134,nwl08_7_1675,nwl11_20_327,car10_15_263,lov15_16_733,uaf05_16_406,car05_11_233,nwl11_20_221,den09_10_135,lab08_43_110,uaf05_16_213,den09_33_11,lab04QC_3_9,nwl08_7_967,lov03_43_54,uaf01_4_54,lab08_43_38,nwl09_1_580,nwl10_38_90,lov03_5_843,mat15_25_141,nwl09_13_94,mat09_13_313,lab06_42_128,nwl09_13_70,uaf12_1_582,uaf12_1_32,uaf08_7_679,uaf08_7_1702,uaf08_7_418,nwl10QC_40_1,nwl09_13_166,car03_20_126,nwl08_7_1331,nwl11_31_121,uaf05_16_312,lab08_5_434,lab09_25_122,uaf08_7_800,den05_11_360,uaf08_7_1378,den08_1_79,lab06_42_29,mat01_33_56,car01_1_136,nwl11_31_149,lab04_2_391,den05_18_130,car05_18_124,lab06_42_59,car01_1_316,mat15_42_52,mat13_2_344,car05_11_253,lab08_5_736,lab06_25_267,nwl11_20_618,lov11_25_1,lab08_5_835,uaf08_7_450,den05_11_321,nwl08_7_512,uaf12_1_1099,den05_11_221,nwl09_1_1047,car05_322_1,nwl11_20_214,nwl11QC_2_25,lov15_20_140,uaf12_1_1057,car05_11_147,car01_38_157,nwl11_20_569,uaf05_16_721,uaf12_1_62,mat15_42_66,nwl09_1_885,den08_15_47,uaf12_13_202,nwl10_1_147,nwl08_7_477,car05_11_212,den09_33_16,mat13_2_211,lov15_16_157,den11_55_122,den08QC_24_12,nwl10_38_2,den08_15_164,lov11_25_84,lov15_16_340,uaf12_1_534,uaf08_24_126,car01_38_116,den09QC_7_1,mat13_2_89,lab08_5_500,lov03_5_259,mat09_13_259,lov15_16_320,nwl09_1_1237,uaf12_1_442,den11_13_304,nwl11_20_70,lov15_16_441,nwl11_20_17,mat13_51_91,lov11_25_86,nwl09_1_490,car01_1_99,car03_20_283,lab09_25_36,uaf05_16_750,car10_1_21,lov15_16_62,nwl10_139_1,lab04_2_140,car10_15_192,uaf05_20_87,car05_11_226,nwl10_1_293,lab08_5_256,nwl08_7_1692,car10_15_347,uaf08_7_606,nwl10QC_2_24,car10_15_56,lov03_5_39,den08_1_50,lab08QC_8_11,lov03_43_137,uaf05QC_13_11,car05_11_285,nwl08_7_88,car10_15_336,uaf08_7_762,nwl09_1_1023,nwl08_7_857,lov03_43_36,uaf08_7_1145,uaf08_7_1495,uaf08_7_429,nwl08_7_418,den08_15_419,car03_20_609,den11_55_31,nwl11_20_93,nwl11_31_15,lov03_5_287,car10_1_94,lov03_5_918,lov11_87_7,nwl09_1_159,uaf08_7_1622,lab08_5_67,uaf08_7_215,nwl09_1_693,den08_15_504,uaf05_20_155,nwl08_7_723,nwl10_1_116,den09_33_94,nwl08_7_1097,lab06_25_15,den05_11_283,car03_31_48,uaf12_1_398,uaf08_7_1631,nwl08_7_1584,uaf05_16_143,lov03_5_171,uaf12_1_927,uaf05_16_476,uaf05_16_382,den05_18_79,lov03_43_82,nwl09_1_958,lab08_5_580,uaf12_1_336,den05_11_186,car03_31_15,lov03_5_4,nwl08_7_286,lab06_25_183,lab08_5_85,uaf12_1_903,mat09_55_94,mat01_10_126,nwl08_24_150,uaf08_7_1430,uaf12_1_1063,lov03_5_49,lov15_16_792,uaf12_1_1003,mat01_33_114,lov03_43_182,mat01_33_41,lov11_25_4,uaf05_16_599,mat09_13_197,lov03_5_741,nwl09_1_379,lov15_16_669,nwl08_24_80,den09_33_46,lab08_5_281,uaf12_1_5,uaf05_16_636,lov03_5_375,lab06QC_0_1,lov15_16_39,nwl09_1_1328,car01_1_314,nwl10_1_30,uaf12_1_921,nwl08_7_680,car03_20_466,mat09_13_241,nwl09_1_553,nwl09_1_83,lab08_5_283,car10_15_413,lov03_43_159,uaf08_7_93,nwl08_7_847,lov03_5_658,uaf05_16_668,nwl08_7_805,nwl08_24_219,lab08_5_352,nwl08_7_604,den05QC_23_10,lab06_25_100,uaf08_24_54,car05_303_8,lab06QC_0_11,den08_15_411,den08_15_446,uaf12_1_1079,nwl08_7_514,mat09_55_43,lov03_43_105,nwl09_1_1365,nwl09_1_1355,den11_13_321,lov15_16_149,lab08_5_609,uaf12_1_448,lov03_5_485,den11_13_55,den09_33_56,nwl08_7_1518,nwl10QC_8_3,lov15_16_618,nwl11_31_152,uaf12_1_1021,uaf08_7_354,nwl08_7_81,lab08_43_115,car05_11_341,nwl10_1_47,den08_15_52,uaf12_1_1044,nwl08_7_735,uaf12_13_17,lab09_25_9,lab09_25_21,uaf05_16_76,car01_1_142,lab08_5_547,den05_11_224,uaf01_25_64,uaf08_7_1693,car05_18_48,car03_20_449,den11_55_98,nwl09_1_964,nwl08_7_74,lab08_5_853,mat13_2_390,car10_15_328,nwl09_1_641,car05_11_377,lab09_25_129,uaf05_16_186,den09_10_33,lov03_5_439,nwl11_20_159,nwl09_1_338,uaf01_25_66,mat09_13_20,den09_10_97,lab06_25_332,car05_11_207,nwl08_7_876,lab08_5_596,den09_10_115,lov15_16_173,car10_15_291,lov15_20_195,uaf08_24_49,den05_11_396,uaf12_13_91,uaf05_16_786,uaf05_16_770,nwl10_1_100,nwl08_7_667,uaf08_7_200,uaf05_20_21,nwl11_20_35,den08_15_204,nwl08_7_1213,lab08_43_182,uaf08_7_1130,uaf05_16_43,nwl09_53_1,lov03_5_417,nwl09QC_14_1,nwl10_38_77,lov15_16_246,lab08_5_698,nwl09_1_230,lov15_16_476,nwl08_7_830,nwl09_1_643,nwl08_7_527,lab06_25_139,lov03_5_126,lov15_16_718,lab04_2_335,lab04_2_412,den08QC_43_11,lab04_2_98,uaf01_25_45,nwl08_7_685,uaf08_7_838,den05_18_60,uaf05_16_753,uaf08_7_1505,mat09_13_198,lab06_25_134,nwl09_1_1088,car03_20_136,nwl08_7_7,lov03_5_913,uaf12_13_92,car05_11_191,uaf08_7_1108,lab08_5_824,uaf12_1_802,car10QC_8_3,lab06_25_14,lab08_5_319,den11_13_190,lov15_16_14,den11_13_23,uaf08_7_493,car10_15_213,lab06_25_25,mat15_42_36,uaf08_7_914,uaf05_16_32,uaf05_20_69,nwl09_1_1089,den11_13_157,mat09_55_89,uaf05_16_299,uaf12_13_78,lab06_25_153,uaf12_1_351,den05_18_38,car01_1_160,mat15_25_279,den08_15_262,uaf08_24_30,uaf08_7_363,nwl09_13_186,uaf05_20_137,mat01_10_74,lab04_2_214,uaf12_1_730,uaf05_20_186,lab06_25_10,nwl08_7_1198,nwl08_24_229,den09_33_27,uaf12_13_49,den11_13_227,den08_15_98,nwl11_20_230,lov03_5_549,den11_181_1,uaf12_1_1192,nwl08_7_808,den08_15_191,nwl08_7_21,lab08_5_803,car05_11_178,nwl08_7_105,nwl10_1_154,nwl09_1_766,uaf12_1_805,den09_10_43,lab08_5_715,uaf12_1_1346,lov03_43_55,uaf08_7_1359,uaf08_7_529,lab04_2_281,uaf12_13_168,den09_10_31,car10_15_195,nwl08_7_311,car03_31_169,uaf05_20_34,uaf05_16_816,uaf08_7_1569,uaf08_7_657,uaf08QC_0_6,uaf12_1_138,lab06_25_217,den11_55_73,lab06QC_50_5,lab06QC_0_4,lab08_43_19,car03_20_311,lov12_25_64,uaf05_16_386,uaf05_16_641,den08_15_132,mat01_33_103,lab09_87_7,nwl09_1_304,car01_38_56,nwl08_7_68,lab08_5_348,mat15_25_29,uaf12_1_1113,car03_31_152,uaf05_16_467,uaf12_13_26,nwl09_1_328,nwl08_7_1598,lab09_25_3,uaf05_16_493,uaf12_1_309,mat15_25_64,nwl08_7_1160,uaf08_24_41,uaf05_16_782,lov03_5_798,uaf08_7_76,car03_20_63,car05_303_1,nwl10_1_341,uaf12_13_98,lov03_5_2,nwl08_24_94,uaf12_13_238,uaf05_16_139,lab08_43_174,nwl10_1_402,mat01_33_96,nwl11_20_68,nwl09_1_616,car03_31_164,den05_11_131,nwl11_31_156,nwl09_1_513,car05_11_137,uaf12_1_836,uaf05_16_352,car03_20_551,lov03_5_947,mat09_13_166,uaf08_24_52,mat01_10_125,nwl11_20_233,nwl10_38_1,nwl08_7_1136,lov11_25_49,lab08_5_179,uaf12_1_932,nwl09_1_1081,nwl08_7_1358,nwl08_7_637,car01_38_152,den05_11_322,car01_1_366,car01_1_175,nwl08_7_1661,lab06QC_0_57,car05_11_240,nwl09_1_519,lab04_51_7,mat13_2_226,lab08_43_163,nwl09_1_664,car03_20_167,uaf08_7_60,den05_11_418,uaf12_1_895,lov15_16_638,nwl09_13_205,nwl08_7_856,uaf12_1_466,den05_11_376,mat01_10_27,nwl09_1_931,nwl09_1_179,lab06_42_58,den08_15_213,lab08_43_149,uaf08_7_21,lab08_5_340,mat13_2_95,lab08_5_703,mat13_51_70,den09QC_7_23,lov03_5_206,nwl09_1_1102,uaf08_7_1630,uaf12_1_1153,car01_1_325,car10_1_133,nwl08_7_129,nwl08_7_1281,nwl08_7_1489,car03_31_108,lov15_16_127,lov15_20_47,nwl09_1_1113,lab04_51_1,den08_229_1,nwl11_31_5,mat09_13_243,lov15_16_293,car03_20_358,lab08_43_45,lab04_2_58,car05_11_66,nwl08_7_245,lov03_43_161,lab06_42_77,lov03_5_734,nwl08_7_924,lab09_25_7,mat09_55_65,uaf12_1_34,car03_31_206,uaf12_1_1098,uaf12_1_1150,car03_20_178,lab04_51_84,uaf05_16_63,car01_1_132,nwl08_7_293,car05_18_57,uaf08_24_213,nwl08_24_142,mat13_2_221,car05_11_218,nwl11_31_118,lov15_20_94,lov03_5_338,lov03_5_54,nwl09_1_644,car05_18_82,lab08_5_739,lov15_16_512,nwl08_7_1361,nwl08_7_475,uaf12_1_491,uaf08_7_717,nwl08_24_149,car03_31_57,nwl08_7_152,car10_15_303,lab04_2_232,mat15_42_84,car01_1_227,nwl09_1_1290,uaf01QC_21_1,car03_20_198,uaf05_16_710,den11_13_76,nwl11_20_420,mat01_10_113,uaf08_7_472,lab08_5_663,lov15_16_93,lov15_20_184,nwl11_20_263,uaf05_16_282,lov03_43_24,uaf12_13_204,uaf12_1_1296,mat01_10_56,nwl08_7_237,uaf12_1_350,den08_15_126,lab08_43_242,nwl08_7_98,uaf12_13_130,lov03_5_151,lov03_5_404,lov15_16_597,car03_20_309,mat13_2_70,lab06_42_65,car05_11_95,uaf08_7_953,den11_55_134,uaf05_20_46,mat15_25_286,lov15_16_559,nwl09_1_491,car05_11_439,uaf08_7_1464,lov03QC_1_7,den09QC_7_2,lov15_16_19,uaf08_7_99,car03_20_430,nwl11_20_66,lov15_16_55,lov15_16_233,den08_15_121,den08_1_64,nwl10QC_2_15,uaf08_24_219,nwl08_7_1672,lov03_5_693,nwl08_7_1588,uaf12_1_810,lab08_5_269,uaf12_1_1163,nwl11_31_164,den08_15_314,uaf05_16_662,lab06_25_323,mat15_25_119,car03_31_165,car01_1_278,nwl10_38_152,nwl08_7_1407,lov15_16_106,uaf01_25_22,car01_1_217,lab08_5_693,uaf08_7_525,nwl11_20_533,lov03_5_725,mat15_25_180,nwl08_7_1368,mat13_2_326,nwl11_20_205,uaf08_7_229,uaf08_7_109,lov15_20_183,den08_1_14,lab08_5_839,nwl08_7_1542,nwl09_1_1291,nwl10_87_1,den08_15_42,lab06_25_32,nwl08_7_653,lov03_5_698,nwl08_7_645,nwl10QC_52_1,lov15_16_564,lov03_5_638,lab08_5_15,car01_1_215,car03_20_471,mat15_42_134,uaf08_24_93,uaf08_7_453,nwl09_13_206,den05_11_356,nwl08_7_1479,mat01_10_95,lov15_16_616,car01_1_261,lab06_25_55,nwl10_1_377,car05_11_351,uaf08_7_624,lab06_25_196,nwl08_7_206,nwl11_20_22,uaf08_7_512,mat15_42_86,uaf12_1_57,mat09_13_71,den11_13_61,nwl08_7_20,den08_15_323,uaf05_16_582,den11_55_90,lab08_5_345,den05_18_131,mat15_25_317,lov15_16_619,mat01_33_80,lov15_16_546,uaf05_16_724,uaf12_1_611,lab09_25_90,lov03_5_398,mat01_33_78,mat09_13_324,nwl11_20_627,mat15_25_163,lab08_43_160,lov15_16_673,car03_20_210,lov15_16_363,lov15_16_259,uaf08_7_1080,nwl09_1_926,nwl08_7_509,uaf12_13_178,uaf12_1_637,uaf08_7_971,car10_15_461,uaf08_7_464,nwl10_38_70,den08_1_108,nwl09_1_300,car10_15_266,car05_11_97,lov03_5_102,lov03_5_556,nwl11_20_238,uaf08_7_807,uaf05_16_799,uaf08_7_193,mat15_42_51,den09_33_133,lov03_5_68,lab04_2_305,uaf12_1_461,nwl11_31_3,lab08_5_22,lov15_20_42,nwl11_20_622,nwl08_7_583,mat13_2_31,nwl08_7_1408,uaf08_7_1278,nwl09_1_682,lab04_2_18,mat09_13_196,lov03_5_273,car10_15_293,uaf05_20_195,mat15_42_154,car01_1_180,uaf08_24_29,car03_20_113,mat15_42_116,lov15_16_461,lov03_5_578,mat15_42_35,lov03_5_517,uaf08_7_1330,uaf12_1_343,lab06_25_186,nwl09_1_537,nwl08_7_1607,lov15_16_328,uaf08_7_853,den05_11_22,nwl09_1_1092,den09_10_18,uaf08QC_0_24,car05_18_7,uaf08_7_514,nwl09_1_947,car10_15_144,uaf05_20_105,uaf12_1_17,lab04_2_182,nwl11_31_125,lov15_16_716,car10_1_6,car03_20_204,car03_20_268,mat13_2_321,nwl09_1_1297,nwl08_7_1381,nwl09_1_239,den09_33_105,nwl09_1_1363,mat15_42_77,nwl08_7_213,nwl08_7_823,lab06_42_160,uaf05_16_177,nwl11_20_313,car05_11_111,lab08_5_502,nwl11_20_460,mat15_42_19,car03_20_202,uaf08_24_246,car03_31_111,mat15_25_290,uaf12_1_886,lov11_25_9,uaf05_20_12,nwl08_7_174,uaf05_16_533,nwl09_1_86,nwl11_31_14,nwl09_1_68,lab04_2_282,mat01_33_116,lab04QC_3_3,nwl09_1_367,nwl09_1_314,nwl08_24_107,nwl08_7_1081,uaf12_1_1111,nwl09_1_141,den08_15_452,nwl11_20_142,den05_11_150,nwl08_7_1447,uaf05_16_496,nwl08_24_59,den08_15_99,car10_15_333,lab04QC_32_3,mat13_2_290,mat15_42_155,uaf05_20_100,uaf08_7_96,nwl08_7_1350,nwl09_1_337,nwl10_38_91,den08_15_14,den08_15_275,mat09_386_1,car01_38_67,uaf05_16_397,lov15_16_98,uaf05_16_814,nwl11QC_2_12,nwl09_13_85,nwl09_1_890,uaf12_13_167,nwl10_1_354,lov03_5_760,car05_18_19,nwl11_20_481,car03_20_543,mat13_2_371,uaf05_16_94,car03_20_193,uaf08_7_1686,mat09_13_92,nwl09_1_827,nwl08_7_520,car05_11_79,lab08_5_101,nwl11_20_450,car01_1_179,nwl09_1_585,nwl09_1_1147,den09_33_107,den08_15_410,uaf08_7_175,nwl10_1_317,uaf08_7_830,nwl10_1_82,nwl09_1_1065,lab04_2_76,nwl09_1_255,uaf08_24_99,nwl08_7_1398,nwl09_1_290,mat09_13_89,nwl11_20_308,uaf08_7_544,nwl09_1_219,nwl09_1_713,nwl09_1_412,lab08_5_555,uaf08_7_690,nwl08_7_1117,uaf12_1_184,lab08_5_775,car03_20_379,uaf08_7_498,nwl08_7_1435,car10_15_214,lov03_5_334,car10_15_388,uaf08_7_955,car05_18_65,lab04_2_353,den05QC_23_9,lab09_25_100,den08_15_277,nwl09_1_923,car10_15_514,lov03_5_482,car01_1_128,uaf12_1_1228,car03_20_495,car03_31_30,car01_1_279,nwl10_38_123,car10_15_207,lab08_5_587,lov15_20_40,mat09_13_249,car05_11_246,car03_20_233,uaf08_7_869,lab04_2_265,uaf05_16_199,den05_11_354,mat01_10_38,den09_33_121,nwl08_7_1317,car10_15_425,uaf08_7_928,lab08_5_177,lov03_5_189,uaf12_1_428,uaf08_7_441,uaf05_20_62,lab08_5_611,nwl09_13_212,lab04_51_15,den11_55_93,car01_1_354,lov03_5_347,car10_15_290,den11_13_143,uaf08_7_148,lab08_5_169,car03_20_180,car01_38_149,mat15QC_1_7,den11_13_16,uaf12_1_745,uaf12_1_726,uaf12_1_78,car01_1_90,uaf08_7_383,den05_11_165,nwl09_13_250,uaf12_1_1219,den09_33_124,uaf12_13_117,car03_20_320,nwl09_1_1099,nwl08_7_158,car05_18_71,car10_15_138,nwl09_1_908,nwl11_20_603,uaf12_1_332,car03_20_338,den05_18_103,nwl08_7_9,lov03_215_1,nwl09_1_855,lab08_5_271,mat15_25_195,uaf08_24_186,nwl08_245_1,car01_1_54,lab08_5_458,lab08_43_73,nwl08_7_165,uaf08_7_224,uaf05_20_159,lab09_25_32,car05_11_152,lab09_25_94,uaf12_1_588,nwl10_38_71,mat09_13_227,nwl08_7_1429,uaf08_24_48,lab09_25_84,nwl09_13_183,lov03_5_597,lab06_25_7,nwl11_20_161,uaf12_1_1329,uaf12_1_363,uaf08_7_542,lov12_25_36,mat15_42_88,nwl11_20_31,lov03_43_95,car05_11_132,uaf08_7_1558,den09_10_89,mat01_10_134,lov03_5_849,uaf12_1_109,lab06_25_92,den05_11_366,nwl09_1_1004,car01_1_360,den08_15_266,car03_20_124,nwl10_1_4,lab08_5_449,lab08_43_9,nwl11_20_259,den09_33_86,uaf05_16_777,lov03_5_552,uaf08_24_72,nwl08_7_1191,den08_15_111,nwl09_1_187,car01_38_47,nwl09_13_93,mat13_2_322,mat13_2_147,uaf08_7_872,mat09_13_258,lov03_5_945,uaf05_16_300,uaf12_1_883,nwl10_38_167,mat09_13_295,den11_13_98,mat13_2_324,lov15_16_598,den08_15_33,lab08_5_305,uaf01_25_2,den08_15_36,nwl11_31_110,uaf12_1_401,lab09_25_50,nwl11QC_43_8,mat09_55_72,mat01_33_109,den05_303_2,den11_13_278,nwl11_20_96,nwl09_13_43,den09_33_34,lov03_5_199,nwl09_1_1200,den11_13_133,mat09_13_7,uaf12_1_1195,lab08_43_79,uaf05_16_409,car10_1_60,lov15_16_24,uaf08QC_0_5,lov03_5_792,den08_15_9,den05QC_23_14,den11_13_132,nwl09_1_562,car10_15_55,car03_20_297,lov03_5_115,mat09_55_97,car03_20_312,nwl11_20_324,mat01_10_99,nwl11_20_565,uaf08_7_825,uaf08_356_1,lab06_42_20,lov15_16_764,uaf08_24_160,nwl08_24_111,lab08_5_451,den05_11_92,lov03_5_883,nwl08_7_1059,nwl11_31_183,lab08_5_7,mat13_51_16,nwl08_7_4,uaf08_7_384,uaf08_7_612,uaf12_1_436,uaf08_7_352,uaf08_7_1092,nwl10QC_2_23,lab06_42_114,uaf05_16_263,car03_20_123,mat01_33_76,uaf12_1_716,nwl11QC_2_59,nwl09_1_319,car05_11_48,nwl08_7_980,lab06_42_43,lab08_5_158,uaf05_16_682,uaf05_16_88,lov03_5_383,nwl11_20_479,nwl08_7_451,uaf08_7_486,uaf12_1_913,car10_1_19,nwl08_7_1374,lov15_16_298,car01_1_329,mat09_13_148,car01_1_234,nwl08_7_422,nwl08_24_153,uaf12_1_1162,nwl08_7_1257,den11_13_1,mat15_42_55,lab04_2_284,nwl10_1_272,car03_20_633,den08_15_501,uaf08_7_1553,uaf08_7_42,nwl10_1_391,den09_33_14,den09_33_13,mat15_285_1,nwl08_24_189,mat15_53_3,nwl09_13_123,mat15_25_154,lab06_42_49,lab06_25_312,nwl11_31_199,den11_13_14,nwl09_1_877,uaf08_7_998,lab06_42_141,lov15_16_560,lov15_16_77,uaf05_16_49,lov15_16_368,nwl11_20_314,nwl11_31_86,lov03_5_557,lov15_20_187,nwl11_20_444,car01_1_176,car03_20_230,den09_33_44,uaf12_1_1197,mat13_51_94,nwl11_20_283,lov03_43_114,nwl08_24_176,den08_15_302,car01_1_349,lov03_43_62,uaf05_16_621,uaf08_7_569,nwl08_24_138,mat01_33_31,uaf08_7_952,car10_15_104,den05_11_142,lov15_255_1,den09QC_7_24,lab06_25_212,mat15_42_159,lov15_16_17,uaf12_1_211,car10_1_114,lov03_43_53,uaf08_24_119,lov03_5_716,mat15QC_1_2,den11_55_115,nwl08_24_65,uaf08_7_225,uaf08_7_578,den11_13_224,nwl10_38_38,nwl10_1_226,uaf01_25_58,car10_15_201,nwl08_7_1005,uaf12_13_184,car01_1_212,uaf08_7_1011,den11_13_272,lov12_4_58,car01_1_69,nwl08_7_993,nwl08_7_1645,nwl08_7_1595,car05_11_92,car01_1_297,nwl08_7_1572,uaf08_7_563,den05_11_88,uaf08_7_1047,uaf05_20_16,nwl09_1_29,lov03_5_613,lab04_51_74,nwl08_7_1625,den05_11_59,lov15_20_45,uaf05_20_111,uaf05_16_628,nwl10_1_60,car05_18_28,lov03_5_453,mat13_2_291,nwl09_1_546,mat13_2_257,nwl08_7_201,nwl08_7_1022,nwl09_1_1168,lab09QC_12_5,nwl11_31_115,lov15_148_1,mat09QC_17_1,nwl08_7_771,mat09_55_9,nwl09_1_1078,mat15_25_59,car01_1_322,nwl08_7_747,nwl08_7_24,nwl09_1_536,uaf01_4_34,nwl08_7_772,nwl08_7_274,lov03_5_818,lab09_25_113,nwl09_1_801,uaf08_7_671,nwl08_24_30,car05_18_22,den11_13_171,den11_13_136,nwl08_7_1295,nwl09_1_559,lov03_5_224,den05_11_75,lab08_5_671,car03_20_611,nwl11_20_553,car03_20_115,uaf05_16_410,uaf12_1_1203,uaf05_16_198,car10_15_325,lab04_2_354,uaf08_7_1602,mat13_2_412,den08_15_46,lov03_5_65,nwl11_20_130,lov15_20_144,lab08_5_257,car01_1_386,mat01_33_79,lab08_5_27,uaf12_53_11,uaf12_1_59,mat13_2_102,uaf08_7_1252,den08_15_10,lab08_5_233,car03_31_106,den05_11_350,car10_1_79,den08_15_406,uaf08_7_102,nwl09_1_1100,nwl08_7_457,nwl10_1_380,uaf12_1_882,lab04_2_227,car05_11_237,nwl09_1_1205,nwl09_13_98,mat15_25_116,nwl09_1_1064,nwl09_1_1016,uaf05_16_162,den09_33_68,mat13_51_62,uaf05_16_604,lab08_43_197,lov15_16_313,nwl08_7_409,lab08_5_469,nwl09_1_625,uaf08_7_1488,nwl08_7_191,uaf05_16_504,lab04_2_139,mat09_13_94,den08_15_305,nwl10_1_167,nwl09_1_246,nwl08_7_621,nwl08_7_126,nwl08_7_1052,uaf08_7_443,den05_18_95,car03_20_30,nwl08_7_638,lab09_25_116,nwl09_1_732,den05_11_407,nwl10_1_243,mat15_25_302,nwl09_1_811,lab08_43_117,nwl11_31_106,mat09_13_143,uaf08_7_1646,car10_15_384,lov11_87_33,lab04_51_37,lab08_5_435,nwl08_24_88,lab08_43_40,nwl08_7_478,uaf08_7_156,car10_1_13,nwl08_7_243,lov15_16_265,nwl11QC_20_1,uaf12_1_133,lab08_5_86,lov11_25_111,uaf08_7_1586,nwl11_20_94,lab08_5_400,lov03_5_493,nwl09_1_570,nwl08_7_412,lab04_2_392,den08_15_76,nwl09_13_58,uaf12_13_224,lab08_5_482,uaf05QC_14_6,nwl09_1_999,nwl08_24_239,den09QC_2_8,lov15_16_66,lab06_25_185,lab08_5_920,nwl09_1_1079,lab08_5_363,nwl08_7_173,nwl10_1_381,lab08_5_832,mat13_2_191,nwl08_7_292,nwl09_1_264,nwl09_1_161,nwl09_13_153,lov03_5_344,car10_15_4,mat15_25_212,lov03_5_570,lov11_87_23,uaf05_16_447,den11_55_43,uaf08_7_608,uaf08_7_54,den09_10_14,den08_15_189,uaf08_7_1433,nwl08_7_246,den09_10_17,car10_15_349,lab08_43_27,lov15_20_136,car03_31_179,uaf08_7_461,nwl11_20_459,lov15_20_113,nwl08_24_154,den05_11_180,den08_1_48,nwl08_7_774,nwl09_1_734,nwl08_7_464,nwl09_1_823,mat09_13_161,den09_10_57,uaf05_16_808,uaf12_1_623,lov12_25_99,lab06_25_275,lab08_43_161,den11_13_282,car01_1_178,uaf05_16_482,den09_10_91,nwl10_1_365,den11_13_75,lab06QC_50_4,uaf12_13_124,uaf12_1_478,nwl08_7_895,lab04_51_44,car03_20_290,mat09_13_149,nwl08_7_1490,car05_11_247,uaf08_7_1414,nwl09_1_1048,car01_38_50,den08_15_154,nwl09_1_619,lov15_16_456,car10_15_47,lov15_16_481,lab04_2_322,uaf05_20_81,car03_31_54,lov15_20_173,nwl10_38_54,nwl09_1_88,nwl09_1_1317,nwl08_7_1703,mat15_25_11,car05_11_401,lab08_5_749,nwl10_1_315,lab06_25_202,nwl10QC_67_1,car05_11_24,nwl08_7_1015,mat09_55_135,den05_11_421,lab06_42_127,lab08_5_228,car10_230_3,nwl11QC_2_46,nwl08_24_75,nwl09_1_1296,lov15_16_261,mat09_13_310,car03_20_568,lab06_25_256,nwl09_1_1191,nwl09QC_2_1,nwl11_20_517,nwl08_7_107,lov03_43_40,nwl08_7_909,uaf12_1_1061,car05_11_208,den09_33_57,lab08_5_371,mat15_42_43,nwl08_7_1009,uaf05_16_80,lov03_5_632,car03_20_410,nwl08_7_1094,lab08_5_60,car03_20_207,car05_18_67,lov03_5_627,nwl09_163_1,car10_15_343,nwl11_31_143,uaf08_7_1182,car05_11_287,uaf05_16_557,nwl09_1_573,lov15_16_94,nwl08_7_220,uaf05_20_66,den05_11_334,lab06_42_56,nwl09_1_218,nwl08_7_1163,mat09_13_321,uaf08_7_322,car03_31_10,nwl08_7_1239,den05_11_311,lab04_2_131,uaf12_1_682,nwl08_7_854,nwl08_7_1642,den08_15_80,car01_1_242,lov12_25_69,mat09_13_68,car01_38_52,lov15_16_768,lov03_5_408,uaf05_16_478,lov03_43_43,nwl08_7_1630,uaf08_7_1322,nwl08_7_763,uaf01_4_27,lov03_5_676,nwl08_7_1165,nwl09_1_240,den08_15_362,uaf08_7_1540,car01_1_348,lab04_2_89,uaf08_7_939,car05_11_192,uaf01_25_68,nwl11QC_2_8,lov15_16_468,mat13_2_50,lov03_5_769,lab08_5_354,nwl08_7_901,lab08_5_876,uaf05_16_580,car05_11_55,lov03_5_132,uaf05_16_128,lab06_42_17,car10_15_39,lab04_51_41,car05_18_80,den08_15_1,nwl08_7_532,lab04_2_125,den08_15_462,lab09_25_44,car05_11_415,car03_20_424,uaf12_1_989,car05_11_390,lov03_43_175,nwl10_38_164,mat09_13_276,car03_20_121,nwl10_1_245,den08_15_83,uaf12_1_991,uaf08_7_438,den05_11_412,uaf08_7_565,lov03_5_648,car03_31_159,nwl11_20_309,nwl11_20_206,nwl09_1_1305,lab06_25_12,den11_13_302,nwl08_7_1196,nwl08_7_1409,car03_20_270,car05_18_109,lab04_2_124,uaf08_7_593,lov15_20_134,uaf01_25_78,lov03_5_584,lov15_16_337,mat13_51_40,lov12_25_37,nwl08_7_762,nwl08_7_624,lab08_5_213,nwl09_1_1061,lov03QC_1_5,uaf08_7_1037,nwl09_1_1083,uaf12_1_762,car01_1_218,lov15_16_121,uaf05_16_159,car01_38_39,uaf05_16_289,den05_11_439,car10_15_391,lov15_20_86,car05_11_211,lab04_2_69,uaf12_13_222,nwl10_1_83,mat13_2_113,car03_257_1,uaf12_1_868,uaf12_1_1230,uaf08_7_1164,uaf05_20_82,nwl08_7_730,uaf05_16_694,den08_1_56,nwl11QC_43_1,car01_38_14,mat09_13_296,den08_1_116,nwl11_20_249,nwl08_7_1690,mat15_42_53,lab08_5_829,uaf08_7_91,nwl10_1_281,lab06_25_60,uaf08_7_272,uaf12_1_821,nwl09_1_1285,car05_11_382,lab08_5_448,lab08_43_170,lab08_43_43,car03_20_271,den11_13_72,uaf12_1_501,uaf08_24_247,car05_11_369,lab08_5_120,den11_13_4,lov03_5_211,lov11_87_22,nwl09_1_409,den05_11_96,nwl11_31_16,mat15_42_136,mat01_33_144,mat09_55_127,lov15_16_225,lov03_5_52,lab08_5_614,nwl09_1_710,lov15_20_54,nwl08_7_1218,nwl09_1_1215,nwl08_7_1141,lov03_5_406,lab08_5_843,lov12_4_59,lov03_5_263,nwl09_1_1094,nwl10_1_22,car05_18_78,lov15_16_449,car03_20_86,uaf08_7_845,nwl08_7_1014,car10_1_3,uaf12_1_699,lab04_2_283,den08_1_77,nwl09_1_265,lab04_51_47,car01_1_186,nwl09_1_2,lab06_25_303,uaf12_1_193,den09_10_131,den11_13_3,lov03_5_386,car05_11_133,nwl08_7_1341,lov15_16_310,mat09_13_253,nwl09_1_1318,nwl11_31_1,mat13_51_89,den11_55_45,lov15_16_297,nwl11_20_157,lov03_5_718,nwl09_1_882,mat13_51_44,den05_11_49,lab06_42_118,den05_11_38,uaf05_20_141,car10_15_492,nwl08_7_529,uaf01_4_12,nwl09_1_828,den08_1_62,lov03_5_441,nwl11_20_3,nwl09_13_236,uaf01_25_25,den11_13_154,nwl08_7_1412,lov15_16_810,uaf12_1_234,nwl09_1_500,mat13_2_331,lov15_16_190,uaf08_7_1338,car01_1_126,nwl09_13_240,car10_1_80,uaf08_7_286,lov15_16_571,lab06_42_152,nwl09_1_195,car03_20_335,lov03_5_840,nwl11_20_341,car10_15_385,lab08_5_779,nwl10_38_14,nwl08_7_352,uaf12_1_851,uaf05_16_518,den11_55_52,uaf05_16_623,car03_31_83,car10_1_89,nwl08_7_1073,nwl08_7_1282,car01_38_160,den08_1_35,nwl09_1_305,den05_18_55,uaf08_7_1456,nwl11_20_466,lov15_20_52,lov15_20_33,uaf12_1_947,lov03_5_53,uaf12_1_383,nwl08_7_976,nwl11_31_38,mat15_25_31,lov03_5_887,lov15_16_92,nwl09_1_761,nwl09_1_655,nwl08_7_389,nwl10QC_2_19,nwl09_13_52,car10_1_103,lab06_42_150,uaf08_7_906,car10_1_40,den05_11_347,lov03_5_733,nwl08_7_660,lab08QC_8_9,uaf01_4_3,den11_55_53,uaf08_7_637,nwl08_7_603,car03_20_137,den09_33_38,uaf08_7_271,car03_20_76,nwl10QC_2_11,lab08_5_732,car03_20_231,nwl09_1_697,lov15_16_677,lab08_5_697,uaf08_7_1611,lab08_5_477,car03_20_497,nwl08_24_236,den05_11_190,lov15_16_418,mat15_25_130,lab08_5_126,lab08_5_261,nwl08_7_281,uaf08_7_702,lov12_25_28,nwl08_7_765,lov11_25_14,uaf08_7_1329,nwl10_1_23,nwl10_1_370,lab08_5_728,uaf05_16_404,lab04_2_262,mat15_25_232,uaf05_16_548,nwl09_1_1301,car03_20_78,car05_18_92,nwl10_38_132,lov15_16_612,nwl11_20_129,nwl10_1_137,nwl10QC_8_4,den11_13_323,nwl08_7_1383,uaf08_7_1257,nwl08_7_1150,car01_38_150,nwl09_1_674,mat15_42_33,den11_55_81,mat01_10_5,mat09_55_133,uaf12_13_56,nwl08_7_1221,nwl08_7_798,lab04_2_371,nwl10QC_8_5,nwl08_7_200,lov15_16_502,den08_15_114,uaf12_1_278,lab09_25_132,lov15_16_604,nwl11_20_443,nwl09_13_23,den05_18_68,lab09_25_41,lov15_16_50,lov03_337_1,car05_11_100,nwl08_7_831,lov03_43_106,uaf12_1_956,den08_15_123,mat09_55_14,nwl10_38_134,nwl09_1_345,lov15_16_172,uaf12_1_256,nwl09_1_1033,mat13_51_80,car05_11_20,car10_15_382,uaf08_24_34,lov03_5_574,nwl10_38_10,uaf08_7_1510,den11_13_121,lov03_43_14,lov15_16_557,car01_38_86,lab08_5_915,nwl09_1_1295,nwl08_7_1488,den08_15_165,nwl09_1_323,lab04_2_302,den09_33_98,car10_15_95,uaf12_1_997,lab04_2_311,nwl08_7_687,lov15_16_676,den09_10_12,nwl11_31_160,lab08_5_241,nwl08_7_1697,nwl08_7_1530,uaf08_7_1692,car01_1_406,uaf08_7_1612,den08_15_286,car01_1_338,nwl10QC_2_2,nwl08_7_641,mat01_33_94,lov03_5_757,lov15_16_765,uaf08_7_620,nwl09_1_1051,mat15_42_20,uaf05_16_157,uaf12_53_6,lov15_16_524,nwl09_1_229,lab06_42_135,car03_20_403,car01_1_76,lov12_37_1,nwl11_20_158,nwl09_13_192,uaf12_1_930,nwl09_13_223,nwl08_7_619,mat13QC_4_3,nwl09_1_541,uaf08_24_218,mat13_51_63,mat01_10_7,uaf08_7_1202,car05_11_248,lov15_20_178,nwl09_1_66,nwl09_1_266,uaf12_1_1110,car05_11_289,lab06_42_78,nwl08_7_149,nwl11_31_195,lov15_20_108,car01_1_181,uaf08_7_151,nwl08_7_713,uaf12QC_9_1,uaf05_16_170,uaf12_1_123,lov03_5_25,uaf12_1_524,mat01_33_88,mat09_55_140,uaf05_16_148,car10_1_43,mat13_51_49,lab04_2_408,mat15_42_104,mat09_13_154,car01_1_356,uaf12_1_16,mat15_25_321,uaf12_1_961,nwl08_7_1512,nwl11_20_173,lab08_5_892,lab09_25_75,uaf05_20_158,lov03_5_475,nwl08_7_806,uaf08_7_427,uaf08_7_1662,den09_10_1,den09_33_55,nwl09_1_461,lov15_20_148,car01_1_34,nwl08_7_1259,mat15_25_52,lov15_20_129,uaf08_24_60,car03_31_28,nwl10_1_193,uaf12_1_268,nwl08_7_724,nwl10_1_393,den09_33_102,lov03_5_534,lab04_51_34,den08_15_127,uaf12_1_210,mat01_33_24,den08_1_18,den05_11_141,lab06_42_107,car05_11_31,uaf08_7_895,den11_13_235,nwl09_1_814,den08_1_102,den05_11_263,lab08_5_796,lab08_5_599,den05_11_377,nwl10_38_137,uaf01_4_53,nwl09_1_37,lab04_2_196,den08_15_340,lov03_5_424,mat09_13_323,lab04_51_14,mat15_42_97,car05_11_394,mat01_10_4,car01_38_72,nwl11QC_2_18,mat15_42_65,car05_11_435,uaf05_16_423,lab09_25_56,den09QC_2_6,uaf08_7_152,den09_10_87,lov15_16_255,nwl10_38_103,mat13_2_179,nwl10QC_2_9,uaf08_7_275,car01_1_340,lab08_5_137,uaf05_16_551,nwl08_7_1030,nwl08_7_1700,uaf12_1_205,car05_11_121,nwl11_20_199,car10_15_330,uaf12_1_1154,lab04_2_366,nwl09_1_286,uaf12_1_457,car10_15_71,lab08_5_42,lab08_5_342,mat13_2_419,uaf05_16_168,lov03_5_322,lab06QC_0_50,den05_11_182,den08_15_261,car05_11_34,nwl08_7_683,lov15_20_99,lov15_20_188,lab04_2_395,nwl09_1_706,car10_15_241,uaf08_7_1465,uaf08_7_1061,nwl09_1_556,lov03_5_51,uaf08_7_603,car05_18_128,nwl08_7_275,nwl09_1_1031,car03_20_318,car03_20_546,car03_20_431,lov03_5_371,uaf08_24_26,uaf12_1_1283,uaf08_7_1260,lab08_5_187,car03_31_184,car01_1_263,lov03_5_594,lab08_5_346,lov11_87_19,nwl08_7_1356,lab08_43_54,lov03_43_71,uaf05_20_51,nwl08_7_58,mat15_25_223,nwl08_7_779,lov03_5_832,uaf08QC_0_14,den05_11_390,uaf08_7_358,lab04_51_54,nwl09_1_1126,lab06_25_330,uaf08_7_506,uaf12_1_1205,car03_20_369,nwl08_7_130,mat15_42_161,car10_15_101,uaf08_7_1262,den08_15_386,den05_11_54,nwl09_13_222,car10_15_337,nwl08_7_266,nwl08_7_1038,uaf05_16_384,uaf12_1_179,nwl09_1_441,nwl08_24_156,uaf08_24_252,uaf08_24_132,nwl09_1_25,den08_15_256,uaf08_7_913,uaf08_24_253,den05_11_357,den05_11_40,car03_20_247,lab08_5_788,uaf08_24_89,nwl08_7_838,nwl08_7_346,nwl10_38_141,uaf12_1_743,mat09_13_286,den09_10_53,nwl08_7_140,lab08_43_230,nwl10_1_230,nwl11_20_394,mat01_10_103,uaf12_1_984,nwl08_7_195,mat09_55_63,den08_15_434,car10_15_132,uaf08_7_10,lab04_51_17,lov03_5_754,lab08_5_581,uaf08_24_84,mat01_10_52,uaf08_7_889,uaf08_7_786,lov11_25_72,uaf08_24_185,nwl08_253_1,lov15_20_107,lab04_51_4,uaf12_13_166,uaf08_7_71,uaf12_1_43,nwl08_7_110,lov03_5_192,nwl08_7_431,lab08_5_444,uaf08_7_1184,car05_18_75,lab08_5_793,uaf12_1_1372,mat15_25_70,nwl08_7_575,car03_20_626,car01_1_58,uaf08_63_5,uaf12_1_301,den11_13_250,car05_18_126,lov15_16_650,lov15_16_140,nwl08_7_1371,uaf01_25_23,nwl08_7_1348,uaf08_24_224,mat09_55_12,uaf12_1_780,lov03_5_506,nwl09_1_802,car01_1_43,lab08_5_642,uaf08_7_480,nwl10_1_8,uaf05_16_119,lov15_16_521,uaf12_13_18,lab08QC_22_2,uaf05_20_121,nwl10_1_309,lab08_5_910,lab08_5_392,nwl08_24_139,nwl08_7_1300,uaf05_16_462,nwl08_7_1153,nwl09_1_957,lab06_25_117,den11_13_216,nwl09_1_157,lab04_2_338,mat13_2_309,lov15_16_200,den11_13_47,lab08_5_652,uaf08_7_305,nwl09_1_369,nwl08_7_764,car03_31_168,uaf08_7_1638,den09_10_118,mat15_25_106,uaf08_7_1572,den05_18_51,lov11_25_124,nwl08_7_95,nwl11_20_260,nwl10_1_118,car05_11_279,uaf12_1_76,uaf12_1_425,uaf08_7_582,nwl08_7_1505,uaf12_1_154,lov15_16_752,lab08_5_861,nwl09_1_344,uaf08_7_617,lab06_25_148,nwl08_7_759,uaf05_16_519,mat13_2_258,lov12_25_22,den08_15_167,lab04_2_12,mat15_42_61,nwl11_20_155,lab08_5_837,uaf05_16_417,nwl08_7_601,den08_1_104,uaf12_1_706,nwl09_1_867,car01_38_46,lov15_16_147,car10_15_287,lov03_5_738,den05_11_432,car01_1_219,nwl09_1_455,nwl10_1_46,lab08_5_247,uaf08_7_245,mat13_2_216,lab04_2_133,uaf01_25_92,mat13_51_41,lab08_5_748,lov15_16_240,uaf05_16_109,nwl08_7_151,lov03_5_97,nwl08_7_315,lab08_43_207,mat09_55_116,nwl08_24_253,nwl08_7_1194,lab09_25_26,nwl08_7_783,car03_20_176,nwl08_7_1053,lov03_5_402,nwl11_31_181,nwl09_1_614,car10_15_2,car10_15_219,uaf12_1_1156,uaf05_16_158,lab06_25_272,lov03_5_554,den05_18_76,lab08_43_204,den05_18_7,nwl09_1_723,nwl09_1_1036,lov15_16_99,uaf08_24_85,uaf12_1_936,uaf12_1_781,den05_18_17,nwl10_1_249,nwl10_1_96,nwl08_24_117,uaf08_7_541,nwl09_1_196,lab04_2_85,mat13_2_18,lov15_16_251,den08_15_469,uaf05_304_1,uaf05QC_13_12,mat13_51_85,mat01_10_75,car03_20_500,lab04_2_319,nwl09_1_1316,lab09_25_20,uaf05_20_191,nwl11_20_525,nwl09_1_1178,nwl09_1_442,nwl09_1_73,uaf12_13_193,uaf08_7_1571,nwl09_1_57,uaf12_1_969,uaf05_16_558,lov15_20_90,nwl11_20_83,uaf12_13_53,uaf08_7_337,mat13_2_37,uaf12_1_41,uaf05_16_196,den08_15_104,uaf12_1_395,car03_20_253,nwl08_7_156,nwl08_7_398,nwl09_13_132,nwl08_7_578,lab08_43_118,uaf08_7_609,uaf12_1_290,nwl08_7_36,uaf12_1_344,den05_11_280,car03_20_460,nwl08_7_1231,den08QC_24_2,nwl09_1_505,uaf12_1_145,uaf08_7_547,lab08_5_684,lov03_5_302,car05_11_265,nwl11_31_12,nwl09_1_779,nwl11_20_453,nwl08_7_1309,nwl11QC_2_30,lov03_5_763,nwl08_7_558,nwl11_20_339,nwl11_31_26,nwl08_7_393,uaf05_16_257,mat15_25_222,mat13_2_248,lov03_5_222,nwl09_1_1058,lab04_2_35,car10_15_389,uaf12_1_690,uaf08_7_810,lov15_16_318,den11_55_124,nwl09_1_1131,nwl09_1_112,lov15_16_486,uaf12_13_128,uaf08_7_1698,nwl09_1_883,uaf12_13_205,den08_15_417,car05_11_318,uaf01_25_83,uaf08_7_1336,mat15_25_19,uaf01_25_46,den05QC_24_5,uaf08_7_796,uaf05_16_114,den11_13_174,lov03_5_120,nwl10_38_56,nwl11_31_10,uaf01_4_20,uaf12_1_1357,uaf01_25_21,lov03_5_261,nwl09_1_1166,den05_18_58,den11_13_34,lab06_25_210,lab08_5_621,uaf12_1_1292,nwl09_1_123,nwl09_1_1176,mat15_25_164,uaf12_1_426,nwl09_13_21,nwl08_7_255,nwl08_356_2,lov03_5_275,uaf12_13_203,nwl11_31_139,car01_1_304,uaf05_16_452,den05_11_146,mat13_51_37,nwl08_7_1613,nwl09_1_76,uaf12_13_199,den08_1_10,lab08_43_232,lab04_2_137,lov15_16_629,den05_11_86,uaf12_13_70,den05QC_23_3,lov03_5_816,car05_11_396,nwl09_1_480,uaf05_16_525,nwl11_20_596,car03_20_229,lab06_25_152,nwl08QC_1_9,uaf05_16_183,lab04_51_8,uaf12QC_9_4,car03_20_235,den08_1_29,car01_38_121,den05_11_58,uaf05_16_256,nwl10_38_87,lov03_5_689,lab08_5_806,lab08_5_369,den09_10_7,uaf08_24_15,car03_20_277,lab06_42_122,nwl09_1_1071,lov15_16_568,lab04_2_325,nwl08_24_15,lab09_25_6,lab04_51_89,mat13_51_20,uaf08_7_644,mat13_51_5,den05_11_78,mat15_25_231,uaf08_7_1245,uaf08_7_414,uaf12_13_63,nwl09_1_150,uaf01_25_33,car01_1_28,nwl08_7_1531,nwl09_1_241,lab08_5_911,uaf12_1_81,uaf12_13_123,uaf08_7_281,nwl11_20_554,nwl08_7_122,mat01_33_11,den08_15_270,uaf08_7_731,lov15_20_41,uaf12_1_362,nwl09_1_1233,car03_20_60,lab08_5_142,uaf08_7_1401,mat15_25_187,mat15_25_1,uaf12_1_172,uaf05_16_321,car03_20_245,uaf01_4_25,mat13_51_56,uaf12_1_724,uaf08_7_1610,mat13_2_73,car10_1_110,lab08_5_343,car10_15_114,lab08_5_146,den05_11_63,uaf08_24_181,nwl08_24_167,nwl08_7_820,mat15_343_1,nwl09_1_446,uaf08_7_183,lab04_51_12,den05_11_341,uaf08_7_1609,nwl08_7_1041,nwl08_24_213,lov03_5_166,nwl08_7_665,mat15_42_82,uaf12_1_1245,nwl09_1_1019,uaf05_16_369,nwl09_1_586,den08_15_376,car10_15_10,mat01_33_48,nwl10_1_144,mat15_25_293,uaf08_7_1613,car10_1_1,den05_18_84,den09_10_72,mat01_10_131,den05_11_227,lab06_25_259,car01_38_92,uaf12_13_5,lab04_2_252,lov12_25_49,nwl09_1_1302,uaf08_7_455,lab06_42_142,uaf12_1_979,lab08_5_398,uaf01_25_4,nwl09_1_675,car03_20_327,den11_13_99,den05_11_46,nwl09_1_162,nwl09_1_376,uaf05_20_196,lab06QC_0_26,nwl11_20_234,uaf08_7_1214,car03_20_539,uaf12_1_570,lov03_5_1,uaf12_1_119,nwl09_1_1222,nwl08_7_913,car10_15_210,nwl08QC_1_3,lab08_5_516,den05_11_210,mat09_13_134,lov03_5_939,mat15_25_145,nwl08_7_1548,den11_13_70,lov03_5_480,uaf08_7_994,lab08_5_772,uaf05_20_41,lab08_5_417,nwl09_1_861,car05_11_360,nwl08_7_1632,nwl08_7_2,uaf12_1_1264,lab06_25_298,nwl08_7_773,mat09_13_232,lab08_5_74,mat15_42_21,mat09_13_230,mat15_25_95,mat13_51_76,nwl08_7_692,den08_15_87,car10_1_122,lov03_5_626,uaf08_7_393,uaf12_13_180,nwl09_1_862,car01_1_341,lov03_5_752,uaf12_1_223,lov11_87_9,uaf01_25_110,mat09_13_183,car10_15_477,lov11_87_28,nwl08_7_969,den08_1_3,nwl08_7_1234,uaf08_7_588,uaf12_1_446,uaf12_1_328,uaf05_16_95,car03_31_38,den11_13_217,nwl10_1_319,lab08QC_8_3,mat13_2_120,mat09_55_57,nwl11_20_617,nwl09_1_1248,nwl08_7_1501,lab06_25_215,car10_15_373,uaf12_13_190,mat09_13_120,uaf01_25_95,lov03_5_289,nwl09_1_1105,nwl11QC_2_34,nwl10_1_110,nwl09_1_34,nwl08_7_1483,mat01_10_73,lov15_16_205,nwl09_1_752,den08_15_312,nwl08_7_1552,mat09_13_25,nwl11_20_294,den05_11_84,uaf05_16_14,car03_20_144,uaf08_7_1200,mat01_33_34,lov15_16_307,car01_1_93,nwl08_7_559,den09_10_71,nwl10_38_64,nwl09_1_1343,lov03_43_236,nwl08_24_224,uaf08_24_226,car03_31_181,nwl10_1_71,lov15_16_329,den11_13_273,lab08_5_227,uaf12_1_819,nwl08_24_27,lov03_5_235,lab08_5_680,nwl11QC_2_22,lov15_16_513,lab04_2_120,uaf12_1_929,uaf12_1_823,den05_18_1,lab04_2_386,lab06_25_122,nwl08_7_112,uaf12_1_1022,lab08_5_678,uaf12_1_829,uaf12_13_31,nwl09_1_652,lab08_5_386,uaf05_16_446,den08_1_55,lov12_25_12,nwl08_7_59,car03_20_631,nwl08_24_241,uaf08_7_1557,den11_55_105,lov03_5_324,nwl08_24_144,car10_1_52,uaf08_7_81,lov03_5_154,den11_13_92,lab08_5_746,lov03_5_690,car10_15_409,nwl08_7_1044,car10_15_302,car05_11_434,nwl08_7_1463,den05QC_23_8,lab04_2_167,lab08_5_258,den08_15_174,nwl08_7_1555,lab06_25_268,den11_13_249,uaf12_1_1293,car01_1_8,uaf12_1_511,uaf01_25_60,uaf05_16_350,mat09_55_64,den05_11_270,mat13_2_107,den11_13_258,car03_20_356,lab06_42_146,uaf08_7_1596,den11_13_150,car10_1_26,lab09_25_130,nwl09_1_939,mat15_25_99,mat15_42_26,uaf08_7_1306,uaf08_7_1249,mat13_2_172,mat01_33_57,lov11_25_40,nwl08_7_1558,lab09_25_49,nwl08_24_23,lab08_5_553,car03_20_426,nwl10_38_125,den08_15_142,uaf12_1_169,uaf08_7_950,uaf05_145_1,nwl10_1_178,car05_18_58,nwl11_20_43,den05_18_19,lov03_5_728,nwl09_1_192,lov15_20_106,uaf08_7_1697,lab06_25_176,den05_11_134,car03_20_512,nwl11_20_10,uaf05_16_376,car05_11_94,nwl09QC_3_6,nwl08_7_461,lov15_20_51,lov03_5_808,nwl11_20_53,nwl09_1_620,nwl11_20_208,uaf05_16_185,lab09_25_70,lov15_16_137,den11_13_206,lov15_16_665,nwl11_20_391,nwl08_7_84,mat09_55_15,car05_18_113,car10_15_439,uaf05_16_330,lov11_25_94,mat09_55_10,uaf05QC_13_3,nwl08_7_1649,uaf05_16_192,car10_1_4,mat13_2_314,uaf05_16_305,uaf05_20_174,uaf08_7_26,lab08_5_661,nwl10_1_382,uaf05_16_631,mat01_10_29,nwl11_31_76,nwl11_20_46,nwl11_31_147,den09_33_12,uaf05_16_39,nwl11_20_180,nwl08_7_425,nwl08_7_834,lov15_16_384,uaf08_7_359,lov03_5_285,nwl11_20_126,lab04_2_372,nwl08_7_1658,uaf12_1_200,mat13_2_189,lov15_16_620,lab08_337_1,den05_18_42,lab09_87_4,uaf08_7_1479,nwl10_1_61,nwl08_7_31,car05_11_46,lab04_2_2,uaf01_25_11,lab06_25_119,lov15_16_635,lov03_5_782,den05_11_116,nwl11_31_59,nwl10_1_253,lov15_20_62,uaf12QC_2_12,uaf12_1_1350,nwl08_7_1385,lab04_2_295,lov15_16_445,nwl08_7_1524,uaf08_7_437,nwl10_1_67,uaf05_16_791,nwl09_1_601,car10_15_6,car01_1_244,uaf05_16_614,uaf05_16_163,car05_11_76,nwl08_7_710,lab08_43_177,den08_15_465,uaf12_1_1353,uaf08_7_9,uaf05_16_395,uaf08_7_910,uaf12_1_803,lab04_51_85,uaf12_1_323,car03_20_483,nwl09_13_101,lov15_16_534,lab08_5_204,lov11_25_100,lov03_5_63,lab06_25_197,lab08_5_28,car10_15_110,uaf05_16_138,uaf08_7_439,uaf08_7_1441,nwl10QC_15_3,car03_20_336,lov11_87_21,lov15_16_355,lov03_275_1,lab08_43_206,mat09_13_209,uaf08QC_0_8,nwl10_1_286,uaf12_1_1092,mat13_2_319,car01_38_109,den05_11_331,nwl10_1_327,car03_20_363,uaf05_16_598,lov03_5_219,nwl10_1_181,den08_15_232,nwl08_7_545,nwl11_20_127,nwl08_24_55,den05_18_57,lab04_2_331,nwl08_7_264,nwl08_7_1274,nwl08_7_1058,mat13_51_65,mat15_25_75,den11_13_271,lov03_5_378,car03_20_317,den08_1_119,uaf12_13_30,car03_31_63,mat09_55_86,nwl11_20_148,uaf08_24_11,uaf08QC_41_6,nwl10_1_140,den11_13_54,uaf08_7_309,den08_15_470,mat15_25_245,uaf05_20_44,nwl10_1_216,uaf05_16_379,lab04QC_32_6,nwl10_38_88,uaf05_20_122,uaf05_16_374,nwl11_20_429,lab04_51_108,nwl08_7_944,lab08_5_188,den08_1_44,uaf08_7_1654,uaf12_1_784,nwl08_7_852,nwl08_7_1462,lov15_16_555,nwl09_1_987,den09_33_91,lab08_43_138,uaf08_7_106,uaf08_7_235,lov11_25_107,nwl09_13_179,uaf12_1_710,nwl09_1_739,nwl10_1_44,den09_10_56,lab08_5_890,lov15_16_403,lov03_5_311,uaf08_239_1,den09_33_36,nwl09_1_279,lab04_2_388,lab08_5_867,car03_20_538,uaf08_7_887,uaf12QC_2_9,nwl09_1_95,lab06_25_29,uaf05_20_202,uaf12_1_173,nwl11_20_610,uaf08_7_166,den08_15_48,uaf12_1_728,den08_1_4,lab08_5_618,car05_11_40,nwl09_1_1085,lov03_5_510,den05_11_337,car10_15_321,den11_13_166,lov15_16_766,lab08_5_219,mat15_25_322,mat13_2_222,car05_18_8,uaf08_7_1026,uaf08_7_1382,nwl11_20_523,lov15_16_648,uaf12_1_785,nwl08_7_402,uaf08_7_1276,uaf08_24_90,nwl08_7_82,uaf12_1_663,uaf05_20_20,den08_15_250,den11_55_112,lov15_16_130,lov15_16_469,uaf12_1_483,car01_1_222,uaf08_7_246,car03_31_140,car03_20_242,lov15_20_102,uaf05_16_266,nwl10QC_2_12,den05_18_12,nwl09_1_606,uaf12_1_430,nwl08_24_143,lab04_51_71,nwl11_31_137,lab08_5_679,nwl08_7_1023,nwl08_7_745,lov03_43_215,lov15_16_753,lab08_43_75,den08_15_163,lab06_25_81,lab04_2_55,uaf08_24_16,car03_20_112,lov03_5_531,nwl09_1_1352,den11_13_103,car01_1_377,nwl09_1_430,uaf05_16_523,lab06_25_253,car01_1_62,den05_11_184,lov15_16_757,uaf12_1_586,nwl08_7_1193,car01_1_384,lab04_2_211,mat15_25_253,uaf08_24_211,nwl09_1_1140,nwl09_13_241,nwl08_7_564,nwl08_7_419,nwl08_7_743,nwl08_7_1535,uaf05_16_572,uaf05_16_491,uaf08_24_73,car10_15_393,uaf12_1_998,den08_15_133,lov15QC_3_1,mat13_2_364,uaf05_16_61,uaf05_16_693,nwl08QC_1_7,mat13_51_106,den05_11_290,lov03_5_588,lov15_16_169,uaf05_16_411,nwl08_7_1401,uaf01_4_26,lov03_43_113,nwl10_38_23,lab08_5_408,nwl08_7_760,lab08_5_860,lab04_51_40,uaf12_1_940,den11_13_44,car03_20_261,uaf05_16_658,nwl09_1_482,mat15_25_86,uaf12_1_67,uaf08_7_791,car05_11_80,lov03_5_688,car03QC_4_4,uaf12_1_201,mat13_2_54,den11_13_58,uaf08_24_59,uaf05_16_790,den11_13_211,uaf12_1_11,uaf08_7_1268,uaf08_7_1584,car01_38_133,car03_20_578,den11_13_222,den08_15_260,den08_15_285,mat13_2_210,nwl08_7_761,uaf01_25_9,lov15_16_392,uaf12_1_583,mat15_42_144,lab08_5_320,uaf08_7_1230,lov03_5_827,lab04_2_390,lab04_2_346,nwl11_20_67,lov15_20_132,uaf08_7_1521,uaf08_7_6,lab08_5_742,lab08_275_1,nwl08_7_1033,mat15_25_2,car03_20_130,uaf08_24_122,uaf08_7_562,lab09_25_63,lab04_51_62,nwl09_1_1235,lov15_16_466,lov03_5_683,uaf08_7_1208,uaf12_1_270,car03_20_629,car05_18_96,car03_20_425,uaf12_1_889,den05_11_71,lab06_25_247,nwl08_7_1568,mat13_2_156,nwl08_7_1590,lov11_25_28,lov03_43_12,nwl08_7_474,mat15_42_5,den05_11_426,uaf12_1_1373,car03_20_84,uaf12_1_1174,lov03_5_732,lov03_5_696,nwl10QC_8_7,uaf12_1_1041,nwl08_7_1225,car10_15_508,mat13_2_116,lab04_2_152,nwl11_20_631,car01_1_311,lab08QC_8_5,nwl11_20_506,mat15_25_327,nwl08_7_920,mat01_33_113,uaf12_1_1157,nwl08_24_141,den09_33_103,car03_20_417,car10_15_149,lov11_25_65,uaf08_7_1138,uaf12_1_73,lab08_5_791,uaf08_24_210,nwl08_7_708,lab06_42_90,mat01_33_133,nwl10_1_300,uaf08_7_197,car03_196_1,mat13_2_196,uaf08_24_149,car10_15_316,uaf05_16_706,den05_166_1,nwl11_31_176,nwl09_1_303,uaf12_13_96,nwl08_7_1701,car10_15_194,car01_1_392,car01_1_208,lab08_5_503,uaf12_1_1131,uaf12_1_480,car10_15_364,uaf12_1_260,uaf05_16_762,uaf08_7_1440,lov15_20_58,uaf12_1_249,den08_15_439	car05_38_41,mat15_263_1,nwl09_19_3,den08QC_67_1,mat13_81_3,den05_38_19,nwl09_19_5,lov03_232_2,mat09_125_2,nwl10QC_20_1,uaf12_19_21,nwl09_19_17,nwl09_19_18,uaf08_190_21,lov15_253_12,uaf12_19_17,den05_38_61,den11_125_8,den05_38_18,den05_38_26,car10_115_1,den11_125_9,den05_38_17,uaf12_19_3,den08_67_3,mat09_125_14,den08_67_1,lov15_166_2,lab06_96_10,den05_204_1,uaf12_131_1,uaf12_19_18,uaf05_253_2,lab08_148_1,nwl08_190_18,lab06_96_9,uaf12_19_2,nwl09_19_22,car03_239_2,mat13_81_14,car03_239_1,car03_209_4,car05_38_12,mat13_81_6,den08_67_4,car05_38_58,uaf05_253_9,car05_38_32,den05_38_30,uaf12_19_1,den08_67_6,den11_125_11,car05_38_54,lab04_81_4,den05_38_2,mat13_81_19,lov15_253_3,uaf12_19_29,uaf05_253_12,car05_38_21,den11_125_21,nwl11QC_42_1,car05_38_29,mat15_96_5,lab04_81_13,car05_38_11,car05_38_1,uaf12_19_25,nwl08_190_9,nwl11_209_1,car05_38_62,nwl09_19_1,lov15_253_13,nwl09_19_36,car05_38_10,lab04_81_8,nwl10_90_1,car05_38_45,uaf05_91_3,uaf08_190_14,car05_38_23,den05_38_15,nwl09_19_2,nwl09_19_21,nwl11_209_2,uaf12_19_13,den11_125_3,nwl08_190_16,uaf05_166_1,mat09_125_26,car05_38_57,den05_38_57,uaf12_19_37,mat13_81_10,den05_310_1,den05_38_66,den05_38_23,den11_125_19,den11_125_4,uaf12_19_34,lab06_96_4,lab08_232_1,mat13_81_23,uaf12_19_6,lab06_96_8,lov03_148_1,mat09_125_25,mat09_125_1,den05_38_9,lov15_91_1,nwl09_19_31,lov03_192_1,den05_38_41,lab08_232_9,uaf05_253_6,uaf12_19_12,lab04_81_12,uaf08_190_2,den05_38_1,uaf12_19_19,lab04_81_19,mat09_125_24,nwl09_19_13,mat13_81_1,car05_38_13,den05_38_37,uaf12_19_39,uaf05_91_4,den05_38_3,lov15_252_1,den09QC_48_1,car05_38_36,den11_125_15,uaf05_91_5,lab06_141_2,mat09_125_17,den05_38_59,lab04_81_20,den05_38_28,mat13_81_22,den11_125_24,lov15_91_5,uaf08_190_19,den05_38_48,lab04_81_9,car03_209_3,lab04_81_7,car05_38_7,lov15_91_7,mat13_81_12,uaf12_19_24,uaf08_190_12,lov15_253_7,mat09_367_1,den05_38_8,den11_125_25,car10_67_1,nwl09_111_1,mat13_81_9,lab04_81_15,car05_38_50,nwl09_19_20,nwl09_19_28,nwl09_19_11,lov15_253_14,uaf12_19_16,lab06_96_5,den11_125_13,mat09_125_12,den05_38_27,lab08_232_7,uaf05_252_1,nwl11_109_1,uaf12_131_2,den05_38_35,lab04_81_6,car05_38_40,mat13_81_15,den05_38_63,lab06_96_3,car05_38_24
[truncated: 296,177 more chars]
