# Supplementary material for: Host Genotype Shapes the Foliar Fungal Microbiome of Balsam Poplar (Populus balsamifera)
Source: PLoS One. 2013 Jan 11;8(1):e53987. doi: 10.1371/journal.pone.0053987 (PMC3543377; doi:10.1371/journal.pone.0053987)
Supplement: Material S3 — Clusters delimited at sequence-divergence based equivalents of 6 grammar thresholds with GramCluster. (ZIP) [file pone.0053987.s005.zip › Supplementary_Material_3/97/97.outfile]

>Cluster 0
0	>car10_41_506
1	>den09_9_59
2	>lab04_48_180
3	>lab04_48_123
4	>nwl11QC_7_16
5	>car05_103_32
6	>den05_103_49
7	>uaf05_264_2
8	>nwl10_10_142
9	>den11_5_352
10	>lov03_25_271
11	>lov12_6_130
12	>car05_74_24
13	>nwl10QC_3_3
14	>nwl09_17_50
15	>den08_41_761
16	>lov11_27_144
17	>uaf08_20_141
18	>nwl08_20_319
19	>den05_61_1
20	>mat15_15_69
21	>lov03_25_234
22	>uaf05_10_182
23	>car10_41_793
24	>nwl11_13_245
25	>mat09_5_337
26	>uaf05_10_214
27	>nwl09_17_53
28	>lov11_27_73
29	>uaf01_92_1
30	>mat01_9_119
31	>nwl11_13_70
32	>nwl11_13_128
33	>uaf05_10_64
34	>den08_41_532
35	>mat15_15_198
36	>lov12_6_41
37	>lab08_25_20
38	>den05_103_71
39	>lov15_10_194
40	>nwl11_13_186
41	>lov03_25_73
42	>uaf12_17_95
43	>mat15_15_270
44	>mat09_5_413
45	>den09_9_87
46	>uaf01_6_87
47	>mat01_9_217
48	>uaf01_6_63
49	>uaf05_10_2
50	>car10_41_337
51	>mat13_48_93
52	>lov03_25_84
53	>lov15_10_20
54	>lov11_27_167
55	>nwl08_20_87
56	>car10_41_708
57	>uaf08_20_263
58	>nwl10_10_159
59	>den08_41_171
60	>car10_41_141
61	>uaf08_89_11
62	>nwl11_13_363
63	>car10_41_103
64	>lov03_25_43
65	>nwl11_13_293
66	>lov11_27_159
67	>den08_41_44
68	>mat15_15_9
69	>car05_125_22
70	>lab06_15_245
71	>mat15_15_117
72	>lov11_27_29
73	>lab06_15_8
74	>nwl10_10_210
75	>lab06_15_40
76	>uaf08_20_334
77	>mat09_5_127
78	>den08_41_67
79	>car03_13_322
80	>mat01_9_85
81	>lov12_6_203
82	>den11_5_248
83	>lab04_48_97
84	>nwl11_13_83
85	>mat09_5_170
86	>lab09_27_58
87	>lab08_25_203
88	>mat09_5_288
89	>uaf08_157_8
90	>lab06_15_174
91	>car10_41_507
92	>nwl10_10_118
93	>lov03_65_10
94	>nwl10_10_328
95	>nwl11_13_403
96	>den11_5_369
97	>den11_5_235
98	>mat13_48_41
99	>lab08_25_99
100	>mat15_15_1
101	>car03_13_37
102	>car03_13_368
103	>car01_10_13
104	>den05_103_112
105	>lab08_25_50
106	>nwl08_20_151
107	>mat13_48_100
108	>den11_5_346
109	>lov03_25_8
110	>lab08_25_66
111	>car10_41_619
112	>den09_9_51
113	>den11_269_4
114	>nwl10_10_75
115	>mat09_5_439
116	>uaf12_17_90
117	>den08_41_398
118	>lov03_25_124
119	>uaf08_20_9
120	>lov12_6_31
121	>den08_41_261
122	>uaf05_10_13
123	>lov15_10_107
124	>nwl11_13_498
125	>lab08_25_220
126	>mat01_9_165
127	>den11_5_325
128	>lov03_25_180
129	>uaf08_20_122
130	>mat13_48_6
131	>nwl10_10_177
132	>car01_10_303
133	>lab08_25_84
134	>den08_41_778
135	>den05_125_27
136	>lov15_10_188
137	>lov03_25_158
138	>mat09_5_132
139	>nwl09_17_100
140	>uaf08_20_255
141	>lab04_48_80
142	>uaf05_10_65
143	>den08_41_576
144	>car03_13_175
145	>mat01_9_244
146	>den11_5_75
147	>car01_10_252
148	>lab09_27_152
149	>lov11_27_153
150	>uaf08_20_118
151	>lov15_10_155
152	>lab08_25_322
153	>lab06_15_85
154	>lov03_25_256
155	>nwl08_20_278
156	>lab06_15_199
157	>nwl11_13_94
158	>lov03_25_315
159	>den08_41_123
160	>den08QC_4_8
161	>nwl11_13_392
162	>lab08_25_230
163	>den08_41_578
164	>car10_41_455
165	>car03_13_159
166	>den08_41_254
167	>den08_41_735
168	>mat09_5_245
169	>car03_13_248
170	>uaf12_17_18
171	>lab08_25_101
172	>lab08_25_206
173	>uaf05_10_81
174	>den09_9_73
175	>car10_41_539
176	>mat01_9_90
177	>uaf05_165_9
178	>car10_41_270
179	>mat01QC_8_1
180	>den08_41_534
181	>uaf08_20_365
182	>mat09_5_375
183	>den05_125_10
184	>den09_9_283
185	>nwl11_13_190
186	>nwl10_10_205
187	>nwl11_13_17
188	>car05_103_44
189	>car03_13_456
190	>uaf01_6_102
191	>uaf08_20_37
192	>mat13_48_1
193	>uaf01_6_133
194	>car03_13_459
195	>lab04_48_79
196	>mat01_9_62
197	>car01_10_322
198	>lab08_25_36
199	>nwl09_17_127
200	>nwl10_10_289
201	>mat09_5_299
202	>uaf08_20_254
203	>nwl11_10_9
204	>nwl11_13_105
205	>uaf05_10_139
206	>lov11_27_1
207	>car05_103_80
208	>nwl10_10_214
209	>lov15_10_195
210	>car10_41_449
211	>nwl08_20_248
212	>car05_103_82
213	>uaf12_17_100
214	>nwl09_17_55
215	>car01_10_185
216	>nwl08_20_336
217	>nwl10_10_42
218	>lab09_27_101
219	>nwl08_20_55
220	>lab06_15_4
221	>car10_41_126
222	>car01_10_321
223	>lov12_6_163
224	>den08_41_798
225	>car10_41_405
226	>den11_5_271
227	>den05_103_3
228	>lab04_48_56
229	>lab08_25_290
230	>den11_5_330
231	>lab09_27_192
232	>nwl11_13_79
233	>car03_13_54
234	>lab06_15_22
235	>den08_41_218
236	>den08_41_804
237	>den11_5_202
238	>lab04_48_96
239	>car10_41_396
240	>den08_41_13
241	>nwl09_17_11
242	>car10_41_802
243	>den11_5_56
244	>lov15_10_124
245	>uaf08_20_190
246	>mat13_48_82
247	>car03_13_229
248	>mat15_15_264
249	>lab08_25_93
250	>den08_41_635
251	>mat09_5_85
252	>lov15_10_59
253	>den11_5_238
254	>lov03_25_29
255	>lab08_25_3
256	>lab04_48_254
257	>car10_41_554
258	>nwl11_13_388
259	>mat01_9_285
260	>car10_41_418
261	>uaf12_17_41
262	>den09_9_229
263	>lab06_15_70
264	>den08_41_571
265	>den11_5_105
266	>lab04_48_252
267	>car01_10_307
268	>nwl11_13_419
269	>car10_41_736
270	>nwl11_13_268
271	>mat09_5_243
272	>den08_41_696
273	>car10_41_605
274	>lov11_27_156
275	>car10_41_409
276	>car03_13_365
277	>den08_41_700
278	>lab06_15_87
279	>lab09_27_181
280	>uaf08_20_224
281	>mat09_5_53
282	>car10_41_306
283	>car10_41_432
284	>lab06_15_206
285	>car10_41_31
286	>mat09_5_164
287	>lov03_25_188
288	>mat15_15_115
289	>nwl09_17_116
290	>uaf05_10_88
291	>nwl09_17_45
292	>lov03_25_184
293	>mat15_15_194
294	>mat01_9_206
295	>lov03_25_123
296	>nwl10_10_275
297	>car10_113_6
298	>car10_41_531
299	>car01_10_365
300	>nwl11_13_383
301	>car10_41_566
302	>den08_41_772
303	>mat13_48_252
304	>uaf01_6_114
305	>den09_9_103
306	>nwl10_10_310
307	>uaf01_6_166
308	>uaf05_10_234
309	>nwl11_13_398
310	>nwl08_157_10
311	>lov03_25_59
312	>uaf08_20_147
313	>lab08_25_267
314	>nwl10_10_10
315	>den08_41_196
316	>mat09_5_319
317	>lov12_6_207
318	>lov03_25_121
319	>uaf08_20_357
320	>nwl08_20_249
321	>mat15_15_199
322	>car10_41_502
323	>car01_10_352
324	>lab09_27_44
325	>lab08_25_126
326	>car03QC_13_2
327	>car01_10_212
328	>uaf12_17_56
329	>nwl10_10_40
330	>car03_13_264
331	>nwl08_20_226
332	>car10_41_717
333	>lov03_374_1
334	>lab04_48_38
335	>car10_41_345
336	>uaf05_10_127
337	>lab08_25_313
338	>car10_41_658
339	>lab06_15_139
340	>nwl08_20_308
341	>uaf05_10_37
342	>nwl09_17_41
343	>nwl10_10_125
344	>den08_41_759
345	>car10_41_257
346	>uaf08_20_136
347	>mat13_48_101
348	>car10_41_586
349	>mat01_9_12
350	>mat01_9_45
351	>den08_41_158
352	>den08_41_388
353	>car03_13_514
354	>nwl11_13_415
355	>den08_41_391
356	>uaf05_10_177
357	>car10_41_158
358	>nwl09_17_23
359	>lab06_15_149
360	>mat01_9_220
361	>uaf08_20_84
362	>den08_41_480
363	>lab08_25_127
364	>car03_13_404
365	>car03_13_323
366	>car03_13_232
367	>nwl08_20_366
368	>mat01_9_36
369	>uaf01QC_39_7
370	>nwl08_20_190
371	>lov03_363_1
372	>den08_41_489
373	>lov11_27_180
374	>car10_41_805
375	>den08_41_6
376	>car05_103_65
377	>nwl10_10_5
378	>lab06_54_1
379	>nwl08_20_300
380	>den05_103_11
381	>uaf05_10_165
382	>den08_41_767
383	>mat15_15_62
384	>nwl10_10_68
385	>nwl10_10_276
386	>car10_41_175
387	>car10_41_204
388	>nwl11_10_1
389	>den05_103_86
390	>den11_5_312
391	>lab08_65_3
392	>nwl08_157_2
393	>car10_41_574
394	>lov12_6_54
395	>lov11_27_233
396	>den11_5_112
397	>den05_103_123
398	>car03_13_489
399	>car10_41_592
400	>car10_41_39
401	>nwl10_10_164
402	>nwl11_13_339
403	>den08_41_221
404	>nwl10_10_286
405	>lov11_27_246
406	>den11_5_104
407	>car03_13_124
408	>car03_13_280
409	>lab04_48_210
410	>den05_103_85
411	>uaf01_6_115
412	>den11_5_33
413	>lab09_27_237
414	>lab06_15_263
415	>car10_41_669
416	>lov03_25_13
417	>den08_41_299
418	>nwl08_20_373
419	>uaf05_10_181
420	>lov11_27_106
421	>mat13_48_51
422	>den11_5_5
423	>mat15_15_161
424	>mat09_5_363
425	>lab08_25_285
426	>den08_41_492
427	>car03_13_333
428	>lab04_48_200
429	>car03_13_123
430	>car01_10_60
431	>lab06_15_178
432	>mat09_5_388
433	>lab08_25_75
434	>lov11_27_120
435	>car10_41_143
436	>car10_41_463
437	>nwl11_13_80
438	>uaf05_10_231
439	>uaf12_17_106
440	>lab04_48_71
441	>lov11_27_247
442	>mat01_9_215
443	>nwl11_13_179
444	>car03_10_3
445	>nwl10_10_8
446	>den11_5_401
447	>den08_41_609
448	>mat09_5_344
449	>lab09_27_111
450	>lov15_10_141
451	>car01_10_113
452	>den08_41_643
453	>uaf01_6_214
454	>mat01_9_246
455	>uaf08_20_89
456	>car03_250_1
457	>car01_10_308
458	>mat09_5_198
459	>lab08_25_249
460	>lov03_25_6
461	>den11_5_78
462	>uaf01_6_27
463	>car03_10_11
464	>uaf01_6_143
465	>lab08_25_129
466	>den05_103_56
467	>den11_5_439
468	>den05_103_18
469	>lab06_15_83
470	>mat15_15_221
471	>den08_41_461
472	>lab08_25_336
473	>lab08_65_2
474	>nwl08_89_1
475	>lov15_10_113
476	>mat09_5_220
477	>lov11_27_39
478	>car05_103_116
479	>lov03_25_334
480	>mat09_5_265
481	>lov15_10_210
482	>den09_9_263
483	>mat01_9_13
484	>mat15_15_202
485	>den08_41_757
486	>car10_41_6
487	>nwl11_10_5
488	>lab08_25_281
489	>lab08_25_319
490	>nwl10_10_148
491	>den08_41_414
492	>mat13_48_44
493	>car10_41_346
494	>car03_13_69
495	>den08_41_113
496	>den09_9_256
497	>uaf01_6_71
498	>lov03_25_117
499	>nwl11_13_127
500	>lov15_10_162
501	>uaf12_17_23
502	>uaf01_6_142
503	>lov15_10_140
504	>car01_10_248
505	>car10_41_753
506	>den08_41_186
507	>den09_9_226
508	>nwl11_13_224
509	>uaf05_18_1
510	>den08_41_161
511	>uaf08_20_340
512	>mat09_5_381
513	>car01_10_283
514	>mat15_15_224
515	>lab06_15_48
516	>den08_41_641
517	>den08_113_3
518	>nwl11_13_93
519	>nwl10_10_145
520	>nwl11_13_338
521	>lov03_25_285
522	>car03_13_452
523	>mat01_9_174
524	>uaf08_20_47
525	>lab08_25_250
526	>den08_41_343
527	>nwl08_20_23
528	>nwl10_10_373
529	>lov15_10_163
530	>lov11_27_225
531	>uaf01_6_13
532	>lov03_25_161
533	>den08_41_112
534	>car01_10_339
535	>car10_41_779
536	>car03_13_326
537	>lab06_15_229
538	>uaf12_17_148
539	>car10_41_194
540	>mat09_5_271
541	>den11_5_257
542	>nwl08_20_54
543	>car01_10_145
544	>lab09_27_194
545	>lab08_25_207
546	>lab04_48_223
547	>mat13_48_149
548	>den08_41_607
549	>mat09_5_200
550	>den08_41_29
551	>car03_13_423
552	>nwl10_10_240
553	>uaf05_10_82
554	>car10_41_382
555	>lov11_27_227
556	>lab06_15_74
557	>car10_41_536
558	>den08_41_631
559	>nwl09_17_37
560	>nwl08_20_61
561	>mat09_5_343
562	>nwl08_77_2
563	>nwl11_13_126
564	>uaf05_10_112
565	>nwl11_13_197
566	>car10_41_462
567	>mat01_9_54
568	>den05_103_60
569	>lab08_25_83
570	>lab08_25_205
571	>car01_10_2
572	>den05_103_43
573	>car10_41_13
574	>den09_9_250
575	>lab06_15_271
576	>lov12_6_178
577	>uaf05_10_94
578	>uaf01_6_167
579	>nwl11_13_148
580	>car03_13_128
581	>den05QC_11_10
582	>car03_13_305
583	>den05_103_63
584	>uaf12_17_8
585	>mat09_5_177
586	>car10_41_819
587	>nwl11_13_252
588	>car03_13_22
589	>lov03_25_48
590	>lab06_15_167
591	>car10_41_705
592	>den08_41_269
593	>car10_41_147
594	>lov15_10_190
595	>car03_13_289
596	>nwl10_10_153
597	>den08_41_304
598	>uaf05_10_80
599	>lov11_27_69
600	>den09_9_70
601	>car10_113_5
602	>mat15_320_2
603	>nwl11_13_330
604	>den11_5_219
605	>uaf05_10_230
606	>car03_13_363
607	>lab08_25_216
608	>nwl10_10_259
609	>lab08_25_118
610	>uaf01_6_179
611	>lab09_27_204
612	>car05_125_32
613	>den08_41_797
614	>den09_9_26
615	>car03_13_320
616	>nwl10_10_319
617	>car10_41_475
618	>den11_5_394
619	>car01_10_153
620	>den08_41_309
621	>uaf08QC_9_2
622	>mat15_15_223
623	>mat09_5_69
624	>car10_41_735
625	>nwl11_13_246
626	>car03_13_24
627	>den11_5_17
628	>lov12_6_177
629	>den08_41_406
630	>mat15_15_219
631	>lab04_48_99
632	>nwl11_13_13
633	>lab04_48_120
634	>uaf12_17_26
635	>mat15_15_45
636	>den09_9_44
637	>uaf08_20_144
638	>mat13_48_243
639	>car10_41_378
640	>uaf01_6_107
641	>nwl09_170_12
642	>uaf08_20_278
643	>den08_41_813
644	>uaf12_17_27
645	>lov15_10_41
646	>car03_13_306
647	>den08_41_526
648	>den11_222_1
649	>den11_5_396
650	>uaf01_6_98
651	>lab04_48_230
652	>car10_41_650
653	>uaf01_6_111
654	>car03_13_282
655	>nwl11_13_483
656	>car10_41_647
657	>uaf08_20_173
658	>den08_41_749
659	>car01_10_265
660	>lab06_15_117
661	>mat13_48_157
662	>uaf01_6_40
663	>car10_41_437
664	>uaf05_10_178
665	>uaf01_6_208
666	>car03_13_454
667	>car03_13_52
668	>den11_5_440
669	>uaf05_10_95
670	>nwl09_17_54
671	>lab04_48_169
672	>den11_5_167
673	>car10_41_764
674	>uaf08_20_345
675	>mat15_15_196
676	>lov11_27_81
677	>nwl08_20_256
678	>nwl10_10_52
679	>den08_41_384
680	>mat13_48_139
681	>den05_125_2
682	>uaf08_89_3
683	>den08_41_187
684	>car03_13_7
685	>nwl11_13_470
686	>mat01_9_84
687	>car10_41_319
688	>car10_41_322
689	>uaf08_20_137
690	>car03_13_477
691	>den08_41_201
692	>car05_103_90
693	>car10_41_493
694	>car05_103_74
695	>car01_10_261
696	>lov03_65_1
697	>lov11_27_221
698	>den09_9_130
699	>lab06_15_171
700	>den08_41_680
701	>den09_9_151
702	>car10_41_246
703	>lab08_25_87
704	>uaf08_20_171
705	>den08_41_135
706	>nwl09_17_78
707	>den09_9_239
708	>nwl10_10_363
709	>uaf01_6_116
710	>uaf05_10_83
711	>nwl08_20_281
712	>nwl09_17_118
713	>lab08_25_339
714	>car03_13_394
715	>den08_41_190
716	>nwl10_10_284
717	>lab06_15_73
718	>nwl08_20_36
719	>uaf08_20_8
720	>lab09_27_248
721	>lov15_10_236
722	>den09_9_36
723	>mat15_15_257
724	>lov12_6_32
725	>lov15_10_104
726	>lov15_10_176
727	>nwl09_170_9
728	>nwl11_13_426
729	>nwl10_10_290
730	>lab09_27_30
731	>mat15_15_76
732	>den09QC_27_4
733	>lov11_27_77
734	>lov15_10_13
735	>mat13_48_236
736	>car01_10_343
737	>lov03_25_149
738	>lab04_48_140
739	>den11_5_417
740	>nwl09_17_114
741	>mat01_9_177
742	>nwl11_13_292
743	>den09_9_72
744	>car03_13_507
745	>uaf01_6_12
746	>den09_9_241
747	>lab06_15_77
748	>car05_103_120
749	>uaf12_17_49
750	>car10_41_18
751	>lov11_27_9
752	>car03_13_84
753	>den05QC_11_8
754	>car03_13_138
755	>lov03_25_49
756	>car05_103_102
757	>mat09_5_312
758	>lab04_48_55
759	>car10_41_490
760	>lab04_48_156
761	>mat13_48_42
762	>car10_41_476
763	>car10_41_401
764	>lab08_25_42
765	>nwl11_13_11
766	>lab09_27_214
767	>uaf05_10_12
768	>lov03_25_45
769	>mat01_9_74
770	>nwl08_20_98
771	>lov15_10_224
772	>den08_41_644
773	>uaf01_61_1
774	>car03_13_344
775	>nwl11_13_336
776	>mat01_9_92
777	>nwl10_10_30
778	>lab09_27_139
779	>mat13_48_121
780	>mat09_5_424
781	>den09_9_84
782	>den09_9_10
783	>den11_5_186
784	>lab04_48_5
785	>den11_5_116
786	>uaf01_6_20
787	>nwl09_17_92
788	>uaf08_20_252
789	>mat15_15_123
790	>lab04_48_205
791	>nwl11_13_475
792	>nwl11_13_461
793	>uaf12_17_97
794	>mat13_198_1
795	>car10_41_616
796	>uaf08_20_240
797	>car10_41_520
798	>mat15_15_140
799	>den08_41_538
800	>uaf08QC_9_1
801	>uaf01_6_205
802	>mat13_48_195
803	>car01_10_333
804	>nwl09_17_85
805	>car01_10_67
806	>car03_13_461
807	>lov11_27_14
808	>den11_5_181
809	>car10_41_350
810	>uaf01_6_202
811	>lov11_27_32
812	>lov03_25_304
813	>den11_5_353
814	>den08_41_762
815	>uaf01QC_39_1
816	>mat13_48_218
817	>mat15_15_216
818	>lov15_10_171
819	>lab09_27_45
820	>den08_41_154
821	>mat09_5_246
822	>car01_10_157
823	>nwl10_10_22
824	>uaf08_157_2
825	>den08_41_581
826	>uaf01_6_60
827	>den08_41_539
828	>den11_5_416
829	>car10_41_677
830	>car10_41_485
831	>den09_9_213
832	>uaf01_6_145
833	>den08_41_333
834	>den08_41_11
835	>car03_13_67
836	>car10_41_81
837	>car03_10_2
838	>lov15_10_73
839	>car10_41_227
840	>lab09_27_253
841	>den08_41_446
842	>car01_10_214
843	>den08_41_226
844	>den08_41_273
845	>lov15_10_49
846	>lov03_373_1
847	>den09_9_20
848	>den08_41_156
849	>car03_13_171
850	>uaf01_6_35
851	>lab06_15_99
852	>uaf01_6_105
853	>car10_41_467
854	>nwl08_20_359
855	>lab08_25_175
856	>car03_13_511
857	>lab09_27_226
858	>lab04_48_66
859	>den08_41_252
860	>mat09_5_114
861	>nwl11_13_250
862	>car10_41_303
863	>uaf05_10_35
864	>mat09_5_41
865	>den08_41_432
866	>den08_41_164
867	>nwl11_13_170
868	>lov12_6_183
869	>lov11_27_99
870	>lab08_25_56
871	>den09_9_11
872	>lab08_25_289
873	>uaf08QC_22_1
874	>mat09_5_202
875	>mat15_15_18
876	>nwl09_17_57
877	>uaf08_20_97
878	>uaf05_10_218
879	>nwl11_13_496
880	>den08_41_387
881	>den11_5_430
882	>uaf08_20_82
883	>mat13_48_96
884	>nwl08_20_296
885	>lab06_320_2
886	>car03_13_2
887	>car10_41_341
888	>car03_13_224
889	>uaf12_17_123
890	>nwl09_17_139
891	>uaf08_20_274
892	>uaf05_10_160
893	>den08_41_661
894	>lab09_27_268
895	>lab08_25_177
896	>car10_41_481
897	>lab04_48_159
898	>uaf01_6_163
899	>nwl11_13_512
900	>den08_41_153
901	>mat09_5_237
902	>nwl08_20_334
903	>uaf08_20_40
904	>lab09_27_41
905	>mat09_5_51
906	>den05_103_79
907	>mat13_48_23
908	>lab09_27_16
909	>lab06_159_1
910	>lab09_27_266
911	>uaf01_6_215
912	>uaf12_17_12
913	>car05_125_23
914	>uaf08_20_74
915	>den08_41_434
916	>car03_13_29
917	>uaf01_6_190
918	>uaf08_20_49
919	>nwl08_20_46
920	>lov15_10_185
921	>den08_41_789
922	>car10_41_688
923	>uaf01_6_188
924	>uaf05_10_72
925	>lab08_25_71
926	>uaf08_20_291
927	>car03_13_117
928	>mat15_15_252
929	>den11_5_37
930	>nwl08_89_10
931	>den09_9_126
932	>mat01_9_130
933	>mat09_5_396
934	>lov15_202_3
935	>car03_13_504
936	>uaf05_10_17
937	>nwl10_10_350
938	>uaf12_17_86
939	>den05_103_128
940	>mat09_5_270
941	>car03_13_58
942	>lov11_27_263
943	>den08_41_650
944	>lab04_48_110
945	>mat13_48_65
946	>lab09_27_20
947	>lov12_6_111
948	>den08_41_132
949	>den08_41_627
950	>lab09_27_246
951	>lab06_15_266
952	>car10_41_706
953	>mat15_15_108
954	>car03_13_376
955	>car01_10_74
956	>uaf05_10_105
957	>nwl08_20_225
958	>car03_13_273
959	>mat15_15_240
960	>uaf12_17_84
961	>mat09_5_64
962	>nwl10_10_184
963	>nwl10_10_25
964	>lov12_6_164
965	>mat13_48_151
966	>mat09_300_1
967	>mat13_48_63
968	>car01_10_294
969	>nwl10_10_296
970	>lab08_25_349
971	>nwl08_20_141
972	>lab09_27_50
973	>lab09_27_263
974	>uaf01_6_45
975	>mat01_9_281
976	>lov03_25_67
977	>den09_9_1
978	>lov03_25_24
979	>lov03_25_77
980	>den08_41_615
981	>nwl10_10_3
982	>lab08_25_6
983	>uaf12_170_5
984	>lab08_25_174
985	>mat09_5_107
986	>den11_5_436
987	>den05_125_26
988	>mat09_5_15
989	>den08_41_674
990	>car03_13_252
991	>den08_41_690
992	>den08QC_4_2
993	>mat13_48_144
994	>mat13_48_245
995	>lab09_27_241
996	>car10_41_569
997	>lov15_10_219
998	>nwl11_13_425
999	>lov15_10_44
1000	>uaf08_20_241
1001	>mat13_48_43
1002	>lab04_48_174
1003	>nwl09_17_130
1004	>car05_103_56
1005	>uaf12_17_129
1006	>car01_10_228
1007	>mat15_15_2
1008	>mat01_9_283
1009	>lab08_25_173
1010	>nwl11_13_171
1011	>car10_41_19
1012	>car10_41_123
1013	>car10_41_654
1014	>nwl10_10_331
1015	>car03_13_298
1016	>car03_13_358
1017	>nwl08_278_1
1018	>lov03_25_44
1019	>lab08_25_77
1020	>nwl10_10_344
1021	>den05_125_29
1022	>nwl10_10_157
1023	>nwl11_10_7
1024	>lov11_27_38
1025	>uaf01_6_43
1026	>uaf08_20_183
1027	>den08_41_76
1028	>den11_5_157
1029	>mat01_9_2
1030	>mat15_15_63
1031	>mat13_48_94
1032	>den05_103_73
1033	>car01_10_51
1034	>lov15_10_34
1035	>den08_41_519
1036	>den05QC_56_1
1037	>lab09_27_180
1038	>car03_13_68
1039	>uaf01_6_38
1040	>mat15_15_180
1041	>uaf08_20_235
1042	>nwl10_10_303
1043	>nwl11_13_441
1044	>nwl10_10_146
1045	>lab08_25_311
1046	>den05QC_11_20
1047	>lov12_6_148
1048	>den09_9_187
1049	>mat01_9_208
1050	>den11_5_74
1051	>car03_13_121
1052	>nwl08_20_83
1053	>uaf08_77_6
1054	>car01_10_34
1055	>nwl11_13_469
1056	>uaf08_157_10
1057	>nwl08_20_124
1058	>nwl08_20_372
1059	>den08_41_127
1060	>uaf05_10_194
1061	>car05_103_72
1062	>car01_10_8
1063	>nwl11_13_349
1064	>mat09_5_139
1065	>lab06_15_123
1066	>lab09_27_122
1067	>den08_41_486
1068	>lab04_48_193
1069	>lov11_27_216
1070	>den08_41_460
1071	>mat13_48_67
1072	>den08_41_373
1073	>lov12_6_37
1074	>car03_13_94
1075	>lov11_27_226
1076	>den09_9_207
1077	>lov15_10_238
1078	>lab04_48_84
1079	>den05_103_80
1080	>lov03_25_207
1081	>car03_13_179
1082	>nwl08_20_196
1083	>nwl09_17_117
1084	>uaf08_20_165
1085	>mat15QC_6_1
1086	>car01_10_168
1087	>den08_41_721
1088	>uaf01_6_48
1089	>mat01_9_108
1090	>car10_41_45
1091	>uaf01_6_110
1092	>nwl08_20_258
1093	>nwl09_17_29
1094	>lab04_48_4
1095	>car03_13_104
1096	>car01_10_386
1097	>lab04_48_221
1098	>car01_10_195
1099	>mat09_5_336
1100	>uaf05_10_208
1101	>car05_103_50
1102	>den09QC_27_12
1103	>den08_41_282
1104	>nwl08_20_31
1105	>nwl09_17_143
1106	>car05_103_39
1107	>lov15_10_18
1108	>car10QC_0_5
1109	>lov12_6_80
1110	>den09QC_27_2
1111	>mat13_48_90
1112	>lab08_25_65
1113	>den09_9_46
1114	>car10_157_1
1115	>mat15_15_197
1116	>mat15_15_68
1117	>nwl10_10_98
1118	>car01_10_191
1119	>lab06_15_50
1120	>nwl08_20_85
1121	>mat09_5_221
1122	>den09_9_267
1123	>den09_9_100
1124	>car03_13_91
1125	>car01_10_270
1126	>den09QC_27_5
1127	>uaf08_20_318
1128	>car01_10_258
1129	>mat01_9_17
1130	>car01_10_94
1131	>lov03_25_63
1132	>lab08_25_310
1133	>den08_41_228
1134	>lab06_15_181
1135	>uaf12_17_69
1136	>car01_10_236
1137	>car10_41_23
1138	>den11_5_14
1139	>lab09_27_17
1140	>lov11_27_110
1141	>lov15_10_158
1142	>uaf01_6_33
1143	>lab08_25_188
1144	>car01_10_141
1145	>uaf05_10_57
1146	>car01_10_186
1147	>uaf01_6_18
1148	>den08_41_566
1149	>den05_103_81
1150	>den05_103_103
1151	>car05_103_126
1152	>lab06_15_145
1153	>lov03_25_50
1154	>car05_103_69
1155	>lov11_27_94
1156	>nwl10_10_161
1157	>lab09_27_127
1158	>uaf01_6_83
1159	>lov11_27_166
1160	>den09_9_174
1161	>den11_5_142
1162	>mat15_15_107
1163	>den08_41_679
1164	>uaf05_10_146
1165	>uaf08QC_9_5
1166	>mat13_48_32
1167	>nwl10_10_171
1168	>den11_5_234
1169	>car10_41_33
1170	>den09_9_141
1171	>den09_9_169
1172	>uaf08_20_162
1173	>lov12_6_90
1174	>nwl11_13_428
1175	>car10_41_22
1176	>lov12_6_51
1177	>mat15_15_185
1178	>uaf01QC_39_13
1179	>lov03_25_281
1180	>den11_5_334
1181	>den08_41_655
1182	>car10_41_598
1183	>den09_9_161
1184	>car10_41_704
1185	>nwl10_10_279
1186	>den05_103_1
1187	>mat13_48_199
1188	>uaf08_20_70
1189	>car03_13_247
1190	>car10_41_615
1191	>nwl11_13_522
1192	>den08_41_478
1193	>den11_5_385
1194	>car03_13_475
1195	>mat13_48_208
1196	>car05_103_12
1197	>nwl10_10_59
1198	>nwl10_10_336
1199	>den05_103_78
1200	>lov12_6_141
1201	>nwl11_13_36
1202	>uaf01_6_21
1203	>den08_41_184
1204	>car03_13_436
1205	>nwl10_10_178
1206	>den11QC_15_6
1207	>car03_13_42
1208	>nwl09_17_70
1209	>mat09_5_275
1210	>lov12_6_167
1211	>uaf01_6_154
1212	>lov11_27_18
1213	>uaf01_6_95
1214	>uaf01_6_206
1215	>nwl08_20_162
1216	>lab08_25_116
1217	>uaf05_10_238
1218	>den11_5_164
1219	>den08_41_585
1220	>mat01_9_140
1221	>den08_41_64
1222	>car10_41_369
1223	>den11_284_2
1224	>car03_13_231
1225	>den09_9_164
1226	>den11_5_99
1227	>nwl09_17_60
1228	>uaf01_6_17
1229	>mat09_5_27
1230	>car01_10_6
1231	>car10_41_634
1232	>nwl08_20_368
1233	>den11_5_295
1234	>lab04_48_234
1235	>uaf05_10_98
1236	>mat13_48_145
1237	>lab04_48_243
1238	>lov11_27_91
1239	>mat09_5_215
1240	>mat13_48_61
1241	>lab08_25_305
1242	>car03QC_13_3
1243	>car10_41_680
1244	>lov15_10_82
1245	>lov03_25_138
1246	>lov15_10_70
1247	>nwl08_20_191
1248	>car10_41_528
1249	>uaf08_20_371
1250	>den11_5_366
1251	>car10_41_711
1252	>car01_10_392
1253	>car01_10_374
1254	>den11_5_21
1255	>lab04_48_216
1256	>lov03_25_240
1257	>den08_41_515
1258	>lov11_27_133
1259	>den08_41_197
1260	>car10_41_591
1261	>nwl10_10_123
1262	>car01_10_108
1263	>lov11_27_139
1264	>den08_41_664
1265	>den09_9_29
1266	>car03_13_479
1267	>nwl10_10_186
1268	>uaf12_17_40
1269	>den11_5_374
1270	>car10_41_163
1271	>uaf05_10_27
1272	>uaf08_20_10
1273	>lov03_25_116
1274	>uaf12_170_11
1275	>mat15_15_226
1276	>den11_5_314
1277	>car10_41_335
1278	>lov15_10_187
1279	>den09_9_281
1280	>lov12_6_33
1281	>car10_41_756
1282	>car03_13_476
1283	>mat13_48_161
1284	>lab08_25_309
1285	>lov03_25_10
1286	>nwl11_13_351
1287	>lab09_27_32
1288	>car05_125_26
1289	>car03_13_338
1290	>car05_103_96
1291	>mat15_15_217
1292	>lab04_48_43
1293	>lov15_10_119
1294	>nwl11_13_147
1295	>lov15_10_228
1296	>nwl11_13_240
1297	>nwl08_20_92
1298	>lov15_10_226
1299	>lab04_48_194
1300	>den11_5_84
1301	>car03_56_3
1302	>mat15_15_52
1303	>nwl08_20_199
1304	>nwl08_77_4
1305	>den11_5_395
1306	>nwl10_10_245
1307	>lab04_48_222
1308	>den09_9_180
1309	>mat01_9_168
1310	>car03_13_469
1311	>uaf01_6_178
1312	>den08_41_36
1313	>mat01_9_262
1314	>den08_41_793
1315	>mat15_15_34
1316	>mat01_9_227
1317	>car10_41_180
1318	>uaf01_6_195
1319	>mat09_5_267
1320	>lov03_25_69
1321	>lab06_15_160
1322	>car03_13_221
1323	>lov11_27_211
1324	>nwl08_20_328
1325	>den11_5_185
1326	>mat01_9_271
1327	>mat15_15_206
1328	>lab06QC_7_28
1329	>nwl09_17_68
1330	>car10_41_121
1331	>mat13_48_141
1332	>uaf08_20_199
1333	>nwl10_10_141
1334	>den09_9_181
1335	>den08_41_225
1336	>den11_5_420
1337	>den08_41_507
1338	>lab06_312_1
1339	>uaf01_6_157
1340	>nwl10_10_130
1341	>lov15_10_10
1342	>mat09_5_241
1343	>mat09_5_190
1344	>nwl08_20_68
1345	>lov15_10_125
1346	>mat01_9_222
1347	>den11_5_54
1348	>nwl08_20_305
1349	>den08_41_794
1350	>nwl09_17_120
1351	>lov03_25_125
1352	>car10_113_4
1353	>mat13_48_169
1354	>lab08_25_57
1355	>nwl11_13_85
1356	>car05_103_92
1357	>nwl09_17_33
1358	>lab04_48_172
1359	>lab06_15_237
1360	>mat01_9_157
1361	>lab09_27_49
1362	>lov15_10_206
1363	>lov03_25_82
1364	>lab09_27_171
1365	>nwl11_13_464
1366	>den08_41_320
1367	>car10_41_564
1368	>lab09_27_107
1369	>den09_9_260
1370	>lab09_27_157
1371	>nwl08_20_72
1372	>lab08_25_204
1373	>nwl08_20_62
1374	>lab06_15_142
1375	>car01_10_279
1376	>den08_41_809
1377	>nwl08_20_48
1378	>den09_9_138
1379	>lov15_10_2
1380	>lab04_48_134
1381	>lab08_25_170
1382	>lab09_27_119
1383	>car10_41_610
1384	>car10_41_220
1385	>car10_41_646
1386	>lab08_65_21
1387	>car10_41_30
1388	>den08_41_85
1389	>den05_103_88
1390	>mat15_15_27
1391	>mat13_48_227
1392	>uaf05_10_126
1393	>car03_13_411
1394	>den09_9_137
1395	>car05_103_6
1396	>car03_13_150
1397	>nwl10QC_34_1
1398	>lab04_48_52
1399	>lab08_65_20
1400	>car10_41_572
1401	>lab09_27_230
1402	>nwl10_10_216
1403	>den08_41_284
1404	>den05QC_11_12
1405	>lov03_25_155
1406	>lab04_48_116
1407	>mat15_15_193
1408	>mat13_198_2
1409	>uaf01_6_123
1410	>nwl08_157_6
1411	>lab09_27_115
1412	>uaf01_6_19
1413	>lab09_27_24
1414	>car10_41_442
1415	>lab09_27_69
1416	>den09QC_6_1
1417	>den11_5_251
1418	>lov03_25_282
1419	>car10_41_27
1420	>mat09_5_206
1421	>mat15_15_91
1422	>car10_41_277
1423	>den08_41_742
1424	>car03_13_361
1425	>lov11_27_68
1426	>den11QC_15_7
1427	>lab08_25_255
1428	>uaf01_6_185
1429	>den11_5_372
1430	>lov12_6_120
1431	>car10_41_440
1432	>mat15_15_119
1433	>lab08_25_253
1434	>den08_41_419
1435	>den05_103_67
1436	>mat15_15_188
1437	>mat13_48_75
1438	>lab08_25_141
1439	>lab06_15_212
1440	>uaf05_10_39
1441	>uaf01_6_183
1442	>lab06_15_107
1443	>uaf08_20_304
1444	>lab06_15_203
1445	>den05_125_31
1446	>mat09_5_281
1447	>lab09_27_225
1448	>nwl08_20_6
1449	>car03_13_116
1450	>lov03_25_247
1451	>den08_41_563
1452	>car01_10_244
1453	>den11_5_398
1454	>lab04_48_82
1455	>mat15_15_191
1456	>den11_5_152
1457	>car10_41_754
1458	>nwl10_10_302
1459	>lab09_27_2
1460	>nwl08_20_176
1461	>lab09QC_15_8
1462	>lov11_27_174
1463	>lov11_27_52
1464	>lab08_25_160
1465	>car10_41_207
1466	>den08_41_788
1467	>car10_41_471
1468	>nwl11_13_235
1469	>lov12QC_0_2
1470	>lov12_6_93
1471	>lov15_10_25
1472	>car03_13_481
1473	>den08QC_4_9
1474	>den08_41_234
1475	>den08_41_818
1476	>lov11_27_132
1477	>mat13_48_197
1478	>uaf12_17_54
1479	>nwl10_10_45
1480	>mat09_5_257
1481	>mat01_9_94
1482	>uaf01_6_62
1483	>uaf01_6_192
1484	>car10_41_300
1485	>uaf01_6_120
1486	>car10_41_609
1487	>uaf05_10_154
1488	>car10_41_275
1489	>car10_41_73
1490	>den09_9_83
1491	>car10_41_747
1492	>mat13_48_221
1493	>nwl11_13_91
1494	>lab08_25_17
1495	>mat13_48_237
1496	>lov12_6_101
1497	>uaf01_6_50
1498	>lab09_27_12
1499	>car10_41_233
1500	>nwl11_13_317
1501	>car10_41_265
1502	>mat13_48_229
1503	>lov15_10_21
1504	>den11_5_228
1505	>mat15_15_274
1506	>car05_103_63
1507	>den08_41_288
1508	>den08_41_724
1509	>uaf05_10_15
1510	>mat09_5_37
1511	>uaf12_17_102
1512	>lov03_25_47
1513	>mat09_5_346
1514	>car05_103_17
1515	>car01_10_299
1516	>mat13_48_224
1517	>den11_5_121
1518	>nwl11_13_132
1519	>lov15_10_103
1520	>lab08_25_5
1521	>nwl08_20_299
1522	>nwl10_10_192
1523	>den08_41_389
1524	>lab09_27_201
1525	>lov12_6_17
1526	>den11_5_207
1527	>car01_44_1
1528	>den11_5_109
1529	>nwl11_13_5
1530	>car01_10_253
1531	>car03_13_284
1532	>mat13_48_150
1533	>nwl08_20_317
1534	>lab09_27_5
1535	>uaf05_10_240
1536	>nwl11_13_26
1537	>uaf12_17_120
1538	>lab08_25_307
1539	>den05_125_34
1540	>lab08_25_254
1541	>den09QC_27_7
1542	>uaf08_20_54
1543	>uaf05_10_176
1544	>car10_41_638
1545	>nwl10_10_95
1546	>den11_5_323
1547	>lab06QC_7_1
1548	>lov11QC_4_1
1549	>lov15_10_138
1550	>lab09_27_65
1551	>uaf05_10_136
1552	>nwl09_17_66
1553	>mat09_5_100
1554	>mat13_48_17
1555	>car01_10_76
1556	>uaf12_17_45
1557	>lov11_27_240
1558	>lov03_25_199
1559	>nwl11_13_156
1560	>nwl10_10_181
1561	>nwl11_13_3
1562	>car03QC_8_2
1563	>car03_13_443
1564	>den08_41_795
1565	>uaf08_20_178
1566	>nwl11_13_350
1567	>nwl11_13_479
1568	>lov03_201_1
1569	>nwl11_13_184
1570	>mat15_15_183
1571	>lab09_27_125
1572	>car03_13_149
1573	>uaf08_20_58
1574	>car10_41_701
1575	>lov12_6_118
1576	>car01_10_207
1577	>lab09_27_243
1578	>nwl10_10_62
1579	>lab08_25_295
1580	>car03_13_373
1581	>lab08_25_130
1582	>mat09_5_2
1583	>lov11_27_85
1584	>mat13_48_102
1585	>car10_41_106
1586	>car03_13_233
1587	>car01_10_345
1588	>car05_103_9
1589	>car10_41_540
1590	>lov03QC_15_2
1591	>car10_41_132
1592	>den09_9_128
1593	>nwl10_10_360
1594	>den05_103_40
1595	>lov12_6_108
1596	>car03_13_353
1597	>den11_5_127
1598	>mat09_5_345
1599	>nwl09_17_104
1600	>mat09_5_130
1601	>den08_41_467
1602	>nwl11_13_69
1603	>uaf05_10_34
1604	>car05_103_18
1605	>car10_41_588
1606	>lab04_48_9
1607	>mat15_119_1
1608	>uaf08_20_143
1609	>mat15_15_105
1610	>lab09_27_170
1611	>den11_5_93
1612	>lov15_202_1
1613	>lab06_15_156
1614	>nwl11_13_375
1615	>den05QC_11_15
1616	>car05_125_10
1617	>lov11_27_48
1618	>lov11_27_124
1619	>den11_5_65
1620	>den05_103_48
1621	>car03_13_424
1622	>nwl11_13_320
1623	>mat13_48_37
1624	>car03_13_275
1625	>lov12_6_173
1626	>car10_41_477
1627	>nwl10_10_326
1628	>car01_10_125
1629	>uaf08_20_225
1630	>lov15_10_157
1631	>lov03_25_146
1632	>den09_9_2
1633	>nwl11_13_337
1634	>uaf08_77_1
1635	>mat15_15_114
1636	>nwl08_20_292
1637	>lov15_10_66
1638	>uaf01_6_196
1639	>den09_9_192
1640	>lab09_27_163
1641	>mat13_48_233
1642	>nwl11_13_131
1643	>den08_41_785
1644	>mat15_15_271
1645	>lab09_27_255
1646	>car01_10_54
1647	>car03_13_193
1648	>car03_13_468
1649	>den08_41_810
1650	>car03_13_348
1651	>uaf08_89_6
1652	>car10_41_501
1653	>nwl08_20_250
1654	>car10_41_762
1655	>nwl10_10_115
1656	>den08_41_326
1657	>nwl08_20_329
1658	>den08_41_521
1659	>uaf12_17_75
1660	>den08_193_1
1661	>lov11_27_66
1662	>lab06_15_205
1663	>nwl08_89_14
1664	>car10_41_60
1665	>lab08_25_135
1666	>den08_41_484
1667	>lov03_25_81
1668	>lov03_25_266
1669	>lov15_10_111
1670	>car10_41_338
1671	>nwl09_17_56
1672	>den11_5_192
1673	>car01_10_291
1674	>uaf08_20_105
1675	>nwl08_20_184
1676	>lov03_25_80
1677	>car05_103_105
1678	>car10_41_583
1679	>nwl08_20_177
1680	>mat15_15_157
1681	>lab06_15_274
1682	>car01_10_99
1683	>lab06_15_220
1684	>uaf08_20_88
1685	>den11_5_438
1686	>nwl10_10_189
1687	>lab04_48_101
1688	>lab08_25_238
1689	>car01_10_353
1690	>den11_5_387
1691	>den05_103_95
1692	>uaf08_20_269
1693	>uaf01_6_169
1694	>lab06_15_5
1695	>den09_9_85
1696	>den11_5_328
1697	>uaf05_10_172
1698	>mat15_15_121
1699	>lab06_15_209
1700	>mat13_48_76
1701	>nwl09_17_58
1702	>den08_41_741
1703	>den05_103_45
1704	>car05_125_11
1705	>car10_41_568
1706	>nwl10_10_342
1707	>uaf12_17_108
1708	>den08_41_55
1709	>lab09_27_264
1710	>lab04_48_93
1711	>nwl08_20_32
1712	>lov03_25_95
1713	>lab08_25_37
1714	>den05_103_62
1715	>mat13_48_66
1716	>nwl08_20_26
1717	>lov03_25_96
1718	>mat15_15_135
1719	>mat09_5_181
1720	>nwl11_13_31
1721	>nwl11_13_137
1722	>car10_41_264
1723	>car01_10_369
1724	>lab08_25_23
1725	>den08_41_629
1726	>mat15_15_113
1727	>lov15_10_26
1728	>uaf08_20_12
1729	>mat09_5_238
1730	>lab08_65_18
1731	>uaf08_20_326
1732	>lab09_27_146
1733	>mat15_15_158
1734	>lab04_48_124
1735	>car01_10_342
1736	>lab06_15_126
1737	>uaf08_20_43
1738	>mat09_5_318
1739	>den09_9_278
1740	>uaf08_20_344
1741	>lov11_27_214
1742	>car01_10_189
1743	>lov03_25_98
1744	>den08_41_527
1745	>lab09_27_63
1746	>car05_103_97
1747	>nwl09_17_20
1748	>den05_125_32
1749	>nwl08_77_5
1750	>den08_41_358
1751	>car10_41_267
1752	>nwl11_13_160
1753	>mat09_5_417
1754	>uaf05_10_239
1755	>lov15_10_55
1756	>nwl11_13_9
1757	>car10_41_558
1758	>nwl11_13_142
1759	>nwl11_13_445
1760	>lab06_15_21
1761	>uaf08_20_303
1762	>lab06_15_116
1763	>den08_41_87
1764	>car03_10_14
1765	>nwl11_13_503
1766	>car10_41_367
1767	>lov15_10_35
1768	>den11_5_247
1769	>lab08_25_1
1770	>car10_41_740
1771	>lov11_27_67
1772	>den08_41_223
1773	>car10_41_668
1774	>car03_10_16
1775	>mat09_284_1
1776	>lab04_48_81
1777	>lov11_27_36
1778	>den08_41_322
1779	>den11_5_392
1780	>car03_13_434
1781	>lov03_25_137
1782	>mat13_48_179
1783	>den08_41_452
1784	>lab04_48_146
1785	>uaf08_20_83
1786	>den08_41_780
1787	>car05_103_52
1788	>lab04_48_113
1789	>den11_5_113
1790	>mat01_9_69
1791	>nwl11_13_76
1792	>mat01_9_197
1793	>lab06QC_7_21
1794	>lab04_48_19
1795	>car03_13_345
1796	>uaf01_6_85
1797	>nwl10_10_179
1798	>nwl10_10_162
1799	>car10_41_737
1800	>mat15_15_54
1801	>mat15_15_102
1802	>nwl11_177_1
1803	>car10_41_505
1804	>car03_13_241
1805	>car03_13_259
1806	>lov03_25_200
1807	>lov03_25_309
1808	>car03_13_140
1809	>lov03_65_11
1810	>nwl11_13_494
1811	>lov03_25_303
1812	>lov11_27_194
1813	>den08_41_652
1814	>lab06_119_1
1815	>car05_103_95
1816	>den08_41_530
1817	>mat09_5_122
1818	>car10_41_249
1819	>den08_41_71
1820	>lov03_25_102
1821	>lov03_25_23
1822	>mat01_9_126
1823	>lab04_48_235
1824	>car03_13_300
1825	>car03_13_502
1826	>lab08_25_256
1827	>mat09_5_308
1828	>den09_9_246
1829	>mat15_15_151
1830	>nwl08_20_332
1831	>den11_5_22
1832	>nwl08_20_73
1833	>car01_10_213
1834	>den09_9_212
1835	>car10_41_696
1836	>car10_41_85
1837	>den08_41_591
1838	>mat13_48_250
1839	>lab09_27_112
1840	>uaf01QC_7_1
1841	>mat09_5_83
1842	>lov15_10_193
1843	>car10_41_465
1844	>lov03_25_268
1845	>lov11_27_145
1846	>mat09_5_389
1847	>lov15_10_145
1848	>lab08_25_162
1849	>mat15_15_85
1850	>mat15_15_186
1851	>uaf01QC_39_6
1852	>nwl10_10_147
1853	>lov11_27_115
1854	>nwl11QC_7_11
1855	>car01_10_285
1856	>lab04_48_219
1857	>uaf05_10_76
1858	>lov11_27_143
1859	>car10_41_535
1860	>mat15_15_251
1861	>lov03_25_343
1862	>car10_41_777
1863	>car03_13_238
1864	>den09_9_222
1865	>lab06_15_195
1866	>car10_41_628
1867	>mat09_193_1
1868	>lab08_25_326
1869	>den08_41_475
1870	>mat09_5_184
1871	>den11_5_134
1872	>lov15_10_213
1873	>mat01_9_156
1874	>lab08_65_6
1875	>den08_41_648
1876	>nwl10_10_258
1877	>mat09_5_294
1878	>lov12_6_212
1879	>den08_41_471
1880	>car10_41_626
1881	>car10_41_171
1882	>lab09_27_8
1883	>nwl10_10_84
1884	>nwl11_13_266
1885	>mat01_9_280
1886	>uaf05_10_54
1887	>mat15_15_243
1888	>den11_5_414
1889	>lov03_65_9
1890	>car10_41_503
1891	>car01_10_363
1892	>lov12_6_217
1893	>lab04_48_256
1894	>mat15_15_96
1895	>mat09_5_295
1896	>mat13_48_111
1897	>den08_41_37
1898	>car10_41_72
1899	>uaf08_20_27
1900	>den11_5_237
1901	>uaf01_6_144
1902	>nwl10_10_74
1903	>lov15_10_95
1904	>nwl08_20_172
1905	>uaf05_10_179
1906	>car03_13_256
1907	>car10_41_731
1908	>mat15_15_209
1909	>nwl08_20_208
1910	>nwl11_13_263
1911	>car01_10_220
1912	>mat15_15_25
1913	>lab08QC_0_8
1914	>mat01_9_66
1915	>nwl11_13_367
1916	>lab08_25_252
1917	>car01_10_255
1918	>lab08_25_308
1919	>car10_41_673
1920	>nwl08_20_169
1921	>uaf08_20_342
1922	>lab06_15_208
1923	>lab09_27_168
1924	>car05_125_17
1925	>car01_10_246
1926	>uaf05_10_58
1927	>lab08_25_182
1928	>uaf08_20_172
1929	>den08_41_420
1930	>car10_41_408
1931	>lab09_27_142
1932	>nwl11_13_305
1933	>uaf08_20_112
1934	>lab04_48_147
1935	>den08_41_733
1936	>car10_41_292
1937	>nwl08_20_374
1938	>uaf08_20_353
1939	>lov11_27_96
1940	>den08_41_636
1941	>car01_10_17
1942	>uaf08_20_98
1943	>lab08_25_21
1944	>car01_10_147
1945	>mat01_9_270
1946	>lab08_25_234
1947	>nwl09_17_61
1948	>lov03_25_293
1949	>lab09QC_15_3
1950	>lov11_27_162
1951	>nwl09_17_17
1952	>mat15_15_204
1953	>lab04_48_10
1954	>lov11_27_264
1955	>den09_9_4
1956	>den08_41_53
1957	>car10_41_794
1958	>lov03_25_270
1959	>uaf12_17_38
1960	>nwl10_10_169
1961	>lov12_6_19
1962	>lab08_25_82
1963	>mat01_9_278
1964	>lov11_27_245
1965	>den11_5_39
1966	>mat01_9_37
1967	>car10_41_460
1968	>lov15_10_43
1969	>car01_10_349
1970	>lab08_348_1
1971	>uaf08_20_13
1972	>car03_13_240
1973	>nwl09_17_96
1974	>lov03_25_135
1975	>lab09_27_169
1976	>car10_41_632
1977	>car01_10_65
1978	>car01_10_117
1979	>car01_10_53
1980	>lov15_10_69
1981	>car01_10_47
1982	>lab04_48_226
1983	>nwl08_20_157
1984	>lov12_6_20
1985	>nwl11_13_422
1986	>den08_41_30
1987	>car10_41_652
1988	>car10_41_593
1989	>nwl11_13_401
1990	>nwl08_20_360
1991	>den09_9_56
1992	>lab09_27_114
1993	>lab08_25_302
1994	>car10_41_612
1995	>lab04_48_232
1996	>den05_103_102
1997	>mat09_5_255
1998	>den08_41_385
[truncated: 55,139 more rows]
