# Supplementary material for: Host Genotype Shapes the Foliar Fungal Microbiome of Balsam Poplar (Populus balsamifera)
Source: PLoS One. 2013 Jan 11;8(1):e53987. doi: 10.1371/journal.pone.0053987 (PMC3543377; doi:10.1371/journal.pone.0053987)
Supplement: Material S3 — Clusters delimited at sequence-divergence based equivalents of 6 grammar thresholds with GramCluster. (ZIP) [file pone.0053987.s005.zip › Supplementary_Material_3/99/99.outfile]

>Cluster 0
0	>car10_41_506
1	>den09_9_59
2	>lab04_48_180
3	>lab04_48_123
4	>nwl11QC_7_16
5	>car05_103_32
6	>den05_103_49
7	>uaf05_264_2
8	>nwl10_10_142
9	>den11_5_352
10	>lov03_25_271
11	>lov12_6_130
12	>car05_74_24
13	>nwl10QC_3_3
14	>nwl09_17_50
15	>den08_41_761
16	>lov11_27_144
17	>uaf08_20_141
18	>nwl08_20_319
19	>den05_61_1
20	>mat15_15_69
21	>lov03_25_234
22	>uaf05_10_182
23	>car10_41_793
24	>nwl11_13_245
25	>mat09_5_337
26	>uaf05_10_214
27	>nwl09_17_53
28	>lov11_27_73
29	>uaf01_92_1
30	>mat01_9_119
31	>nwl11_13_70
32	>nwl11_13_128
33	>uaf05_10_64
34	>den08_41_532
35	>mat15_15_198
36	>lov12_6_41
37	>lab08_25_20
38	>den05_103_71
39	>lov15_10_194
40	>nwl11_13_186
41	>lov03_25_73
42	>uaf12_17_95
43	>mat15_15_270
44	>mat09_5_413
45	>den09_9_87
46	>uaf01_6_87
47	>mat01_9_217
48	>uaf01_6_63
49	>uaf05_10_2
50	>car10_41_337
51	>mat13_48_93
52	>lov03_25_84
53	>lov15_10_20
54	>lov11_27_167
55	>nwl08_20_87
56	>car10_41_708
57	>uaf08_20_263
58	>nwl10_10_159
59	>den08_41_171
60	>car10_41_141
61	>uaf08_89_11
62	>nwl11_13_363
63	>car10_41_103
64	>lov03_25_43
65	>nwl11_13_293
66	>lov11_27_159
67	>den08_41_44
68	>mat15_15_9
69	>car05_125_22
70	>lab06_15_245
71	>mat15_15_117
72	>lov11_27_29
73	>lab06_15_8
74	>nwl10_10_210
75	>lab06_15_40
76	>uaf08_20_334
77	>mat09_5_127
78	>den08_41_67
79	>car03_13_322
80	>mat01_9_85
81	>lov12_6_203
82	>den11_5_248
83	>lab04_48_97
84	>nwl11_13_83
85	>mat09_5_170
86	>lab09_27_58
87	>lab08_25_203
88	>mat09_5_288
89	>uaf08_157_8
90	>lab06_15_174
91	>car10_41_507
92	>nwl10_10_118
93	>lov03_65_10
94	>nwl10_10_328
95	>nwl11_13_403
96	>den11_5_369
97	>den11_5_235
98	>mat13_48_41
99	>lab08_25_99
100	>mat15_15_1
101	>car03_13_37
102	>car03_13_368
103	>car01_10_13
104	>den05_103_112
105	>lab08_25_50
106	>nwl08_20_151
107	>mat13_48_100
108	>den11_5_346
109	>lov03_25_8
110	>lab08_25_66
111	>car10_41_619
112	>den09_9_51
113	>den11_269_4
114	>nwl10_10_75
115	>mat09_5_439
116	>uaf12_17_90
117	>den08_41_398
118	>lov03_25_124
119	>uaf08_20_9
120	>lov12_6_31
121	>den08_41_261
122	>uaf05_10_13
123	>lov15_10_107
124	>nwl11_13_498
125	>lab08_25_220
126	>mat01_9_165
127	>den11_5_325
128	>lov03_25_180
129	>uaf08_20_122
130	>mat13_48_6
131	>nwl10_10_177
132	>car01_10_303
133	>lab08_25_84
134	>den08_41_778
135	>den05_125_27
136	>lov15_10_188
137	>lov03_25_158
138	>mat09_5_132
139	>nwl09_17_100
140	>uaf08_20_255
141	>lab04_48_80
142	>uaf05_10_65
143	>den08_41_576
144	>car03_13_175
145	>mat01_9_244
146	>den11_5_75
147	>car01_10_252
148	>lab09_27_152
149	>lov11_27_153
150	>uaf08_20_118
151	>lov15_10_155
152	>lab08_25_322
153	>lab06_15_85
154	>lov03_25_256
155	>nwl08_20_278
156	>lab06_15_199
157	>nwl11_13_94
158	>lov03_25_315
159	>den08_41_123
160	>den08QC_4_8
161	>nwl11_13_392
162	>lab08_25_230
163	>den08_41_578
164	>car10_41_455
165	>car03_13_159
166	>den08_41_254
167	>den08_41_735
168	>mat09_5_245
169	>car03_13_248
170	>uaf12_17_18
171	>lab08_25_101
172	>lab08_25_206
173	>uaf05_10_81
174	>den09_9_73
175	>car10_41_539
176	>mat01_9_90
177	>uaf05_165_9
178	>car10_41_270
179	>mat01QC_8_1
180	>den08_41_534
181	>uaf08_20_365
182	>mat09_5_375
183	>den05_125_10
184	>den09_9_283
185	>nwl11_13_190
186	>nwl10_10_205
187	>nwl11_13_17
188	>car05_103_44
189	>car03_13_456
190	>uaf01_6_102
191	>uaf08_20_37
192	>mat13_48_1
193	>uaf01_6_133
194	>car03_13_459
195	>lab04_48_79
196	>mat01_9_62
197	>car01_10_322
198	>lab08_25_36
199	>nwl09_17_127
200	>nwl10_10_289
201	>mat09_5_299
202	>uaf08_20_254
203	>nwl11_10_9
204	>nwl11_13_105
205	>uaf05_10_139
206	>lov11_27_1
207	>car05_103_80
208	>nwl10_10_214
209	>lov15_10_195
210	>car10_41_449
211	>nwl08_20_248
212	>car05_103_82
213	>uaf12_17_100
214	>nwl09_17_55
215	>car01_10_185
216	>nwl08_20_336
217	>nwl10_10_42
218	>lab09_27_101
219	>nwl08_20_55
220	>lab06_15_4
221	>car10_41_126
222	>car01_10_321
223	>lov12_6_163
224	>den08_41_798
225	>car10_41_405
226	>den11_5_271
227	>den05_103_3
228	>lab04_48_56
229	>lab08_25_290
230	>den11_5_330
231	>lab09_27_192
232	>nwl11_13_79
233	>car03_13_54
234	>lab06_15_22
235	>den08_41_218
236	>den08_41_804
237	>den11_5_202
238	>lab04_48_96
239	>car10_41_396
240	>den08_41_13
241	>nwl09_17_11
242	>car10_41_802
243	>den11_5_56
244	>lov15_10_124
245	>uaf08_20_190
246	>mat13_48_82
247	>car03_13_229
248	>mat15_15_264
249	>lab08_25_93
250	>den08_41_635
251	>mat09_5_85
252	>lov15_10_59
253	>den11_5_238
254	>lov03_25_29
255	>lab08_25_3
256	>lab04_48_254
257	>car10_41_554
258	>nwl11_13_388
259	>mat01_9_285
260	>car10_41_418
261	>uaf12_17_41
262	>den09_9_229
263	>lab06_15_70
264	>den08_41_571
265	>den11_5_105
266	>lab04_48_252
267	>car01_10_307
268	>nwl11_13_419
269	>car10_41_736
270	>nwl11_13_268
271	>mat09_5_243
272	>den08_41_696
273	>car10_41_605
274	>lov11_27_156
275	>car10_41_409
276	>car03_13_365
277	>den08_41_700
278	>lab06_15_87
279	>lab09_27_181
280	>uaf08_20_224
281	>mat09_5_53
282	>car10_41_306
283	>car10_41_432
284	>lab06_15_206
285	>car10_41_31
286	>mat09_5_164
287	>lov03_25_188
288	>mat15_15_115
289	>nwl09_17_116
290	>uaf05_10_88
291	>nwl09_17_45
292	>lov03_25_184
293	>mat15_15_194
294	>mat01_9_206
295	>lov03_25_123
296	>nwl10_10_275
297	>car10_113_6
298	>car10_41_531
299	>car01_10_365
300	>nwl11_13_383
301	>car10_41_566
302	>den08_41_772
303	>mat13_48_252
304	>uaf01_6_114
305	>den09_9_103
306	>nwl10_10_310
307	>uaf01_6_166
308	>uaf05_10_234
309	>nwl11_13_398
310	>nwl08_157_10
311	>lov03_25_59
312	>uaf08_20_147
313	>lab08_25_267
314	>nwl10_10_10
315	>den08_41_196
316	>mat09_5_319
317	>lov12_6_207
318	>lov03_25_121
319	>uaf08_20_357
320	>nwl08_20_249
321	>mat15_15_199
322	>car10_41_502
323	>car01_10_352
324	>lab09_27_44
325	>lab08_25_126
326	>car03QC_13_2
327	>car01_10_212
328	>uaf12_17_56
329	>nwl10_10_40
330	>car03_13_264
331	>nwl08_20_226
332	>car10_41_717
333	>lov03_374_1
334	>lab04_48_38
335	>car10_41_345
336	>uaf05_10_127
337	>lab08_25_313
338	>car10_41_658
339	>lab06_15_139
340	>nwl08_20_308
341	>uaf05_10_37
342	>nwl09_17_41
343	>nwl10_10_125
344	>den08_41_759
345	>car10_41_257
346	>uaf08_20_136
347	>mat13_48_101
348	>car10_41_586
349	>mat01_9_12
350	>mat01_9_45
351	>den08_41_158
352	>den08_41_388
353	>car03_13_514
354	>nwl11_13_415
355	>den08_41_391
356	>uaf05_10_177
357	>car10_41_158
358	>nwl09_17_23
359	>lab06_15_149
360	>mat01_9_220
361	>uaf08_20_84
362	>den08_41_480
363	>lab08_25_127
364	>car03_13_404
365	>car03_13_323
366	>car03_13_232
367	>nwl08_20_366
368	>mat01_9_36
369	>uaf01QC_39_7
370	>nwl08_20_190
371	>lov03_363_1
372	>den08_41_489
373	>lov11_27_180
374	>car10_41_805
375	>den08_41_6
376	>car05_103_65
377	>nwl10_10_5
378	>lab06_54_1
379	>nwl08_20_300
380	>den05_103_11
381	>uaf05_10_165
382	>den08_41_767
383	>mat15_15_62
384	>nwl10_10_68
385	>nwl10_10_276
386	>car10_41_175
387	>car10_41_204
388	>nwl11_10_1
389	>den05_103_86
390	>den11_5_312
391	>lab08_65_3
392	>nwl08_157_2
393	>car10_41_574
394	>lov12_6_54
395	>lov11_27_233
396	>den11_5_112
397	>den05_103_123
398	>car03_13_489
399	>car10_41_592
400	>car10_41_39
401	>nwl10_10_164
402	>nwl11_13_339
403	>den08_41_221
404	>nwl10_10_286
405	>lov11_27_246
406	>den11_5_104
407	>car03_13_124
408	>car03_13_280
409	>lab04_48_210
410	>den05_103_85
411	>uaf01_6_115
412	>den11_5_33
413	>lab09_27_237
414	>lab06_15_263
415	>car10_41_669
416	>lov03_25_13
417	>den08_41_299
418	>nwl08_20_373
419	>uaf05_10_181
420	>lov11_27_106
421	>mat13_48_51
422	>den11_5_5
423	>mat15_15_161
424	>mat09_5_363
425	>lab08_25_285
426	>den08_41_492
427	>car03_13_333
428	>lab04_48_200
429	>car03_13_123
430	>car01_10_60
431	>lab06_15_178
432	>mat09_5_388
433	>lab08_25_75
434	>lov11_27_120
435	>car10_41_143
436	>car10_41_463
437	>nwl11_13_80
438	>uaf05_10_231
439	>uaf12_17_106
440	>lab04_48_71
441	>lov11_27_247
442	>mat01_9_215
443	>nwl11_13_179
444	>car03_10_3
445	>nwl10_10_8
446	>den11_5_401
447	>den08_41_609
448	>mat09_5_344
449	>lab09_27_111
450	>lov15_10_141
451	>car01_10_113
452	>den08_41_643
453	>uaf01_6_214
454	>mat01_9_246
455	>uaf08_20_89
456	>car03_250_1
457	>car01_10_308
458	>mat09_5_198
459	>lab08_25_249
460	>lov03_25_6
461	>den11_5_78
462	>uaf01_6_27
463	>car03_10_11
464	>uaf01_6_143
465	>lab08_25_129
466	>den05_103_56
467	>den11_5_439
468	>den05_103_18
469	>lab06_15_83
470	>mat15_15_221
471	>den08_41_461
472	>lab08_25_336
473	>lab08_65_2
474	>nwl08_89_1
475	>lov15_10_113
476	>mat09_5_220
477	>lov11_27_39
478	>car05_103_116
479	>lov03_25_334
480	>mat09_5_265
481	>lov15_10_210
482	>den09_9_263
483	>mat01_9_13
484	>mat15_15_202
485	>den08_41_757
486	>car10_41_6
487	>nwl11_10_5
488	>lab08_25_281
489	>lab08_25_319
490	>nwl10_10_148
491	>den08_41_414
492	>mat13_48_44
493	>car10_41_346
494	>car03_13_69
495	>den08_41_113
496	>den09_9_256
497	>uaf01_6_71
498	>lov03_25_117
499	>nwl11_13_127
500	>lov15_10_162
501	>uaf12_17_23
502	>uaf01_6_142
503	>lov15_10_140
504	>car01_10_248
505	>car10_41_753
506	>den08_41_186
507	>den09_9_226
508	>nwl11_13_224
509	>uaf05_18_1
510	>den08_41_161
511	>uaf08_20_340
512	>mat09_5_381
513	>car01_10_283
514	>mat15_15_224
515	>lab06_15_48
516	>den08_41_641
517	>den08_113_3
518	>nwl11_13_93
519	>nwl10_10_145
520	>nwl11_13_338
521	>lov03_25_285
522	>car03_13_452
523	>mat01_9_174
524	>uaf08_20_47
525	>lab08_25_250
526	>den08_41_343
527	>nwl08_20_23
528	>nwl10_10_373
529	>lov15_10_163
530	>lov11_27_225
531	>uaf01_6_13
532	>lov03_25_161
533	>den08_41_112
534	>car01_10_339
535	>car10_41_779
536	>car03_13_326
537	>lab06_15_229
538	>uaf12_17_148
539	>car10_41_194
540	>mat09_5_271
541	>den11_5_257
542	>nwl08_20_54
543	>car01_10_145
544	>lab09_27_194
545	>lab08_25_207
546	>lab04_48_223
547	>mat13_48_149
548	>den08_41_607
549	>mat09_5_200
550	>den08_41_29
551	>car03_13_423
552	>nwl10_10_240
553	>uaf05_10_82
554	>car10_41_382
555	>lov11_27_227
556	>lab06_15_74
557	>car10_41_536
558	>den08_41_631
559	>nwl09_17_37
560	>nwl08_20_61
561	>mat09_5_343
562	>nwl08_77_2
563	>nwl11_13_126
564	>uaf05_10_112
565	>nwl11_13_197
566	>car10_41_462
567	>mat01_9_54
568	>den05_103_60
569	>lab08_25_83
570	>lab08_25_205
571	>car01_10_2
572	>den05_103_43
573	>car10_41_13
574	>den09_9_250
575	>lab06_15_271
576	>lov12_6_178
577	>uaf05_10_94
578	>uaf01_6_167
579	>nwl11_13_148
580	>car03_13_128
581	>den05QC_11_10
582	>car03_13_305
583	>den05_103_63
584	>uaf12_17_8
585	>mat09_5_177
586	>car10_41_819
587	>nwl11_13_252
588	>car03_13_22
589	>lov03_25_48
590	>lab06_15_167
591	>car10_41_705
592	>den08_41_269
593	>car10_41_147
594	>lov15_10_190
595	>car03_13_289
596	>nwl10_10_153
597	>den08_41_304
598	>uaf05_10_80
599	>lov11_27_69
600	>den09_9_70
601	>car10_113_5
602	>mat15_320_2
603	>nwl11_13_330
604	>den11_5_219
605	>uaf05_10_230
606	>car03_13_363
607	>lab08_25_216
608	>nwl10_10_259
609	>lab08_25_118
610	>uaf01_6_179
611	>lab09_27_204
612	>car05_125_32
613	>den08_41_797
614	>den09_9_26
615	>car03_13_320
616	>nwl10_10_319
617	>car10_41_475
618	>den11_5_394
619	>car01_10_153
620	>den08_41_309
621	>uaf08QC_9_2
622	>mat15_15_223
623	>mat09_5_69
624	>car10_41_735
625	>nwl11_13_246
626	>car03_13_24
627	>den11_5_17
628	>lov12_6_177
629	>den08_41_406
630	>mat15_15_219
631	>lab04_48_99
632	>nwl11_13_13
633	>lab04_48_120
634	>uaf12_17_26
635	>mat15_15_45
636	>den09_9_44
637	>uaf08_20_144
638	>mat13_48_243
639	>car10_41_378
640	>uaf01_6_107
641	>nwl09_170_12
642	>uaf08_20_278
643	>den08_41_813
644	>uaf12_17_27
645	>lov15_10_41
646	>car03_13_306
647	>den08_41_526
648	>den11_222_1
649	>den11_5_396
650	>uaf01_6_98
651	>lab04_48_230
652	>car10_41_650
653	>uaf01_6_111
654	>car03_13_282
655	>nwl11_13_483
656	>car10_41_647
657	>uaf08_20_173
658	>den08_41_749
659	>car01_10_265
660	>lab06_15_117
661	>mat13_48_157
662	>uaf01_6_40
663	>car10_41_437
664	>uaf05_10_178
665	>uaf01_6_208
666	>car03_13_454
667	>car03_13_52
668	>den11_5_440
669	>uaf05_10_95
670	>nwl09_17_54
671	>lab04_48_169
672	>den11_5_167
673	>car10_41_764
674	>uaf08_20_345
675	>mat15_15_196
676	>lov11_27_81
677	>nwl08_20_256
678	>nwl10_10_52
679	>den08_41_384
680	>mat13_48_139
681	>den05_125_2
682	>uaf08_89_3
683	>den08_41_187
684	>car03_13_7
685	>nwl11_13_470
686	>mat01_9_84
687	>car10_41_319
688	>car10_41_322
689	>uaf08_20_137
690	>car03_13_477
691	>den08_41_201
692	>car05_103_90
693	>car10_41_493
694	>car05_103_74
695	>car01_10_261
696	>lov03_65_1
697	>lov11_27_221
698	>den09_9_130
699	>lab06_15_171
700	>den08_41_680
701	>den09_9_151
702	>car10_41_246
703	>lab08_25_87
704	>uaf08_20_171
705	>den08_41_135
706	>nwl09_17_78
707	>den09_9_239
708	>nwl10_10_363
709	>uaf01_6_116
710	>uaf05_10_83
711	>nwl08_20_281
712	>nwl09_17_118
713	>lab08_25_339
714	>car03_13_394
715	>den08_41_190
716	>nwl10_10_284
717	>lab06_15_73
718	>nwl08_20_36
719	>uaf08_20_8
720	>lab09_27_248
721	>lov15_10_236
722	>den09_9_36
723	>mat15_15_257
724	>lov12_6_32
725	>lov15_10_104
726	>lov15_10_176
727	>nwl09_170_9
728	>nwl11_13_426
729	>nwl10_10_290
730	>lab09_27_30
731	>mat15_15_76
732	>den09QC_27_4
733	>lov11_27_77
734	>lov15_10_13
735	>mat13_48_236
736	>car01_10_343
737	>lov03_25_149
738	>lab04_48_140
739	>den11_5_417
740	>nwl09_17_114
741	>mat01_9_177
742	>nwl11_13_292
743	>den09_9_72
744	>car03_13_507
745	>uaf01_6_12
746	>den09_9_241
747	>lab06_15_77
748	>car05_103_120
749	>uaf12_17_49
750	>car10_41_18
751	>lov11_27_9
752	>car03_13_84
753	>den05QC_11_8
754	>car03_13_138
755	>lov03_25_49
756	>car05_103_102
757	>mat09_5_312
758	>lab04_48_55
759	>car10_41_490
760	>lab04_48_156
761	>mat13_48_42
762	>car10_41_476
763	>car10_41_401
764	>lab08_25_42
765	>nwl11_13_11
766	>lab09_27_214
767	>uaf05_10_12
768	>lov03_25_45
769	>mat01_9_74
770	>nwl08_20_98
771	>lov15_10_224
772	>den08_41_644
773	>uaf01_61_1
774	>car03_13_344
775	>nwl11_13_336
776	>mat01_9_92
777	>nwl10_10_30
778	>lab09_27_139
779	>mat13_48_121
780	>mat09_5_424
781	>den09_9_84
782	>den09_9_10
783	>den11_5_186
784	>lab04_48_5
785	>den11_5_116
786	>uaf01_6_20
787	>nwl09_17_92
788	>uaf08_20_252
789	>mat15_15_123
790	>lab04_48_205
791	>nwl11_13_475
792	>nwl11_13_461
793	>uaf12_17_97
794	>mat13_198_1
795	>car10_41_616
796	>uaf08_20_240
797	>car10_41_520
798	>mat15_15_140
799	>den08_41_538
800	>uaf08QC_9_1
801	>uaf01_6_205
802	>mat13_48_195
803	>car01_10_333
804	>nwl09_17_85
805	>car01_10_67
806	>car03_13_461
807	>lov11_27_14
808	>den11_5_181
809	>car10_41_350
810	>uaf01_6_202
811	>lov11_27_32
812	>lov03_25_304
813	>den11_5_353
814	>den08_41_762
815	>uaf01QC_39_1
816	>mat13_48_218
817	>mat15_15_216
818	>lov15_10_171
819	>lab09_27_45
820	>den08_41_154
821	>mat09_5_246
822	>car01_10_157
823	>nwl10_10_22
824	>uaf08_157_2
825	>den08_41_581
826	>uaf01_6_60
827	>den08_41_539
828	>den11_5_416
829	>car10_41_677
830	>car10_41_485
831	>den09_9_213
832	>uaf01_6_145
833	>den08_41_333
834	>den08_41_11
835	>car03_13_67
836	>car10_41_81
837	>car03_10_2
838	>lov15_10_73
839	>car10_41_227
840	>lab09_27_253
841	>den08_41_446
842	>car01_10_214
843	>den08_41_226
844	>den08_41_273
845	>lov15_10_49
846	>lov03_373_1
847	>den09_9_20
848	>den08_41_156
849	>car03_13_171
850	>uaf01_6_35
851	>lab06_15_99
852	>uaf01_6_105
853	>car10_41_467
854	>nwl08_20_359
855	>lab08_25_175
856	>car03_13_511
857	>lab09_27_226
858	>lab04_48_66
859	>den08_41_252
860	>mat09_5_114
861	>nwl11_13_250
862	>car10_41_303
863	>uaf05_10_35
864	>mat09_5_41
865	>den08_41_432
866	>den08_41_164
867	>nwl11_13_170
868	>lov12_6_183
869	>lov11_27_99
870	>lab08_25_56
871	>den09_9_11
872	>lab08_25_289
873	>uaf08QC_22_1
874	>mat09_5_202
875	>mat15_15_18
876	>nwl09_17_57
877	>uaf08_20_97
878	>uaf05_10_218
879	>nwl11_13_496
880	>den08_41_387
881	>den11_5_430
882	>uaf08_20_82
883	>mat13_48_96
884	>nwl08_20_296
885	>lab06_320_2
886	>car03_13_2
887	>car10_41_341
888	>car03_13_224
889	>uaf12_17_123
890	>nwl09_17_139
891	>uaf08_20_274
892	>uaf05_10_160
893	>den08_41_661
894	>lab09_27_268
895	>lab08_25_177
896	>car10_41_481
897	>lab04_48_159
898	>uaf01_6_163
899	>nwl11_13_512
900	>den08_41_153
901	>mat09_5_237
902	>nwl08_20_334
903	>uaf08_20_40
904	>lab09_27_41
905	>mat09_5_51
906	>den05_103_79
907	>mat13_48_23
908	>lab09_27_16
909	>lab09_27_266
910	>uaf01_6_215
911	>uaf12_17_12
912	>car05_125_23
913	>uaf08_20_74
914	>den08_41_434
915	>car03_13_29
916	>uaf01_6_190
917	>uaf08_20_49
918	>nwl08_20_46
919	>lov15_10_185
920	>den08_41_789
921	>car10_41_688
922	>uaf01_6_188
923	>uaf05_10_72
924	>lab08_25_71
925	>uaf08_20_291
926	>car03_13_117
927	>mat15_15_252
928	>den11_5_37
929	>nwl08_89_10
930	>den09_9_126
931	>mat01_9_130
932	>mat09_5_396
933	>lov15_202_3
934	>car03_13_504
935	>uaf05_10_17
936	>nwl10_10_350
937	>uaf12_17_86
938	>den05_103_128
939	>mat09_5_270
940	>car03_13_58
941	>lov11_27_263
942	>den08_41_650
943	>lab04_48_110
944	>mat13_48_65
945	>lab09_27_20
946	>lov12_6_111
947	>den08_41_132
948	>den08_41_627
949	>lab09_27_246
950	>lab06_15_266
951	>car10_41_706
952	>mat15_15_108
953	>car03_13_376
954	>car01_10_74
955	>uaf05_10_105
956	>nwl08_20_225
957	>car03_13_273
958	>mat15_15_240
959	>uaf12_17_84
960	>mat09_5_64
961	>nwl10_10_184
962	>nwl10_10_25
963	>lov12_6_164
964	>mat13_48_151
965	>mat09_300_1
966	>mat13_48_63
967	>car01_10_294
968	>nwl10_10_296
969	>lab08_25_349
970	>nwl08_20_141
971	>lab09_27_50
972	>lab09_27_263
973	>uaf01_6_45
974	>mat01_9_281
975	>lov03_25_67
976	>den09_9_1
977	>lov03_25_24
978	>lov03_25_77
979	>den08_41_615
980	>nwl10_10_3
981	>lab08_25_6
982	>uaf12_170_5
983	>lab08_25_174
984	>mat09_5_107
985	>den11_5_436
986	>den05_125_26
987	>mat09_5_15
988	>den08_41_674
989	>car03_13_252
990	>den08_41_690
991	>den08QC_4_2
992	>mat13_48_144
993	>mat13_48_245
994	>lab09_27_241
995	>car10_41_569
996	>lov15_10_219
997	>nwl11_13_425
998	>lov15_10_44
999	>uaf08_20_241
1000	>mat13_48_43
1001	>lab04_48_174
1002	>nwl09_17_130
1003	>car05_103_56
1004	>uaf12_17_129
1005	>car01_10_228
1006	>mat15_15_2
1007	>mat01_9_283
1008	>lab08_25_173
1009	>nwl11_13_171
1010	>car10_41_19
1011	>car10_41_123
1012	>car10_41_654
1013	>nwl10_10_331
1014	>car03_13_298
1015	>car03_13_358
1016	>nwl08_278_1
1017	>lov03_25_44
1018	>lab08_25_77
1019	>nwl10_10_344
1020	>den05_125_29
1021	>nwl10_10_157
1022	>nwl11_10_7
1023	>lov11_27_38
1024	>uaf01_6_43
1025	>uaf08_20_183
1026	>den08_41_76
1027	>den11_5_157
1028	>mat01_9_2
1029	>mat15_15_63
1030	>mat13_48_94
1031	>den05_103_73
1032	>car01_10_51
1033	>lov15_10_34
1034	>den08_41_519
1035	>den05QC_56_1
1036	>lab09_27_180
1037	>car03_13_68
1038	>uaf01_6_38
1039	>mat15_15_180
1040	>uaf08_20_235
1041	>nwl10_10_303
1042	>nwl11_13_441
1043	>nwl10_10_146
1044	>lab08_25_311
1045	>den05QC_11_20
1046	>lov12_6_148
1047	>den09_9_187
1048	>mat01_9_208
1049	>den11_5_74
1050	>car03_13_121
1051	>nwl08_20_83
1052	>uaf08_77_6
1053	>car01_10_34
1054	>nwl11_13_469
1055	>uaf08_157_10
1056	>nwl08_20_124
1057	>nwl08_20_372
1058	>den08_41_127
1059	>uaf05_10_194
1060	>car05_103_72
1061	>car01_10_8
1062	>nwl11_13_349
1063	>mat09_5_139
1064	>lab06_15_123
1065	>lab09_27_122
1066	>den08_41_486
1067	>lab04_48_193
1068	>lov11_27_216
1069	>den08_41_460
1070	>mat13_48_67
1071	>den08_41_373
1072	>lov12_6_37
1073	>car03_13_94
1074	>lov11_27_226
1075	>den09_9_207
1076	>lov15_10_238
1077	>lab04_48_84
1078	>den05_103_80
1079	>lov03_25_207
1080	>car03_13_179
1081	>nwl08_20_196
1082	>nwl09_17_117
1083	>uaf08_20_165
1084	>mat15QC_6_1
1085	>car01_10_168
1086	>den08_41_721
1087	>uaf01_6_48
1088	>mat01_9_108
1089	>car10_41_45
1090	>uaf01_6_110
1091	>nwl08_20_258
1092	>nwl09_17_29
1093	>lab04_48_4
1094	>car03_13_104
1095	>car01_10_386
1096	>lab04_48_221
1097	>car01_10_195
1098	>mat09_5_336
1099	>uaf05_10_208
1100	>car05_103_50
1101	>den09QC_27_12
1102	>den08_41_282
1103	>nwl08_20_31
1104	>nwl09_17_143
1105	>car05_103_39
1106	>lov15_10_18
1107	>car10QC_0_5
1108	>lov12_6_80
1109	>den09QC_27_2
1110	>mat13_48_90
1111	>lab08_25_65
1112	>den09_9_46
1113	>car10_157_1
1114	>mat15_15_197
1115	>mat15_15_68
1116	>nwl10_10_98
1117	>car01_10_191
1118	>lab06_15_50
1119	>nwl08_20_85
1120	>mat09_5_221
1121	>den09_9_267
1122	>den09_9_100
1123	>car03_13_91
1124	>car01_10_270
1125	>den09QC_27_5
1126	>uaf08_20_318
1127	>car01_10_258
1128	>mat01_9_17
1129	>car01_10_94
1130	>lov03_25_63
1131	>lab08_25_310
1132	>den08_41_228
1133	>lab06_15_181
1134	>uaf12_17_69
1135	>car01_10_236
1136	>car10_41_23
1137	>den11_5_14
1138	>lab09_27_17
1139	>lov11_27_110
1140	>lov15_10_158
1141	>uaf01_6_33
1142	>lab08_25_188
1143	>car01_10_141
1144	>uaf05_10_57
1145	>car01_10_186
1146	>uaf01_6_18
1147	>den08_41_566
1148	>den05_103_81
1149	>den05_103_103
1150	>car05_103_126
1151	>lab06_15_145
1152	>lov03_25_50
1153	>car05_103_69
1154	>lov11_27_94
1155	>nwl10_10_161
1156	>lab09_27_127
1157	>uaf01_6_83
1158	>lov11_27_166
1159	>den09_9_174
1160	>den11_5_142
1161	>mat15_15_107
1162	>den08_41_679
1163	>uaf05_10_146
1164	>uaf08QC_9_5
1165	>mat13_48_32
1166	>nwl10_10_171
1167	>den11_5_234
1168	>car10_41_33
1169	>den09_9_141
1170	>den09_9_169
1171	>uaf08_20_162
1172	>lov12_6_90
1173	>nwl11_13_428
1174	>car10_41_22
1175	>lov12_6_51
1176	>mat15_15_185
1177	>uaf01QC_39_13
1178	>lov03_25_281
1179	>den11_5_334
1180	>den08_41_655
1181	>car10_41_598
1182	>den09_9_161
1183	>car10_41_704
1184	>nwl10_10_279
1185	>den05_103_1
1186	>mat13_48_199
1187	>uaf08_20_70
1188	>car03_13_247
1189	>car10_41_615
1190	>nwl11_13_522
1191	>den08_41_478
1192	>den11_5_385
1193	>car03_13_475
1194	>mat13_48_208
1195	>car05_103_12
1196	>nwl10_10_59
1197	>nwl10_10_336
1198	>den05_103_78
1199	>lov12_6_141
1200	>nwl11_13_36
1201	>uaf01_6_21
1202	>den08_41_184
1203	>car03_13_436
1204	>nwl10_10_178
1205	>den11QC_15_6
1206	>car03_13_42
1207	>nwl09_17_70
1208	>mat09_5_275
1209	>lov12_6_167
1210	>uaf01_6_154
1211	>lov11_27_18
1212	>uaf01_6_95
1213	>uaf01_6_206
1214	>nwl08_20_162
1215	>lab08_25_116
1216	>uaf05_10_238
1217	>den11_5_164
1218	>den08_41_585
1219	>mat01_9_140
1220	>den08_41_64
1221	>car10_41_369
1222	>den11_284_2
1223	>car03_13_231
1224	>den09_9_164
1225	>den11_5_99
1226	>nwl09_17_60
1227	>uaf01_6_17
1228	>mat09_5_27
1229	>car01_10_6
1230	>car10_41_634
1231	>nwl08_20_368
1232	>den11_5_295
1233	>lab04_48_234
1234	>uaf05_10_98
1235	>mat13_48_145
1236	>lab04_48_243
1237	>lov11_27_91
1238	>mat09_5_215
1239	>mat13_48_61
1240	>lab08_25_305
1241	>car03QC_13_3
1242	>car10_41_680
1243	>lov15_10_82
1244	>lov03_25_138
1245	>lov15_10_70
1246	>nwl08_20_191
1247	>car10_41_528
1248	>uaf08_20_371
1249	>den11_5_366
1250	>car10_41_711
1251	>car01_10_392
1252	>car01_10_374
1253	>den11_5_21
1254	>lab04_48_216
1255	>lov03_25_240
1256	>den08_41_515
1257	>lov11_27_133
1258	>den08_41_197
1259	>car10_41_591
1260	>nwl10_10_123
1261	>car01_10_108
1262	>lov11_27_139
1263	>den08_41_664
1264	>den09_9_29
1265	>car03_13_479
1266	>nwl10_10_186
1267	>uaf12_17_40
1268	>den11_5_374
1269	>car10_41_163
1270	>uaf05_10_27
1271	>uaf08_20_10
1272	>lov03_25_116
1273	>uaf12_170_11
1274	>mat15_15_226
1275	>den11_5_314
1276	>car10_41_335
1277	>lov15_10_187
1278	>den09_9_281
1279	>lov12_6_33
1280	>car10_41_756
1281	>car03_13_476
1282	>mat13_48_161
1283	>lab08_25_309
1284	>lov03_25_10
1285	>nwl11_13_351
1286	>lab09_27_32
1287	>car05_125_26
1288	>car03_13_338
1289	>car05_103_96
1290	>mat15_15_217
1291	>lab04_48_43
1292	>lov15_10_119
1293	>nwl11_13_147
1294	>lov15_10_228
1295	>nwl11_13_240
1296	>nwl08_20_92
1297	>lov15_10_226
1298	>lab04_48_194
1299	>den11_5_84
1300	>car03_56_3
1301	>mat15_15_52
1302	>nwl08_20_199
1303	>nwl08_77_4
1304	>den11_5_395
1305	>nwl10_10_245
1306	>lab04_48_222
1307	>den09_9_180
1308	>mat01_9_168
1309	>car03_13_469
1310	>uaf01_6_178
1311	>den08_41_36
1312	>mat01_9_262
1313	>den08_41_793
1314	>mat15_15_34
1315	>mat01_9_227
1316	>car10_41_180
1317	>uaf01_6_195
1318	>mat09_5_267
1319	>lov03_25_69
1320	>lab06_15_160
1321	>car03_13_221
1322	>lov11_27_211
1323	>nwl08_20_328
1324	>den11_5_185
1325	>mat01_9_271
1326	>mat15_15_206
1327	>lab06QC_7_28
1328	>nwl09_17_68
1329	>car10_41_121
1330	>mat13_48_141
1331	>uaf08_20_199
1332	>nwl10_10_141
1333	>den09_9_181
1334	>den08_41_225
1335	>den11_5_420
1336	>den08_41_507
1337	>lab06_312_1
1338	>uaf01_6_157
1339	>nwl10_10_130
1340	>lov15_10_10
1341	>mat09_5_241
1342	>mat09_5_190
1343	>nwl08_20_68
1344	>lov15_10_125
1345	>mat01_9_222
1346	>den11_5_54
1347	>nwl08_20_305
1348	>den08_41_794
1349	>nwl09_17_120
1350	>lov03_25_125
1351	>car10_113_4
1352	>mat13_48_169
1353	>lab08_25_57
1354	>nwl11_13_85
1355	>car05_103_92
1356	>nwl09_17_33
1357	>lab04_48_172
1358	>lab06_15_237
1359	>mat01_9_157
1360	>lab09_27_49
1361	>lov15_10_206
1362	>lov03_25_82
1363	>lab09_27_171
1364	>nwl11_13_464
1365	>den08_41_320
1366	>car10_41_564
1367	>lab09_27_107
1368	>den09_9_260
1369	>lab09_27_157
1370	>nwl08_20_72
1371	>lab08_25_204
1372	>nwl08_20_62
1373	>lab06_15_142
1374	>car01_10_279
1375	>den08_41_809
1376	>nwl08_20_48
1377	>den09_9_138
1378	>lov15_10_2
1379	>lab04_48_134
1380	>lab08_25_170
1381	>lab09_27_119
1382	>car10_41_610
1383	>car10_41_220
1384	>car10_41_646
1385	>lab08_65_21
1386	>car10_41_30
1387	>den08_41_85
1388	>den05_103_88
1389	>mat15_15_27
1390	>mat13_48_227
1391	>uaf05_10_126
1392	>car03_13_411
1393	>den09_9_137
1394	>car05_103_6
1395	>car03_13_150
1396	>nwl10QC_34_1
1397	>lab04_48_52
1398	>lab08_65_20
1399	>car10_41_572
1400	>lab09_27_230
1401	>nwl10_10_216
1402	>den08_41_284
1403	>den05QC_11_12
1404	>lov03_25_155
1405	>lab04_48_116
1406	>mat15_15_193
1407	>mat13_198_2
1408	>uaf01_6_123
1409	>nwl08_157_6
1410	>lab09_27_115
1411	>uaf01_6_19
1412	>lab09_27_24
1413	>car10_41_442
1414	>lab09_27_69
1415	>den09QC_6_1
1416	>den11_5_251
1417	>lov03_25_282
1418	>car10_41_27
1419	>mat09_5_206
1420	>mat15_15_91
1421	>car10_41_277
1422	>den08_41_742
1423	>car03_13_361
1424	>lov11_27_68
1425	>den11QC_15_7
1426	>lab08_25_255
1427	>uaf01_6_185
1428	>den11_5_372
1429	>lov12_6_120
1430	>car10_41_440
1431	>mat15_15_119
1432	>lab08_25_253
1433	>den08_41_419
1434	>den05_103_67
1435	>mat15_15_188
1436	>mat13_48_75
1437	>lab08_25_141
1438	>lab06_15_212
1439	>uaf05_10_39
1440	>uaf01_6_183
1441	>lab06_15_107
1442	>uaf08_20_304
1443	>lab06_15_203
1444	>den05_125_31
1445	>mat09_5_281
1446	>lab09_27_225
1447	>nwl08_20_6
1448	>car03_13_116
1449	>lov03_25_247
1450	>den08_41_563
1451	>car01_10_244
1452	>den11_5_398
1453	>lab04_48_82
1454	>mat15_15_191
1455	>den11_5_152
1456	>car10_41_754
1457	>nwl10_10_302
1458	>lab09_27_2
1459	>nwl08_20_176
1460	>lab09QC_15_8
1461	>lov11_27_174
1462	>lov11_27_52
1463	>lab08_25_160
1464	>car10_41_207
1465	>den08_41_788
1466	>car10_41_471
1467	>nwl11_13_235
1468	>lov12QC_0_2
1469	>lov12_6_93
1470	>lov15_10_25
1471	>car03_13_481
1472	>den08QC_4_9
1473	>den08_41_234
1474	>den08_41_818
1475	>lov11_27_132
1476	>mat13_48_197
1477	>uaf12_17_54
1478	>nwl10_10_45
1479	>mat09_5_257
1480	>mat01_9_94
1481	>uaf01_6_62
1482	>uaf01_6_192
1483	>car10_41_300
1484	>uaf01_6_120
1485	>car10_41_609
1486	>uaf05_10_154
1487	>car10_41_275
1488	>car10_41_73
1489	>den09_9_83
1490	>car10_41_747
1491	>mat13_48_221
1492	>nwl11_13_91
1493	>lab08_25_17
1494	>mat13_48_237
1495	>lov12_6_101
1496	>uaf01_6_50
1497	>lab09_27_12
1498	>car10_41_233
1499	>nwl11_13_317
1500	>car10_41_265
1501	>mat13_48_229
1502	>lov15_10_21
1503	>den11_5_228
1504	>mat15_15_274
1505	>car05_103_63
1506	>den08_41_288
1507	>den08_41_724
1508	>uaf05_10_15
1509	>mat09_5_37
1510	>uaf12_17_102
1511	>lov03_25_47
1512	>mat09_5_346
1513	>car05_103_17
1514	>car01_10_299
1515	>mat13_48_224
1516	>den11_5_121
1517	>nwl11_13_132
1518	>lov15_10_103
1519	>lab08_25_5
1520	>nwl08_20_299
1521	>nwl10_10_192
1522	>den08_41_389
1523	>lab09_27_201
1524	>lov12_6_17
1525	>den11_5_207
1526	>car01_44_1
1527	>den11_5_109
1528	>nwl11_13_5
1529	>car01_10_253
1530	>car03_13_284
1531	>mat13_48_150
1532	>nwl08_20_317
1533	>lab09_27_5
1534	>uaf05_10_240
1535	>nwl11_13_26
1536	>uaf12_17_120
1537	>lab08_25_307
1538	>den05_125_34
1539	>lab08_25_254
1540	>den09QC_27_7
1541	>uaf08_20_54
1542	>uaf05_10_176
1543	>car10_41_638
1544	>nwl10_10_95
1545	>den11_5_323
1546	>lab06QC_7_1
1547	>lov11QC_4_1
1548	>lov15_10_138
1549	>lab09_27_65
1550	>uaf05_10_136
1551	>nwl09_17_66
1552	>mat09_5_100
1553	>mat13_48_17
1554	>car01_10_76
1555	>uaf12_17_45
1556	>lov11_27_240
1557	>lov03_25_199
1558	>nwl11_13_156
1559	>nwl10_10_181
1560	>nwl11_13_3
1561	>car03QC_8_2
1562	>car03_13_443
1563	>den08_41_795
1564	>uaf08_20_178
1565	>nwl11_13_350
1566	>nwl11_13_479
1567	>lov03_201_1
1568	>nwl11_13_184
1569	>mat15_15_183
1570	>lab09_27_125
1571	>car03_13_149
1572	>uaf08_20_58
1573	>car10_41_701
1574	>lov12_6_118
1575	>car01_10_207
1576	>lab09_27_243
1577	>nwl10_10_62
1578	>lab08_25_295
1579	>car03_13_373
1580	>lab08_25_130
1581	>mat09_5_2
1582	>lov11_27_85
1583	>mat13_48_102
1584	>car10_41_106
1585	>car03_13_233
1586	>car01_10_345
1587	>car05_103_9
1588	>car10_41_540
1589	>lov03QC_15_2
1590	>car10_41_132
1591	>den09_9_128
1592	>nwl10_10_360
1593	>den05_103_40
1594	>lov12_6_108
1595	>car03_13_353
1596	>den11_5_127
1597	>mat09_5_345
1598	>nwl09_17_104
1599	>mat09_5_130
1600	>den08_41_467
1601	>nwl11_13_69
1602	>uaf05_10_34
1603	>car05_103_18
1604	>car10_41_588
1605	>lab04_48_9
1606	>mat15_119_1
1607	>uaf08_20_143
1608	>mat15_15_105
1609	>lab09_27_170
1610	>den11_5_93
1611	>lov15_202_1
1612	>lab06_15_156
1613	>nwl11_13_375
1614	>den05QC_11_15
1615	>car05_125_10
1616	>lov11_27_48
1617	>lov11_27_124
1618	>den11_5_65
1619	>den05_103_48
1620	>car03_13_424
1621	>nwl11_13_320
1622	>mat13_48_37
1623	>car03_13_275
1624	>lov12_6_173
1625	>car10_41_477
1626	>nwl10_10_326
1627	>car01_10_125
1628	>uaf08_20_225
1629	>lov15_10_157
1630	>lov03_25_146
1631	>den09_9_2
1632	>nwl11_13_337
1633	>uaf08_77_1
1634	>mat15_15_114
1635	>nwl08_20_292
1636	>lov15_10_66
1637	>uaf01_6_196
1638	>den09_9_192
1639	>lab09_27_163
1640	>mat13_48_233
1641	>nwl11_13_131
1642	>den08_41_785
1643	>mat15_15_271
1644	>lab09_27_255
1645	>car01_10_54
1646	>car03_13_193
1647	>car03_13_468
1648	>den08_41_810
1649	>car03_13_348
1650	>uaf08_89_6
1651	>car10_41_501
1652	>nwl08_20_250
1653	>car10_41_762
1654	>nwl10_10_115
1655	>den08_41_326
1656	>nwl08_20_329
1657	>den08_41_521
1658	>uaf12_17_75
1659	>den08_193_1
1660	>lov11_27_66
1661	>lab06_15_205
1662	>nwl08_89_14
1663	>car10_41_60
1664	>lab08_25_135
1665	>den08_41_484
1666	>lov03_25_81
1667	>lov03_25_266
1668	>lov15_10_111
1669	>car10_41_338
1670	>nwl09_17_56
1671	>den11_5_192
1672	>car01_10_291
1673	>uaf08_20_105
1674	>nwl08_20_184
1675	>lov03_25_80
1676	>car05_103_105
1677	>car10_41_583
1678	>nwl08_20_177
1679	>mat15_15_157
1680	>lab06_15_274
1681	>car01_10_99
1682	>lab06_15_220
1683	>uaf08_20_88
1684	>den11_5_438
1685	>nwl10_10_189
1686	>lab04_48_101
1687	>lab08_25_238
1688	>car01_10_353
1689	>den11_5_387
1690	>den05_103_95
1691	>uaf08_20_269
1692	>uaf01_6_169
1693	>lab06_15_5
1694	>den09_9_85
1695	>den11_5_328
1696	>uaf05_10_172
1697	>mat15_15_121
1698	>lab06_15_209
1699	>mat13_48_76
1700	>nwl09_17_58
1701	>den08_41_741
1702	>den05_103_45
1703	>car05_125_11
1704	>car10_41_568
1705	>nwl10_10_342
1706	>uaf12_17_108
1707	>den08_41_55
1708	>lab09_27_264
1709	>lab04_48_93
1710	>nwl08_20_32
1711	>lov03_25_95
1712	>lab08_25_37
1713	>den05_103_62
1714	>mat13_48_66
1715	>nwl08_20_26
1716	>lov03_25_96
1717	>mat15_15_135
1718	>mat09_5_181
1719	>nwl11_13_31
1720	>nwl11_13_137
1721	>car10_41_264
1722	>car01_10_369
1723	>lab08_25_23
1724	>den08_41_629
1725	>mat15_15_113
1726	>lov15_10_26
1727	>uaf08_20_12
1728	>mat09_5_238
1729	>lab08_65_18
1730	>uaf08_20_326
1731	>lab09_27_146
1732	>mat15_15_158
1733	>lab04_48_124
1734	>car01_10_342
1735	>lab06_15_126
1736	>uaf08_20_43
1737	>mat09_5_318
1738	>den09_9_278
1739	>uaf08_20_344
1740	>lov11_27_214
1741	>car01_10_189
1742	>lov03_25_98
1743	>den08_41_527
1744	>lab09_27_63
1745	>car05_103_97
1746	>nwl09_17_20
1747	>den05_125_32
1748	>nwl08_77_5
1749	>den08_41_358
1750	>car10_41_267
1751	>nwl11_13_160
1752	>mat09_5_417
1753	>uaf05_10_239
1754	>lov15_10_55
1755	>nwl11_13_9
1756	>car10_41_558
1757	>nwl11_13_142
1758	>nwl11_13_445
1759	>lab06_15_21
1760	>uaf08_20_303
1761	>lab06_15_116
1762	>den08_41_87
1763	>car03_10_14
1764	>nwl11_13_503
1765	>car10_41_367
1766	>lov15_10_35
1767	>den11_5_247
1768	>lab08_25_1
1769	>car10_41_740
1770	>lov11_27_67
1771	>den08_41_223
1772	>car10_41_668
1773	>car03_10_16
1774	>mat09_284_1
1775	>lab04_48_81
1776	>lov11_27_36
1777	>den08_41_322
1778	>den11_5_392
1779	>car03_13_434
1780	>lov03_25_137
1781	>mat13_48_179
1782	>den08_41_452
1783	>lab04_48_146
1784	>uaf08_20_83
1785	>den08_41_780
1786	>car05_103_52
1787	>lab04_48_113
1788	>den11_5_113
1789	>mat01_9_69
1790	>nwl11_13_76
1791	>mat01_9_197
1792	>lab06QC_7_21
1793	>lab04_48_19
1794	>car03_13_345
1795	>uaf01_6_85
1796	>nwl10_10_179
1797	>nwl10_10_162
1798	>car10_41_737
1799	>mat15_15_54
1800	>mat15_15_102
1801	>nwl11_177_1
1802	>car10_41_505
1803	>car03_13_241
1804	>car03_13_259
1805	>lov03_25_200
1806	>lov03_25_309
1807	>car03_13_140
1808	>lov03_65_11
1809	>nwl11_13_494
1810	>lov03_25_303
1811	>lov11_27_194
1812	>den08_41_652
1813	>lab06_119_1
1814	>car05_103_95
1815	>den08_41_530
1816	>mat09_5_122
1817	>car10_41_249
1818	>den08_41_71
1819	>lov03_25_102
1820	>lov03_25_23
1821	>mat01_9_126
1822	>lab04_48_235
1823	>car03_13_300
1824	>car03_13_502
1825	>lab08_25_256
1826	>mat09_5_308
1827	>den09_9_246
1828	>mat15_15_151
1829	>nwl08_20_332
1830	>den11_5_22
1831	>nwl08_20_73
1832	>car01_10_213
1833	>den09_9_212
1834	>car10_41_696
1835	>car10_41_85
1836	>den08_41_591
1837	>mat13_48_250
1838	>lab09_27_112
1839	>uaf01QC_7_1
1840	>mat09_5_83
1841	>lov15_10_193
1842	>car10_41_465
1843	>lov03_25_268
1844	>lov11_27_145
1845	>mat09_5_389
1846	>lov15_10_145
1847	>lab08_25_162
1848	>mat15_15_85
1849	>mat15_15_186
1850	>uaf01QC_39_6
1851	>nwl10_10_147
1852	>lov11_27_115
1853	>nwl11QC_7_11
1854	>car01_10_285
1855	>lab04_48_219
1856	>uaf05_10_76
1857	>lov11_27_143
1858	>car10_41_535
1859	>mat15_15_251
1860	>lov03_25_343
1861	>car10_41_777
1862	>car03_13_238
1863	>den09_9_222
1864	>lab06_15_195
1865	>car10_41_628
1866	>mat09_193_1
1867	>lab08_25_326
1868	>den08_41_475
1869	>mat09_5_184
1870	>den11_5_134
1871	>lov15_10_213
1872	>mat01_9_156
1873	>lab08_65_6
1874	>den08_41_648
1875	>nwl10_10_258
1876	>mat09_5_294
1877	>lov12_6_212
1878	>den08_41_471
1879	>car10_41_626
1880	>car10_41_171
1881	>lab09_27_8
1882	>nwl10_10_84
1883	>nwl11_13_266
1884	>mat01_9_280
1885	>uaf05_10_54
1886	>mat15_15_243
1887	>den11_5_414
1888	>lov03_65_9
1889	>car10_41_503
1890	>car01_10_363
1891	>lov12_6_217
1892	>lab04_48_256
1893	>mat15_15_96
1894	>mat09_5_295
1895	>mat13_48_111
1896	>den08_41_37
1897	>car10_41_72
1898	>uaf08_20_27
1899	>den11_5_237
1900	>uaf01_6_144
1901	>nwl10_10_74
1902	>lov15_10_95
1903	>nwl08_20_172
1904	>uaf05_10_179
1905	>car03_13_256
1906	>car10_41_731
1907	>mat15_15_209
1908	>nwl08_20_208
1909	>nwl11_13_263
1910	>car01_10_220
1911	>mat15_15_25
1912	>lab08QC_0_8
1913	>mat01_9_66
1914	>nwl11_13_367
1915	>lab08_25_252
1916	>car01_10_255
1917	>lab08_25_308
1918	>car10_41_673
1919	>nwl08_20_169
1920	>uaf08_20_342
1921	>lab06_15_208
1922	>lab09_27_168
1923	>car05_125_17
1924	>car01_10_246
1925	>uaf05_10_58
1926	>lab08_25_182
1927	>uaf08_20_172
1928	>den08_41_420
1929	>car10_41_408
1930	>lab09_27_142
1931	>nwl11_13_305
1932	>uaf08_20_112
1933	>lab04_48_147
1934	>den08_41_733
1935	>car10_41_292
1936	>nwl08_20_374
1937	>uaf08_20_353
1938	>lov11_27_96
1939	>den08_41_636
1940	>car01_10_17
1941	>uaf08_20_98
1942	>lab08_25_21
1943	>car01_10_147
1944	>mat01_9_270
1945	>lab08_25_234
1946	>nwl09_17_61
1947	>lov03_25_293
1948	>lab09QC_15_3
1949	>lov11_27_162
1950	>nwl09_17_17
1951	>mat15_15_204
1952	>lab04_48_10
1953	>lov11_27_264
1954	>den09_9_4
1955	>den08_41_53
1956	>car10_41_794
1957	>lov03_25_270
1958	>uaf12_17_38
1959	>nwl10_10_169
1960	>lov12_6_19
1961	>lab08_25_82
1962	>mat01_9_278
1963	>lov11_27_245
1964	>den11_5_39
1965	>mat01_9_37
1966	>car10_41_460
1967	>lov15_10_43
1968	>car01_10_349
1969	>lab08_348_1
1970	>uaf08_20_13
1971	>car03_13_240
1972	>nwl09_17_96
1973	>lov03_25_135
1974	>lab09_27_169
1975	>car10_41_632
1976	>car01_10_65
1977	>car01_10_117
1978	>car01_10_53
1979	>lov15_10_69
1980	>car01_10_47
1981	>lab04_48_226
1982	>nwl08_20_157
1983	>lov12_6_20
1984	>nwl11_13_422
1985	>den08_41_30
1986	>car10_41_652
1987	>car10_41_593
1988	>nwl11_13_401
1989	>nwl08_20_360
1990	>den09_9_56
1991	>lab09_27_114
1992	>lab08_25_302
1993	>car10_41_612
1994	>lab04_48_232
1995	>den05_103_102
1996	>mat09_5_255
1997	>den08_41_385
1998	>car01_10_240
[truncated: 55,150 more rows]
