# Supplementary material for: Host Genotype Shapes the Foliar Fungal Microbiome of Balsam Poplar (Populus balsamifera)
Source: PLoS One. 2013 Jan 11;8(1):e53987. doi: 10.1371/journal.pone.0053987 (PMC3543377; doi:10.1371/journal.pone.0053987)
Supplement: Material S3 — Clusters delimited at sequence-divergence based equivalents of 6 grammar thresholds with GramCluster. (ZIP) [file pone.0053987.s005.zip › Supplementary_Material_3/Readme.txt]

Host genotype shapes the foliar fungal microbiome of balsam poplar
Miklós Bálint, Peter Tiffin, Björn Hallström, Robert O'Hara, Matthew S. Olson, Johnathon D. Fankhauser, Meike Piepenbring, Imke Schmitt

Supporting Material S3: Molecular taxonomic units (MOTU) delimited at 6 grammatic threshold levels with GramCluster (Russell et al. 2010).

Folder names show the sequence similarity thresholds corresponding to the applied grammar-based similarities. For more details about the grammar-based clustering see the Materials and methods, Clustering and rarefaction.

File extensions:
.list: sequence clusters (MOTUs) and corresponding sequence names in Mothur format
.outfile: sequence clusters (MOTUs) and corresponding sequence names in Mothur format
.repfile: consensus sequnces of sequence clusters in FASTA
